# Supplementary material for: A New Advanced Backcross Tomato Population Enables High Resolution Leaf QTL Mapping and Gene Identification
Source: G3 (Bethesda). 2016 Aug 10;6(10):3169–84. doi: 10.1534/g3.116.030536 (PMC5068939; doi:10.1534/g3.116.030536)
Supplement: Supplemental Material [file supp_g3.116.030536_FileS1.xls]

## Sheet: Sheet1
BIL#	# Introgression	Chromosomes	Start	End
BIL_003	5	1	79768518	80103060
BIL_003	5	3	1236730	2209438
BIL_003	5	8	54473391	57398739
BIL_003	5	10	63359088	64808880
BIL_003	5	11	7833	2062496
BIL_005	5	6	5843	34917301
BIL_005	5	9	67215423	67655856
BIL_005	5	11	5780103	47526146
BIL_005	5	12	48357327	48574187
BIL_005	5	12	61737968	62575279
BIL_008	3	7	2847569	61308131
BIL_008	3	11	3770597	49415558
BIL_008	3	12	50780329	52824722	HET
BIL_009	5	6	38400	31471240
BIL_009	5	6	44485699	45978214
BIL_009	5	7	61154748	65235956
BIL_009	5	9	67477984	67609074
BIL_009	5	10	64407814	64826681
BIL_012	2	1	82263066	89115543
BIL_012	2	9	60804878	64434515
BIL_013	2	6	39887695	43041917
BIL_013	2	10	3524	1713083
BIL_014	4	3	2343787	2430543
BIL_014	4	4	9939	1330746
BIL_014	4	6	42393703	45978214
BIL_014	4	11	1637288	47757108
BIL_015	3	1	7870	187365
BIL_015	3	6	42342614	42983503
BIL_015	3	11	49450828	53384131
BIL_016	9	1	11892	1047293
BIL_016	9	4	694431	1247493
BIL_016	9	4	54934948	58005278
BIL_016	9	7	15579546	18523776	HET
BIL_016	9	8	57022685	59977812
BIL_016	9	11	17686920	18165109	HET
BIL_016	9	11	52471002	53373508
BIL_016	9	12	1221598	47513490
BIL_016	9	12	48596883	61489441
BIL_017	3	1	89214211	90169372
BIL_017	3	8	57018118	60019014
BIL_017	3	10	59413157	59668421
BIL_018	4	6	38400	32379073
BIL_018	4	7	61996653	65092537
BIL_018	4	11	8445	2851998
BIL_018	4	12	63639154	65465272
BIL_019	3	3	99439	2474852
BIL_019	3	3	6949171	11538572
BIL_019	3	3	63133124	64753857
BIL_020	2	5	63127871	64102470
BIL_020	2	11	8114	4396547
BIL_021	2	3	57430438	64801195
BIL_021	2	5	11852	1586633
BIL_022	8	2	103258	21546069
BIL_022	8	2	22303647	27441906
BIL_022	8	3	47485	176403
BIL_022	8	4	565	50091646
BIL_022	8	5	4310268	64322786
BIL_022	8	6	8081	33584621
BIL_022	8	9	1900110	2495713
BIL_022	8	11	1418190	46071305
BIL_023	2	1	86217560	87584344
BIL_023	2	12	63628188	65480848
BIL_024	2	1	86217560	87512906
BIL_024	2	12	63628188	65443904
BIL_025	5	5	6865598	61015856
BIL_025	5	7	54783725	60981326
BIL_025	5	10	1078485	1095271
BIL_025	5	11	19729660	19834953	HET
BIL_025	5	12	10438	3375310
BIL_026	2	8	51505782	59638537
BIL_026	2	12	63495334	64394031
BIL_027	5	5	6810471	61014297
BIL_027	5	7	54783896	60981326
BIL_027	5	10	1068309	1093590
BIL_027	5	11	19729660	19834953	HET
BIL_027	5	12	7972	3375356
BIL_028	1	12	62990586	64373071
BIL_029	5	6	7892	34172964
BIL_029	5	7	15579546	18523776	HET
BIL_029	5	11	17686920	18165109	HET
BIL_029	5	12	2149355	62119081
BIL_029	5	12	63123174	64381940
BIL_030	5	6	808	34172964
BIL_030	5	6	38528034	41021902
BIL_030	5	7	15579546	18523776	HET
BIL_030	5	11	17686920	18165109	HET
BIL_030	5	12	2151478	64419254
BIL_031	2	3	59709899	60829051
BIL_031	2	10	62952339	64828850
BIL_032	2	3	2343787	2432361
BIL_032	2	11	1600874	47752075
BIL_033	2	2	42043579	45591263
BIL_033	2	11	1592066	47752075
BIL_034	3	7	2917874	65220777
BIL_034	3	8	54824739	54897132	HET
		12	50780329	52824722	HET
BIL_035	3	6	35339108	42656139
BIL_035	3	7	55405712	62412364
BIL_035	3	8	54841825	54895010	HET
BIL_037	2	8	61657082	63030851
BIL_037	2	11	5212436	53376859
BIL_038	1	12	7972	2064536
BIL_039	2	4	54520957	55572850
BIL_039	2	10	62591970	64828850
BIL_040	4	3	63362647	64789268
BIL_040	4	5	3737842	4257461
BIL_040	4	10	3524	322744
BIL_040	4	10	59412735	64829645
BIL_041	2	1	49197	4332144
BIL_041	2	5	3738532	4125285
BIL_042	7	2	46341060	49816823
BIL_042	7	4	52617736	60743118
BIL_042	7	5	11852	1847666
BIL_042	7	7	64756839	65235956
BIL_042	7	10	4670	81370
BIL_042	7	10	62177588	64674948
BIL_042	7	11	5780103	49348198
BIL_043	2	5	10433	1837318
BIL_043	2	10	4056	81834
BIL_044	3	5	10433	1847666
BIL_044	3	6	39918553	43949735
BIL_044	3	10	3524	84361
BIL_045	3	2	46325669	49816823
BIL_045	3	7	64614601	65220777
BIL_045	3	10	3524	81614
BIL_046	4	1	18183	615216
BIL_046	4	2	80990	30652787
BIL_046	4	2	46347191	49816823
BIL_046	4	10	64288559	64689901
BIL_047	1	4	1951907	54862046
BIL_048	3	7	61557528	65137062
BIL_048	3	8	53604953	57129673
BIL_048	3	11	8445	3305935
BIL_049	1	5	60975894	64076930
BIL_050	5	2	48126110	49785245
BIL_050	5	5	4310439	4715284
BIL_050	5	5	63416837	64077341
BIL_050	5	7	62020532	65235956
BIL_050	5	12	1428442	2010563
BIL_051	2	2	48199426	49785245
BIL_051	2	6	39514752	45980095
BIL_052	3	2	48139975	49812103
BIL_052	3	6	808	34539158
BIL_052	3	11	51001020	53376859
BIL_053	3	2	48139975	49812103
BIL_053	3	6	808	34539158
BIL_053	3	11	51001020	53376859
BIL_054	3	4	3666785	56095103
BIL_054	3	5	63844806	65010566
BIL_054	3	11	9085	4344526
BIL_055	2	4	4590217	57902323
BIL_055	2	11	2418573	50071185
BIL_056	2	11	2418573	9674319
BIL_056	2	11	48641948	53384131
BIL_057	5	5	3801144	4149692
BIL_057	5	8	265	3172061
BIL_057	5	10	61025513	64828850
BIL_057	5	11	49726937	53384131
BIL_057	5	12	10438	1012402
BIL_058	1	2	80990	29359068
BIL_059	4	1	86875496	90173868
BIL_059	4	3	62242512	64825876
BIL_059	4	5	63844663	65010630
BIL_059	4	11	11392	4256811
BIL_060	3	4	1992	2502948
BIL_060	3	11	7833	4345783
BIL_060	3	12	64260092	65480848
BIL_061	5	2	43616813	44014938
BIL_061	5	5	165278	1164483
BIL_061	5	5	4775834	8092311
BIL_061	5	7	64915914	65092537
BIL_061	5	11	4395210	51963868
BIL_062	4	4	1992	4473453
BIL_062	4	5	6767262	52895756
BIL_062	4	7	64866245	65220777
BIL_062	4	11	1762507	51996857
BIL_063	3	2	47098665	48688388
BIL_063	3	9	6415	1693026
BIL_063	3	11	1762507	51988775
BIL_064	3	2	42817388	49816823
BIL_064	3	4	4520	818295
BIL_064	3	11	50966092	53383401
BIL_065	2	2	42822949	49811045
BIL_065	2	3	119422	2236228
BIL_066	5	2	45570400	49819608
BIL_066	5	4	661212	57111761
BIL_066	5	6	28420	2497218
BIL_066	5	9	11221	96278
BIL_066	5	10	64264079	64789500
BIL_067	4	1	85882379	89755687
BIL_067	4	6	808	31777506
BIL_067	4	10	62415782	64829645
BIL_067	4	12	63849835	65480848
BIL_068	5	6	38400	31777506
BIL_068	5	8	48417238	48560624
BIL_068	5	9	3903791	19189561
BIL_068	5	9	19544678	57994946
BIL_068	5	9	61829222	67657467
BIL_070	3	6	42342614	42983503
BIL_070	3	7	61351467	65082420
BIL_070	3	11	2497773	5212436
BIL_071	8	1	87811203	89755687
BIL_071	8	6	42342614	42983413
BIL_071	8	7	19891	60916217
BIL_071	8	8	54824739	54897132	HET
BIL_071	8	9	3903257	4279815
BIL_071	8	11	8890946	48055445
BIL_071	8	12	50780329	52824722	HET
BIL_071	8	12	63849835	65483751
BIL_075	3	4	6941904	55557351
BIL_075	3	4	55996390	56939155
BIL_075	3	8	62774116	62812059
BIL_080	2	7	63841780	65220777
BIL_080	2	8	62561291	63030851
BIL_081	6	2	39550944	49779453
BIL_081	6	6	30634963	33264591
BIL_081	6	8	61454363	63030851
BIL_081	6	9	2482194	4711747
BIL_081	6	9	64735332	67655856	HET
BIL_081	6	12	10438	416856
BIL_082	3	1	81070164	90199198
BIL_082	3	9	64041639	67655856
BIL_082	3	12	10211	429547
BIL_083	3	7	15579546	18523776	HET
BIL_083	3	11	17686920	18165109	HET
BIL_083	3	12	10438	65102874
BIL_085	2	3	57847	440755
BIL_085	2	5	60192102	65007311
BIL_086	2	3	45873	445057
BIL_086	2	5	60192102	65014858
BIL_087	1	5	14234	1382395
BIL_088	2	8	58266862	63021638
BIL_088	2	12	7972	1150361
BIL_089	2	5	11852	3328538
BIL_089	2	12	7972	1129226
BIL_090	1	8	58272565	63018439
BIL_091	1	8	58266862	63030851
BIL_092	1	11	2838556	5465454
BIL_093	2	4	62407546	63314720
BIL_093	2	5	6398902	11439465
BIL_094	3	4	1992	503944
BIL_094	3	6	43387595	45980095
BIL_094	3	8	59832312	63030851
BIL_095	3	5	5769187	6342065
BIL_095	3	6	44779760	45978214
BIL_095	3	8	59812843	63030851
BIL_097	2	6	43387429	45978214
BIL_097	2	9	66919548	67657467
BIL_098	3	2	41216007	46007336
BIL_098	3	5	59796250	62067106
BIL_098	3	6	43387784	45980095
BIL_099	4	5	61413069	62143865
BIL_099	4	8	52008138	59511512
BIL_099	4	10	51375332	52935136
BIL_099	4	10	56868252	64135447
BIL_100	3	6	42554478	45955992
BIL_100	3	8	58383066	63021638
BIL_100	3	11	52909804	53309464
BIL_101	4	1	89773289	90199412
BIL_101	4	6	42342614	42983503
BIL_101	4	11	7833	1293660
BIL_101	4	12	7972	4950480
BIL_102	2	6	42342614	42983503
BIL_102	2	9	65141367	65427227
BIL_103	6	3	106978	1243624
BIL_103	6	5	60782878	62045433
BIL_103	6	7	4040782	53000730
BIL_103	6	10	59085925	59622905
BIL_103	6	10	62234458	62551986
BIL_103	6	12	50780329	52824722	HET
BIL_104	4	2	103258	27438238
BIL_104	4	5	11852	229169
BIL_104	4	11	16264	49414956
BIL_104	4	11	52769756	53373508
BIL_105	2	5	2687377	5907836
BIL_105	2	12	65425713	65483751
BIL_106	3	2	32727744	39010996
BIL_106	3	4	565	4093633
BIL_106	3	6	45222057	45978214
BIL_107	2	5	4136276	5907419
BIL_107	2	11	4845511	51354276
BIL_109	6	4	49812991	54870833
BIL_109	6	5	48654261	48733047	HET
BIL_109	6	6	45223276	45966941
BIL_109	6	9	67326868	67656001
BIL_109	6	10	2921398	58550459
BIL_109	6	11	4836071	53383401
BIL_110	6	4	565	54879813
BIL_110	6	5	4136276	5907419
BIL_110	6	6	45222976	45980095
BIL_110	6	9	67297777	67657467
BIL_110	6	11	4839656	51356248
BIL_110	6	11	51381500	53373508
BIL_112	2	4	3096506	63127870
BIL_112	2	12	10438	2091730
BIL_113	3	9	3305	5172318
BIL_113	3	10	7590	1722374
BIL_113	3	11	558766	53383401
BIL_115	2	5	7875667	65000689
BIL_115	2	11	19729660	19834953	HET
BIL_116	1	11	3138022	52391251
BIL_117	3	7	19891	2989109
BIL_117	3	12	1555977	3255964
BIL_117	3	12	62228590	65480848
BIL_119	1	11	1716460	5552445
BIL_120	1	2	39436438	41518466
BIL_122	2	9	65715404	66618187	HET
BIL_122	2	11	5406025	51895185
BIL_123	4	9	62259962	66641362
BIL_123	4	10	5253	322121
BIL_123	4	11	791415	3949693
BIL_123	4	11	51114233	51903020
BIL_124	4	5	10433	1586633
BIL_124	4	9	2202429	3824276
BIL_124	4	9	62951893	63089036	HET
BIL_124	4	11	2028589	53384131
BIL_125	1	5	61998607	62565046
BIL_126	2	10	59511839	63855977
BIL_126	2	11	2213173	3328220
BIL_127	2	10	61842195	64612314
BIL_127	2	11	2223213	48732928
BIL_128	2	2	42375677	44370056
BIL_128	2	10	4670	4036939
BIL_129	2	2	36208891	36491452
BIL_129	2	11	6508033	50539923
BIL_131	2	5	61794595	63172748
BIL_131	2	7	63104521	65235956
BIL_132	4	7	15579546	18523776	HET
BIL_132	4	11	17686920	18165109	HET
BIL_132	4	12	40593	44815568
BIL_132	4	12	48619521	61227162
BIL_133	1	5	8973	1698370
BIL_134	3	5	14234	4830501
BIL_134	3	6	7892	35053151
BIL_134	3	9	61509607	66696825
BIL_135	2	9	8304	369786
BIL_135	2	11	12159	3556628
BIL_136	3	4	5032	494538
BIL_136	3	6	44572402	45973843
BIL_136	3	11	10154	49412168
BIL_137	1	11	1437705	49406611
BIL_138	2	5	63797051	64135483
BIL_138	2	9	62816830	64847951
BIL_139	1	5	59856393	63440788
BIL_140	1	5	60211289	63663241
BIL_142	1	8	56441970	61106740
BIL_144	1	11	2251838	3202748
BIL_145	8	1	76168039	76402681
BIL_145	8	1	77908622	82625037
BIL_145	8	7	15579546	18523776	HET
BIL_145	8	8	61904149	63030851
BIL_145	8	11	17686920	18165109	HET
BIL_145	8	12	2831826	4663452	HET
BIL_145	8	12	4687049	44601691
BIL_145	8	12	48959660	60952184
BIL_146	4	5	8973	1847666
BIL_146	4	5	48568811	48730609	HET
BIL_146	4	5	57792853	57923308	HET
BIL_146	4	10	3414848	60153302
BIL_147	2	8	56458552	63030851
BIL_147	2	9	2914162	3786109
BIL_148	4	5	61443433	65014858
BIL_148	4	9	19245601	19333972
BIL_148	4	9	60080338	61005872
BIL_148	4	12	1319633	1479549
BIL_149	3	5	6653616	11439465
BIL_149	3	8	55288794	61831887
BIL_149	3	8	61870971	62214285	HET
BIL_149	3	8	62279935	63030851
BIL_149	3	11	2851600	6473235
BIL_150	2	8	53367960	63030851
BIL_150	2	11	663235	4438795
BIL_152	1	7	64152569	65235956
BIL_153	1	2	43233365	48586655
BIL_154	2	7	19891	7742310
BIL_154	2	11	7833	4438795
BIL_155	2	10	4670	185615
BIL_155	2	11	10154	1699918
BIL_156	1	2	35009391	43924476
BIL_157	2	2	35009391	43924646
BIL_157	2	9	66533745	67657467
BIL_158	2	5	13984	1281659
BIL_158	2	12	10211	3051387
BIL_159	2	9	66533745	67655856
BIL_159	2	12	63984411	64763953
BIL_163	3	1	85547862	88499440
BIL_163	3	5	8973	907700
BIL_163	3	9	62385595	64434658
BIL_164	6	2	37648332	44195306
BIL_164	6	5	746183	907700
BIL_164	6	8	48391947	48560624	HET
BIL_164	6	9	6019960	19188527
BIL_164	6	9	19547587	56056012
BIL_164	6	10	4670	1713083
BIL_165	2	2	37649236	44197263
BIL_165	2	10	4819	1713083
BIL_167	2	10	2375814	3187101
BIL_167	2	11	3289157	53373508
BIL_169	2	8	59465531	63030851
BIL_169	2	12	205829	3319132
BIL_170	6	6	808	32406153
BIL_170	6	9	19245770	19333743
BIL_170	6	9	57770596	63387765
BIL_170	6	11	402566	4814823
BIL_170	6	11	8963622	45600286
BIL_170	6	12	206070	3319287
BIL_171	1	2	42053686	49816154
BIL_172	1	11	10154	4361806
BIL_173	1	11	16859	4398758
BIL_174	1	11	7833	4398758
BIL_175	3	2	43430845	49819608
BIL_175	3	3	63136656	64753857
BIL_175	3	11	12159	4396378
BIL_176	4	10	59525750	64829645
BIL_176	4	11	50361243	53383401
BIL_176	4	12	7972	3317219
BIL_176	4	12	63494129	64419254
BIL_177	3	4	53042881	58493034
BIL_177	3	5	7123687	61530544
BIL_177	3	11	19729660	19834953	HET
BIL_178	2	4	1992	3931103
BIL_178	2	6	38987147	43042865
BIL_179	5	6	28420	2124805
BIL_179	5	8	58624493	62998206
BIL_179	5	10	45966226	46295770	HET
BIL_179	5	10	47193905	52670272
BIL_179	5	12	97377	252377
BIL_180	1	4	53304616	58487896
BIL_181	2	3	58445978	64825876
BIL_181	2	8	57602741	57900514
BIL_182	2	2	37649236	47655491
BIL_182	2	9	63816820	64434515
BIL_183	4	5	4310268	59774459
BIL_183	4	6	808	1413308
BIL_183	4	11	1417463	3098733
BIL_183	4	11	19729660	19834953	HET
BIL_184	2	5	14940	2682284
BIL_184	2	9	65426397	66474360
BIL_185	2	9	3903871	6055283
BIL_185	2	12	10438	373431
BIL_186	3	8	48406865	48560624	HET
BIL_186	3	9	3046788	60130444
BIL_186	3	9	60142746	63015678	HET
BIL_187	2	3	23871	993161
BIL_187	2	8	57017329	63030851
BIL_188	4	3	352762	2428946
BIL_188	4	8	57045759	62871411
BIL_188	4	10	62981953	64448843
BIL_188	4	12	62769851	65480848
BIL_189	5	7	15579546	18523776	HET
BIL_189	5	8	58217382	63018439
BIL_189	5	11	17686920	18165109	HET
BIL_189	5	12	3017656	48376589
BIL_189	5	12	48619618	61227162
BIL_190	4	7	15579546	18523776	HET
BIL_190	4	10	63003115	64823007
BIL_190	4	11	17686920	18165109	HET
BIL_190	4	12	4552758	62561197
BIL_191	5	1	11892	1174489
BIL_191	5	3	56128	2476507
BIL_191	5	3	6949171	7044912
BIL_191	5	5	2287728	3853798
BIL_191	5	9	3270440	4908642
BIL_194	2	10	61117362	64829645
BIL_194	2	11	50361243	53384131
BIL_195	2	6	7892	1558528
BIL_195	2	11	50068848	53340941
BIL_197	1	9	64647648	67657467
BIL_198	2	6	41672085	42393703
BIL_198	2	9	64729390	67655856
BIL_201	4	4	46880570	59623669
BIL_201	4	8	52008138	60186041
BIL_201	4	10	59673174	64828850
BIL_201	4	11	2223213	7190397
BIL_202	5	3	2498849	6933412
BIL_202	5	3	11298022	57017443
BIL_202	5	8	58204216	59924879
BIL_202	5	10	3524	2997929
BIL_202	5	10	59343032	64828850
BIL_203	3	3	56426756	61303744
BIL_203	3	6	30282728	33584248
BIL_203	3	6	33601486	40338275	HET
BIL_203	3	11	7833	4368615
BIL_203	3	11	4394579	6175156	HET
BIL_205	2	4	1115342	2050952
BIL_205	2	4	52201286	59623022
BIL_206	2	3	2343732	2432487
BIL_206	2	11	1600874	47757108
BIL_207	1	8	59701922	63019797
BIL_210	2	9	61252945	67645903
BIL_210	2	11	5242268	6656572
		8	48391947	48539772	HET
BIL_211	4	8	56538247	57040416
BIL_211	4	9	1355941	64848096
BIL_211	4	11	5232997	51917711	HET
BIL_211	4	11	51928024	53376255
BIL_212	1	12	10610	2064536
BIL_213	2	11	5238652	47926182
BIL_213	2	12	10610	2064536
BIL_214	4	9	66074662	67657467
BIL_214	4	10	1016135	2005391
BIL_214	4	10	63654185	64219802
BIL_214	4	11	5238626	47931758
BIL_215	3	10	58411293	58893760
BIL_215	3	10	62599025	64826681
BIL_215	3	11	10534544	49981401
BIL_216	3	4	5874	2589444
BIL_216	3	5	3748002	59851737
BIL_216	3	11	19729660	19834953	HET
BIL_217	4	3	63439191	64720798
BIL_217	4	5	6441126	57396525
BIL_217	4	10	59412735	60422923
BIL_217	4	11	19729660	19834953	HET
BIL_218	2	3	63382784	64822100
BIL_218	2	10	59412735	64828850
BIL_219	1	11	4756490	5339584
BIL_220	4	1	141739	4327028
BIL_220	4	6	51577	29478386
BIL_220	4	10	59566995	63879579
BIL_220	4	11	9085	4816105
BIL_221	3	8	57740892	63030851
BIL_221	3	10	4056	1676825
BIL_221	3	10	63912930	64689901
BIL_223	1	2	46580942	49816154
BIL_224	3	6	39918388	43949735
BIL_224	3	7	64614601	65106976
BIL_224	3	10	62179609	64674948
BIL_226	1	2	46432090	49004450
BIL_227	2	5	3994331	4716004
BIL_227	2	7	64645007	65220777
BIL_228	3	1	89104949	90173868
BIL_228	3	2	46390960	49786677
BIL_228	3	10	64287398	64598173
BIL_229	1	1	77245990	83456998
BIL_230	4	2	46325669	49785245
BIL_230	4	5	4218061	4902149
BIL_230	4	6	41542631	42368592
BIL_230	4	10	4670	2199167
BIL_232	3	1	85715027	88872790
BIL_232	3	5	61592453	62125452
BIL_232	3	6	43982617	44601221
BIL_233	2	5	11852	3133718
BIL_233	2	8	53842939	58277399
BIL_234	3	5	61466056	64883304
BIL_234	3	9	19245770	19326346
BIL_234	3	9	60079755	61006971
BIL_235	1	11	1972210	3202190
BIL_236	3	5	59423454	61633378
BIL_236	3	7	61567382	61919350
BIL_236	3	11	52363629	53383401
BIL_237	2	5	3544192	8391630
BIL_237	2	12	63246044	65361026
BIL_238	2	1	85389546	90196629
BIL_238	2	11	9085	3277608
BIL_239	1	5	10868575	59601150
		11	19729660	19834953	HET
BIL_240	2	7	57664421	61321940
BIL_240	2	11	16264	5242306
BIL_241	4	3	56431596	61282537
BIL_241	4	5	4497412	5246500
BIL_241	4	6	30266722	34286200
BIL_241	4	11	10854	3687897
BIL_242	3	7	57642822	61324186
BIL_242	3	8	54824739	54896968	HET
BIL_242	3	11	7833	5287194
BIL_243	2	7	61699187	65235956
BIL_243	2	12	62156535	65480848
BIL_244	1	8	62279935	62935558
BIL_245	3	2	48252574	49816823
BIL_245	3	7	54432855	65220777
BIL_245	3	8	54841825	54893142	HET
BIL_247	3	4	57974253	60996805
BIL_247	3	5	4498399	5050544	HET
BIL_247	3	11	12159	4629829
BIL_248	3	4	57911545	60990531
BIL_248	3	5	4497412	5048361
BIL_248	3	11	15780	4713141
BIL_251	2	9	63671793	67199981	HET
BIL_251	2	10	61386519	64829645	HET
BIL_252	3	9	65461942	67161963
BIL_252	3	11	52605018	53384131
BIL_252	3	12	2193571	3306333
BIL_254	4	6	808	31756870
BIL_254	4	7	15579546	18523776	HET
BIL_254	4	11	17686920	18165109	HET
BIL_254	4	12	1292397	63590328
BIL_255	2	10	3414760	3976423
BIL_255	2	11	15780	4255295
BIL_256	1	11	2418573	53384131
BIL_258	1	11	49286062	53384131
BIL_259	2	1	88972828	90173868
BIL_259	2	11	2418573	50021101
BIL_260	1	4	4590199	51280901
BIL_262	1	11	49286521	53373508
BIL_263	3	2	80990	29359068
BIL_263	3	2	31575393	31693822	HET
BIL_263	3	10	57381969	64826681
BIL_265	2	8	12612	4003580
BIL_265	2	12	64217174	65468890
BIL_266	3	4	5874	56095103
BIL_266	3	5	63846622	65014858
BIL_266	3	11	9085	5045278
BIL_267	1	4	565	56082366
BIL_269	1	1	4171749	68205087	HET
BIL_274	2	2	42819683	49004450
BIL_274	2	10	58799042	64829645
BIL_275	2	6	13555	2500753
BIL_275	2	10	64217100	64826319
BIL_276	3	2	46151068	47263626
BIL_276	3	9	3905511	4520460
BIL_276	3	9	67174784	67657467
BIL_277	2	2	46691697	49816154
BIL_277	2	12	63849967	65458896
BIL_278	2	2	46634009	49816417
BIL_278	2	11	2175447	5644818
BIL_279	4	6	41869524	42304561
BIL_279	4	11	2175447	4322624
BIL_279	4	11	52240166	52358596
BIL_279	4	12	63849835	65483751
BIL_280	4	6	41868438	42304892
BIL_280	4	11	2175447	4334539
BIL_280	4	11	52231312	52364857
BIL_280	4	12	63849967	65480848
BIL_281	6	4	1992	494538
BIL_281	6	6	30709631	31777506
BIL_281	6	10	4056	2760024
BIL_281	6	10	52793845	52935136
BIL_281	6	10	56880986	62833249
BIL_281	6	12	63849967	65483751
BIL_283	2	3	62419164	64825876
BIL_283	2	12	63454204	65480848
BIL_284	2	8	1836	4060380
BIL_284	2	12	64229195	65468890
BIL_289	4	2	40241601	47796786
BIL_289	4	9	67215423	67609074
BIL_289	4	10	64081511	64828850
BIL_289	4	11	9085	841222
BIL_290	6	3	47485	368939
BIL_290	6	5	48568811	48730609	HET
BIL_290	6	5	57792853	57936793	HET
BIL_290	6	10	520022	51982359
BIL_290	6	10	52978007	56824546
BIL_290	6	11	5362721	6042455
BIL_291	2	2	38587619	47787932	HET
BIL_291	2	10	61187728	64829645	HET
BIL_294	1	3	106990	2109525
BIL_296	2	4	55791765	60773581
BIL_296	2	12	59059	1093914
BIL_297	1	5	61466056	64992254
BIL_298	2	5	6055146	65006034
BIL_298	2	11	19729660	19834953	HET
BIL_299	1	5	61447844	65007311
BIL_300	1	5	62221220	65014858
BIL_301	1	5	61440910	64992254
BIL_303	2	4	62407546	63314516
BIL_303	2	7	61911921	65082420
BIL_304	1	9	63944669	67657467
BIL_305	1	11	7833	3508263
BIL_306	1	11	10154	3508263
BIL_307	2	3	71171	1423169
BIL_307	2	5	8973	1394185
BIL_308	2	2	41683578	49816823
BIL_308	2	11	47786678	53384131
BIL_309	1	2	33935880	40683067
BIL_310	3	5	64447050	65010630
BIL_310	3	6	8081	33569637
BIL_310	3	10	3524	980431
BIL_312	2	7	63990042	65220777
		10	61634263	64202743
BIL_313	3	2	43788339	49816823
BIL_313	3	11	9085	4928732
BIL_313	3	11	47786902	53384131
BIL_314	2	4	1992	504135
		11	4126304	53384131
BIL_316	5	9	3305	5707939
BIL_316	5	9	67564146	67607882
BIL_316	5	11	10854	7170619
BIL_316	5	11	52832648	53383401
BIL_316	5	12	62959233	63995368
BIL_316	5	12	63999945	65479348
BIL_317	2	5	22533400	62052825
BIL_317	2	11	19729660	19834953	HET
BIL_318	2	9	65141367	65426400
BIL_318	2	11	9085	1293660
BIL_321	3	3	45873	1257899
BIL_321	3	7	4038067	53001065
BIL_321	3	12	50780329	52824722	HET
BIL_322	1	5	2375526	3242681
BIL_324	1	11	52768838	53384131
BIL_325	4	1	86356608	90199198
BIL_325	4	7	63711163	65220777
BIL_325	4	11	11392	3966632
BIL_325	4	12	64093774	65483751
BIL_326	4	1	86353198	90125094
BIL_326	4	7	63712962	65058266
BIL_326	4	11	10154	2944801
BIL_326	4	12	64260545	65480848
BIL_327	4	1	86513249	90196629
BIL_327	4	7	63711525	64902272
BIL_327	4	11	7942	3007023
BIL_327	4	12	64058025	65479348
BIL_328	4	1	69456730	70058953
BIL_328	4	2	46278354	49863920
BIL_328	4	5	13984	3617377
BIL_328	4	8	1836	50300461
BIL_330	3	3	58824013	62144902
BIL_330	3	5	63768538	64450513
BIL_330	3	12	10438	206019
BIL_331	5	1	11892	105044
BIL_331	5	3	58829790	61759758
BIL_331	5	4	51431714	60835387
BIL_331	5	6	5843	2850178
BIL_331	5	12	7972	1483101
BIL_332	2	6	808	2845328
BIL_332	2	12	7972	1205039
BIL_333	1	6	40397115	42202331
BIL_334	1	6	40407880	42202331
BIL_335	2	6	39894812	43034880
BIL_335	2	10	4819	1691914
BIL_336	4	4	54520957	60711263
BIL_336	4	8	54478231	59833994
BIL_336	4	9	8304	1287624
BIL_336	4	11	1437410	45901387
BIL_337	3	2	45126970	46080552
BIL_337	3	4	54520957	60710823
BIL_337	3	6	42180960	44122938
BIL_338	1	4	55098030	60699844
BIL_341	2	6	38267	32406160
BIL_341	2	6	43834093	45208659
BIL_342	1	8	265	2963099
BIL_343	3	3	59521687	64825876
BIL_343	3	8	2352304	2974970
BIL_343	3	11	1486587	4846056
BIL_345	4	4	57536605	60105279
BIL_345	4	5	4196575	60828656
BIL_345	4	5	61718002	62078306
BIL_345	4	11	19729660	19834953	HET
BIL_347	3	2	45556023	46208747
BIL_347	3	4	54089248	57111761
BIL_347	3	10	62223612	64826681
BIL_348	1	11	1486587	1790372
BIL_349	4	4	60151618	64058899
BIL_349	4	6	44853982	45980095
BIL_349	4	10	58969960	59520427
BIL_349	4	11	1486587	50576461
BIL_350	1	11	6008333	51095960
BIL_351	4	5	8165737	61415852
BIL_351	4	7	53868624	65220754
BIL_351	4	8	54824739	54895435	HET
BIL_351	4	11	19729660	19834953	HET
BIL_352	8	3	26209827	26598140	HET
BIL_352	8	7	19891	3289047
BIL_352	8	7	15579546	18523776	HET
BIL_352	8	8	3682685	54470430
BIL_352	8	10	62801939	64829645
BIL_352	8	11	17686920	18165109	HET
BIL_352	8	12	2176856	42988790
BIL_352	8	12	48588743	61394239
BIL_353	5	2	30113544	32249712
BIL_353	5	5	7486405	9792649
BIL_353	5	5	62745677	65005413
BIL_353	5	9	2295064	4032669
BIL_353	5	10	62659007	64788735
BIL_354	1	1	81744110	83342079
BIL_355	6	5	62791171	63040970
BIL_355	6	7	15579546	18523776	HET
BIL_355	6	9	2637123	5707571
BIL_355	6	11	17686920	18165109	HET
BIL_355	6	11	51933303	53376255
BIL_355	6	12	5755741	62245316
BIL_356	2	5	8973	173794
BIL_356	2	8	54557969	59045434
BIL_356	2	8	59052578	59808763	HET
BIL_356	2	8	59812843	62998206
BIL_357	3	5	14234	624264
BIL_357	3	6	40990523	43949735
BIL_357	3	11	9085	1641494
BIL_359	1	5	10433	235506
BIL_360	3	4	3581463	4078249
BIL_360	3	8	61483672	62871411
BIL_360	3	10	64348812	64829645
BIL_361	1	5	11852	2501823
BIL_362	6	1	11892	1091537
BIL_362	6	8	48391947	48560624	HET
BIL_362	6	9	3305	19189561
BIL_362	6	9	19580726	59502077
BIL_362	6	10	3524	322121
BIL_362	6	11	257051	51890941
BIL_363	1	2	80990	31191063
BIL_364	3	5	8973	2294428
BIL_364	3	8	56446078	63019797
BIL_364	3	12	1292397	4413440
BIL_365	1	11	6063251	51088227
BIL_366	2	6	876	32259921
BIL_366	2	11	7833	6473235
BIL_367	3	2	28575871	31087591
BIL_367	3	5	62618366	65006034
BIL_367	3	10	59429995	62771956
BIL_368	6	4	702752	2501407
BIL_368	6	7	22228	62461256
BIL_368	6	9	1894603	1979132
BIL_368	6	9	62677088	63598270
BIL_368	6	11	17686920	18165109	HET
BIL_368	6	12	4862638	64341466
BIL_370	1	12	64010582	64419254
BIL_371	4	6	28420	32959567
BIL_371	4	6	39811103	41842079
BIL_371	4	6	41843227	42408923	HET
BIL_371	4	9	64648321	67656001
BIL_371	4	12	64010744	64414006
BIL_373	7	3	61774410	64801195
BIL_373	7	8	48414668	48560624	HET
BIL_373	7	9	4753955	19189561
BIL_373	7	9	19544678	57410176
BIL_373	7	9	64558203	67150907
BIL_373	7	10	61386519	64823007
BIL_373	7	12	10211	4581691
BIL_375	4	2	45556989	49811045
BIL_375	4	4	666914	57111761
BIL_375	4	5	4180565	60767446
BIL_375	4	11	19729660	19834953	HET
BIL_376	3	4	661257	57111761
BIL_376	3	6	7892	2495517
BIL_376	3	9	8304	96904
BIL_377	7	2	43274912	49812103
BIL_377	7	4	4520	589832
BIL_377	7	5	8973	1847666
BIL_377	7	5	3252201	4080182
BIL_377	7	6	30630126	33251856
BIL_377	7	8	57797338	63030851
BIL_377	7	12	7972	340703
BIL_378	1	4	62407337	63314720
BIL_379	2	7	52692597	61912147
BIL_379	2	8	54824739	54897132	HET
BIL_380	2	8	61454372	63030851
BIL_380	2	11	7942	3502002
BIL_383	3	6	45223119	45966941
BIL_383	3	9	67371689	67656001
BIL_383	3	11	8890946	51354118
BIL_384	3	5	4138115	5907836
BIL_384	3	10	64509358	64826319
BIL_384	3	11	4839750	51354276
BIL_385	7	3	117390	1938292
BIL_385	7	7	15579546	18523776	HET
BIL_385	7	7	63139277	65235956
BIL_385	7	9	2636554	5271168
BIL_385	7	11	17686920	18165109	HET
BIL_385	7	12	1249362	46540383
BIL_385	7	12	48809047	61484161
BIL_386	3	4	51431714	58178747
BIL_386	3	5	61748648	65014858
BIL_386	3	12	2827224	4454584
BIL_387	2	3	1618306	56533486
BIL_387	2	3	62366958	63981259
BIL_388	7	6	35649429	39948943
BIL_388	7	6	41985621	42202331
BIL_388	7	7	15579546	18523776	HET
BIL_388	7	7	53666024	55305852
BIL_388	7	11	17686920	18165109	HET
BIL_388	7	12	10438	46594803
BIL_388	7	12	48596883	61489441
BIL_389	7	6	35649429	39948775
BIL_389	7	6	41986099	42202331
BIL_389	7	7	15579546	18523776	HET
BIL_389	7	7	53666024	55305852
BIL_389	7	11	17686920	18165109	HET
BIL_389	7	12	10610	46593053
BIL_389	7	12	48656076	61489441
BIL_390	3	4	57953246	60709047
BIL_390	3	6	8081	1921046
BIL_390	3	11	1375938	5010397
BIL_391	1	5	55511405	58301054
BIL_392	2	1	7870	3695861
BIL_392	2	2	37788382	41615277
BIL_394	3	6	38460525	38946966	HET
BIL_394	3	6	44097903	45980095
BIL_394	3	8	56441970	63030851
BIL_396	1	2	37648332	49863920
BIL_397	2	5	60812053	62143865
BIL_397	2	11	1008780	3305370
BIL_398	2	5	60806008	62146080
BIL_398	2	11	1008780	3305935
BIL_399	3	2	48145155	49812103
BIL_399	3	4	6595416	60083786
BIL_399	3	5	62196608	62459462
BIL_400	4	4	54526665	60709047
BIL_400	4	8	54478231	59827896
BIL_400	4	9	8304	1274732
BIL_400	4	11	1435778	45920379
BIL_401	2	5	4311477	59774459
BIL_401	2	11	19729660	19834953	HET
BIL_403	5	5	63844663	65014858
BIL_403	5	9	3489254	7170186
BIL_403	5	10	57340458	58763765
BIL_403	5	11	8445	5102420
BIL_403	5	12	10211	1280614
BIL_404	3	2	42816011	49790028
BIL_404	3	6	40385703	43509051
BIL_404	3	10	58798345	63690093
BIL_405	5	1	83294810	86846626	HET
BIL_405	5	2	42817388	43707636
BIL_405	5	2	43726743	49863920	HET
BIL_405	5	10	60341536	64826681
BIL_405	5	11	50359275	53383401
BIL_406	4	3	62145635	64789268
BIL_406	4	4	726	1384473
BIL_406	4	8	57802275	59261061
BIL_406	4	9	63845445	67616806
BIL_407	3	6	30650125	33251856
BIL_407	3	7	63843435	65220777
BIL_407	3	8	57802275	63030851
BIL_408	2	7	52690736	65063907
BIL_408	2	8	54854618	54895010	HET
BIL_409	2	5	5770444	6342065
BIL_409	2	8	59775763	63030851
BIL_410	3	2	43511753	49819608
BIL_410	3	5	5769187	65011361
BIL_410	3	9	66926577	67604771
BIL_410	3	11	19729660	19834953	HET
BIL_411	3	2	33245772	38492531
BIL_411	3	10	2584032	2650551
BIL_411	3	11	1882840	49414956
BIL_412	8	1	78537397	80068954	HET
BIL_412	8	2	103258	33766193
BIL_412	8	6	13555	1676160
BIL_412	8	7	15579546	18523776	HET
BIL_412	8	10	5253	1242428
BIL_412	8	11	17686920	18165109	HET
BIL_412	8	12	2919056	47599312
BIL_412	8	12	48588743	61489441
BIL_413	7	1	76809617	78667477
BIL_413	7	4	2740758	56196390
BIL_413	7	7	15579546	18523776	HET
BIL_413	7	10	61122363	62137737
BIL_413	7	11	17686920	18165109
BIL_413	7	12	559357	47595105
BIL_413	7	12	48639700	61489441
BIL_414	2	3	47485	1939746
BIL_414	2	9	62931273	63823449
BIL_415	3	3	61633710	64805788
BIL_415	3	4	55673401	63190543
BIL_415	3	4	63203789	63324551
BIL_415	3	11	2418602	53384131
BIL_416	4	5	660174	61472571
BIL_416	4	7	64843309	65235956
BIL_416	4	11	1762507	3560449
BIL_416	4	11	19729660	19834953	HET
BIL_417	1	11	7833	6047477
BIL_418	2	3	71363	2474852
BIL_418	2	3	6952055	10094531
BIL_419	1	2	103258	37790430
BIL_420	4	9	66406259	67655207
BIL_420	4	10	3524	2464539
BIL_420	4	11	9085	4300870
BIL_420	4	11	48055426	50386714
BIL_421	2	4	61806889	64058235
BIL_421	2	11	1487296	6047477
BIL_422	4	5	6955746	7388821
BIL_422	4	6	40009428	44982189
BIL_422	4	9	4908468	5646186
BIL_422	4	10	64009887	64826681
BIL_425	4	1	7870	1047293
BIL_425	4	3	47485	1939746
BIL_425	4	10	2315401	2618402
BIL_425	4	11	49457159	53383401
BIL_426	4	5	48568811	48730609	HET
BIL_426	4	5	57792853	57936793	HET
BIL_426	4	6	42361188	42983503
BIL_426	4	10	3491035	61771070
BIL_429	5	5	48568811	48730609	HET
BIL_429	5	5	57808300	57936793	HET
BIL_429	5	6	43855730	45978214
BIL_429	5	10	1772878	60385436
BIL_429	5	11	7942	4398758
BIL_430	5	5	48568811	48701633	HET
BIL_430	5	5	57830915	57920140	HET
BIL_430	5	8	4121285	59638537
BIL_430	5	10	3201911	64823007
BIL_430	5	12	10438	3317386
BIL_431	1	12	64018942	64416428
BIL_432	8	5	48568811	48724550	HET
BIL_432	8	5	57830915	57920140	HET
BIL_432	8	7	2921115	56970527
BIL_432	8	8	2974933	3061713
BIL_432	8	10	1017015	62573568
BIL_432	8	11	5212436	47926182
BIL_432	8	12	10438	2064536	HET
BIL_432	8	12	50780329	52824722	HET
BIL_433	3	5	3735773	59851737
BIL_433	3	10	64135420	64828850
BIL_433	3	11	10567348	49980718
BIL_435	4	2	46325669	49047413
BIL_435	4	5	11852	4716004
BIL_435	4	8	56306691	63030851
BIL_435	4	10	63909768	64674948
BIL_436	2	4	6595416	60077490
BIL_436	2	5	4344961	63812811
BIL_437	7	2	48126110	49819608
BIL_437	7	4	6574500	60083786
BIL_437	7	5	4310126	62459624
BIL_437	7	8	2472058	3093459
BIL_437	7	8	60084090	62482150	HET
BIL_437	7	11	934571	2439187
BIL_437	7	11	19729660	19834953	HET
BIL_438	3	4	55687903	63319111
BIL_438	3	11	2418573	4498023
BIL_438	3	11	53127591	53383401
BIL_439	6	2	45556023	49816823
BIL_439	6	4	653957	57111761
BIL_439	6	5	4180565	57977642
BIL_439	6	5	63484977	65014858
BIL_439	6	10	64217100	64828850
BIL_439	6	11	19729660	19834953	HET
BIL_440	8	2	44086969	48346016
BIL_440	8	4	726	494538
BIL_440	8	5	48568811	48730609	HET
BIL_440	8	5	57792853	57936793	HET
BIL_440	8	10	4670	50009361
BIL_440	8	10	52969110	56818767
BIL_440	8	12	10438	2010563
BIL_440	8	12	63849835	65480848
BIL_442	5	2	33396353	35485035
BIL_442	5	2	41629140	47758253
BIL_442	5	4	4520	2142181
BIL_442	5	8	14184	4003580
BIL_442	5	12	10211	1130853
BIL_443	5	1	84249836	85377914
BIL_443	5	5	4983764	60224936
BIL_443	5	8	57823671	63030851
BIL_443	5	9	65028545	67633042
BIL_443	5	11	19729660	19834953	HET
BIL_444	8	1	79043490	90205742
BIL_444	8	2	80990	29024711
BIL_444	8	3	60706460	64825876
BIL_444	8	4	1951618	6187113
BIL_444	8	7	15579546	18523776	HET
BIL_444	8	7	62595379	63540875
BIL_444	8	11	17686920	18165109	HET
BIL_444	8	12	10211	65116010
BIL_445	4	3	64316062	64822100
BIL_445	4	4	61795347	64058899
BIL_445	4	5	61804716	62109190
BIL_445	4	6	44043201	45980095
BIL_446	2	1	88758436	90196629
BIL_446	2	3	57837835	63728923
BIL_447	3	4	565	504135
BIL_447	3	6	43387595	45966941
BIL_447	3	8	59813719	63021638
BIL_448	6	1	11892	3616061
BIL_448	6	5	5769187	65014858
BIL_448	6	7	63834965	65220777	HET
BIL_448	6	9	66919548	67656001
BIL_448	6	10	61634993	64202185
BIL_448	6	11	12159	45025786
BIL_449	9	2	49299501	49816154
BIL_449	9	4	2129313	52510550
BIL_449	9	4	57953246	64050702
BIL_449	9	8	57246963	58479212
BIL_449	9	9	64118985	67656001
BIL_449	9	10	4819	2773387
BIL_449	9	10	63085369	63876255
BIL_449	9	11	1801913	2671181
BIL_449	9	11	2700799	49298398	HET
BIL_449	9	11	51774779	53313167
BIL_450	5	4	1992	4078249
BIL_450	5	5	11852	5896938
BIL_450	5	6	45223276	45966456
BIL_450	5	10	4440180	61819736
BIL_450	5	12	65430191	65480848
BIL_452	8	2	83379	15622581
BIL_452	8	2	22303647	27438238
BIL_452	8	4	3118350	64058235
BIL_452	8	5	48645286	48700574	HET
BIL_452	8	8	42002081	50299758
BIL_452	8	9	67358973	67657467
BIL_452	8	10	2922833	64829645
BIL_452	8	11	49038512	53384131
BIL_453	4	2	322351	30791263
BIL_453	4	6	45225479	45980095
BIL_453	4	10	2921398	64081813
BIL_453	4	11	4836071	50687405
BIL_454	3	3	59545962	64728853
BIL_454	3	4	63040250	64058899
BIL_454	3	11	1489579	5355787
BIL_455	6	3	60422511	64801195
BIL_455	6	5	57808300	57936793	HET
BIL_455	6	7	52472500	61310048
BIL_455	6	8	54824739	54896968	HET
BIL_455	6	10	1874962	59379973
BIL_455	6	11	7833	49409142
BIL_456	5	5	1334518	2687377
BIL_456	5	5	48568811	48730609	HET
BIL_456	5	5	57830915	57936793	HET
BIL_456	5	10	1874962	63189785
BIL_456	5	11	48304982	49415558
BIL_458	5	7	15579546	18523776	HET
BIL_458	5	8	48411801	48561927	HET
BIL_458	5	9	1894603	63823449
BIL_458	5	11	17686920	18165109	HET
BIL_458	5	12	4860590	64244116
BIL_459	3	5	8973	1597549
BIL_459	3	5	10520979	61720390
BIL_459	3	11	19729660	19834953	HET
BIL_460	2	1	75817262	76457470
BIL_460	2	10	1887156	64826319
BIL_461	5	4	2647664	64058235
BIL_461	5	7	54783896	64327567
BIL_461	5	8	54824739	54895010	HET
BIL_461	5	10	1066554	1093590
BIL_461	5	12	10438	3375356
BIL_462	2	10	3524	3000262	HET
BIL_462	2	11	1606290	48227701
BIL_462	2	11	48230943	50119119	HET
BIL_465	5	2	48121709	49863920
BIL_465	5	5	4310126	64077341
BIL_465	5	8	62137319	63030851
BIL_465	5	11	7833	4300870
BIL_465	5	11	19729660	19834953	HET
BIL_466	4	4	1992	496554
BIL_466	4	6	57377	31777506
BIL_466	4	10	16751	215922	HET
BIL_466	4	10	219354	2760121
BIL_466	4	10	59788733	64826681
BIL_467	3	4	63318238	64058899
BIL_467	3	5	4138115	5907836
BIL_467	3	6	45222057	45966941
BIL_468	1	4	63318238	64058899
BIL_470	10	1	7870	1124420
BIL_470	10	2	32959962	35144502
BIL_470	10	3	45873	1502578
BIL_470	10	3	6600212	6933716
BIL_470	10	3	54220076	54498036
BIL_470	10	3	55630249	59553999
BIL_470	10	5	10433	178666
BIL_470	10	5	181632	3922267	HET
BIL_470	10	5	3932820	4710469
BIL_470	10	5	62483782	64011151
BIL_470	10	11	4568355	50295640
BIL_470	10	12	64010582	65480848
BIL_471	2	8	28158	50186976
BIL_471	2	10	60522005	64779460
BIL_473	8	2	46632991	49816823
BIL_473	8	4	58491010	61151657
BIL_473	8	5	11852	2289471
BIL_473	8	6	28420	31599092
BIL_473	8	6	41868438	42333152
BIL_473	8	11	50083770	51774820
BIL_473	8	12	10211	1959349
BIL_473	8	12	63928379	65479348	HET
BIL_474	3	2	39550944	49819608
BIL_474	3	5	13984	2536568
BIL_474	3	12	54235	440602
BIL_475	3	4	63318238	64058235
BIL_475	3	5	4138765	5907836
BIL_475	3	6	45222057	45978214
BIL_476	1	5	3999230	4710469
BIL_477	5	3	59521687	64825876
BIL_477	5	4	62842251	64058899
BIL_477	5	5	61353108	65014858
BIL_477	5	7	64327567	65220777
BIL_477	5	11	1487296	4846056
BIL_480	2	4	58002976	58491010
BIL_480	2	6	38760799	43042900
BIL_481	2	4	58003394	58501310
BIL_481	2	6	38760133	43042900
BIL_483	2	1	78879806	90205742
BIL_483	2	8	300	51125320
BIL_484	4	1	16707021	75176391
BIL_484	4	2	41630181	47787932
BIL_484	4	8	57802275	62950165
BIL_484	4	12	10438	1130853
BIL_485	4	2	49254159	49813630
BIL_485	4	5	12619373	65014858
BIL_485	4	11	2838556	6473235
BIL_485	4	11	19729660	19834953
BIL_486	5	2	43354866	49816154
BIL_486	5	4	4520	503247
BIL_486	5	4	63369234	64058899
BIL_486	5	9	66924618	67655856
BIL_486	5	11	7833	51348427
BIL_486	5	11	51437859	51585816	HET
BIL_488	4	4	5524005	6136532
BIL_488	4	5	58254623	64102470
BIL_488	4	8	265	2939599
BIL_488	4	11	1489579	50576461
BIL_489	10	2	46676159	49789913
BIL_489	10	7	22228	56004477
BIL_489	10	7	61989803	65235956
BIL_489	10	9	60757013	62542516
BIL_489	10	11	2257866	12979999	HET
BIL_489	10	11	13171679	48038160
BIL_489	10	11	49275425	52364857
BIL_489	10	12	7972	2010058
BIL_489	10	12	50780329	52824722	HET
BIL_489	10	12	63849835	65468890
BIL_490	4	4	608312	4115901
BIL_490	4	5	6871828	58564920
BIL_490	4	11	7833	423393
BIL_490	4	11	19729660	19834953	HET
BIL_491	1	2	103258	35485035
		8	62741284	63021638
BIL_492	5	3	23871	2464078
BIL_492	5	3	6949347	7044762
BIL_492	5	5	2287608	5174668
BIL_492	5	8	57017329	63021638
BIL_492	5	10	62984275	64826319
BIL_493	2	7	54783725	65058266
BIL_493	2	12	63628188	65462026
BIL_494	4	10	59533142	64826681
BIL_494	4	11	50359275	53337160
BIL_494	4	12	59059	3280873
BIL_494	4	12	63495818	64288199
BIL_495	6	7	2929850	56971112
BIL_495	6	8	2994687	3061713
BIL_495	6	9	66075694	67609074
BIL_495	6	10	58951329	62573568
BIL_495	6	11	5235329	47901842
BIL_495	6	12	50780329	52824722	HET
BIL_496	5	2	36556029	37924873
BIL_496	5	3	63390443	64825876
BIL_496	5	5	3735773	57396525
BIL_496	5	10	3524	325884
BIL_496	5	11	19729660	19834953	HET
BIL_497	1	1	69703002	75887295	HET
BIL_498	3	1	89409196	90104352
BIL_498	3	3	61650171	64629562
BIL_498	3	11	2502553	53197899
BIL_499	1	10	58799555	64828850
BIL_500	7	2	45556023	49863920
BIL_500	7	4	661212	57111761
BIL_500	7	5	4174526	57977642
BIL_500	7	5	63484977	65014858
BIL_500	7	6	808	2490644
BIL_500	7	10	64217100	64829645
BIL_500	7	11	19729660	19834953	HET
BIL_501	2	4	55407702	62080940
BIL_501	2	10	61758498	64139582
BIL_502	3	1	68664205	69511695
BIL_502	3	6	32971632	33264591
BIL_502	3	7	63841780	65137062
BIL_503	3	3	71171	2109525
BIL_503	3	3	63163228	63696823
BIL_503	3	10	520382	4036862
BIL_504	4	3	106394	1068539
BIL_504	4	3	63439191	64625293
BIL_504	4	5	63486863	64956166
BIL_504	4	8	58277399	63030851
BIL_505	5	2	42063902	49816154
BIL_505	5	5	6653616	8174243
BIL_505	5	9	63921187	67656001
BIL_505	5	11	7942	53383401
BIL_505	5	12	7972	2149407
BIL_506	6	4	1992	494538
BIL_506	6	7	62923164	65235956
BIL_506	6	8	59775763	63018099
BIL_506	6	9	66919548	67657467
BIL_506	6	10	2993014	52295579	HET
BIL_506	6	10	52978007	56824546	HET
BIL_508	4	5	2378058	2476631
BIL_508	4	5	59740409	62052825
BIL_508	4	8	60366201	63030851
BIL_508	4	10	59772372	64828850
BIL_509	2	1	78450446	82791674
BIL_509	2	2	103258	31299588
BIL_510	3	2	45135566	49819608
BIL_510	3	6	5843	33927471
BIL_510	3	11	558089	53384131
BIL_511	2	8	58453970	63030851
BIL_511	2	11	1308386	5380971
BIL_512	8	1	11892	436038
BIL_512	8	2	34763917	36398602
BIL_512	8	5	48568811	48730609	HET
BIL_512	8	5	57808300	57936793	HET
BIL_512	8	9	19245601	19333743	HET
BIL_512	8	9	57899958	64669504	HET
BIL_512	8	10	2997926	62390368
BIL_512	8	12	62115656	65479348
BIL_513	5	9	3305	19188527
BIL_513	5	9	19544678	44442490
BIL_513	5	9	46378290	48361282	HET
BIL_513	5	11	1716460	3305370
BIL_513	5	11	52391173	52809800
BIL_514	6	2	80990	21791630
BIL_514	6	2	22316228	27371472
BIL_514	6	2	39425693	41518593
BIL_514	6	3	63020923	64825876
BIL_514	6	5	60238730	63820803
BIL_514	6	11	2120525	49266543
BIL_515	3	4	53800692	58745121
BIL_515	3	9	3305	2296405
BIL_515	3	11	16264	46451047
BIL_516	6	4	63485588	64058235
BIL_516	6	5	48568811	48730609	HET
BIL_516	6	5	57808300	57936793	HET
BIL_516	6	8	56441970	60459567
BIL_516	6	10	1134181	58808955
BIL_516	6	11	52768572	52854322
BIL_517	3	4	4522198	62913112
BIL_517	3	8	53205141	61382537
BIL_517	3	12	62025525	65479336
BIL_519	3	5	62638337	64076509
BIL_519	3	11	11962	1826761
BIL_519	3	12	64534988	65480848	HET
BIL_520	2	9	2615941	19189808
BIL_520	2	9	19544678	58658842
BIL_521	4	4	2647664	60691510
BIL_521	4	7	54784384	64390713
BIL_521	4	8	54841825	54893142	HET
BIL_521	4	12	10438	3375356
BIL_523	3	4	1257483	51827642
BIL_523	3	4	56543565	59623669
BIL_523	3	11	1600874	4098675
BIL_524	4	4	56200755	59623669
BIL_524	4	6	41176965	45978102
BIL_524	4	8	61170778	62631127
BIL_524	4	11	50030860	53383401
BIL_525	1	7	55823213	56967610
BIL_526	2	1	88965296	90196629
BIL_526	2	4	4599919	57885534
BIL_527	1	1	85882379	88457583
BIL_529	3	6	45034707	45980095
BIL_529	3	7	19891	57004056
BIL_529	3	12	50780329	52824722	HET
BIL_530	4	3	61439533	64825876
BIL_530	4	4	1992	301132
BIL_530	4	8	1836	3172061
BIL_530	4	11	1823486	7596861
BIL_531	4	3	62242512	64774190
BIL_531	4	4	948381	1163728	HET
BIL_531	4	8	53589427	62214285
BIL_531	4	9	2295064	7170186
BIL_532	7	4	42409561	57111185
BIL_532	7	5	60759740	63517140
BIL_532	7	6	27705164	38712971
BIL_532	7	7	15579546	18523776	HET
BIL_532	7	11	17686920	18165109	HET
BIL_532	7	12	5215370	47833622
BIL_532	7	12	48619521	61394239
BIL_533	3	2	42824944	46965834
BIL_533	3	3	99439	2227407
BIL_533	3	6	39287528	42483985
BIL_534	6	5	63792692	65014858
BIL_534	6	6	42342614	45980095
BIL_534	6	8	58961814	63030851
BIL_534	6	10	2895565	3370098
BIL_534	6	12	7972	1899367
BIL_534	6	12	63454204	65483751
BIL_537	2	5	6953733	60140836
BIL_537	2	11	2251838	52974411
BIL_538	3	1	77476422	84432030
BIL_538	3	9	385689	5168716
BIL_538	3	11	7942	4166194
BIL_539	3	1	77476422	84390200
BIL_539	3	9	391256	5172394
BIL_539	3	11	16180	4166194
BIL_540	1	2	39436438	49812103
BIL_541	3	5	60777089	64916278
BIL_541	3	9	66319288	67657467
BIL_541	3	11	591592	4204587
BIL_542	3	5	60784612	64915831
BIL_542	3	9	66325855	67546277
BIL_542	3	11	591391	4164854
BIL_543	4	2	48545759	49811045
BIL_543	4	5	14339	2294328
BIL_543	4	5	2315055	3994331	HET
BIL_543	4	5	60348651	65014858
BIL_543	4	11	7833	47787035
BIL_545	4	2	37648332	40115871
BIL_545	4	6	33191067	41057415	HET
BIL_545	4	8	48391947	48561927	HET
BIL_545	4	9	6019960	64434515
