# Supplementary material for: A New Advanced Backcross Tomato Population Enables High Resolution Leaf QTL Mapping and Gene Identification
Source: G3 (Bethesda). 2016 Aug 10;6(10):3169–84. doi: 10.1534/g3.116.030536 (PMC5068939; doi:10.1534/g3.116.030536)
Supplement: Supplemental Material [file supp_g3.116.030536_FileS2.xls]

## Sheet: Sheet1
BIL#	# Introgression	Chromosomes	Start	End
BIL_015	3	1	7870	187365
BIL_392	2	1	7870	3695861
BIL_425	4	1	7870	1047293
BIL_470	10	1	7870	1124420
BIL_016	9	1	11892	1047293
BIL_191	5	1	11892	1174489
BIL_331	5	1	11892	105044
BIL_362	6	1	11892	1091537
BIL_448	6	1	11892	3616061
BIL_512	8	1	11892	436038
BIL_046	4	1	18183	615216
BIL_041	2	1	49197	4332144
BIL_220	4	1	141739	4327028
BIL_269	1	1	4171749	68205087	HET
BIL_484	4	1	16707021	75176391
BIL_502	3	1	68664205	69511695
BIL_328	4	1	69456730	70058953
BIL_497	1	1	69703002	75887295	HET
BIL_460	2	1	75817262	76457470
BIL_145	8	1	76168039	76402681
BIL_413	7	1	76809617	78667477
BIL_229	1	1	77245990	83456998
BIL_538	3	1	77476422	84432030
BIL_539	3	1	77476422	84390200
BIL_145	8	1	77908622	82625037
BIL_509	2	1	78450446	82791674
BIL_412	8	1	78537397	80068954	HET
BIL_483	2	1	78879806	90205742
BIL_444	8	1	79043490	90205742
BIL_003	5	1	79768518	80103060
BIL_082	3	1	81070164	90199198
BIL_354	1	1	81744110	83342079
BIL_012	2	1	82263066	89115543
BIL_405	5	1	83294810	86846626	HET
BIL_443	5	1	84249836	85377914
BIL_238	2	1	85389546	90196629
BIL_163	3	1	85547862	88499440
BIL_232	3	1	85715027	88872790
BIL_067	4	1	85882379	89755687
BIL_527	1	1	85882379	88457583
BIL_023	2	1	86217560	87584344
BIL_024	2	1	86217560	87512906
BIL_326	4	1	86353198	90125094
BIL_325	4	1	86356608	90199198
BIL_327	4	1	86513249	90196629
BIL_059	4	1	86875496	90173868
BIL_071	8	1	87811203	89755687
BIL_446	2	1	88758436	90196629
BIL_526	2	1	88965296	90196629
BIL_259	2	1	88972828	90173868
BIL_228	3	1	89104949	90173868
BIL_017	3	1	89214211	90169372
BIL_498	3	1	89409196	90104352
BIL_101	4	1	89773289	90199412

## Sheet: Sheet2
BIL#	# Introgression	Chromosomes	Start	End
BIL_046	4	2	80990	30652787
BIL_058	1	2	80990	29359068
BIL_263	3	2	80990	29359068
BIL_363	1	2	80990	31191063
BIL_444	8	2	80990	29024711
BIL_514	6	2	80990	21791630
BIL_452	8	2	83379	15622581
BIL_022	8	2	103258	21546069
BIL_104	4	2	103258	27438238
BIL_412	8	2	103258	33766193
BIL_419	1	2	103258	37790430
BIL_491	2	2	103258	35485035
BIL_509	2	2	103258	31299588
BIL_453	4	2	322351	30791263
BIL_022	8	2	22303647	27441906
BIL_452	8	2	22303647	27438238
BIL_514	6	2	22316228	27371472
BIL_367	3	2	28575871	31087591
BIL_353	5	2	30113544	32249712
BIL_263	3	2	31575393	31693822	HET
BIL_106	3	2	32727744	39010996
BIL_470	10	2	32959962	35144502
BIL_411	3	2	33245772	38492531
BIL_442	5	2	33396353	35485035
BIL_309	1	2	33935880	40683067
BIL_512	8	2	34763917	36398602
BIL_156	1	2	35009391	43924476
BIL_157	2	2	35009391	43924646
BIL_129	2	2	36208891	36491452
BIL_496	5	2	36556029	37924873
BIL_164	6	2	37648332	44195306
BIL_396	1	2	37648332	49863920
BIL_545	4	2	37648332	40115871
BIL_165	2	2	37649236	44197263
BIL_182	2	2	37649236	47655491
BIL_392	2	2	37788382	41615277
BIL_291	2	2	38587619	47787932	HET
BIL_514	6	2	39425693	41518593
BIL_120	1	2	39436438	41518466
BIL_540	1	2	39436438	49812103
BIL_081	6	2	39550944	49779453
BIL_474	3	2	39550944	49819608
BIL_289	4	2	40241601	47796786
BIL_098	3	2	41216007	46007336
BIL_442	5	2	41629140	47758253
BIL_484	4	2	41630181	47787932
BIL_308	2	2	41683578	49816823
BIL_033	2	2	42043579	45591263
BIL_171	1	2	42053686	49816154
BIL_505	5	2	42063902	49816154
BIL_128	2	2	42375677	44370056
BIL_404	3	2	42816011	49790028
BIL_064	3	2	42817388	49816823
BIL_405	5	2	42817388	43707636
BIL_274	2	2	42819683	49004450
BIL_065	2	2	42822949	49811045
BIL_533	3	2	42824944	46965834
BIL_153	1	2	43233365	48586655
BIL_377	7	2	43274912	49812103
BIL_486	5	2	43354866	49816154
BIL_175	3	2	43430845	49819608
BIL_410	3	2	43511753	49819608
BIL_061	5	2	43616813	44014938
BIL_405	5	2	43726743	49863920	HET
BIL_313	3	2	43788339	49816823
BIL_440	8	2	44086969	48346016
BIL_337	3	2	45126970	46080552
BIL_510	3	2	45135566	49819608
BIL_347	3	2	45556023	46208747
BIL_439	6	2	45556023	49816823
BIL_500	7	2	45556023	49863920
BIL_375	4	2	45556989	49811045
BIL_066	5	2	45570400	49819608
BIL_276	3	2	46151068	47263626
BIL_328	4	2	46278354	49863920
BIL_045	3	2	46325669	49816823
BIL_230	4	2	46325669	49785245
BIL_435	4	2	46325669	49047413
BIL_042	7	2	46341060	49816823
BIL_046	4	2	46347191	49816823
BIL_228	3	2	46390960	49786677
BIL_226	1	2	46432090	49004450
BIL_223	1	2	46580942	49816154
BIL_473	8	2	46632991	49816823
BIL_278	2	2	46634009	49816417
BIL_489	10	2	46676159	49789913
BIL_277	2	2	46691697	49816154
BIL_063	3	2	47098665	48688388
BIL_465	5	2	48121709	49863920
BIL_050	5	2	48126110	49785245
BIL_437	7	2	48126110	49819608
BIL_052	3	2	48139975	49812103
BIL_053	3	2	48139975	49812103
BIL_399	3	2	48145155	49812103
BIL_051	2	2	48199426	49785245
BIL_245	3	2	48252574	49816823
BIL_543	4	2	48545759	49811045
BIL_485	4	2	49254159	49813630
BIL_449	9	2	49299501	49816154

## Sheet: Sheet3
BIL#	# Introgression	Chromosomes	Start	End
BIL_187	2	3	23871	993161
BIL_492	5	3	23871	2464078
BIL_086	2	3	45873	445057
BIL_321	3	3	45873	1257899
BIL_470	10	3	45873	1502578
BIL_022	8	3	47485	176403
BIL_290	6	3	47485	368939
BIL_414	2	3	47485	1939746
BIL_425	4	3	47485	1939746
BIL_191	5	3	56128	2476507
BIL_085	2	3	57847	440755
BIL_307	2	3	71171	1423169
BIL_503	3	3	71171	2109525
BIL_418	2	3	71363	2474852
BIL_019	3	3	99439	2474852
BIL_533	3	3	99439	2227407
BIL_504	4	3	106394	1068539
BIL_103	6	3	106978	1243624
BIL_294	1	3	106990	2109525
BIL_385	7	3	117390	1938292
BIL_065	2	3	119422	2236228
BIL_188	4	3	352762	2428946
BIL_003	5	3	1236730	2209438
BIL_387	2	3	1618306	56533486
BIL_206	2	3	2343732	2432487
BIL_014	4	3	2343787	2430543
BIL_032	2	3	2343787	2432361
BIL_202	5	3	2498849	6933412
BIL_470	10	3	6600212	6933716
BIL_019	3	3	6949171	11538572
BIL_191	5	3	6949171	7044912
BIL_492	5	3	6949347	7044762
BIL_418	2	3	6952055	10094531
BIL_202	5	3	11298022	57017443
BIL_352	8	3	26209827	26598140	HET
BIL_470	10	3	54220076	54498036
BIL_470	10	3	55630249	59553999
BIL_203	3	3	56426756	61303744
BIL_241	4	3	56431596	61282537
BIL_021	2	3	57430438	64801195
BIL_446	2	3	57837835	63728923
BIL_181	2	3	58445978	64825876
BIL_330	3	3	58824013	62144902
BIL_331	5	3	58829790	61759758
BIL_343	3	3	59521687	64825876
BIL_477	5	3	59521687	64825876
BIL_454	3	3	59545962	64728853
BIL_031	2	3	59709899	60829051
BIL_455	6	3	60422511	64801195
BIL_444	8	3	60706460	64825876
BIL_530	4	3	61439533	64825876
BIL_415	3	3	61633710	64805788
BIL_498	3	3	61650171	64629562
BIL_373	7	3	61774410	64801195
BIL_406	4	3	62145635	64789268
BIL_059	4	3	62242512	64825876
BIL_531	4	3	62242512	64774190
BIL_387	2	3	62366958	63981259
BIL_283	2	3	62419164	64825876
BIL_514	6	3	63020923	64825876
BIL_019	3	3	63133124	64753857
BIL_175	3	3	63136656	64753857
BIL_503	3	3	63163228	63696823
BIL_040	4	3	63362647	64789268
BIL_218	2	3	63382784	64822100
BIL_496	5	3	63390443	64825876
BIL_217	4	3	63439191	64720798
BIL_504	4	3	63439191	64625293
BIL_445	4	3	64316062	64822100

## Sheet: Sheet4
BIL#	# Introgression	Chromosomes	Start	End
BIL_022	8	4	565	50091646
BIL_106	3	4	565	4093633
BIL_110	6	4	565	54879813
BIL_267	1	4	565	56082366
BIL_447	3	4	565	504135
BIL_406	4	4	726	1384473
BIL_440	8	4	726	494538
BIL_060	3	4	1992	2502948
BIL_062	4	4	1992	4473453
BIL_094	3	4	1992	503944
BIL_178	2	4	1992	3931103
BIL_281	6	4	1992	494538
BIL_314	2	4	1992	504135
BIL_450	5	4	1992	4078249
BIL_466	4	4	1992	496554
BIL_506	6	4	1992	494538
BIL_530	4	4	1992	301132
BIL_064	3	4	4520	818295
BIL_377	7	4	4520	589832
BIL_442	5	4	4520	2142181
BIL_486	5	4	4520	503247
BIL_136	3	4	5032	494538
BIL_216	3	4	5874	2589444
BIL_266	3	4	5874	56095103
BIL_014	4	4	9939	1330746
BIL_490	4	4	608312	4115901
BIL_439	6	4	653957	57111761
BIL_066	5	4	661212	57111761
BIL_500	7	4	661212	57111761
BIL_376	3	4	661257	57111761
BIL_375	4	4	666914	57111761
BIL_016	9	4	694431	1247493
BIL_368	6	4	702752	2501407
BIL_531	4	4	948381	1163728	HET
BIL_205	2	4	1115342	2050952
BIL_523	3	4	1257483	51827642
BIL_444	8	4	1951618	6187113
BIL_047	1	4	1951907	54862046
BIL_449	9	4	2129313	52510550
BIL_461	5	4	2647664	64058235
BIL_521	4	4	2647664	60691510
BIL_413	7	4	2740758	56196390
BIL_112	2	4	3096506	63127870
BIL_452	8	4	3118350	64058235
BIL_360	3	4	3581463	4078249
BIL_054	3	4	3666785	56095103
BIL_517	3	4	4522198	62913112
BIL_260	1	4	4590199	51280901
BIL_055	2	4	4590217	57902323
BIL_526	2	4	4599919	57885534
BIL_488	4	4	5524005	6136532
BIL_437	7	4	6574500	60083786
BIL_399	3	4	6595416	60083786
BIL_436	2	4	6595416	60077490
BIL_075	3	4	6941904	55557351
BIL_532	7	4	42409561	57111185
BIL_201	4	4	46880570	59623669
BIL_109	6	4	49812991	54870833
BIL_331	5	4	51431714	60835387
BIL_386	3	4	51431714	58178747
BIL_205	2	4	52201286	59623022
BIL_042	7	4	52617736	60743118
BIL_177	3	4	53042881	58493034
BIL_180	1	4	53304616	58487896
BIL_515	3	4	53800692	58745121
BIL_347	3	4	54089248	57111761
BIL_039	2	4	54520957	55572850
BIL_336	4	4	54520957	60711263
BIL_337	3	4	54520957	60710823
BIL_400	4	4	54526665	60709047
BIL_016	9	4	54934948	58005278
BIL_338	1	4	55098030	60699844
BIL_501	2	4	55407702	62080940
BIL_415	3	4	55673401	63190543
BIL_438	3	4	55687903	63319111
BIL_296	2	4	55791765	60773581
BIL_075	3	4	55996390	56939155
BIL_524	4	4	56200755	59623669
BIL_523	3	4	56543565	59623669
BIL_345	4	4	57536605	60105279
BIL_248	3	4	57911545	60990531
BIL_390	3	4	57953246	60709047
BIL_449	9	4	57953246	64050702
BIL_247	3	4	57974253	60996805
BIL_480	2	4	58002976	58491010
BIL_481	2	4	58003394	58501310
BIL_473	8	4	58491010	61151657
BIL_349	4	4	60151618	64058899
BIL_445	4	4	61795347	64058899
BIL_421	2	4	61806889	64058235
BIL_378	1	4	62407337	63314720
BIL_093	2	4	62407546	63314720
BIL_303	2	4	62407546	63314516
BIL_477	5	4	62842251	64058899
BIL_454	3	4	63040250	64058899
BIL_415	3	4	63203789	63324551
BIL_467	3	4	63318238	64058899
BIL_468	1	4	63318238	64058899
BIL_475	3	4	63318238	64058235
BIL_486	5	4	63369234	64058899
BIL_516	6	4	63485588	64058235

## Sheet: Sheet5
BIL#	# Introgression	Chromosomes	Start	End
BIL_133	1	5	8973	1698370
BIL_146	4	5	8973	1847666
BIL_163	3	5	8973	907700
BIL_307	2	5	8973	1394185
BIL_356	2	5	8973	173794
BIL_364	3	5	8973	2294428
BIL_377	7	5	8973	1847666
BIL_459	3	5	8973	1597549
BIL_043	2	5	10433	1837318
BIL_044	3	5	10433	1847666
BIL_124	4	5	10433	1586633
BIL_359	1	5	10433	235506
BIL_470	10	5	10433	178666
BIL_021	2	5	11852	1586633
BIL_042	7	5	11852	1847666
BIL_089	2	5	11852	3328538
BIL_104	4	5	11852	229169
BIL_233	2	5	11852	3133718
BIL_361	1	5	11852	2501823
BIL_435	4	5	11852	4716004
BIL_450	5	5	11852	5896938
BIL_473	8	5	11852	2289471
BIL_158	2	5	13984	1281659
BIL_328	4	5	13984	3617377
BIL_474	3	5	13984	2536568
BIL_087	1	5	14234	1382395
BIL_134	3	5	14234	4830501
BIL_357	3	5	14234	624264
BIL_543	4	5	14339	2294328
BIL_184	2	5	14940	2682284
BIL_061	5	5	165278	1164483
BIL_470	10	5	181632	3922267	HET
BIL_416	4	5	660174	61472571
BIL_164	6	5	746183	907700
BIL_456	5	5	1334518	2687377
BIL_492	5	5	2287608	5174668
BIL_191	5	5	2287728	3853798
BIL_543	4	5	2315055	3994331	HET
BIL_322	1	5	2375526	3242681
BIL_508	4	5	2378058	2476631
BIL_105	2	5	2687377	5907836
BIL_377	7	5	3252201	4080182
BIL_237	2	5	3544192	8391630
BIL_433	3	5	3735773	59851737
BIL_496	5	5	3735773	57396525
BIL_040	4	5	3737842	4257461
BIL_041	2	5	3738532	4125285
BIL_216	3	5	3748002	59851737
BIL_057	5	5	3801144	4149692
BIL_470	10	5	3932820	4710469
BIL_227	2	5	3994331	4716004
BIL_476	1	5	3999230	4710469
BIL_107	2	5	4136276	5907419
BIL_110	6	5	4136276	5907419
BIL_384	3	5	4138115	5907836
BIL_467	3	5	4138115	5907836
BIL_475	3	5	4138765	5907836
BIL_500	7	5	4174526	57977642
BIL_375	4	5	4180565	60767446
BIL_439	6	5	4180565	57977642
BIL_345	4	5	4196575	60828656
BIL_230	4	5	4218061	4902149
BIL_437	7	5	4310126	62459624
BIL_465	5	5	4310126	64077341
BIL_022	8	5	4310268	64322786
BIL_183	4	5	4310268	59774459
BIL_050	5	5	4310439	4715284
BIL_401	2	5	4311477	59774459
BIL_436	2	5	4344961	63812811
BIL_241	4	5	4497412	5246500
BIL_248	3	5	4497412	5048361
BIL_247	3	5	4498399	5050544	HET
BIL_061	5	5	4775834	8092311
BIL_443	5	5	4983764	60224936
BIL_095	3	5	5769187	6342065
BIL_410	3	5	5769187	65011361
BIL_448	6	5	5769187	65014858
BIL_409	2	5	5770444	6342065
BIL_298	2	5	6055146	65006034
BIL_093	2	5	6398902	11439465
BIL_217	4	5	6441126	57396525
BIL_149	3	5	6653616	11439465
BIL_505	5	5	6653616	8174243
BIL_062	4	5	6767262	52895756
BIL_027	5	5	6810471	61014297
BIL_025	5	5	6865598	61015856
BIL_490	4	5	6871828	58564920
BIL_537	2	5	6953733	60140836
BIL_422	4	5	6955746	7388821
BIL_177	3	5	7123687	61530544
BIL_353	5	5	7486405	9792649
BIL_115	2	5	7875667	65000689
BIL_351	4	5	8165737	61415852
BIL_459	3	5	10520979	61720390
BIL_239	1	5	10868575	59601150
BIL_485	4	5	12619373	65014858
BIL_317	2	5	22533400	62052825
BIL_146	4	5	48568811	48730609	HET
BIL_290	6	5	48568811	48730609	HET
BIL_426	4	5	48568811	48730609	HET
BIL_429	5	5	48568811	48730609	HET
BIL_430	5	5	48568811	48701633	HET
BIL_432	8	5	48568811	48724550	HET
BIL_440	8	5	48568811	48730609	HET
BIL_456	5	5	48568811	48730609	HET
BIL_512	8	5	48568811	48730609	HET
BIL_516	6	5	48568811	48730609	HET
BIL_452	8	5	48645286	48700574	HET
BIL_109	6	5	48654261	48733047	HET
BIL_391	1	5	55511405	58301054
BIL_146	4	5	57792853	57923308	HET
BIL_290	6	5	57792853	57936793	HET
BIL_426	4	5	57792853	57936793	HET
BIL_440	8	5	57792853	57936793	HET
BIL_429	5	5	57808300	57936793	HET
BIL_455	6	5	57808300	57936793	HET
BIL_512	8	5	57808300	57936793	HET
BIL_516	6	5	57808300	57936793	HET
BIL_430	5	5	57830915	57920140	HET
BIL_432	8	5	57830915	57920140	HET
BIL_456	5	5	57830915	57936793	HET
BIL_488	4	5	58254623	64102470
BIL_236	3	5	59423454	61633378
BIL_508	4	5	59740409	62052825
BIL_098	3	5	59796250	62067106
BIL_139	1	5	59856393	63440788
BIL_085	2	5	60192102	65007311
BIL_086	2	5	60192102	65014858
BIL_140	1	5	60211289	63663241
BIL_514	6	5	60238730	63820803
BIL_543	4	5	60348651	65014858
BIL_532	7	5	60759740	63517140
BIL_541	3	5	60777089	64916278
BIL_103	6	5	60782878	62045433
BIL_542	3	5	60784612	64915831
BIL_398	2	5	60806008	62146080
BIL_397	2	5	60812053	62143865
BIL_049	1	5	60975894	64076930
BIL_477	5	5	61353108	65014858
BIL_099	4	5	61413069	62143865
BIL_301	1	5	61440910	64992254
BIL_148	4	5	61443433	65014858
BIL_299	1	5	61447844	65007311
BIL_234	3	5	61466056	64883304
BIL_297	1	5	61466056	64992254
BIL_232	3	5	61592453	62125452
BIL_345	4	5	61718002	62078306
BIL_386	3	5	61748648	65014858
BIL_131	2	5	61794595	63172748
BIL_445	4	5	61804716	62109190
BIL_125	1	5	61998607	62565046
BIL_399	3	5	62196608	62459462
BIL_300	1	5	62221220	65014858
BIL_470	10	5	62483782	64011151
BIL_367	3	5	62618366	65006034
BIL_519	3	5	62638337	64076509
BIL_353	5	5	62745677	65005413
BIL_355	6	5	62791171	63040970
BIL_020	2	5	63127871	64102470
BIL_050	5	5	63416837	64077341
BIL_439	6	5	63484977	65014858
BIL_500	7	5	63484977	65014858
BIL_504	4	5	63486863	64956166
BIL_330	3	5	63768538	64450513
BIL_534	6	5	63792692	65014858
BIL_138	2	5	63797051	64135483
BIL_059	4	5	63844663	65010630
BIL_403	5	5	63844663	65014858
BIL_054	3	5	63844806	65010566
BIL_266	3	5	63846622	65014858
BIL_310	3	5	64447050	65010630

## Sheet: Sheet6
BIL#	# Introgression	Chromosomes	Start	End
BIL_030	5	6	808	34172964
BIL_052	3	6	808	34539158
BIL_053	3	6	808	34539158
BIL_067	4	6	808	31777506
BIL_170	6	6	808	32406153
BIL_183	4	6	808	1413308
BIL_254	4	6	808	31756870
BIL_332	2	6	808	2845328
BIL_500	7	6	808	2490644
BIL_366	2	6	876	32259921
BIL_005	5	6	5843	34917301
BIL_331	5	6	5843	2850178
BIL_510	3	6	5843	33927471
BIL_029	5	6	7892	34172964
BIL_134	3	6	7892	35053151
BIL_195	2	6	7892	1558528
BIL_376	3	6	7892	2495517
BIL_022	8	6	8081	33584621
BIL_310	3	6	8081	33569637
BIL_390	3	6	8081	1921046
BIL_275	2	6	13555	2500753
BIL_412	8	6	13555	1676160
BIL_066	5	6	28420	2497218
BIL_179	5	6	28420	2124805
BIL_371	4	6	28420	32959567
BIL_473	8	6	28420	31599092
BIL_341	2	6	38267	32406160
BIL_009	5	6	38400	31471240
BIL_018	4	6	38400	32379073
BIL_068	5	6	38400	31777506
BIL_220	4	6	51577	29478386
BIL_466	4	6	57377	31777506
BIL_532	7	6	27705164	38712971
BIL_241	4	6	30266722	34286200
BIL_203	3	6	30282728	33584248
BIL_377	7	6	30630126	33251856
BIL_081	6	6	30634963	33264591
BIL_407	3	6	30650125	33251856
BIL_281	6	6	30709631	31777506
BIL_502	3	6	32971632	33264591
BIL_545	4	6	33191067	41057415	HET
BIL_203	3	6	33601486	40338275	HET
BIL_035	3	6	35339108	42656139
BIL_388	7	6	35649429	39948943
BIL_389	7	6	35649429	39948775
BIL_394	3	6	38460525	38946966	HET
BIL_030	5	6	38528034	41021902
BIL_481	2	6	38760133	43042900
BIL_480	2	6	38760799	43042900
BIL_178	2	6	38987147	43042865
BIL_533	3	6	39287528	42483985
BIL_051	2	6	39514752	45980095
BIL_371	4	6	39811103	41842079
BIL_013	2	6	39887695	43041917
BIL_335	2	6	39894812	43034880
BIL_224	3	6	39918388	43949735
BIL_044	3	6	39918553	43949735
BIL_422	4	6	40009428	44982189
BIL_404	3	6	40385703	43509051
BIL_333	1	6	40397115	42202331
BIL_334	1	6	40407880	42202331
BIL_357	3	6	40990523	43949735
BIL_524	4	6	41176965	45978102
BIL_230	4	6	41542631	42368592
BIL_198	2	6	41672085	42393703
BIL_371	4	6	41843227	42408923	HET
BIL_280	4	6	41868438	42304892
BIL_473	8	6	41868438	42333152
BIL_279	4	6	41869524	42304561
BIL_388	7	6	41985621	42202331
BIL_389	7	6	41986099	42202331
BIL_337	3	6	42180960	44122938
BIL_015	3	6	42342614	42983503
BIL_070	3	6	42342614	42983503
BIL_071	8	6	42342614	42983413
BIL_101	4	6	42342614	42983503
BIL_102	2	6	42342614	42983503
BIL_534	6	6	42342614	45980095
BIL_426	4	6	42361188	42983503
BIL_014	4	6	42393703	45978214
BIL_100	3	6	42554478	45955992
BIL_097	2	6	43387429	45978214
BIL_094	3	6	43387595	45980095
BIL_447	3	6	43387595	45966941
BIL_098	3	6	43387784	45980095
BIL_341	2	6	43834093	45208659
BIL_429	5	6	43855730	45978214
BIL_232	3	6	43982617	44601221
BIL_445	4	6	44043201	45980095
BIL_394	3	6	44097903	45980095
BIL_009	5	6	44485699	45978214
BIL_136	3	6	44572402	45973843
BIL_095	3	6	44779760	45978214
BIL_349	4	6	44853982	45980095
BIL_529	3	6	45034707	45980095
BIL_106	3	6	45222057	45978214
BIL_467	3	6	45222057	45966941
BIL_475	3	6	45222057	45978214
BIL_110	6	6	45222976	45980095
BIL_383	3	6	45223119	45966941
BIL_109	6	6	45223276	45966941
BIL_450	5	6	45223276	45966456
BIL_453	4	6	45225479	45980095

## Sheet: Sheet7
BIL#	# Introgression	Chromosomes	Start	End
BIL_071	8	7	19891	60916217
BIL_117	3	7	19891	2989109
BIL_154	2	7	19891	7742310
BIL_352	8	7	19891	3289047
BIL_529	3	7	19891	57004056
BIL_368	6	7	22228	62461256
BIL_489	10	7	22228	56004477
BIL_008	3	7	2847569	61308131
BIL_034	3	7	2917874	65220777
BIL_432	8	7	2921115	56970527
BIL_495	6	7	2929850	56971112
BIL_321	3	7	4038067	53001065
BIL_103	6	7	4040782	53000730
BIL_016	9	7	15579546	18523776	HET
BIL_029	5	7	15579546	18523776	HET
BIL_030	5	7	15579546	18523776	HET
BIL_083	3	7	15579546	18523776	HET
BIL_132	4	7	15579546	18523776	HET
BIL_145	8	7	15579546	18523776	HET
BIL_189	5	7	15579546	18523776	HET
BIL_190	4	7	15579546	18523776	HET
BIL_254	4	7	15579546	18523776	HET
BIL_352	8	7	15579546	18523776	HET
BIL_355	6	7	15579546	18523776	HET
BIL_385	7	7	15579546	18523776	HET
BIL_388	7	7	15579546	18523776	HET
BIL_389	7	7	15579546	18523776	HET
BIL_412	8	7	15579546	18523776	HET
BIL_413	7	7	15579546	18523776	HET
BIL_444	8	7	15579546	18523776	HET
BIL_458	5	7	15579546	18523776	HET
BIL_532	7	7	15579546	18523776	HET
BIL_455	6	7	52472500	61310048
BIL_408	2	7	52690736	65063907
BIL_379	2	7	52692597	61912147
BIL_388	7	7	53666024	55305852
BIL_389	7	7	53666024	55305852
BIL_351	4	7	53868624	65220754
BIL_245	3	7	54432855	65220777
BIL_025	5	7	54783725	60981326
BIL_493	2	7	54783725	65058266
BIL_027	5	7	54783896	60981326
BIL_461	5	7	54783896	64327567
BIL_521	4	7	54784384	64390713
BIL_035	3	7	55405712	62412364
BIL_525	1	7	55823213	56967610
BIL_242	3	7	57642822	61324186
BIL_240	2	7	57664421	61321940
BIL_009	5	7	61154748	65235956
BIL_070	3	7	61351467	65082420
BIL_048	3	7	61557528	65137062
BIL_236	3	7	61567382	61919350
BIL_243	2	7	61699187	65235956
BIL_303	2	7	61911921	65082420
BIL_489	10	7	61989803	65235956
BIL_018	4	7	61996653	65092537
BIL_050	5	7	62020532	65235956
BIL_444	8	7	62595379	63540875
BIL_506	6	7	62923164	65235956
BIL_131	2	7	63104521	65235956
BIL_385	7	7	63139277	65235956
BIL_325	4	7	63711163	65220777
BIL_327	4	7	63711525	64902272
BIL_326	4	7	63712962	65058266
BIL_448	6	7	63834965	65220777	HET
BIL_080	2	7	63841780	65220777
BIL_502	3	7	63841780	65137062
BIL_407	3	7	63843435	65220777
BIL_312	2	7	63990042	65220777
BIL_152	1	7	64152569	65235956
BIL_477	5	7	64327567	65220777
BIL_045	3	7	64614601	65220777
BIL_224	3	7	64614601	65106976
BIL_227	2	7	64645007	65220777
BIL_042	7	7	64756839	65235956
BIL_416	4	7	64843309	65235956
BIL_062	4	7	64866245	65220777
BIL_061	5	7	64915914	65092537

## Sheet: Sheet8
BIL#	# Introgression	Chromosomes	Start	End
BIL_057	5	8	265	3172061
BIL_342	1	8	265	2963099
BIL_488	4	8	265	2939599
BIL_483	2	8	300	51125320
BIL_284	2	8	1836	4060380
BIL_328	4	8	1836	50300461
BIL_530	4	8	1836	3172061
BIL_265	2	8	12612	4003580
BIL_442	5	8	14184	4003580
BIL_471	2	8	28158	50186976
BIL_343	3	8	2352304	2974970
BIL_437	7	8	2472058	3093459
BIL_432	8	8	2974933	3061713
BIL_495	6	8	2994687	3061713
BIL_352	8	8	3682685	54470430
BIL_430	5	8	4121285	59638537
BIL_452	8	8	42002081	50299758
BIL_164	6	8	48391947	48560624	HET
BIL_211	4	8	48391947	48539772	HET
BIL_362	6	8	48391947	48560624	HET
BIL_545	4	8	48391947	48561927	HET
BIL_186	3	8	48406865	48560624	HET
BIL_458	5	8	48411801	48561927	HET
BIL_373	7	8	48414668	48560624	HET
BIL_068	5	8	48417238	48560624
BIL_026	2	8	51505782	59638537
BIL_099	4	8	52008138	59511512
BIL_201	4	8	52008138	60186041
BIL_517	3	8	53205141	61382537
BIL_150	2	8	53367960	63030851
BIL_531	4	8	53589427	62214285
BIL_048	3	8	53604953	57129673
BIL_233	2	8	53842939	58277399
BIL_003	5	8	54473391	57398739
BIL_336	4	8	54478231	59833994
BIL_400	4	8	54478231	59827896
BIL_356	2	8	54557969	59045434
BIL_034	3	8	54824739	54897132	HET
BIL_071	8	8	54824739	54897132	HET
BIL_242	3	8	54824739	54896968	HET
BIL_351	4	8	54824739	54895435	HET
BIL_379	2	8	54824739	54897132	HET
BIL_455	6	8	54824739	54896968	HET
BIL_461	5	8	54824739	54895010	HET
BIL_035	3	8	54841825	54895010	HET
BIL_245	3	8	54841825	54893142	HET
BIL_521	4	8	54841825	54893142	HET
BIL_408	2	8	54854618	54895010	HET
BIL_149	3	8	55288794	61831887
BIL_435	4	8	56306691	63030851
BIL_142	1	8	56441970	61106740
BIL_394	3	8	56441970	63030851
BIL_516	6	8	56441970	60459567
BIL_364	3	8	56446078	63019797
BIL_147	2	8	56458552	63030851
BIL_211	4	8	56538247	57040416
BIL_187	2	8	57017329	63030851
BIL_492	5	8	57017329	63021638
BIL_017	3	8	57018118	60019014
BIL_016	9	8	57022685	59977812
BIL_188	4	8	57045759	62871411
BIL_449	9	8	57246963	58479212
BIL_181	2	8	57602741	57900514
BIL_221	3	8	57740892	63030851
BIL_377	7	8	57797338	63030851
BIL_406	4	8	57802275	59261061
BIL_407	3	8	57802275	63030851
BIL_484	4	8	57802275	62950165
BIL_443	5	8	57823671	63030851
BIL_202	5	8	58204216	59924879
BIL_189	5	8	58217382	63018439
BIL_088	2	8	58266862	63021638
BIL_091	1	8	58266862	63030851
BIL_090	1	8	58272565	63018439
BIL_504	4	8	58277399	63030851
BIL_100	3	8	58383066	63021638
BIL_511	2	8	58453970	63030851
BIL_179	5	8	58624493	62998206
BIL_534	6	8	58961814	63030851
BIL_356	2	8	59052578	59808763	HET
BIL_169	2	8	59465531	63030851
BIL_207	1	8	59701922	63019797
BIL_409	2	8	59775763	63030851
BIL_506	6	8	59775763	63018099
BIL_095	3	8	59812843	63030851
BIL_356	2	8	59812843	62998206
BIL_447	3	8	59813719	63021638
BIL_094	3	8	59832312	63030851
BIL_437	7	8	60084090	62482150	HET
BIL_508	4	8	60366201	63030851
BIL_524	4	8	61170778	62631127
BIL_081	6	8	61454363	63030851
BIL_380	2	8	61454372	63030851
BIL_360	3	8	61483672	62871411
BIL_037	2	8	61657082	63030851
BIL_149	3	8	61870971	62214285	HET
BIL_145	8	8	61904149	63030851
BIL_465	5	8	62137319	63030851
BIL_149	3	8	62279935	63030851
BIL_244	1	8	62279935	62935558
BIL_080	2	8	62561291	63030851
BIL_491	2	8	62741284	63021638
BIL_075	3	8	62774116	62812059

## Sheet: Sheet9
BIL#	# Introgression	Chromosomes	Start	End
BIL_113	3	9	3305	5172318
BIL_316	5	9	3305	5707939
BIL_362	6	9	3305	19189561
BIL_513	5	9	3305	19188527
BIL_515	3	9	3305	2296405
BIL_063	3	9	6415	1693026
BIL_135	2	9	8304	369786
BIL_336	4	9	8304	1287624
BIL_376	3	9	8304	96904
BIL_400	4	9	8304	1274732
BIL_066	5	9	11221	96278
BIL_538	3	9	385689	5168716
BIL_539	3	9	391256	5172394
BIL_211	4	9	1355941	64848096
BIL_368	6	9	1894603	1979132
BIL_458	5	9	1894603	63823449
BIL_022	8	9	1900110	2495713
BIL_124	4	9	2202429	3824276
BIL_353	5	9	2295064	4032669
BIL_531	4	9	2295064	7170186
BIL_081	6	9	2482194	4711747
BIL_520	2	9	2615941	19189808
BIL_385	7	9	2636554	5271168
BIL_355	6	9	2637123	5707571
BIL_147	2	9	2914162	3786109
BIL_186	3	9	3046788	60130444
BIL_191	5	9	3270440	4908642
BIL_403	5	9	3489254	7170186
BIL_071	8	9	3903257	4279815
BIL_068	5	9	3903791	19189561
BIL_185	2	9	3903871	6055283
BIL_276	3	9	3905511	4520460
BIL_373	7	9	4753955	19189561
BIL_422	4	9	4908468	5646186
BIL_164	6	9	6019960	19188527
BIL_545	4	9	6019960	64434515
BIL_148	4	9	19245601	19333972
BIL_512	8	9	19245601	19333743	HET
BIL_170	6	9	19245770	19333743
BIL_234	3	9	19245770	19326346
BIL_068	5	9	19544678	57994946
BIL_373	7	9	19544678	57410176
BIL_513	5	9	19544678	44442490
BIL_520	2	9	19544678	58658842
BIL_164	6	9	19547587	56056012
BIL_362	6	9	19580726	59502077
BIL_513	5	9	46378290	48361282	HET
BIL_170	6	9	57770596	63387765
BIL_512	8	9	57899958	64669504	HET
BIL_234	3	9	60079755	61006971
BIL_148	4	9	60080338	61005872
BIL_186	3	9	60142746	63015678	HET
BIL_489	10	9	60757013	62542516
BIL_012	2	9	60804878	64434515
BIL_210	2	9	61252945	67645903
BIL_134	3	9	61509607	66696825
BIL_068	5	9	61829222	67657467
BIL_123	4	9	62259962	66641362
BIL_163	3	9	62385595	64434658
BIL_368	6	9	62677088	63598270
BIL_138	2	9	62816830	64847951
BIL_414	2	9	62931273	63823449
BIL_124	4	9	62951893	63089036	HET
BIL_251	2	9	63671793	67199981	HET
BIL_182	2	9	63816820	64434515
BIL_406	4	9	63845445	67616806
BIL_505	5	9	63921187	67656001
BIL_304	1	9	63944669	67657467
BIL_082	3	9	64041639	67655856
BIL_449	9	9	64118985	67656001
BIL_373	7	9	64558203	67150907
BIL_197	1	9	64647648	67657467
BIL_371	4	9	64648321	67656001
BIL_198	2	9	64729390	67655856
BIL_081	6	9	64735332	67655856	HET
BIL_443	5	9	65028545	67633042
BIL_102	2	9	65141367	65427227
BIL_318	2	9	65141367	65426400
BIL_184	2	9	65426397	66474360
BIL_252	3	9	65461942	67161963
BIL_122	2	9	65715404	66618187	HET
BIL_214	4	9	66074662	67657467
BIL_495	6	9	66075694	67609074
BIL_541	3	9	66319288	67657467
BIL_542	3	9	66325855	67546277
BIL_420	4	9	66406259	67655207
BIL_157	2	9	66533745	67657467
BIL_159	2	9	66533745	67655856
BIL_097	2	9	66919548	67657467
BIL_448	6	9	66919548	67656001
BIL_506	6	9	66919548	67657467
BIL_486	5	9	66924618	67655856
BIL_410	3	9	66926577	67604771
BIL_276	3	9	67174784	67657467
BIL_005	5	9	67215423	67655856
BIL_289	4	9	67215423	67609074
BIL_110	6	9	67297777	67657467
BIL_109	6	9	67326868	67656001
BIL_452	8	9	67358973	67657467
BIL_383	3	9	67371689	67656001
BIL_009	5	9	67477984	67609074
BIL_316	5	9	67564146	67607882

## Sheet: Sheet10
BIL#	# Introgression	Chromosomes	Start	End
BIL_013	2	10	3524	1713083
BIL_040	4	10	3524	322744
BIL_044	3	10	3524	84361
BIL_045	3	10	3524	81614
BIL_202	5	10	3524	2997929
BIL_310	3	10	3524	980431
BIL_362	6	10	3524	322121
BIL_420	4	10	3524	2464539
BIL_462	2	10	3524	3000262	HET
BIL_496	5	10	3524	325884
BIL_043	2	10	4056	81834
BIL_221	3	10	4056	1676825
BIL_281	6	10	4056	2760024
BIL_042	7	10	4670	81370
BIL_128	2	10	4670	4036939
BIL_155	2	10	4670	185615
BIL_164	6	10	4670	1713083
BIL_230	4	10	4670	2199167
BIL_440	8	10	4670	50009361
BIL_165	2	10	4819	1713083
BIL_335	2	10	4819	1691914
BIL_449	9	10	4819	2773387
BIL_123	4	10	5253	322121
BIL_412	8	10	5253	1242428
BIL_113	3	10	7590	1722374
BIL_466	4	10	16751	215922	HET
BIL_466	4	10	219354	2760121
BIL_290	6	10	520022	51982359
BIL_503	3	10	520382	4036862
BIL_214	4	10	1016135	2005391
BIL_432	8	10	1017015	62573568
BIL_461	5	10	1066554	1093590
BIL_027	5	10	1068309	1093590
BIL_025	5	10	1078485	1095271
BIL_516	6	10	1134181	58808955
BIL_429	5	10	1772878	60385436
BIL_455	6	10	1874962	59379973
BIL_456	5	10	1874962	63189785
BIL_460	2	10	1887156	64826319
BIL_425	4	10	2315401	2618402
BIL_167	2	10	2375814	3187101
BIL_411	3	10	2584032	2650551
BIL_534	6	10	2895565	3370098
BIL_109	6	10	2921398	58550459
BIL_453	4	10	2921398	64081813
BIL_452	8	10	2922833	64829645
BIL_506	6	10	2993014	52295579	HET
BIL_512	8	10	2997926	62390368
BIL_430	5	10	3201911	64823007
BIL_255	2	10	3414760	3976423
BIL_146	4	10	3414848	60153302
BIL_426	4	10	3491035	61771070
BIL_450	5	10	4440180	61819736
BIL_179	5	10	45966226	46295770	HET
BIL_179	5	10	47193905	52670272
BIL_099	4	10	51375332	52935136
BIL_281	6	10	52793845	52935136
BIL_440	8	10	52969110	56818767
BIL_290	6	10	52978007	56824546
BIL_506	6	10	52978007	56824546	HET
BIL_099	4	10	56868252	64135447
BIL_281	6	10	56880986	62833249
BIL_403	5	10	57340458	58763765
BIL_263	3	10	57381969	64826681
BIL_215	3	10	58411293	58893760
BIL_404	3	10	58798345	63690093
BIL_274	2	10	58799042	64829645
BIL_499	1	10	58799555	64828850
BIL_495	6	10	58951329	62573568
BIL_349	4	10	58969960	59520427
BIL_103	6	10	59085925	59622905
BIL_202	5	10	59343032	64828850
BIL_040	4	10	59412735	64829645
BIL_217	4	10	59412735	60422923
BIL_218	2	10	59412735	64828850
BIL_017	3	10	59413157	59668421
BIL_367	3	10	59429995	62771956
BIL_126	2	10	59511839	63855977
BIL_176	4	10	59525750	64829645
BIL_494	4	10	59533142	64826681
BIL_220	4	10	59566995	63879579
BIL_201	4	10	59673174	64828850
BIL_508	4	10	59772372	64828850
BIL_466	4	10	59788733	64826681
BIL_405	5	10	60341536	64826681
BIL_471	2	10	60522005	64779460
BIL_057	5	10	61025513	64828850
BIL_194	2	10	61117362	64829645
BIL_413	7	10	61122363	62137737
BIL_291	2	10	61187728	64829645	HET
BIL_251	2	10	61386519	64829645	HET
BIL_373	7	10	61386519	64823007
BIL_312	2	10	61634263	64202743
BIL_448	6	10	61634993	64202185
BIL_501	2	10	61758498	64139582
BIL_127	2	10	61842195	64612314
BIL_042	7	10	62177588	64674948
BIL_224	3	10	62179609	64674948
BIL_347	3	10	62223612	64826681
BIL_103	6	10	62234458	62551986
BIL_067	4	10	62415782	64829645
BIL_039	2	10	62591970	64828850
BIL_215	3	10	62599025	64826681
BIL_353	5	10	62659007	64788735
BIL_352	8	10	62801939	64829645
BIL_031	2	10	62952339	64828850
BIL_188	4	10	62981953	64448843
BIL_492	5	10	62984275	64826319
BIL_190	4	10	63003115	64823007
BIL_449	9	10	63085369	63876255
BIL_003	5	10	63359088	64808880
BIL_214	4	10	63654185	64219802
BIL_435	4	10	63909768	64674948
BIL_221	3	10	63912930	64689901
BIL_422	4	10	64009887	64826681
BIL_289	4	10	64081511	64828850
BIL_433	3	10	64135420	64828850
BIL_275	2	10	64217100	64826319
BIL_439	6	10	64217100	64828850
BIL_500	7	10	64217100	64829645
BIL_066	5	10	64264079	64789500
BIL_228	3	10	64287398	64598173
BIL_046	4	10	64288559	64689901
BIL_360	3	10	64348812	64829645
BIL_009	5	10	64407814	64826681
BIL_384	3	10	64509358	64826319

[truncated: 2 more sheets: Sheet11, Sheet12]
