# Supplementary material for: A New Advanced Backcross Tomato Population Enables High Resolution Leaf QTL Mapping and Gene Identification
Source: G3 (Bethesda). 2016 Aug 10;6(10):3169–84. doi: 10.1534/g3.116.030536 (PMC5068939; doi:10.1534/g3.116.030536)
Supplement: Supplemental Material [file supp_g3.116.030536_FileS3.zip › File S3.txt]

chr	bin-mid	bin-start	bin-end	BIL_003	BIL_005	BIL_008	BIL_009	BIL_012	BIL_013	BIL_014	BIL_015	BIL_016	BIL_017	BIL_018	BIL_019	BIL_020	BIL_021	BIL_022	BIL_023	BIL_024	BIL_025	BIL_026	BIL_027	BIL_028	BIL_029	BIL_030	BIL_031	BIL_032	BIL_033	BIL_034	BIL_035	BIL_037	BIL_038	BIL_039	BIL_040	BIL_041	BIL_042	BIL_043	BIL_044	BIL_045	BIL_046	BIL_047	BIL_048	BIL_049	BIL_050	BIL_051	BIL_052	BIL_053	BIL_054
SL2.40ch01	52522	1	105044	M82	M82	M82	M82	M82	M82	M82	PEN	PEN	M82	M82	M82	M82	M82	M82	M82	M82	M82	M82	M82	M82	M82	M82	M82	M82	M82	M82	M82	M82	M82	M82	M82	PEN	M82	M82	M82	M82	PEN	M82	M82	M82	M82	M82	M82	M82	M82
SL2.40ch01	172149	156934	187365	M82	M82	M82	M82	M82	M82	M82	PEN	PEN	M82	M82	M82	M82	M82	M82	M82	M82	M82	M82	M82	M82	M82	M82	M82	M82	M82	M82	M82	M82	M82	M82	M82	PEN	M82	M82	M82	M82	PEN	M82	M82	M82	M82	M82	M82	M82	M82
SL2.40ch01	349410	262783	436038	M82	M82	M82	M82	M82	M82	M82	M82	PEN	M82	M82	M82	M82	M82	M82	M82	M82	M82	M82	M82	M82	M82	M82	M82	M82	M82	M82	M82	M82	M82	M82	M82	PEN	M82	M82	M82	M82	PEN	M82	M82	M82	M82	M82	M82	M82	M82
SL2.40ch01	532251	449287	615216	M82	M82	M82	M82	M82	M82	M82	M82	PEN	M82	M82	M82	M82	M82	M82	M82	M82	M82	M82	M82	M82	M82	M82	M82	M82	M82	M82	M82	M82	M82	M82	M82	PEN	M82	M82	M82	M82	PEN	M82	M82	M82	M82	M82	M82	M82	M82
SL2.40ch01	833209	619126	1047293	M82	M82	M82	M82	M82	M82	M82	M82	PEN	M82	M82	M82	M82	M82	M82	M82	M82	M82	M82	M82	M82	M82	M82	M82	M82	M82	M82	M82	M82	M82	M82	M82	PEN	M82	M82	M82	M82	M82	M82	M82	M82	M82	M82	M82	M82	M82
SL2.40ch01	1070500	1049464	1091537	M82	M82	M82	M82	M82	M82	M82	M82	M82	M82	M82	M82	M82	M82	M82	M82	M82	M82	M82	M82	M82	M82	M82	M82	M82	M82	M82	M82	M82	M82	M82	M82	PEN	M82	M82	M82	M82	M82	M82	M82	M82	M82	M82	M82	M82	M82
SL2.40ch01	1154555	1134622	1174489	M82	M82	M82	M82	M82	M82	M82	M82	M82	M82	M82	M82	M82	M82	M82	M82	M82	M82	M82	M82	M82	M82	M82	M82	M82	M82	M82	M82	M82	M82	M82	M82	PEN	M82	M82	M82	M82	M82	M82	M82	M82	M82	M82	M82	M82	M82
SL2.40ch01	2408983	1201906	3616061	M82	M82	M82	M82	M82	M82	M82	M82	M82	M82	M82	M82	M82	M82	M82	M82	M82	M82	M82	M82	M82	M82	M82	M82	M82	M82	M82	M82	M82	M82	M82	M82	PEN	M82	M82	M82	M82	M82	M82	M82	M82	M82	M82	M82	M82	M82
SL2.40ch01	3680939	3666018	3695861	M82	M82	M82	M82	M82	M82	M82	M82	M82	M82	M82	M82	M82	M82	M82	M82	M82	M82	M82	M82	M82	M82	M82	M82	M82	M82	M82	M82	M82	M82	M82	M82	PEN	M82	M82	M82	M82	M82	M82	M82	M82	M82	M82	M82	M82	M82
SL2.40ch01	3934685	3742677	4126694	M82	M82	M82	M82	M82	M82	M82	M82	M82	M82	M82	M82	M82	M82	M82	M82	M82	M82	M82	M82	M82	M82	M82	M82	M82	M82	M82	M82	M82	M82	M82	M82	PEN	M82	M82	M82	M82	M82	M82	M82	M82	M82	M82	M82	M82	M82
SL2.40ch01	4249388	4171749	4327028	M82	M82	M82	M82	M82	M82	M82	M82	M82	M82	M82	M82	M82	M82	M82	M82	M82	M82	M82	M82	M82	M82	M82	M82	M82	M82	M82	M82	M82	M82	M82	M82	PEN	M82	M82	M82	M82	M82	M82	M82	M82	M82	M82	M82	M82	M82
SL2.40ch01	10491852	4372931	16610773	M82	M82	M82	M82	M82	M82	M82	M82	M82	M82	M82	M82	M82	M82	M82	M82	M82	M82	M82	M82	M82	M82	M82	M82	M82	M82	M82	M82	M82	M82	M82	M82	M82	M82	M82	M82	M82	M82	M82	M82	M82	M82	M82	M82	M82	M82
SL2.40ch01	42456054	16707021	68205087	M82	M82	M82	M82	M82	M82	M82	M82	M82	M82	M82	M82	M82	M82	M82	M82	M82	M82	M82	M82	M82	M82	M82	M82	M82	M82	M82	M82	M82	M82	M82	M82	M82	M82	M82	M82	M82	M82	M82	M82	M82	M82	M82	M82	M82	M82
SL2.40ch01	68441731	68227416	68656047	M82	M82	M82	M82	M82	M82	M82	M82	M82	M82	M82	M82	M82	M82	M82	M82	M82	M82	M82	M82	M82	M82	M82	M82	M82	M82	M82	M82	M82	M82	M82	M82	M82	M82	M82	M82	M82	M82	M82	M82	M82	M82	M82	M82	M82	M82
SL2.40ch01	69055466	68664205	69446727	M82	M82	M82	M82	M82	M82	M82	M82	M82	M82	M82	M82	M82	M82	M82	M82	M82	M82	M82	M82	M82	M82	M82	M82	M82	M82	M82	M82	M82	M82	M82	M82	M82	M82	M82	M82	M82	M82	M82	M82	M82	M82	M82	M82	M82	M82
SL2.40ch01	69484212	69456730	69511695	M82	M82	M82	M82	M82	M82	M82	M82	M82	M82	M82	M82	M82	M82	M82	M82	M82	M82	M82	M82	M82	M82	M82	M82	M82	M82	M82	M82	M82	M82	M82	M82	M82	M82	M82	M82	M82	M82	M82	M82	M82	M82	M82	M82	M82	M82
SL2.40ch01	69585490	69513571	69657410	M82	M82	M82	M82	M82	M82	M82	M82	M82	M82	M82	M82	M82	M82	M82	M82	M82	M82	M82	M82	M82	M82	M82	M82	M82	M82	M82	M82	M82	M82	M82	M82	M82	M82	M82	M82	M82	M82	M82	M82	M82	M82	M82	M82	M82	M82
SL2.40ch01	69880977	69703002	70058953	M82	M82	M82	M82	M82	M82	M82	M82	M82	M82	M82	M82	M82	M82	M82	M82	M82	M82	M82	M82	M82	M82	M82	M82	M82	M82	M82	M82	M82	M82	M82	M82	M82	M82	M82	M82	M82	M82	M82	M82	M82	M82	M82	M82	M82	M82
SL2.40ch01	72622765	70069140	75176391	M82	M82	M82	M82	M82	M82	M82	M82	M82	M82	M82	M82	M82	M82	M82	M82	M82	M82	M82	M82	M82	M82	M82	M82	M82	M82	M82	M82	M82	M82	M82	M82	M82	M82	M82	M82	M82	M82	M82	M82	M82	M82	M82	M82	M82	M82
SL2.40ch01	75483968	75178743	75789193	M82	M82	M82	M82	M82	M82	M82	M82	M82	M82	M82	M82	M82	M82	M82	M82	M82	M82	M82	M82	M82	M82	M82	M82	M82	M82	M82	M82	M82	M82	M82	M82	M82	M82	M82	M82	M82	M82	M82	M82	M82	M82	M82	M82	M82	M82
SL2.40ch01	75852278	75817262	75887295	M82	M82	M82	M82	M82	M82	M82	M82	M82	M82	M82	M82	M82	M82	M82	M82	M82	M82	M82	M82	M82	M82	M82	M82	M82	M82	M82	M82	M82	M82	M82	M82	M82	M82	M82	M82	M82	M82	M82	M82	M82	M82	M82	M82	M82	M82
SL2.40ch01	76004661	75893067	76116256	M82	M82	M82	M82	M82	M82	M82	M82	M82	M82	M82	M82	M82	M82	M82	M82	M82	M82	M82	M82	M82	M82	M82	M82	M82	M82	M82	M82	M82	M82	M82	M82	M82	M82	M82	M82	M82	M82	M82	M82	M82	M82	M82	M82	M82	M82
SL2.40ch01	76285360	76168039	76402681	M82	M82	M82	M82	M82	M82	M82	M82	M82	M82	M82	M82	M82	M82	M82	M82	M82	M82	M82	M82	M82	M82	M82	M82	M82	M82	M82	M82	M82	M82	M82	M82	M82	M82	M82	M82	M82	M82	M82	M82	M82	M82	M82	M82	M82	M82
SL2.40ch01	76432305	76407141	76457470	M82	M82	M82	M82	M82	M82	M82	M82	M82	M82	M82	M82	M82	M82	M82	M82	M82	M82	M82	M82	M82	M82	M82	M82	M82	M82	M82	M82	M82	M82	M82	M82	M82	M82	M82	M82	M82	M82	M82	M82	M82	M82	M82	M82	M82	M82
SL2.40ch01	76645085	76483913	76806257	M82	M82	M82	M82	M82	M82	M82	M82	M82	M82	M82	M82	M82	M82	M82	M82	M82	M82	M82	M82	M82	M82	M82	M82	M82	M82	M82	M82	M82	M82	M82	M82	M82	M82	M82	M82	M82	M82	M82	M82	M82	M82	M82	M82	M82	M82
SL2.40ch01	77010730	76809617	77211843	M82	M82	M82	M82	M82	M82	M82	M82	M82	M82	M82	M82	M82	M82	M82	M82	M82	M82	M82	M82	M82	M82	M82	M82	M82	M82	M82	M82	M82	M82	M82	M82	M82	M82	M82	M82	M82	M82	M82	M82	M82	M82	M82	M82	M82	M82
SL2.40ch01	77358398	77245990	77470807	M82	M82	M82	M82	M82	M82	M82	M82	M82	M82	M82	M82	M82	M82	M82	M82	M82	M82	M82	M82	M82	M82	M82	M82	M82	M82	M82	M82	M82	M82	M82	M82	M82	M82	M82	M82	M82	M82	M82	M82	M82	M82	M82	M82	M82	M82
SL2.40ch01	77687932	77476422	77899442	M82	M82	M82	M82	M82	M82	M82	M82	M82	M82	M82	M82	M82	M82	M82	M82	M82	M82	M82	M82	M82	M82	M82	M82	M82	M82	M82	M82	M82	M82	M82	M82	M82	M82	M82	M82	M82	M82	M82	M82	M82	M82	M82	M82	M82	M82
SL2.40ch01	78178404	77908622	78448186	M82	M82	M82	M82	M82	M82	M82	M82	M82	M82	M82	M82	M82	M82	M82	M82	M82	M82	M82	M82	M82	M82	M82	M82	M82	M82	M82	M82	M82	M82	M82	M82	M82	M82	M82	M82	M82	M82	M82	M82	M82	M82	M82	M82	M82	M82
SL2.40ch01	78493307	78450446	78536168	M82	M82	M82	M82	M82	M82	M82	M82	M82	M82	M82	M82	M82	M82	M82	M82	M82	M82	M82	M82	M82	M82	M82	M82	M82	M82	M82	M82	M82	M82	M82	M82	M82	M82	M82	M82	M82	M82	M82	M82	M82	M82	M82	M82	M82	M82
SL2.40ch01	78602437	78537397	78667477	M82	M82	M82	M82	M82	M82	M82	M82	M82	M82	M82	M82	M82	M82	M82	M82	M82	M82	M82	M82	M82	M82	M82	M82	M82	M82	M82	M82	M82	M82	M82	M82	M82	M82	M82	M82	M82	M82	M82	M82	M82	M82	M82	M82	M82	M82
SL2.40ch01	78780913	78682626	78879201	M82	M82	M82	M82	M82	M82	M82	M82	M82	M82	M82	M82	M82	M82	M82	M82	M82	M82	M82	M82	M82	M82	M82	M82	M82	M82	M82	M82	M82	M82	M82	M82	M82	M82	M82	M82	M82	M82	M82	M82	M82	M82	M82	M82	M82	M82
SL2.40ch01	78961636	78879806	79043466	M82	M82	M82	M82	M82	M82	M82	M82	M82	M82	M82	M82	M82	M82	M82	M82	M82	M82	M82	M82	M82	M82	M82	M82	M82	M82	M82	M82	M82	M82	M82	M82	M82	M82	M82	M82	M82	M82	M82	M82	M82	M82	M82	M82	M82	M82
SL2.40ch01	79404601	79043490	79765713	M82	M82	M82	M82	M82	M82	M82	M82	M82	M82	M82	M82	M82	M82	M82	M82	M82	M82	M82	M82	M82	M82	M82	M82	M82	M82	M82	M82	M82	M82	M82	M82	M82	M82	M82	M82	M82	M82	M82	M82	M82	M82	M82	M82	M82	M82
SL2.40ch01	79918736	79768518	80068954	PEN	M82	M82	M82	M82	M82	M82	M82	M82	M82	M82	M82	M82	M82	M82	M82	M82	M82	M82	M82	M82	M82	M82	M82	M82	M82	M82	M82	M82	M82	M82	M82	M82	M82	M82	M82	M82	M82	M82	M82	M82	M82	M82	M82	M82	M82
SL2.40ch01	80092448	80081836	80103060	PEN	M82	M82	M82	M82	M82	M82	M82	M82	M82	M82	M82	M82	M82	M82	M82	M82	M82	M82	M82	M82	M82	M82	M82	M82	M82	M82	M82	M82	M82	M82	M82	M82	M82	M82	M82	M82	M82	M82	M82	M82	M82	M82	M82	M82	M82
SL2.40ch01	80596516	80129085	81063947	M82	M82	M82	M82	M82	M82	M82	M82	M82	M82	M82	M82	M82	M82	M82	M82	M82	M82	M82	M82	M82	M82	M82	M82	M82	M82	M82	M82	M82	M82	M82	M82	M82	M82	M82	M82	M82	M82	M82	M82	M82	M82	M82	M82	M82	M82
SL2.40ch01	81405351	81070164	81740539	M82	M82	M82	M82	M82	M82	M82	M82	M82	M82	M82	M82	M82	M82	M82	M82	M82	M82	M82	M82	M82	M82	M82	M82	M82	M82	M82	M82	M82	M82	M82	M82	M82	M82	M82	M82	M82	M82	M82	M82	M82	M82	M82	M82	M82	M82
SL2.40ch01	82003480	81744110	82262850	M82	M82	M82	M82	M82	M82	M82	M82	M82	M82	M82	M82	M82	M82	M82	M82	M82	M82	M82	M82	M82	M82	M82	M82	M82	M82	M82	M82	M82	M82	M82	M82	M82	M82	M82	M82	M82	M82	M82	M82	M82	M82	M82	M82	M82	M82
SL2.40ch01	82444051	82263066	82625037	M82	M82	M82	M82	PEN	M82	M82	M82	M82	M82	M82	M82	M82	M82	M82	M82	M82	M82	M82	M82	M82	M82	M82	M82	M82	M82	M82	M82	M82	M82	M82	M82	M82	M82	M82	M82	M82	M82	M82	M82	M82	M82	M82	M82	M82	M82
SL2.40ch01	82738854	82686034	82791674	M82	M82	M82	M82	PEN	M82	M82	M82	M82	M82	M82	M82	M82	M82	M82	M82	M82	M82	M82	M82	M82	M82	M82	M82	M82	M82	M82	M82	M82	M82	M82	M82	M82	M82	M82	M82	M82	M82	M82	M82	M82	M82	M82	M82	M82	M82
SL2.40ch01	83048689	82821265	83276114	M82	M82	M82	M82	PEN	M82	M82	M82	M82	M82	M82	M82	M82	M82	M82	M82	M82	M82	M82	M82	M82	M82	M82	M82	M82	M82	M82	M82	M82	M82	M82	M82	M82	M82	M82	M82	M82	M82	M82	M82	M82	M82	M82	M82	M82	M82
SL2.40ch01	83318444	83294810	83342079	M82	M82	M82	M82	PEN	M82	M82	M82	M82	M82	M82	M82	M82	M82	M82	M82	M82	M82	M82	M82	M82	M82	M82	M82	M82	M82	M82	M82	M82	M82	M82	M82	M82	M82	M82	M82	M82	M82	M82	M82	M82	M82	M82	M82	M82	M82
SL2.40ch01	83400017	83343037	83456998	M82	M82	M82	M82	PEN	M82	M82	M82	M82	M82	M82	M82	M82	M82	M82	M82	M82	M82	M82	M82	M82	M82	M82	M82	M82	M82	M82	M82	M82	M82	M82	M82	M82	M82	M82	M82	M82	M82	M82	M82	M82	M82	M82	M82	M82	M82
SL2.40ch01	83853348	83462222	84244474	M82	M82	M82	M82	PEN	M82	M82	M82	M82	M82	M82	M82	M82	M82	M82	M82	M82	M82	M82	M82	M82	M82	M82	M82	M82	M82	M82	M82	M82	M82	M82	M82	M82	M82	M82	M82	M82	M82	M82	M82	M82	M82	M82	M82	M82	M82
SL2.40ch01	84320018	84249836	84390200	M82	M82	M82	M82	PEN	M82	M82	M82	M82	M82	M82	M82	M82	M82	M82	M82	M82	M82	M82	M82	M82	M82	M82	M82	M82	M82	M82	M82	M82	M82	M82	M82	M82	M82	M82	M82	M82	M82	M82	M82	M82	M82	M82	M82	M82	M82
SL2.40ch01	84910857	84447283	85374431	M82	M82	M82	M82	PEN	M82	M82	M82	M82	M82	M82	M82	M82	M82	M82	M82	M82	M82	M82	M82	M82	M82	M82	M82	M82	M82	M82	M82	M82	M82	M82	M82	M82	M82	M82	M82	M82	M82	M82	M82	M82	M82	M82	M82	M82	M82
SL2.40ch01	85467055	85389546	85544564	M82	M82	M82	M82	PEN	M82	M82	M82	M82	M82	M82	M82	M82	M82	M82	M82	M82	M82	M82	M82	M82	M82	M82	M82	M82	M82	M82	M82	M82	M82	M82	M82	M82	M82	M82	M82	M82	M82	M82	M82	M82	M82	M82	M82	M82	M82
SL2.40ch01	85604092	85547862	85660322	M82	M82	M82	M82	PEN	M82	M82	M82	M82	M82	M82	M82	M82	M82	M82	M82	M82	M82	M82	M82	M82	M82	M82	M82	M82	M82	M82	M82	M82	M82	M82	M82	M82	M82	M82	M82	M82	M82	M82	M82	M82	M82	M82	M82	M82	M82
SL2.40ch01	85787623	85715027	85860220	M82	M82	M82	M82	PEN	M82	M82	M82	M82	M82	M82	M82	M82	M82	M82	M82	M82	M82	M82	M82	M82	M82	M82	M82	M82	M82	M82	M82	M82	M82	M82	M82	M82	M82	M82	M82	M82	M82	M82	M82	M82	M82	M82	M82	M82	M82
SL2.40ch01	86021929	85882379	86161480	M82	M82	M82	M82	PEN	M82	M82	M82	M82	M82	M82	M82	M82	M82	M82	M82	M82	M82	M82	M82	M82	M82	M82	M82	M82	M82	M82	M82	M82	M82	M82	M82	M82	M82	M82	M82	M82	M82	M82	M82	M82	M82	M82	M82	M82	M82
SL2.40ch01	86251066	86217560	86284572	M82	M82	M82	M82	PEN	M82	M82	M82	M82	M82	M82	M82	M82	M82	M82	PEN	PEN	M82	M82	M82	M82	M82	M82	M82	M82	M82	M82	M82	M82	M82	M82	M82	M82	M82	M82	M82	M82	M82	M82	M82	M82	M82	M82	M82	M82	M82
SL2.40ch01	86652348	86513249	86791447	M82	M82	M82	M82	PEN	M82	M82	M82	M82	M82	M82	M82	M82	M82	M82	PEN	PEN	M82	M82	M82	M82	M82	M82	M82	M82	M82	M82	M82	M82	M82	M82	M82	M82	M82	M82	M82	M82	M82	M82	M82	M82	M82	M82	M82	M82	M82
SL2.40ch01	87217598	86922291	87512906	M82	M82	M82	M82	PEN	M82	M82	M82	M82	M82	M82	M82	M82	M82	M82	PEN	PEN	M82	M82	M82	M82	M82	M82	M82	M82	M82	M82	M82	M82	M82	M82	M82	M82	M82	M82	M82	M82	M82	M82	M82	M82	M82	M82	M82	M82	M82
SL2.40ch01	87686910	87653054	87720767	M82	M82	M82	M82	PEN	M82	M82	M82	M82	M82	M82	M82	M82	M82	M82	M82	M82	M82	M82	M82	M82	M82	M82	M82	M82	M82	M82	M82	M82	M82	M82	M82	M82	M82	M82	M82	M82	M82	M82	M82	M82	M82	M82	M82	M82	M82
SL2.40ch01	88134393	87811203	88457583	M82	M82	M82	M82	PEN	M82	M82	M82	M82	M82	M82	M82	M82	M82	M82	M82	M82	M82	M82	M82	M82	M82	M82	M82	M82	M82	M82	M82	M82	M82	M82	M82	M82	M82	M82	M82	M82	M82	M82	M82	M82	M82	M82	M82	M82	M82
SL2.40ch01	88494781	88490122	88499440	M82	M82	M82	M82	PEN	M82	M82	M82	M82	M82	M82	M82	M82	M82	M82	M82	M82	M82	M82	M82	M82	M82	M82	M82	M82	M82	M82	M82	M82	M82	M82	M82	M82	M82	M82	M82	M82	M82	M82	M82	M82	M82	M82	M82	M82	M82
SL2.40ch01	88629423	88504547	88754300	M82	M82	M82	M82	PEN	M82	M82	M82	M82	M82	M82	M82	M82	M82	M82	M82	M82	M82	M82	M82	M82	M82	M82	M82	M82	M82	M82	M82	M82	M82	M82	M82	M82	M82	M82	M82	M82	M82	M82	M82	M82	M82	M82	M82	M82	M82
SL2.40ch01	88815613	88758436	88872790	M82	M82	M82	M82	PEN	M82	M82	M82	M82	M82	M82	M82	M82	M82	M82	M82	M82	M82	M82	M82	M82	M82	M82	M82	M82	M82	M82	M82	M82	M82	M82	M82	M82	M82	M82	M82	M82	M82	M82	M82	M82	M82	M82	M82	M82	M82
SL2.40ch01	88923595	88897332	88949858	M82	M82	M82	M82	PEN	M82	M82	M82	M82	M82	M82	M82	M82	M82	M82	M82	M82	M82	M82	M82	M82	M82	M82	M82	M82	M82	M82	M82	M82	M82	M82	M82	M82	M82	M82	M82	M82	M82	M82	M82	M82	M82	M82	M82	M82	M82
SL2.40ch01	89569056	89409196	89728917	M82	M82	M82	M82	M82	M82	M82	M82	M82	PEN	M82	M82	M82	M82	M82	M82	M82	M82	M82	M82	M82	M82	M82	M82	M82	M82	M82	M82	M82	M82	M82	M82	M82	M82	M82	M82	M82	M82	M82	M82	M82	M82	M82	M82	M82	M82
SL2.40ch01	90038889	89773534	90304244	M82	M82	M82	M82	M82	M82	M82	M82	M82	PEN	M82	M82	M82	M82	M82	M82	M82	M82	M82	M82	M82	M82	M82	M82	M82	M82	M82	M82	M82	M82	M82	M82	M82	M82	M82	M82	M82	M82	M82	M82	M82	M82	M82	M82	M82	M82
SL2.40ch02	7811291	1	15622581	M82	M82	M82	M82	M82	M82	M82	M82	M82	M82	M82	M82	M82	M82	PEN	M82	M82	M82	M82	M82	M82	M82	M82	M82	M82	M82	M82	M82	M82	M82	M82	M82	M82	M82	M82	M82	M82	PEN	M82	M82	M82	M82	M82	M82	M82	M82
SL2.40ch02	18587140	15628211	21546069	M82	M82	M82	M82	M82	M82	M82	M82	M82	M82	M82	M82	M82	M82	PEN	M82	M82	M82	M82	M82	M82	M82	M82	M82	M82	M82	M82	M82	M82	M82	M82	M82	M82	M82	M82	M82	M82	PEN	M82	M82	M82	M82	M82	M82	M82	M82
SL2.40ch02	21669554	21547479	21791630	M82	M82	M82	M82	M82	M82	M82	M82	M82	M82	M82	M82	M82	M82	M82	M82	M82	M82	M82	M82	M82	M82	M82	M82	M82	M82	M82	M82	M82	M82	M82	M82	M82	M82	M82	M82	M82	PEN	M82	M82	M82	M82	M82	M82	M82	M82
SL2.40ch02	22039928	21807683	22272173	M82	M82	M82	M82	M82	M82	M82	M82	M82	M82	M82	M82	M82	M82	M82	M82	M82	M82	M82	M82	M82	M82	M82	M82	M82	M82	M82	M82	M82	M82	M82	M82	M82	M82	M82	M82	M82	PEN	M82	M82	M82	M82	M82	M82	M82	M82
SL2.40ch02	24843850	22316228	27371472	M82	M82	M82	M82	M82	M82	M82	M82	M82	M82	M82	M82	M82	M82	PEN	M82	M82	M82	M82	M82	M82	M82	M82	M82	M82	M82	M82	M82	M82	M82	M82	M82	M82	M82	M82	M82	M82	PEN	M82	M82	M82	M82	M82	M82	M82	M82
SL2.40ch02	28041631	27509450	28573813	M82	M82	M82	M82	M82	M82	M82	M82	M82	M82	M82	M82	M82	M82	M82	M82	M82	M82	M82	M82	M82	M82	M82	M82	M82	M82	M82	M82	M82	M82	M82	M82	M82	M82	M82	M82	M82	PEN	M82	M82	M82	M82	M82	M82	M82	M82
SL2.40ch02	28800291	28575871	29024711	M82	M82	M82	M82	M82	M82	M82	M82	M82	M82	M82	M82	M82	M82	M82	M82	M82	M82	M82	M82	M82	M82	M82	M82	M82	M82	M82	M82	M82	M82	M82	M82	M82	M82	M82	M82	M82	PEN	M82	M82	M82	M82	M82	M82	M82	M82
SL2.40ch02	29195159	29031250	29359068	M82	M82	M82	M82	M82	M82	M82	M82	M82	M82	M82	M82	M82	M82	M82	M82	M82	M82	M82	M82	M82	M82	M82	M82	M82	M82	M82	M82	M82	M82	M82	M82	M82	M82	M82	M82	M82	PEN	M82	M82	M82	M82	M82	M82	M82	M82
SL2.40ch02	29732467	29380682	30084252	M82	M82	M82	M82	M82	M82	M82	M82	M82	M82	M82	M82	M82	M82	M82	M82	M82	M82	M82	M82	M82	M82	M82	M82	M82	M82	M82	M82	M82	M82	M82	M82	M82	M82	M82	M82	M82	PEN	M82	M82	M82	M82	M82	M82	M82	M82
SL2.40ch02	30383165	30113544	30652787	M82	M82	M82	M82	M82	M82	M82	M82	M82	M82	M82	M82	M82	M82	M82	M82	M82	M82	M82	M82	M82	M82	M82	M82	M82	M82	M82	M82	M82	M82	M82	M82	M82	M82	M82	M82	M82	PEN	M82	M82	M82	M82	M82	M82	M82	M82
SL2.40ch02	30727611	30663959	30791263	M82	M82	M82	M82	M82	M82	M82	M82	M82	M82	M82	M82	M82	M82	M82	M82	M82	M82	M82	M82	M82	M82	M82	M82	M82	M82	M82	M82	M82	M82	M82	M82	M82	M82	M82	M82	M82	M82	M82	M82	M82	M82	M82	M82	M82	M82
SL2.40ch02	30950827	30814063	31087591	M82	M82	M82	M82	M82	M82	M82	M82	M82	M82	M82	M82	M82	M82	M82	M82	M82	M82	M82	M82	M82	M82	M82	M82	M82	M82	M82	M82	M82	M82	M82	M82	M82	M82	M82	M82	M82	M82	M82	M82	M82	M82	M82	M82	M82	M82
SL2.40ch02	31144407	31097751	31191063	M82	M82	M82	M82	M82	M82	M82	M82	M82	M82	M82	M82	M82	M82	M82	M82	M82	M82	M82	M82	M82	M82	M82	M82	M82	M82	M82	M82	M82	M82	M82	M82	M82	M82	M82	M82	M82	M82	M82	M82	M82	M82	M82	M82	M82	M82
SL2.40ch02	32002437	31755163	32249712	M82	M82	M82	M82	M82	M82	M82	M82	M82	M82	M82	M82	M82	M82	M82	M82	M82	M82	M82	M82	M82	M82	M82	M82	M82	M82	M82	M82	M82	M82	M82	M82	M82	M82	M82	M82	M82	M82	M82	M82	M82	M82	M82	M82	M82	M82
SL2.40ch02	32541208	32437994	32644423	M82	M82	M82	M82	M82	M82	M82	M82	M82	M82	M82	M82	M82	M82	M82	M82	M82	M82	M82	M82	M82	M82	M82	M82	M82	M82	M82	M82	M82	M82	M82	M82	M82	M82	M82	M82	M82	M82	M82	M82	M82	M82	M82	M82	M82	M82
SL2.40ch02	32839087	32727744	32950431	M82	M82	M82	M82	M82	M82	M82	M82	M82	M82	M82	M82	M82	M82	M82	M82	M82	M82	M82	M82	M82	M82	M82	M82	M82	M82	M82	M82	M82	M82	M82	M82	M82	M82	M82	M82	M82	M82	M82	M82	M82	M82	M82	M82	M82	M82
SL2.40ch02	33097491	32959962	33235021	M82	M82	M82	M82	M82	M82	M82	M82	M82	M82	M82	M82	M82	M82	M82	M82	M82	M82	M82	M82	M82	M82	M82	M82	M82	M82	M82	M82	M82	M82	M82	M82	M82	M82	M82	M82	M82	M82	M82	M82	M82	M82	M82	M82	M82	M82
SL2.40ch02	33314173	33245772	33382575	M82	M82	M82	M82	M82	M82	M82	M82	M82	M82	M82	M82	M82	M82	M82	M82	M82	M82	M82	M82	M82	M82	M82	M82	M82	M82	M82	M82	M82	M82	M82	M82	M82	M82	M82	M82	M82	M82	M82	M82	M82	M82	M82	M82	M82	M82
SL2.40ch02	33581273	33396353	33766193	M82	M82	M82	M82	M82	M82	M82	M82	M82	M82	M82	M82	M82	M82	M82	M82	M82	M82	M82	M82	M82	M82	M82	M82	M82	M82	M82	M82	M82	M82	M82	M82	M82	M82	M82	M82	M82	M82	M82	M82	M82	M82	M82	M82	M82	M82
SL2.40ch02	33859191	33787068	33931315	M82	M82	M82	M82	M82	M82	M82	M82	M82	M82	M82	M82	M82	M82	M82	M82	M82	M82	M82	M82	M82	M82	M82	M82	M82	M82	M82	M82	M82	M82	M82	M82	M82	M82	M82	M82	M82	M82	M82	M82	M82	M82	M82	M82	M82	M82
SL2.40ch02	34349831	33935880	34763783	M82	M82	M82	M82	M82	M82	M82	M82	M82	M82	M82	M82	M82	M82	M82	M82	M82	M82	M82	M82	M82	M82	M82	M82	M82	M82	M82	M82	M82	M82	M82	M82	M82	M82	M82	M82	M82	M82	M82	M82	M82	M82	M82	M82	M82	M82
SL2.40ch02	34877765	34763917	34991614	M82	M82	M82	M82	M82	M82	M82	M82	M82	M82	M82	M82	M82	M82	M82	M82	M82	M82	M82	M82	M82	M82	M82	M82	M82	M82	M82	M82	M82	M82	M82	M82	M82	M82	M82	M82	M82	M82	M82	M82	M82	M82	M82	M82	M82	M82
SL2.40ch02	35076946	35009391	35144502	M82	M82	M82	M82	M82	M82	M82	M82	M82	M82	M82	M82	M82	M82	M82	M82	M82	M82	M82	M82	M82	M82	M82	M82	M82	M82	M82	M82	M82	M82	M82	M82	M82	M82	M82	M82	M82	M82	M82	M82	M82	M82	M82	M82	M82	M82
SL2.40ch02	35322358	35159682	35485035	M82	M82	M82	M82	M82	M82	M82	M82	M82	M82	M82	M82	M82	M82	M82	M82	M82	M82	M82	M82	M82	M82	M82	M82	M82	M82	M82	M82	M82	M82	M82	M82	M82	M82	M82	M82	M82	M82	M82	M82	M82	M82	M82	M82	M82	M82
SL2.40ch02	35840974	35492727	36189221	M82	M82	M82	M82	M82	M82	M82	M82	M82	M82	M82	M82	M82	M82	M82	M82	M82	M82	M82	M82	M82	M82	M82	M82	M82	M82	M82	M82	M82	M82	M82	M82	M82	M82	M82	M82	M82	M82	M82	M82	M82	M82	M82	M82	M82	M82
SL2.40ch02	36303746	36208891	36398602	M82	M82	M82	M82	M82	M82	M82	M82	M82	M82	M82	M82	M82	M82	M82	M82	M82	M82	M82	M82	M82	M82	M82	M82	M82	M82	M82	M82	M82	M82	M82	M82	M82	M82	M82	M82	M82	M82	M82	M82	M82	M82	M82	M82	M82	M82
SL2.40ch02	36446438	36401424	36491452	M82	M82	M82	M82	M82	M82	M82	M82	M82	M82	M82	M82	M82	M82	M82	M82	M82	M82	M82	M82	M82	M82	M82	M82	M82	M82	M82	M82	M82	M82	M82	M82	M82	M82	M82	M82	M82	M82	M82	M82	M82	M82	M82	M82	M82	M82
SL2.40ch02	37097720	36557678	37637762	M82	M82	M82	M82	M82	M82	M82	M82	M82	M82	M82	M82	M82	M82	M82	M82	M82	M82	M82	M82	M82	M82	M82	M82	M82	M82	M82	M82	M82	M82	M82	M82	M82	M82	M82	M82	M82	M82	M82	M82	M82	M82	M82	M82	M82	M82
SL2.40ch02	37708295	37649236	37767354	M82	M82	M82	M82	M82	M82	M82	M82	M82	M82	M82	M82	M82	M82	M82	M82	M82	M82	M82	M82	M82	M82	M82	M82	M82	M82	M82	M82	M82	M82	M82	M82	M82	M82	M82	M82	M82	M82	M82	M82	M82	M82	M82	M82	M82	M82
SL2.40ch02	37789406	37788382	37790430	M82	M82	M82	M82	M82	M82	M82	M82	M82	M82	M82	M82	M82	M82	M82	M82	M82	M82	M82	M82	M82	M82	M82	M82	M82	M82	M82	M82	M82	M82	M82	M82	M82	M82	M82	M82	M82	M82	M82	M82	M82	M82	M82	M82	M82	M82
SL2.40ch02	37866197	37807522	37924873	M82	M82	M82	M82	M82	M82	M82	M82	M82	M82	M82	M82	M82	M82	M82	M82	M82	M82	M82	M82	M82	M82	M82	M82	M82	M82	M82	M82	M82	M82	M82	M82	M82	M82	M82	M82	M82	M82	M82	M82	M82	M82	M82	M82	M82	M82
SL2.40ch02	38213381	37934231	38492531	M82	M82	M82	M82	M82	M82	M82	M82	M82	M82	M82	M82	M82	M82	M82	M82	M82	M82	M82	M82	M82	M82	M82	M82	M82	M82	M82	M82	M82	M82	M82	M82	M82	M82	M82	M82	M82	M82	M82	M82	M82	M82	M82	M82	M82	M82
SL2.40ch02	38549884	38516279	38583489	M82	M82	M82	M82	M82	M82	M82	M82	M82	M82	M82	M82	M82	M82	M82	M82	M82	M82	M82	M82	M82	M82	M82	M82	M82	M82	M82	M82	M82	M82	M82	M82	M82	M82	M82	M82	M82	M82	M82	M82	M82	M82	M82	M82	M82	M82
SL2.40ch02	38799307	38587619	39010996	M82	M82	M82	M82	M82	M82	M82	M82	M82	M82	M82	M82	M82	M82	M82	M82	M82	M82	M82	M82	M82	M82	M82	M82	M82	M82	M82	M82	M82	M82	M82	M82	M82	M82	M82	M82	M82	M82	M82	M82	M82	M82	M82	M82	M82	M82
SL2.40ch02	39216323	39012151	39420496	M82	M82	M82	M82	M82	M82	M82	M82	M82	M82	M82	M82	M82	M82	M82	M82	M82	M82	M82	M82	M82	M82	M82	M82	M82	M82	M82	M82	M82	M82	M82	M82	M82	M82	M82	M82	M82	M82	M82	M82	M82	M82	M82	M82	M82	M82
SL2.40ch02	39491545	39436438	39546653	M82	M82	M82	M82	M82	M82	M82	M82	M82	M82	M82	M82	M82	M82	M82	M82	M82	M82	M82	M82	M82	M82	M82	M82	M82	M82	M82	M82	M82	M82	M82	M82	M82	M82	M82	M82	M82	M82	M82	M82	M82	M82	M82	M82	M82	M82
SL2.40ch02	39833407	39550944	40115871	M82	M82	M82	M82	M82	M82	M82	M82	M82	M82	M82	M82	M82	M82	M82	M82	M82	M82	M82	M82	M82	M82	M82	M82	M82	M82	M82	M82	M82	M82	M82	M82	M82	M82	M82	M82	M82	M82	M82	M82	M82	M82	M82	M82	M82	M82
SL2.40ch02	40181466	40121461	40241471	M82	M82	M82	M82	M82	M82	M82	M82	M82	M82	M82	M82	M82	M82	M82	M82	M82	M82	M82	M82	M82	M82	M82	M82	M82	M82	M82	M82	M82	M82	M82	M82	M82	M82	M82	M82	M82	M82	M82	M82	M82	M82	M82	M82	M82	M82
SL2.40ch02	40462334	40241601	40683067	M82	M82	M82	M82	M82	M82	M82	M82	M82	M82	M82	M82	M82	M82	M82	M82	M82	M82	M82	M82	M82	M82	M82	M82	M82	M82	M82	M82	M82	M82	M82	M82	M82	M82	M82	M82	M82	M82	M82	M82	M82	M82	M82	M82	M82	M82
SL2.40ch02	40955245	40697565	41212925	M82	M82	M82	M82	M82	M82	M82	M82	M82	M82	M82	M82	M82	M82	M82	M82	M82	M82	M82	M82	M82	M82	M82	M82	M82	M82	M82	M82	M82	M82	M82	M82	M82	M82	M82	M82	M82	M82	M82	M82	M82	M82	M82	M82	M82	M82
SL2.40ch02	41367236	41216007	41518466	M82	M82	M82	M82	M82	M82	M82	M82	M82	M82	M82	M82	M82	M82	M82	M82	M82	M82	M82	M82	M82	M82	M82	M82	M82	M82	M82	M82	M82	M82	M82	M82	M82	M82	M82	M82	M82	M82	M82	M82	M82	M82	M82	M82	M82	M82
SL2.40ch02	41570996	41526715	41615277	M82	M82	M82	M82	M82	M82	M82	M82	M82	M82	M82	M82	M82	M82	M82	M82	M82	M82	M82	M82	M82	M82	M82	M82	M82	M82	M82	M82	M82	M82	M82	M82	M82	M82	M82	M82	M82	M82	M82	M82	M82	M82	M82	M82	M82	M82
SL2.40ch02	41643728	41630181	41657275	M82	M82	M82	M82	M82	M82	M82	M82	M82	M82	M82	M82	M82	M82	M82	M82	M82	M82	M82	M82	M82	M82	M82	M82	M82	M82	M82	M82	M82	M82	M82	M82	M82	M82	M82	M82	M82	M82	M82	M82	M82	M82	M82	M82	M82	M82
SL2.40ch02	41859598	41683578	42035618	M82	M82	M82	M82	M82	M82	M82	M82	M82	M82	M82	M82	M82	M82	M82	M82	M82	M82	M82	M82	M82	M82	M82	M82	M82	M82	M82	M82	M82	M82	M82	M82	M82	M82	M82	M82	M82	M82	M82	M82	M82	M82	M82	M82	M82	M82
SL2.40ch02	42048025	42043579	42052472	M82	M82	M82	M82	M82	M82	M82	M82	M82	M82	M82	M82	M82	M82	M82	M82	M82	M82	M82	M82	M82	M82	M82	M82	M82	PEN	M82	M82	M82	M82	M82	M82	M82	M82	M82	M82	M82	M82	M82	M82	M82	M82	M82	M82	M82	M82
SL2.40ch02	42057679	42053686	42061672	M82	M82	M82	M82	M82	M82	M82	M82	M82	M82	M82	M82	M82	M82	M82	M82	M82	M82	M82	M82	M82	M82	M82	M82	M82	PEN	M82	M82	M82	M82	M82	M82	M82	M82	M82	M82	M82	M82	M82	M82	M82	M82	M82	M82	M82	M82
SL2.40ch02	42218610	42063902	42373319	M82	M82	M82	M82	M82	M82	M82	M82	M82	M82	M82	M82	M82	M82	M82	M82	M82	M82	M82	M82	M82	M82	M82	M82	M82	PEN	M82	M82	M82	M82	M82	M82	M82	M82	M82	M82	M82	M82	M82	M82	M82	M82	M82	M82	M82	M82
SL2.40ch02	42590770	42375677	42805864	M82	M82	M82	M82	M82	M82	M82	M82	M82	M82	M82	M82	M82	M82	M82	M82	M82	M82	M82	M82	M82	M82	M82	M82	M82	PEN	M82	M82	M82	M82	M82	M82	M82	M82	M82	M82	M82	M82	M82	M82	M82	M82	M82	M82	M82	M82
SL2.40ch02	43022198	42824944	43219453	M82	M82	M82	M82	M82	M82	M82	M82	M82	M82	M82	M82	M82	M82	M82	M82	M82	M82	M82	M82	M82	M82	M82	M82	M82	PEN	M82	M82	M82	M82	M82	M82	M82	M82	M82	M82	M82	M82	M82	M82	M82	M82	M82	M82	M82	M82
SL2.40ch02	43243933	43233365	43254501	M82	M82	M82	M82	M82	M82	M82	M82	M82	M82	M82	M82	M82	M82	M82	M82	M82	M82	M82	M82	M82	M82	M82	M82	M82	PEN	M82	M82	M82	M82	M82	M82	M82	M82	M82	M82	M82	M82	M82	M82	M82	M82	M82	M82	M82	M82
SL2.40ch02	43292996	43274912	43311081	M82	M82	M82	M82	M82	M82	M82	M82	M82	M82	M82	M82	M82	M82	M82	M82	M82	M82	M82	M82	M82	M82	M82	M82	M82	PEN	M82	M82	M82	M82	M82	M82	M82	M82	M82	M82	M82	M82	M82	M82	M82	M82	M82	M82	M82	M82
SL2.40ch02	43464707	43430845	43498569	M82	M82	M82	M82	M82	M82	M82	M82	M82	M82	M82	M82	M82	M82	M82	M82	M82	M82	M82	M82	M82	M82	M82	M82	M82	PEN	M82	M82	M82	M82	M82	M82	M82	M82	M82	M82	M82	M82	M82	M82	M82	M82	M82	M82	M82	M82
SL2.40ch02	43562258	43511753	43612764	M82	M82	M82	M82	M82	M82	M82	M82	M82	M82	M82	M82	M82	M82	M82	M82	M82	M82	M82	M82	M82	M82	M82	M82	M82	PEN	M82	M82	M82	M82	M82	M82	M82	M82	M82	M82	M82	M82	M82	M82	M82	M82	M82	M82	M82	M82
SL2.40ch02	43662224	43616813	43707636	M82	M82	M82	M82	M82	M82	M82	M82	M82	M82	M82	M82	M82	M82	M82	M82	M82	M82	M82	M82	M82	M82	M82	M82	M82	PEN	M82	M82	M82	M82	M82	M82	M82	M82	M82	M82	M82	M82	M82	M82	M82	M82	M82	M82	M82	M82
SL2.40ch02	43748591	43726743	43770440	M82	M82	M82	M82	M82	M82	M82	M82	M82	M82	M82	M82	M82	M82	M82	M82	M82	M82	M82	M82	M82	M82	M82	M82	M82	PEN	M82	M82	M82	M82	M82	M82	M82	M82	M82	M82	M82	M82	M82	M82	M82	M82	M82	M82	M82	M82
SL2.40ch02	43856407	43788339	43924476	M82	M82	M82	M82	M82	M82	M82	M82	M82	M82	M82	M82	M82	M82	M82	M82	M82	M82	M82	M82	M82	M82	M82	M82	M82	PEN	M82	M82	M82	M82	M82	M82	M82	M82	M82	M82	M82	M82	M82	M82	M82	M82	M82	M82	M82	M82
SL2.40ch02	43975383	43935829	44014938	M82	M82	M82	M82	M82	M82	M82	M82	M82	M82	M82	M82	M82	M82	M82	M82	M82	M82	M82	M82	M82	M82	M82	M82	M82	PEN	M82	M82	M82	M82	M82	M82	M82	M82	M82	M82	M82	M82	M82	M82	M82	M82	M82	M82	M82	M82
SL2.40ch02	44050031	44016269	44083794	M82	M82	M82	M82	M82	M82	M82	M82	M82	M82	M82	M82	M82	M82	M82	M82	M82	M82	M82	M82	M82	M82	M82	M82	M82	PEN	M82	M82	M82	M82	M82	M82	M82	M82	M82	M82	M82	M82	M82	M82	M82	M82	M82	M82	M82	M82
SL2.40ch02	44141137	44086969	44195306	M82	M82	M82	M82	M82	M82	M82	M82	M82	M82	M82	M82	M82	M82	M82	M82	M82	M82	M82	M82	M82	M82	M82	M82	M82	PEN	M82	M82	M82	M82	M82	M82	M82	M82	M82	M82	M82	M82	M82	M82	M82	M82	M82	M82	M82	M82
SL2.40ch02	44286656	44203257	44370056	M82	M82	M82	M82	M82	M82	M82	M82	M82	M82	M82	M82	M82	M82	M82	M82	M82	M82	M82	M82	M82	M82	M82	M82	M82	PEN	M82	M82	M82	M82	M82	M82	M82	M82	M82	M82	M82	M82	M82	M82	M82	M82	M82	M82	M82	M82
SL2.40ch02	44789177	44455414	45122941	M82	M82	M82	M82	M82	M82	M82	M82	M82	M82	M82	M82	M82	M82	M82	M82	M82	M82	M82	M82	M82	M82	M82	M82	M82	PEN	M82	M82	M82	M82	M82	M82	M82	M82	M82	M82	M82	M82	M82	M82	M82	M82	M82	M82	M82	M82
SL2.40ch02	45340987	45135566	45546408	M82	M82	M82	M82	M82	M82	M82	M82	M82	M82	M82	M82	M82	M82	M82	M82	M82	M82	M82	M82	M82	M82	M82	M82	M82	PEN	M82	M82	M82	M82	M82	M82	M82	M82	M82	M82	M82	M82	M82	M82	M82	M82	M82	M82	M82	M82
SL2.40ch02	45580831	45570400	45591263	M82	M82	M82	M82	M82	M82	M82	M82	M82	M82	M82	M82	M82	M82	M82	M82	M82	M82	M82	M82	M82	M82	M82	M82	M82	PEN	M82	M82	M82	M82	M82	M82	M82	M82	M82	M82	M82	M82	M82	M82	M82	M82	M82	M82	M82	M82
SL2.40ch02	45804098	45600861	46007336	M82	M82	M82	M82	M82	M82	M82	M82	M82	M82	M82	M82	M82	M82	M82	M82	M82	M82	M82	M82	M82	M82	M82	M82	M82	M82	M82	M82	M82	M82	M82	M82	M82	M82	M82	M82	M82	M82	M82	M82	M82	M82	M82	M82	M82	M82
SL2.40ch02	46064371	46048191	46080552	M82	M82	M82	M82	M82	M82	M82	M82	M82	M82	M82	M82	M82	M82	M82	M82	M82	M82	M82	M82	M82	M82	M82	M82	M82	M82	M82	M82	M82	M82	M82	M82	M82	M82	M82	M82	M82	M82	M82	M82	M82	M82	M82	M82	M82	M82
SL2.40ch02	46140575	46131037	46150114	M82	M82	M82	M82	M82	M82	M82	M82	M82	M82	M82	M82	M82	M82	M82	M82	M82	M82	M82	M82	M82	M82	M82	M82	M82	M82	M82	M82	M82	M82	M82	M82	M82	M82	M82	M82	M82	M82	M82	M82	M82	M82	M82	M82	M82	M82
SL2.40ch02	46179907	46151068	46208747	M82	M82	M82	M82	M82	M82	M82	M82	M82	M82	M82	M82	M82	M82	M82	M82	M82	M82	M82	M82	M82	M82	M82	M82	M82	M82	M82	M82	M82	M82	M82	M82	M82	M82	M82	M82	M82	M82	M82	M82	M82	M82	M82	M82	M82	M82
SL2.40ch02	46244983	46214470	46275497	M82	M82	M82	M82	M82	M82	M82	M82	M82	M82	M82	M82	M82	M82	M82	M82	M82	M82	M82	M82	M82	M82	M82	M82	M82	M82	M82	M82	M82	M82	M82	M82	M82	M82	M82	M82	M82	M82	M82	M82	M82	M82	M82	M82	M82	M82
SL2.40ch02	46291062	46278354	46303770	M82	M82	M82	M82	M82	M82	M82	M82	M82	M82	M82	M82	M82	M82	M82	M82	M82	M82	M82	M82	M82	M82	M82	M82	M82	M82	M82	M82	M82	M82	M82	M82	M82	M82	M82	M82	M82	M82	M82	M82	M82	M82	M82	M82	M82	M82
SL2.40ch02	46488045	46432090	46544000	M82	M82	M82	M82	M82	M82	M82	M82	M82	M82	M82	M82	M82	M82	M82	M82	M82	M82	M82	M82	M82	M82	M82	M82	M82	M82	M82	M82	M82	M82	M82	M82	M82	PEN	M82	M82	PEN	PEN	M82	M82	M82	M82	M82	M82	M82	M82
SL2.40ch02	46587959	46580942	46594976	M82	M82	M82	M82	M82	M82	M82	M82	M82	M82	M82	M82	M82	M82	M82	M82	M82	M82	M82	M82	M82	M82	M82	M82	M82	M82	M82	M82	M82	M82	M82	M82	M82	PEN	M82	M82	PEN	PEN	M82	M82	M82	M82	M82	M82	M82	M82
SL2.40ch02	46828765	46691697	46965834	M82	M82	M82	M82	M82	M82	M82	M82	M82	M82	M82	M82	M82	M82	M82	M82	M82	M82	M82	M82	M82	M82	M82	M82	M82	M82	M82	M82	M82	M82	M82	M82	M82	PEN	M82	M82	PEN	PEN	M82	M82	M82	M82	M82	M82	M82	M82
SL2.40ch02	47017501	46974305	47060697	M82	M82	M82	M82	M82	M82	M82	M82	M82	M82	M82	M82	M82	M82	M82	M82	M82	M82	M82	M82	M82	M82	M82	M82	M82	M82	M82	M82	M82	M82	M82	M82	M82	PEN	M82	M82	PEN	PEN	M82	M82	M82	M82	M82	M82	M82	M82
SL2.40ch02	47181145	47098665	47263626	M82	M82	M82	M82	M82	M82	M82	M82	M82	M82	M82	M82	M82	M82	M82	M82	M82	M82	M82	M82	M82	M82	M82	M82	M82	M82	M82	M82	M82	M82	M82	M82	M82	PEN	M82	M82	PEN	PEN	M82	M82	M82	M82	M82	M82	M82	M82
SL2.40ch02	47462148	47268805	47655491	M82	M82	M82	M82	M82	M82	M82	M82	M82	M82	M82	M82	M82	M82	M82	M82	M82	M82	M82	M82	M82	M82	M82	M82	M82	M82	M82	M82	M82	M82	M82	M82	M82	PEN	M82	M82	PEN	PEN	M82	M82	M82	M82	M82	M82	M82	M82
SL2.40ch02	47719467	47680681	47758253	M82	M82	M82	M82	M82	M82	M82	M82	M82	M82	M82	M82	M82	M82	M82	M82	M82	M82	M82	M82	M82	M82	M82	M82	M82	M82	M82	M82	M82	M82	M82	M82	M82	PEN	M82	M82	PEN	PEN	M82	M82	M82	M82	M82	M82	M82	M82
SL2.40ch02	47947930	47801996	48093865	M82	M82	M82	M82	M82	M82	M82	M82	M82	M82	M82	M82	M82	M82	M82	M82	M82	M82	M82	M82	M82	M82	M82	M82	M82	M82	M82	M82	M82	M82	M82	M82	M82	PEN	M82	M82	PEN	PEN	M82	M82	M82	M82	M82	M82	M82	M82
SL2.40ch02	48299295	48252574	48346016	M82	M82	M82	M82	M82	M82	M82	M82	M82	M82	M82	M82	M82	M82	M82	M82	M82	M82	M82	M82	M82	M82	M82	M82	M82	M82	M82	M82	M82	M82	M82	M82	M82	PEN	M82	M82	PEN	PEN	M82	M82	M82	PEN	PEN	PEN	PEN	M82
SL2.40ch02	48566207	48545759	48586655	M82	M82	M82	M82	M82	M82	M82	M82	M82	M82	M82	M82	M82	M82	M82	M82	M82	M82	M82	M82	M82	M82	M82	M82	M82	M82	M82	M82	M82	M82	M82	M82	M82	PEN	M82	M82	PEN	PEN	M82	M82	M82	PEN	PEN	PEN	PEN	M82
SL2.40ch02	48856934	48709418	49004450	M82	M82	M82	M82	M82	M82	M82	M82	M82	M82	M82	M82	M82	M82	M82	M82	M82	M82	M82	M82	M82	M82	M82	M82	M82	M82	M82	M82	M82	M82	M82	M82	M82	PEN	M82	M82	PEN	PEN	M82	M82	M82	PEN	PEN	PEN	PEN	M82
SL2.40ch02	49141068	49065849	49216287	M82	M82	M82	M82	M82	M82	M82	M82	M82	M82	M82	M82	M82	M82	M82	M82	M82	M82	M82	M82	M82	M82	M82	M82	M82	M82	M82	M82	M82	M82	M82	M82	M82	PEN	M82	M82	PEN	PEN	M82	M82	M82	PEN	PEN	PEN	PEN	M82
SL2.40ch02	49608897	49299501	49918294	M82	M82	M82	M82	M82	M82	M82	M82	M82	M82	M82	M82	M82	M82	M82	M82	M82	M82	M82	M82	M82	M82	M82	M82	M82	M82	M82	M82	M82	M82	M82	M82	M82	PEN	M82	M82	PEN	PEN	M82	M82	M82	PEN	PEN	PEN	PEN	M82
SL2.40ch03	88202	1	176403	M82	M82	M82	M82	M82	M82	M82	M82	M82	M82	M82	PEN	M82	M82	PEN	M82	M82	M82	M82	M82	M82	M82	M82	M82	M82	M82	M82	M82	M82	M82	M82	M82	M82	M82	M82	M82	M82	M82	M82	M82	M82	M82	M82	M82	M82	M82
SL2.40ch03	284743	200547	368939	M82	M82	M82	M82	M82	M82	M82	M82	M82	M82	M82	PEN	M82	M82	M82	M82	M82	M82	M82	M82	M82	M82	M82	M82	M82	M82	M82	M82	M82	M82	M82	M82	M82	M82	M82	M82	M82	M82	M82	M82	M82	M82	M82	M82	M82	M82
SL2.40ch03	416013	391272	440755	M82	M82	M82	M82	M82	M82	M82	M82	M82	M82	M82	PEN	M82	M82	M82	M82	M82	M82	M82	M82	M82	M82	M82	M82	M82	M82	M82	M82	M82	M82	M82	M82	M82	M82	M82	M82	M82	M82	M82	M82	M82	M82	M82	M82	M82	M82
SL2.40ch03	729075	464990	993161	M82	M82	M82	M82	M82	M82	M82	M82	M82	M82	M82	PEN	M82	M82	M82	M82	M82	M82	M82	M82	M82	M82	M82	M82	M82	M82	M82	M82	M82	M82	M82	M82	M82	M82	M82	M82	M82	M82	M82	M82	M82	M82	M82	M82	M82	M82
SL2.40ch03	1360056	1296944	1423169	PEN	M82	M82	M82	M82	M82	M82	M82	M82	M82	M82	PEN	M82	M82	M82	M82	M82	M82	M82	M82	M82	M82	M82	M82	M82	M82	M82	M82	M82	M82	M82	M82	M82	M82	M82	M82	M82	M82	M82	M82	M82	M82	M82	M82	M82	M82
SL2.40ch03	1472776	1442975	1502578	PEN	M82	M82	M82	M82	M82	M82	M82	M82	M82	M82	PEN	M82	M82	M82	M82	M82	M82	M82	M82	M82	M82	M82	M82	M82	M82	M82	M82	M82	M82	M82	M82	M82	M82	M82	M82	M82	M82	M82	M82	M82	M82	M82	M82	M82	M82
SL2.40ch03	1564734	1521776	1607693	PEN	M82	M82	M82	M82	M82	M82	M82	M82	M82	M82	PEN	M82	M82	M82	M82	M82	M82	M82	M82	M82	M82	M82	M82	M82	M82	M82	M82	M82	M82	M82	M82	M82	M82	M82	M82	M82	M82	M82	M82	M82	M82	M82	M82	M82	M82
SL2.40ch03	1778299	1618306	1938292	PEN	M82	M82	M82	M82	M82	M82	M82	M82	M82	M82	PEN	M82	M82	M82	M82	M82	M82	M82	M82	M82	M82	M82	M82	M82	M82	M82	M82	M82	M82	M82	M82	M82	M82	M82	M82	M82	M82	M82	M82	M82	M82	M82	M82	M82	M82
SL2.40ch03	2027066	1944607	2109525	PEN	M82	M82	M82	M82	M82	M82	M82	M82	M82	M82	PEN	M82	M82	M82	M82	M82	M82	M82	M82	M82	M82	M82	M82	M82	M82	M82	M82	M82	M82	M82	M82	M82	M82	M82	M82	M82	M82	M82	M82	M82	M82	M82	M82	M82	M82
SL2.40ch03	2161212	2112986	2209438	PEN	M82	M82	M82	M82	M82	M82	M82	M82	M82	M82	PEN	M82	M82	M82	M82	M82	M82	M82	M82	M82	M82	M82	M82	M82	M82	M82	M82	M82	M82	M82	M82	M82	M82	M82	M82	M82	M82	M82	M82	M82	M82	M82	M82	M82	M82
SL2.40ch03	2220570	2213734	2227407	M82	M82	M82	M82	M82	M82	M82	M82	M82	M82	M82	PEN	M82	M82	M82	M82	M82	M82	M82	M82	M82	M82	M82	M82	M82	M82	M82	M82	M82	M82	M82	M82	M82	M82	M82	M82	M82	M82	M82	M82	M82	M82	M82	M82	M82	M82
SL2.40ch03	2288325	2243574	2333076	M82	M82	M82	M82	M82	M82	M82	M82	M82	M82	M82	PEN	M82	M82	M82	M82	M82	M82	M82	M82	M82	M82	M82	M82	M82	M82	M82	M82	M82	M82	M82	M82	M82	M82	M82	M82	M82	M82	M82	M82	M82	M82	M82	M82	M82	M82
SL2.40ch03	2386366	2343787	2428946	M82	M82	M82	M82	M82	M82	PEN	M82	M82	M82	M82	PEN	M82	M82	M82	M82	M82	M82	M82	M82	M82	M82	M82	M82	PEN	M82	M82	M82	M82	M82	M82	M82	M82	M82	M82	M82	M82	M82	M82	M82	M82	M82	M82	M82	M82	M82
SL2.40ch03	2461347	2458616	2464078	M82	M82	M82	M82	M82	M82	M82	M82	M82	M82	M82	PEN	M82	M82	M82	M82	M82	M82	M82	M82	M82	M82	M82	M82	M82	M82	M82	M82	M82	M82	M82	M82	M82	M82	M82	M82	M82	M82	M82	M82	M82	M82	M82	M82	M82	M82
SL2.40ch03	4540943	2498849	6583038	M82	M82	M82	M82	M82	M82	M82	M82	M82	M82	M82	M82	M82	M82	M82	M82	M82	M82	M82	M82	M82	M82	M82	M82	M82	M82	M82	M82	M82	M82	M82	M82	M82	M82	M82	M82	M82	M82	M82	M82	M82	M82	M82	M82	M82	M82
SL2.40ch03	6766812	6600212	6933412	M82	M82	M82	M82	M82	M82	M82	M82	M82	M82	M82	M82	M82	M82	M82	M82	M82	M82	M82	M82	M82	M82	M82	M82	M82	M82	M82	M82	M82	M82	M82	M82	M82	M82	M82	M82	M82	M82	M82	M82	M82	M82	M82	M82	M82	M82
SL2.40ch03	6998408	6952055	7044762	M82	M82	M82	M82	M82	M82	M82	M82	M82	M82	M82	PEN	M82	M82	M82	M82	M82	M82	M82	M82	M82	M82	M82	M82	M82	M82	M82	M82	M82	M82	M82	M82	M82	M82	M82	M82	M82	M82	M82	M82	M82	M82	M82	M82	M82	M82
SL2.40ch03	8574852	7055173	10094531	M82	M82	M82	M82	M82	M82	M82	M82	M82	M82	M82	PEN	M82	M82	M82	M82	M82	M82	M82	M82	M82	M82	M82	M82	M82	M82	M82	M82	M82	M82	M82	M82	M82	M82	M82	M82	M82	M82	M82	M82	M82	M82	M82	M82	M82	M82
SL2.40ch03	10708053	10128898	11287209	M82	M82	M82	M82	M82	M82	M82	M82	M82	M82	M82	PEN	M82	M82	M82	M82	M82	M82	M82	M82	M82	M82	M82	M82	M82	M82	M82	M82	M82	M82	M82	M82	M82	M82	M82	M82	M82	M82	M82	M82	M82	M82	M82	M82	M82	M82
SL2.40ch03	11418297	11298022	11538572	M82	M82	M82	M82	M82	M82	M82	M82	M82	M82	M82	PEN	M82	M82	M82	M82	M82	M82	M82	M82	M82	M82	M82	M82	M82	M82	M82	M82	M82	M82	M82	M82	M82	M82	M82	M82	M82	M82	M82	M82	M82	M82	M82	M82	M82	M82
SL2.40ch03	18893400	11578811	26207989	M82	M82	M82	M82	M82	M82	M82	M82	M82	M82	M82	M82	M82	M82	M82	M82	M82	M82	M82	M82	M82	M82	M82	M82	M82	M82	M82	M82	M82	M82	M82	M82	M82	M82	M82	M82	M82	M82	M82	M82	M82	M82	M82	M82	M82	M82
SL2.40ch03	26403983	26209827	26598140	M82	M82	M82	M82	M82	M82	M82	M82	M82	M82	M82	M82	M82	M82	M82	M82	M82	M82	M82	M82	M82	M82	M82	M82	M82	M82	M82	M82	M82	M82	M82	M82	M82	M82	M82	M82	M82	M82	M82	M82	M82	M82	M82	M82	M82	M82
SL2.40ch03	40595611	26971805	54219418	M82	M82	M82	M82	M82	M82	M82	M82	M82	M82	M82	M82	M82	M82	M82	M82	M82	M82	M82	M82	M82	M82	M82	M82	M82	M82	M82	M82	M82	M82	M82	M82	M82	M82	M82	M82	M82	M82	M82	M82	M82	M82	M82	M82	M82	M82
SL2.40ch03	54359056	54220076	54498036	M82	M82	M82	M82	M82	M82	M82	M82	M82	M82	M82	M82	M82	M82	M82	M82	M82	M82	M82	M82	M82	M82	M82	M82	M82	M82	M82	M82	M82	M82	M82	M82	M82	M82	M82	M82	M82	M82	M82	M82	M82	M82	M82	M82	M82	M82
SL2.40ch03	54888528	54524818	55252238	M82	M82	M82	M82	M82	M82	M82	M82	M82	M82	M82	M82	M82	M82	M82	M82	M82	M82	M82	M82	M82	M82	M82	M82	M82	M82	M82	M82	M82	M82	M82	M82	M82	M82	M82	M82	M82	M82	M82	M82	M82	M82	M82	M82	M82	M82
SL2.40ch03	56022891	55630249	56415534	M82	M82	M82	M82	M82	M82	M82	M82	M82	M82	M82	M82	M82	M82	M82	M82	M82	M82	M82	M82	M82	M82	M82	M82	M82	M82	M82	M82	M82	M82	M82	M82	M82	M82	M82	M82	M82	M82	M82	M82	M82	M82	M82	M82	M82	M82
SL2.40ch03	56482541	56431596	56533486	M82	M82	M82	M82	M82	M82	M82	M82	M82	M82	M82	M82	M82	M82	M82	M82	M82	M82	M82	M82	M82	M82	M82	M82	M82	M82	M82	M82	M82	M82	M82	M82	M82	M82	M82	M82	M82	M82	M82	M82	M82	M82	M82	M82	M82	M82
SL2.40ch03	56783675	56549908	57017443	M82	M82	M82	M82	M82	M82	M82	M82	M82	M82	M82	M82	M82	M82	M82	M82	M82	M82	M82	M82	M82	M82	M82	M82	M82	M82	M82	M82	M82	M82	M82	M82	M82	M82	M82	M82	M82	M82	M82	M82	M82	M82	M82	M82	M82	M82
SL2.40ch03	57215014	57018383	57411646	M82	M82	M82	M82	M82	M82	M82	M82	M82	M82	M82	M82	M82	M82	M82	M82	M82	M82	M82	M82	M82	M82	M82	M82	M82	M82	M82	M82	M82	M82	M82	M82	M82	M82	M82	M82	M82	M82	M82	M82	M82	M82	M82	M82	M82	M82
SL2.40ch03	57630633	57430438	57830829	M82	M82	M82	M82	M82	M82	M82	M82	M82	M82	M82	M82	M82	PEN	M82	M82	M82	M82	M82	M82	M82	M82	M82	M82	M82	M82	M82	M82	M82	M82	M82	M82	M82	M82	M82	M82	M82	M82	M82	M82	M82	M82	M82	M82	M82	M82
SL2.40ch03	58140430	57837835	58443026	M82	M82	M82	M82	M82	M82	M82	M82	M82	M82	M82	M82	M82	PEN	M82	M82	M82	M82	M82	M82	M82	M82	M82	M82	M82	M82	M82	M82	M82	M82	M82	M82	M82	M82	M82	M82	M82	M82	M82	M82	M82	M82	M82	M82	M82	M82
SL2.40ch03	58629959	58445978	58813940	M82	M82	M82	M82	M82	M82	M82	M82	M82	M82	M82	M82	M82	PEN	M82	M82	M82	M82	M82	M82	M82	M82	M82	M82	M82	M82	M82	M82	M82	M82	M82	M82	M82	M82	M82	M82	M82	M82	M82	M82	M82	M82	M82	M82	M82	M82
SL2.40ch03	58824304	58824013	58824595	M82	M82	M82	M82	M82	M82	M82	M82	M82	M82	M82	M82	M82	PEN	M82	M82	M82	M82	M82	M82	M82	M82	M82	M82	M82	M82	M82	M82	M82	M82	M82	M82	M82	M82	M82	M82	M82	M82	M82	M82	M82	M82	M82	M82	M82	M82
SL2.40ch03	59172154	58829790	59514519	M82	M82	M82	M82	M82	M82	M82	M82	M82	M82	M82	M82	M82	PEN	M82	M82	M82	M82	M82	M82	M82	M82	M82	M82	M82	M82	M82	M82	M82	M82	M82	M82	M82	M82	M82	M82	M82	M82	M82	M82	M82	M82	M82	M82	M82	M82
SL2.40ch03	59549980	59545962	59553999	M82	M82	M82	M82	M82	M82	M82	M82	M82	M82	M82	M82	M82	PEN	M82	M82	M82	M82	M82	M82	M82	M82	M82	M82	M82	M82	M82	M82	M82	M82	M82	M82	M82	M82	M82	M82	M82	M82	M82	M82	M82	M82	M82	M82	M82	M82
SL2.40ch03	59630044	59556958	59703131	M82	M82	M82	M82	M82	M82	M82	M82	M82	M82	M82	M82	M82	PEN	M82	M82	M82	M82	M82	M82	M82	M82	M82	M82	M82	M82	M82	M82	M82	M82	M82	M82	M82	M82	M82	M82	M82	M82	M82	M82	M82	M82	M82	M82	M82	M82
SL2.40ch03	60062409	59709899	60414919	M82	M82	M82	M82	M82	M82	M82	M82	M82	M82	M82	M82	M82	PEN	M82	M82	M82	M82	M82	M82	M82	M82	M82	PEN	M82	M82	M82	M82	M82	M82	M82	M82	M82	M82	M82	M82	M82	M82	M82	M82	M82	M82	M82	M82	M82	M82
SL2.40ch03	60551818	60422511	60681126	M82	M82	M82	M82	M82	M82	M82	M82	M82	M82	M82	M82	M82	PEN	M82	M82	M82	M82	M82	M82	M82	M82	M82	PEN	M82	M82	M82	M82	M82	M82	M82	M82	M82	M82	M82	M82	M82	M82	M82	M82	M82	M82	M82	M82	M82	M82
SL2.40ch03	60767755	60706460	60829051	M82	M82	M82	M82	M82	M82	M82	M82	M82	M82	M82	M82	M82	PEN	M82	M82	M82	M82	M82	M82	M82	M82	M82	PEN	M82	M82	M82	M82	M82	M82	M82	M82	M82	M82	M82	M82	M82	M82	M82	M82	M82	M82	M82	M82	M82	M82
SL2.40ch03	61062017	60841497	61282537	M82	M82	M82	M82	M82	M82	M82	M82	M82	M82	M82	M82	M82	PEN	M82	M82	M82	M82	M82	M82	M82	M82	M82	M82	M82	M82	M82	M82	M82	M82	M82	M82	M82	M82	M82	M82	M82	M82	M82	M82	M82	M82	M82	M82	M82	M82
SL2.40ch03	61350087	61306479	61393695	M82	M82	M82	M82	M82	M82	M82	M82	M82	M82	M82	M82	M82	PEN	M82	M82	M82	M82	M82	M82	M82	M82	M82	M82	M82	M82	M82	M82	M82	M82	M82	M82	M82	M82	M82	M82	M82	M82	M82	M82	M82	M82	M82	M82	M82	M82
SL2.40ch03	61527129	61439533	61614726	M82	M82	M82	M82	M82	M82	M82	M82	M82	M82	M82	M82	M82	PEN	M82	M82	M82	M82	M82	M82	M82	M82	M82	M82	M82	M82	M82	M82	M82	M82	M82	M82	M82	M82	M82	M82	M82	M82	M82	M82	M82	M82	M82	M82	M82	M82
SL2.40ch03	61701179	61650171	61752188	M82	M82	M82	M82	M82	M82	M82	M82	M82	M82	M82	M82	M82	PEN	M82	M82	M82	M82	M82	M82	M82	M82	M82	M82	M82	M82	M82	M82	M82	M82	M82	M82	M82	M82	M82	M82	M82	M82	M82	M82	M82	M82	M82	M82	M82	M82
SL2.40ch03	61955315	61774410	62136220	M82	M82	M82	M82	M82	M82	M82	M82	M82	M82	M82	M82	M82	PEN	M82	M82	M82	M82	M82	M82	M82	M82	M82	M82	M82	M82	M82	M82	M82	M82	M82	M82	M82	M82	M82	M82	M82	M82	M82	M82	M82	M82	M82	M82	M82	M82
SL2.40ch03	62170170	62165951	62174390	M82	M82	M82	M82	M82	M82	M82	M82	M82	M82	M82	M82	M82	PEN	M82	M82	M82	M82	M82	M82	M82	M82	M82	M82	M82	M82	M82	M82	M82	M82	M82	M82	M82	M82	M82	M82	M82	M82	M82	M82	M82	M82	M82	M82	M82	M82
SL2.40ch03	62291069	62242512	62339626	M82	M82	M82	M82	M82	M82	M82	M82	M82	M82	M82	M82	M82	PEN	M82	M82	M82	M82	M82	M82	M82	M82	M82	M82	M82	M82	M82	M82	M82	M82	M82	M82	M82	M82	M82	M82	M82	M82	M82	M82	M82	M82	M82	M82	M82	M82
SL2.40ch03	62387600	62366958	62408242	M82	M82	M82	M82	M82	M82	M82	M82	M82	M82	M82	M82	M82	PEN	M82	M82	M82	M82	M82	M82	M82	M82	M82	M82	M82	M82	M82	M82	M82	M82	M82	M82	M82	M82	M82	M82	M82	M82	M82	M82	M82	M82	M82	M82	M82	M82
SL2.40ch03	62687364	62419164	62955564	M82	M82	M82	M82	M82	M82	M82	M82	M82	M82	M82	M82	M82	PEN	M82	M82	M82	M82	M82	M82	M82	M82	M82	M82	M82	M82	M82	M82	M82	M82	M82	M82	M82	M82	M82	M82	M82	M82	M82	M82	M82	M82	M82	M82	M82	M82
SL2.40ch03	63072761	63020923	63124600	M82	M82	M82	M82	M82	M82	M82	M82	M82	M82	M82	M82	M82	PEN	M82	M82	M82	M82	M82	M82	M82	M82	M82	M82	M82	M82	M82	M82	M82	M82	M82	M82	M82	M82	M82	M82	M82	M82	M82	M82	M82	M82	M82	M82	M82	M82
SL2.40ch03	63143776	63136656	63150896	M82	M82	M82	M82	M82	M82	M82	M82	M82	M82	M82	PEN	M82	PEN	M82	M82	M82	M82	M82	M82	M82	M82	M82	M82	M82	M82	M82	M82	M82	M82	M82	M82	M82	M82	M82	M82	M82	M82	M82	M82	M82	M82	M82	M82	M82	M82
SL2.40ch03	63240867	63163228	63318506	M82	M82	M82	M82	M82	M82	M82	M82	M82	M82	M82	PEN	M82	PEN	M82	M82	M82	M82	M82	M82	M82	M82	M82	M82	M82	M82	M82	M82	M82	M82	M82	M82	M82	M82	M82	M82	M82	M82	M82	M82	M82	M82	M82	M82	M82	M82
SL2.40ch03	63568007	63439191	63696823	M82	M82	M82	M82	M82	M82	M82	M82	M82	M82	M82	PEN	M82	PEN	M82	M82	M82	M82	M82	M82	M82	M82	M82	M82	M82	M82	M82	M82	M82	M82	M82	PEN	M82	M82	M82	M82	M82	M82	M82	M82	M82	M82	M82	M82	M82	M82
SL2.40ch03	63869294	63757330	63981259	M82	M82	M82	M82	M82	M82	M82	M82	M82	M82	M82	PEN	M82	PEN	M82	M82	M82	M82	M82	M82	M82	M82	M82	M82	M82	M82	M82	M82	M82	M82	M82	PEN	M82	M82	M82	M82	M82	M82	M82	M82	M82	M82	M82	M82	M82	M82
SL2.40ch03	64158037	64039306	64276769	M82	M82	M82	M82	M82	M82	M82	M82	M82	M82	M82	PEN	M82	PEN	M82	M82	M82	M82	M82	M82	M82	M82	M82	M82	M82	M82	M82	M82	M82	M82	M82	PEN	M82	M82	M82	M82	M82	M82	M82	M82	M82	M82	M82	M82	M82	M82
SL2.40ch03	64578388	64316062	64840714	M82	M82	M82	M82	M82	M82	M82	M82	M82	M82	M82	PEN	M82	PEN	M82	M82	M82	M82	M82	M82	M82	M82	M82	M82	M82	M82	M82	M82	M82	M82	M82	PEN	M82	M82	M82	M82	M82	M82	M82	M82	M82	M82	M82	M82	M82	M82
SL2.40ch04	150566	1	301132	M82	M82	M82	M82	M82	M82	PEN	M82	M82	M82	M82	M82	M82	M82	PEN	M82	M82	M82	M82	M82	M82	M82	M82	M82	M82	M82	M82	M82	M82	M82	M82	M82	M82	M82	M82	M82	M82	M82	M82	M82	M82	M82	M82	M82	M82	M82
SL2.40ch04	401817	309096	494538	M82	M82	M82	M82	M82	M82	PEN	M82	M82	M82	M82	M82	M82	M82	PEN	M82	M82	M82	M82	M82	M82	M82	M82	M82	M82	M82	M82	M82	M82	M82	M82	M82	M82	M82	M82	M82	M82	M82	M82	M82	M82	M82	M82	M82	M82	M82
SL2.40ch04	553292	533934	572651	M82	M82	M82	M82	M82	M82	PEN	M82	M82	M82	M82	M82	M82	M82	PEN	M82	M82	M82	M82	M82	M82	M82	M82	M82	M82	M82	M82	M82	M82	M82	M82	M82	M82	M82	M82	M82	M82	M82	M82	M82	M82	M82	M82	M82	M82	M82
SL2.40ch04	617801	610974	624629	M82	M82	M82	M82	M82	M82	PEN	M82	M82	M82	M82	M82	M82	M82	PEN	M82	M82	M82	M82	M82	M82	M82	M82	M82	M82	M82	M82	M82	M82	M82	M82	M82	M82	M82	M82	M82	M82	M82	M82	M82	M82	M82	M82	M82	M82	M82
SL2.40ch04	677697	666914	688480	M82	M82	M82	M82	M82	M82	PEN	M82	M82	M82	M82	M82	M82	M82	PEN	M82	M82	M82	M82	M82	M82	M82	M82	M82	M82	M82	M82	M82	M82	M82	M82	M82	M82	M82	M82	M82	M82	M82	M82	M82	M82	M82	M82	M82	M82	M82
SL2.40ch04	760523	702752	818295	M82	M82	M82	M82	M82	M82	PEN	M82	PEN	M82	M82	M82	M82	M82	PEN	M82	M82	M82	M82	M82	M82	M82	M82	M82	M82	M82	M82	M82	M82	M82	M82	M82	M82	M82	M82	M82	M82	M82	M82	M82	M82	M82	M82	M82	M82	M82
SL2.40ch04	890218	833196	947240	M82	M82	M82	M82	M82	M82	PEN	M82	PEN	M82	M82	M82	M82	M82	PEN	M82	M82	M82	M82	M82	M82	M82	M82	M82	M82	M82	M82	M82	M82	M82	M82	M82	M82	M82	M82	M82	M82	M82	M82	M82	M82	M82	M82	M82	M82	M82
SL2.40ch04	1028867	948381	1109353	M82	M82	M82	M82	M82	M82	PEN	M82	PEN	M82	M82	M82	M82	M82	PEN	M82	M82	M82	M82	M82	M82	M82	M82	M82	M82	M82	M82	M82	M82	M82	M82	M82	M82	M82	M82	M82	M82	M82	M82	M82	M82	M82	M82	M82	M82	M82
SL2.40ch04	1139535	1115342	1163728	M82	M82	M82	M82	M82	M82	PEN	M82	PEN	M82	M82	M82	M82	M82	PEN	M82	M82	M82	M82	M82	M82	M82	M82	M82	M82	M82	M82	M82	M82	M82	M82	M82	M82	M82	M82	M82	M82	M82	M82	M82	M82	M82	M82	M82	M82	M82
SL2.40ch04	1206478	1165464	1247493	M82	M82	M82	M82	M82	M82	PEN	M82	PEN	M82	M82	M82	M82	M82	PEN	M82	M82	M82	M82	M82	M82	M82	M82	M82	M82	M82	M82	M82	M82	M82	M82	M82	M82	M82	M82	M82	M82	M82	M82	M82	M82	M82	M82	M82	M82	M82
SL2.40ch04	1296477	1262208	1330746	M82	M82	M82	M82	M82	M82	PEN	M82	M82	M82	M82	M82	M82	M82	PEN	M82	M82	M82	M82	M82	M82	M82	M82	M82	M82	M82	M82	M82	M82	M82	M82	M82	M82	M82	M82	M82	M82	M82	M82	M82	M82	M82	M82	M82	M82	M82
SL2.40ch04	1374149	1363826	1384473	M82	M82	M82	M82	M82	M82	M82	M82	M82	M82	M82	M82	M82	M82	PEN	M82	M82	M82	M82	M82	M82	M82	M82	M82	M82	M82	M82	M82	M82	M82	M82	M82	M82	M82	M82	M82	M82	M82	M82	M82	M82	M82	M82	M82	M82	M82
SL2.40ch04	1646936	1390719	1903154	M82	M82	M82	M82	M82	M82	M82	M82	M82	M82	M82	M82	M82	M82	PEN	M82	M82	M82	M82	M82	M82	M82	M82	M82	M82	M82	M82	M82	M82	M82	M82	M82	M82	M82	M82	M82	M82	M82	M82	M82	M82	M82	M82	M82	M82	M82
SL2.40ch04	2001429	1951907	2050952	M82	M82	M82	M82	M82	M82	M82	M82	M82	M82	M82	M82	M82	M82	PEN	M82	M82	M82	M82	M82	M82	M82	M82	M82	M82	M82	M82	M82	M82	M82	M82	M82	M82	M82	M82	M82	M82	M82	PEN	M82	M82	M82	M82	M82	M82	M82
SL2.40ch04	2073326	2073044	2073609	M82	M82	M82	M82	M82	M82	M82	M82	M82	M82	M82	M82	M82	M82	PEN	M82	M82	M82	M82	M82	M82	M82	M82	M82	M82	M82	M82	M82	M82	M82	M82	M82	M82	M82	M82	M82	M82	M82	PEN	M82	M82	M82	M82	M82	M82	M82
SL2.40ch04	2135747	2129313	2142181	M82	M82	M82	M82	M82	M82	M82	M82	M82	M82	M82	M82	M82	M82	PEN	M82	M82	M82	M82	M82	M82	M82	M82	M82	M82	M82	M82	M82	M82	M82	M82	M82	M82	M82	M82	M82	M82	M82	PEN	M82	M82	M82	M82	M82	M82	M82
SL2.40ch04	2330457	2159507	2501407	M82	M82	M82	M82	M82	M82	M82	M82	M82	M82	M82	M82	M82	M82	PEN	M82	M82	M82	M82	M82	M82	M82	M82	M82	M82	M82	M82	M82	M82	M82	M82	M82	M82	M82	M82	M82	M82	M82	PEN	M82	M82	M82	M82	M82	M82	M82
SL2.40ch04	2571715	2553986	2589444	M82	M82	M82	M82	M82	M82	M82	M82	M82	M82	M82	M82	M82	M82	PEN	M82	M82	M82	M82	M82	M82	M82	M82	M82	M82	M82	M82	M82	M82	M82	M82	M82	M82	M82	M82	M82	M82	M82	PEN	M82	M82	M82	M82	M82	M82	M82
SL2.40ch04	2615634	2603945	2627324	M82	M82	M82	M82	M82	M82	M82	M82	M82	M82	M82	M82	M82	M82	PEN	M82	M82	M82	M82	M82	M82	M82	M82	M82	M82	M82	M82	M82	M82	M82	M82	M82	M82	M82	M82	M82	M82	M82	PEN	M82	M82	M82	M82	M82	M82	M82
SL2.40ch04	2691353	2647664	2735042	M82	M82	M82	M82	M82	M82	M82	M82	M82	M82	M82	M82	M82	M82	PEN	M82	M82	M82	M82	M82	M82	M82	M82	M82	M82	M82	M82	M82	M82	M82	M82	M82	M82	M82	M82	M82	M82	M82	PEN	M82	M82	M82	M82	M82	M82	M82
SL2.40ch04	2913195	2740758	3085632	M82	M82	M82	M82	M82	M82	M82	M82	M82	M82	M82	M82	M82	M82	PEN	M82	M82	M82	M82	M82	M82	M82	M82	M82	M82	M82	M82	M82	M82	M82	M82	M82	M82	M82	M82	M82	M82	M82	PEN	M82	M82	M82	M82	M82	M82	M82
SL2.40ch04	3097860	3096506	3099215	M82	M82	M82	M82	M82	M82	M82	M82	M82	M82	M82	M82	M82	M82	PEN	M82	M82	M82	M82	M82	M82	M82	M82	M82	M82	M82	M82	M82	M82	M82	M82	M82	M82	M82	M82	M82	M82	M82	PEN	M82	M82	M82	M82	M82	M82	M82
SL2.40ch04	3341634	3118350	3564918	M82	M82	M82	M82	M82	M82	M82	M82	M82	M82	M82	M82	M82	M82	PEN	M82	M82	M82	M82	M82	M82	M82	M82	M82	M82	M82	M82	M82	M82	M82	M82	M82	M82	M82	M82	M82	M82	M82	PEN	M82	M82	M82	M82	M82	M82	M82
SL2.40ch04	3617844	3581463	3654226	M82	M82	M82	M82	M82	M82	M82	M82	M82	M82	M82	M82	M82	M82	PEN	M82	M82	M82	M82	M82	M82	M82	M82	M82	M82	M82	M82	M82	M82	M82	M82	M82	M82	M82	M82	M82	M82	M82	PEN	M82	M82	M82	M82	M82	M82	M82
SL2.40ch04	3798944	3666785	3931103	M82	M82	M82	M82	M82	M82	M82	M82	M82	M82	M82	M82	M82	M82	PEN	M82	M82	M82	M82	M82	M82	M82	M82	M82	M82	M82	M82	M82	M82	M82	M82	M82	M82	M82	M82	M82	M82	M82	PEN	M82	M82	M82	M82	M82	M82	PEN
SL2.40ch04	4012357	3946466	4078249	M82	M82	M82	M82	M82	M82	M82	M82	M82	M82	M82	M82	M82	M82	PEN	M82	M82	M82	M82	M82	M82	M82	M82	M82	M82	M82	M82	M82	M82	M82	M82	M82	M82	M82	M82	M82	M82	M82	PEN	M82	M82	M82	M82	M82	M82	PEN
SL2.40ch04	4109234	4102567	4115901	M82	M82	M82	M82	M82	M82	M82	M82	M82	M82	M82	M82	M82	M82	PEN	M82	M82	M82	M82	M82	M82	M82	M82	M82	M82	M82	M82	M82	M82	M82	M82	M82	M82	M82	M82	M82	M82	M82	PEN	M82	M82	M82	M82	M82	M82	PEN
SL2.40ch04	4311902	4150351	4473453	M82	M82	M82	M82	M82	M82	M82	M82	M82	M82	M82	M82	M82	M82	PEN	M82	M82	M82	M82	M82	M82	M82	M82	M82	M82	M82	M82	M82	M82	M82	M82	M82	M82	M82	M82	M82	M82	M82	PEN	M82	M82	M82	M82	M82	M82	PEN
SL2.40ch04	4514758	4513067	4516449	M82	M82	M82	M82	M82	M82	M82	M82	M82	M82	M82	M82	M82	M82	PEN	M82	M82	M82	M82	M82	M82	M82	M82	M82	M82	M82	M82	M82	M82	M82	M82	M82	M82	M82	M82	M82	M82	M82	PEN	M82	M82	M82	M82	M82	M82	PEN
SL2.40ch04	4553773	4522198	4585348	M82	M82	M82	M82	M82	M82	M82	M82	M82	M82	M82	M82	M82	M82	PEN	M82	M82	M82	M82	M82	M82	M82	M82	M82	M82	M82	M82	M82	M82	M82	M82	M82	M82	M82	M82	M82	M82	M82	PEN	M82	M82	M82	M82	M82	M82	PEN
SL2.40ch04	5060218	4599919	5520518	M82	M82	M82	M82	M82	M82	M82	M82	M82	M82	M82	M82	M82	M82	PEN	M82	M82	M82	M82	M82	M82	M82	M82	M82	M82	M82	M82	M82	M82	M82	M82	M82	M82	M82	M82	M82	M82	M82	PEN	M82	M82	M82	M82	M82	M82	PEN
SL2.40ch04	5830268	5524005	6136532	M82	M82	M82	M82	M82	M82	M82	M82	M82	M82	M82	M82	M82	M82	PEN	M82	M82	M82	M82	M82	M82	M82	M82	M82	M82	M82	M82	M82	M82	M82	M82	M82	M82	M82	M82	M82	M82	M82	PEN	M82	M82	M82	M82	M82	M82	PEN
SL2.40ch04	6176586	6166059	6187113	M82	M82	M82	M82	M82	M82	M82	M82	M82	M82	M82	M82	M82	M82	PEN	M82	M82	M82	M82	M82	M82	M82	M82	M82	M82	M82	M82	M82	M82	M82	M82	M82	M82	M82	M82	M82	M82	M82	PEN	M82	M82	M82	M82	M82	M82	PEN
SL2.40ch04	6402730	6269889	6535572	M82	M82	M82	M82	M82	M82	M82	M82	M82	M82	M82	M82	M82	M82	PEN	M82	M82	M82	M82	M82	M82	M82	M82	M82	M82	M82	M82	M82	M82	M82	M82	M82	M82	M82	M82	M82	M82	M82	PEN	M82	M82	M82	M82	M82	M82	PEN
SL2.40ch04	6754862	6595416	6914308	M82	M82	M82	M82	M82	M82	M82	M82	M82	M82	M82	M82	M82	M82	PEN	M82	M82	M82	M82	M82	M82	M82	M82	M82	M82	M82	M82	M82	M82	M82	M82	M82	M82	M82	M82	M82	M82	M82	PEN	M82	M82	M82	M82	M82	M82	PEN
SL2.40ch04	24665587	6941904	42389270	M82	M82	M82	M82	M82	M82	M82	M82	M82	M82	M82	M82	M82	M82	PEN	M82	M82	M82	M82	M82	M82	M82	M82	M82	M82	M82	M82	M82	M82	M82	M82	M82	M82	M82	M82	M82	M82	M82	PEN	M82	M82	M82	M82	M82	M82	PEN
SL2.40ch04	44644503	42409561	46879446	M82	M82	M82	M82	M82	M82	M82	M82	M82	M82	M82	M82	M82	M82	PEN	M82	M82	M82	M82	M82	M82	M82	M82	M82	M82	M82	M82	M82	M82	M82	M82	M82	M82	M82	M82	M82	M82	M82	PEN	M82	M82	M82	M82	M82	M82	PEN
SL2.40ch04	48323859	46880570	49767148	M82	M82	M82	M82	M82	M82	M82	M82	M82	M82	M82	M82	M82	M82	PEN	M82	M82	M82	M82	M82	M82	M82	M82	M82	M82	M82	M82	M82	M82	M82	M82	M82	M82	M82	M82	M82	M82	M82	PEN	M82	M82	M82	M82	M82	M82	PEN
SL2.40ch04	49952318	49812991	50091646	M82	M82	M82	M82	M82	M82	M82	M82	M82	M82	M82	M82	M82	M82	PEN	M82	M82	M82	M82	M82	M82	M82	M82	M82	M82	M82	M82	M82	M82	M82	M82	M82	M82	M82	M82	M82	M82	M82	PEN	M82	M82	M82	M82	M82	M82	PEN
SL2.40ch04	50688743	50096586	51280901	M82	M82	M82	M82	M82	M82	M82	M82	M82	M82	M82	M82	M82	M82	M82	M82	M82	M82	M82	M82	M82	M82	M82	M82	M82	M82	M82	M82	M82	M82	M82	M82	M82	M82	M82	M82	M82	M82	PEN	M82	M82	M82	M82	M82	M82	PEN
SL2.40ch04	51356512	51285077	51427948	M82	M82	M82	M82	M82	M82	M82	M82	M82	M82	M82	M82	M82	M82	M82	M82	M82	M82	M82	M82	M82	M82	M82	M82	M82	M82	M82	M82	M82	M82	M82	M82	M82	M82	M82	M82	M82	M82	PEN	M82	M82	M82	M82	M82	M82	PEN
SL2.40ch04	51629678	51431714	51827642	M82	M82	M82	M82	M82	M82	M82	M82	M82	M82	M82	M82	M82	M82	M82	M82	M82	M82	M82	M82	M82	M82	M82	M82	M82	M82	M82	M82	M82	M82	M82	M82	M82	M82	M82	M82	M82	M82	PEN	M82	M82	M82	M82	M82	M82	PEN
SL2.40ch04	52026017	51884659	52167376	M82	M82	M82	M82	M82	M82	M82	M82	M82	M82	M82	M82	M82	M82	M82	M82	M82	M82	M82	M82	M82	M82	M82	M82	M82	M82	M82	M82	M82	M82	M82	M82	M82	M82	M82	M82	M82	M82	PEN	M82	M82	M82	M82	M82	M82	PEN
SL2.40ch04	52355918	52201286	52510550	M82	M82	M82	M82	M82	M82	M82	M82	M82	M82	M82	M82	M82	M82	M82	M82	M82	M82	M82	M82	M82	M82	M82	M82	M82	M82	M82	M82	M82	M82	M82	M82	M82	M82	M82	M82	M82	M82	PEN	M82	M82	M82	M82	M82	M82	PEN
SL2.40ch04	52593912	52581892	52605932	M82	M82	M82	M82	M82	M82	M82	M82	M82	M82	M82	M82	M82	M82	M82	M82	M82	M82	M82	M82	M82	M82	M82	M82	M82	M82	M82	M82	M82	M82	M82	M82	M82	M82	M82	M82	M82	M82	PEN	M82	M82	M82	M82	M82	M82	PEN
SL2.40ch04	52823571	52617736	53029407	M82	M82	M82	M82	M82	M82	M82	M82	M82	M82	M82	M82	M82	M82	M82	M82	M82	M82	M82	M82	M82	M82	M82	M82	M82	M82	M82	M82	M82	M82	M82	M82	M82	PEN	M82	M82	M82	M82	PEN	M82	M82	M82	M82	M82	M82	PEN
SL2.40ch04	53168647	53042881	53294413	M82	M82	M82	M82	M82	M82	M82	M82	M82	M82	M82	M82	M82	M82	M82	M82	M82	M82	M82	M82	M82	M82	M82	M82	M82	M82	M82	M82	M82	M82	M82	M82	M82	PEN	M82	M82	M82	M82	PEN	M82	M82	M82	M82	M82	M82	PEN
SL2.40ch04	53552642	53304616	53800668	M82	M82	M82	M82	M82	M82	M82	M82	M82	M82	M82	M82	M82	M82	M82	M82	M82	M82	M82	M82	M82	M82	M82	M82	M82	M82	M82	M82	M82	M82	M82	M82	M82	PEN	M82	M82	M82	M82	PEN	M82	M82	M82	M82	M82	M82	PEN
SL2.40ch04	53940591	53800692	54080490	M82	M82	M82	M82	M82	M82	M82	M82	M82	M82	M82	M82	M82	M82	M82	M82	M82	M82	M82	M82	M82	M82	M82	M82	M82	M82	M82	M82	M82	M82	M82	M82	M82	PEN	M82	M82	M82	M82	PEN	M82	M82	M82	M82	M82	M82	PEN
SL2.40ch04	54291324	54089248	54493400	M82	M82	M82	M82	M82	M82	M82	M82	M82	M82	M82	M82	M82	M82	M82	M82	M82	M82	M82	M82	M82	M82	M82	M82	M82	M82	M82	M82	M82	M82	M82	M82	M82	PEN	M82	M82	M82	M82	PEN	M82	M82	M82	M82	M82	M82	PEN
SL2.40ch04	54694355	54526665	54862046	M82	M82	M82	M82	M82	M82	M82	M82	M82	M82	M82	M82	M82	M82	M82	M82	M82	M82	M82	M82	M82	M82	M82	M82	M82	M82	M82	M82	M82	M82	PEN	M82	M82	PEN	M82	M82	M82	M82	PEN	M82	M82	M82	M82	M82	M82	PEN
SL2.40ch04	54895630	54894317	54896943	M82	M82	M82	M82	M82	M82	M82	M82	M82	M82	M82	M82	M82	M82	M82	M82	M82	M82	M82	M82	M82	M82	M82	M82	M82	M82	M82	M82	M82	M82	PEN	M82	M82	PEN	M82	M82	M82	M82	M82	M82	M82	M82	M82	M82	M82	PEN
SL2.40ch04	55010218	54934948	55085488	M82	M82	M82	M82	M82	M82	M82	M82	PEN	M82	M82	M82	M82	M82	M82	M82	M82	M82	M82	M82	M82	M82	M82	M82	M82	M82	M82	M82	M82	M82	PEN	M82	M82	PEN	M82	M82	M82	M82	M82	M82	M82	M82	M82	M82	M82	PEN
SL2.40ch04	55240960	55098030	55383890	M82	M82	M82	M82	M82	M82	M82	M82	PEN	M82	M82	M82	M82	M82	M82	M82	M82	M82	M82	M82	M82	M82	M82	M82	M82	M82	M82	M82	M82	M82	PEN	M82	M82	PEN	M82	M82	M82	M82	M82	M82	M82	M82	M82	M82	M82	PEN
SL2.40ch04	55482526	55407702	55557351	M82	M82	M82	M82	M82	M82	M82	M82	PEN	M82	M82	M82	M82	M82	M82	M82	M82	M82	M82	M82	M82	M82	M82	M82	M82	M82	M82	M82	M82	M82	PEN	M82	M82	PEN	M82	M82	M82	M82	M82	M82	M82	M82	M82	M82	M82	PEN
SL2.40ch04	55645526	55621687	55669365	M82	M82	M82	M82	M82	M82	M82	M82	PEN	M82	M82	M82	M82	M82	M82	M82	M82	M82	M82	M82	M82	M82	M82	M82	M82	M82	M82	M82	M82	M82	M82	M82	M82	PEN	M82	M82	M82	M82	M82	M82	M82	M82	M82	M82	M82	PEN
SL2.40ch04	55840063	55791765	55888362	M82	M82	M82	M82	M82	M82	M82	M82	PEN	M82	M82	M82	M82	M82	M82	M82	M82	M82	M82	M82	M82	M82	M82	M82	M82	M82	M82	M82	M82	M82	M82	M82	M82	PEN	M82	M82	M82	M82	M82	M82	M82	M82	M82	M82	M82	PEN
SL2.40ch04	56039378	55996390	56082366	M82	M82	M82	M82	M82	M82	M82	M82	PEN	M82	M82	M82	M82	M82	M82	M82	M82	M82	M82	M82	M82	M82	M82	M82	M82	M82	M82	M82	M82	M82	M82	M82	M82	PEN	M82	M82	M82	M82	M82	M82	M82	M82	M82	M82	M82	PEN
SL2.40ch04	56150637	56104884	56196390	M82	M82	M82	M82	M82	M82	M82	M82	PEN	M82	M82	M82	M82	M82	M82	M82	M82	M82	M82	M82	M82	M82	M82	M82	M82	M82	M82	M82	M82	M82	M82	M82	M82	PEN	M82	M82	M82	M82	M82	M82	M82	M82	M82	M82	M82	M82
SL2.40ch04	56380380	56225274	56535487	M82	M82	M82	M82	M82	M82	M82	M82	PEN	M82	M82	M82	M82	M82	M82	M82	M82	M82	M82	M82	M82	M82	M82	M82	M82	M82	M82	M82	M82	M82	M82	M82	M82	PEN	M82	M82	M82	M82	M82	M82	M82	M82	M82	M82	M82	M82
SL2.40ch04	56741360	56543565	56939155	M82	M82	M82	M82	M82	M82	M82	M82	PEN	M82	M82	M82	M82	M82	M82	M82	M82	M82	M82	M82	M82	M82	M82	M82	M82	M82	M82	M82	M82	M82	M82	M82	M82	PEN	M82	M82	M82	M82	M82	M82	M82	M82	M82	M82	M82	M82
SL2.40ch04	57041924	56972664	57111185	M82	M82	M82	M82	M82	M82	M82	M82	PEN	M82	M82	M82	M82	M82	M82	M82	M82	M82	M82	M82	M82	M82	M82	M82	M82	M82	M82	M82	M82	M82	M82	M82	M82	PEN	M82	M82	M82	M82	M82	M82	M82	M82	M82	M82	M82	M82
SL2.40ch04	57331614	57127261	57535967	M82	M82	M82	M82	M82	M82	M82	M82	PEN	M82	M82	M82	M82	M82	M82	M82	M82	M82	M82	M82	M82	M82	M82	M82	M82	M82	M82	M82	M82	M82	M82	M82	M82	PEN	M82	M82	M82	M82	M82	M82	M82	M82	M82	M82	M82	M82
SL2.40ch04	57710910	57536605	57885216	M82	M82	M82	M82	M82	M82	M82	M82	PEN	M82	M82	M82	M82	M82	M82	M82	M82	M82	M82	M82	M82	M82	M82	M82	M82	M82	M82	M82	M82	M82	M82	M82	M82	PEN	M82	M82	M82	M82	M82	M82	M82	M82	M82	M82	M82	M82
SL2.40ch04	57976222	57974253	57978191	M82	M82	M82	M82	M82	M82	M82	M82	PEN	M82	M82	M82	M82	M82	M82	M82	M82	M82	M82	M82	M82	M82	M82	M82	M82	M82	M82	M82	M82	M82	M82	M82	M82	PEN	M82	M82	M82	M82	M82	M82	M82	M82	M82	M82	M82	M82
SL2.40ch04	58002979	58002976	58002983	M82	M82	M82	M82	M82	M82	M82	M82	PEN	M82	M82	M82	M82	M82	M82	M82	M82	M82	M82	M82	M82	M82	M82	M82	M82	M82	M82	M82	M82	M82	M82	M82	M82	PEN	M82	M82	M82	M82	M82	M82	M82	M82	M82	M82	M82	M82
SL2.40ch04	58004336	58003394	58005278	M82	M82	M82	M82	M82	M82	M82	M82	PEN	M82	M82	M82	M82	M82	M82	M82	M82	M82	M82	M82	M82	M82	M82	M82	M82	M82	M82	M82	M82	M82	M82	M82	M82	PEN	M82	M82	M82	M82	M82	M82	M82	M82	M82	M82	M82	M82
SL2.40ch04	58102886	58027025	58178747	M82	M82	M82	M82	M82	M82	M82	M82	M82	M82	M82	M82	M82	M82	M82	M82	M82	M82	M82	M82	M82	M82	M82	M82	M82	M82	M82	M82	M82	M82	M82	M82	M82	PEN	M82	M82	M82	M82	M82	M82	M82	M82	M82	M82	M82	M82
SL2.40ch04	58314136	58194421	58433851	M82	M82	M82	M82	M82	M82	M82	M82	M82	M82	M82	M82	M82	M82	M82	M82	M82	M82	M82	M82	M82	M82	M82	M82	M82	M82	M82	M82	M82	M82	M82	M82	M82	PEN	M82	M82	M82	M82	M82	M82	M82	M82	M82	M82	M82	M82
SL2.40ch04	58647838	58550555	58745121	M82	M82	M82	M82	M82	M82	M82	M82	M82	M82	M82	M82	M82	M82	M82	M82	M82	M82	M82	M82	M82	M82	M82	M82	M82	M82	M82	M82	M82	M82	M82	M82	M82	PEN	M82	M82	M82	M82	M82	M82	M82	M82	M82	M82	M82	M82
SL2.40ch04	59194054	58765087	59623022	M82	M82	M82	M82	M82	M82	M82	M82	M82	M82	M82	M82	M82	M82	M82	M82	M82	M82	M82	M82	M82	M82	M82	M82	M82	M82	M82	M82	M82	M82	M82	M82	M82	PEN	M82	M82	M82	M82	M82	M82	M82	M82	M82	M82	M82	M82
SL2.40ch04	59855609	59633729	60077490	M82	M82	M82	M82	M82	M82	M82	M82	M82	M82	M82	M82	M82	M82	M82	M82	M82	M82	M82	M82	M82	M82	M82	M82	M82	M82	M82	M82	M82	M82	M82	M82	M82	PEN	M82	M82	M82	M82	M82	M82	M82	M82	M82	M82	M82	M82
SL2.40ch04	60100584	60095889	60105279	M82	M82	M82	M82	M82	M82	M82	M82	M82	M82	M82	M82	M82	M82	M82	M82	M82	M82	M82	M82	M82	M82	M82	M82	M82	M82	M82	M82	M82	M82	M82	M82	M82	PEN	M82	M82	M82	M82	M82	M82	M82	M82	M82	M82	M82	M82
SL2.40ch04	60130625	60112983	60148267	M82	M82	M82	M82	M82	M82	M82	M82	M82	M82	M82	M82	M82	M82	M82	M82	M82	M82	M82	M82	M82	M82	M82	M82	M82	M82	M82	M82	M82	M82	M82	M82	M82	PEN	M82	M82	M82	M82	M82	M82	M82	M82	M82	M82	M82	M82
SL2.40ch04	60421564	60151618	60691510	M82	M82	M82	M82	M82	M82	M82	M82	M82	M82	M82	M82	M82	M82	M82	M82	M82	M82	M82	M82	M82	M82	M82	M82	M82	M82	M82	M82	M82	M82	M82	M82	M82	PEN	M82	M82	M82	M82	M82	M82	M82	M82	M82	M82	M82	M82
SL2.40ch04	60699293	60698743	60699844	M82	M82	M82	M82	M82	M82	M82	M82	M82	M82	M82	M82	M82	M82	M82	M82	M82	M82	M82	M82	M82	M82	M82	M82	M82	M82	M82	M82	M82	M82	M82	M82	M82	PEN	M82	M82	M82	M82	M82	M82	M82	M82	M82	M82	M82	M82
SL2.40ch04	60821511	60807635	60835387	M82	M82	M82	M82	M82	M82	M82	M82	M82	M82	M82	M82	M82	M82	M82	M82	M82	M82	M82	M82	M82	M82	M82	M82	M82	M82	M82	M82	M82	M82	M82	M82	M82	M82	M82	M82	M82	M82	M82	M82	M82	M82	M82	M82	M82	M82
SL2.40ch04	60922197	60853864	60990531	M82	M82	M82	M82	M82	M82	M82	M82	M82	M82	M82	M82	M82	M82	M82	M82	M82	M82	M82	M82	M82	M82	M82	M82	M82	M82	M82	M82	M82	M82	M82	M82	M82	M82	M82	M82	M82	M82	M82	M82	M82	M82	M82	M82	M82	M82
SL2.40ch04	61083387	61015118	61151657	M82	M82	M82	M82	M82	M82	M82	M82	M82	M82	M82	M82	M82	M82	M82	M82	M82	M82	M82	M82	M82	M82	M82	M82	M82	M82	M82	M82	M82	M82	M82	M82	M82	M82	M82	M82	M82	M82	M82	M82	M82	M82	M82	M82	M82	M82
SL2.40ch04	61503393	61248001	61758786	M82	M82	M82	M82	M82	M82	M82	M82	M82	M82	M82	M82	M82	M82	M82	M82	M82	M82	M82	M82	M82	M82	M82	M82	M82	M82	M82	M82	M82	M82	M82	M82	M82	M82	M82	M82	M82	M82	M82	M82	M82	M82	M82	M82	M82	M82
SL2.40ch04	61943914	61806889	62080940	M82	M82	M82	M82	M82	M82	M82	M82	M82	M82	M82	M82	M82	M82	M82	M82	M82	M82	M82	M82	M82	M82	M82	M82	M82	M82	M82	M82	M82	M82	M82	M82	M82	M82	M82	M82	M82	M82	M82	M82	M82	M82	M82	M82	M82	M82
SL2.40ch04	62236941	62088582	62385300	M82	M82	M82	M82	M82	M82	M82	M82	M82	M82	M82	M82	M82	M82	M82	M82	M82	M82	M82	M82	M82	M82	M82	M82	M82	M82	M82	M82	M82	M82	M82	M82	M82	M82	M82	M82	M82	M82	M82	M82	M82	M82	M82	M82	M82	M82
SL2.40ch04	62623646	62407546	62839747	M82	M82	M82	M82	M82	M82	M82	M82	M82	M82	M82	M82	M82	M82	M82	M82	M82	M82	M82	M82	M82	M82	M82	M82	M82	M82	M82	M82	M82	M82	M82	M82	M82	M82	M82	M82	M82	M82	M82	M82	M82	M82	M82	M82	M82	M82
SL2.40ch04	62877681	62842251	62913112	M82	M82	M82	M82	M82	M82	M82	M82	M82	M82	M82	M82	M82	M82	M82	M82	M82	M82	M82	M82	M82	M82	M82	M82	M82	M82	M82	M82	M82	M82	M82	M82	M82	M82	M82	M82	M82	M82	M82	M82	M82	M82	M82	M82	M82	M82
SL2.40ch04	62974184	62929635	63018733	M82	M82	M82	M82	M82	M82	M82	M82	M82	M82	M82	M82	M82	M82	M82	M82	M82	M82	M82	M82	M82	M82	M82	M82	M82	M82	M82	M82	M82	M82	M82	M82	M82	M82	M82	M82	M82	M82	M82	M82	M82	M82	M82	M82	M82	M82
SL2.40ch04	63084060	63040250	63127870	M82	M82	M82	M82	M82	M82	M82	M82	M82	M82	M82	M82	M82	M82	M82	M82	M82	M82	M82	M82	M82	M82	M82	M82	M82	M82	M82	M82	M82	M82	M82	M82	M82	M82	M82	M82	M82	M82	M82	M82	M82	M82	M82	M82	M82	M82
SL2.40ch04	63189539	63188536	63190543	M82	M82	M82	M82	M82	M82	M82	M82	M82	M82	M82	M82	M82	M82	M82	M82	M82	M82	M82	M82	M82	M82	M82	M82	M82	M82	M82	M82	M82	M82	M82	M82	M82	M82	M82	M82	M82	M82	M82	M82	M82	M82	M82	M82	M82	M82
SL2.40ch04	63251281	63203789	63298773	M82	M82	M82	M82	M82	M82	M82	M82	M82	M82	M82	M82	M82	M82	M82	M82	M82	M82	M82	M82	M82	M82	M82	M82	M82	M82	M82	M82	M82	M82	M82	M82	M82	M82	M82	M82	M82	M82	M82	M82	M82	M82	M82	M82	M82	M82
SL2.40ch04	63331334	63325628	63337040	M82	M82	M82	M82	M82	M82	M82	M82	M82	M82	M82	M82	M82	M82	M82	M82	M82	M82	M82	M82	M82	M82	M82	M82	M82	M82	M82	M82	M82	M82	M82	M82	M82	M82	M82	M82	M82	M82	M82	M82	M82	M82	M82	M82	M82	M82
SL2.40ch04	63425002	63369234	63480771	M82	M82	M82	M82	M82	M82	M82	M82	M82	M82	M82	M82	M82	M82	M82	M82	M82	M82	M82	M82	M82	M82	M82	M82	M82	M82	M82	M82	M82	M82	M82	M82	M82	M82	M82	M82	M82	M82	M82	M82	M82	M82	M82	M82	M82	M82
SL2.40ch04	63774950	63485588	64064312	M82	M82	M82	M82	M82	M82	M82	M82	M82	M82	M82	M82	M82	M82	M82	M82	M82	M82	M82	M82	M82	M82	M82	M82	M82	M82	M82	M82	M82	M82	M82	M82	M82	M82	M82	M82	M82	M82	M82	M82	M82	M82	M82	M82	M82	M82
SL2.40ch05	81696	1	163392	M82	M82	M82	M82	M82	M82	M82	M82	M82	M82	M82	M82	M82	PEN	M82	M82	M82	M82	M82	M82	M82	M82	M82	M82	M82	M82	M82	M82	M82	M82	M82	M82	M82	PEN	PEN	PEN	M82	M82	M82	M82	M82	M82	M82	M82	M82	M82
SL2.40ch05	169536	165278	173794	M82	M82	M82	M82	M82	M82	M82	M82	M82	M82	M82	M82	M82	PEN	M82	M82	M82	M82	M82	M82	M82	M82	M82	M82	M82	M82	M82	M82	M82	M82	M82	M82	M82	PEN	PEN	PEN	M82	M82	M82	M82	M82	M82	M82	M82	M82	M82
SL2.40ch05	176888	175111	178666	M82	M82	M82	M82	M82	M82	M82	M82	M82	M82	M82	M82	M82	PEN	M82	M82	M82	M82	M82	M82	M82	M82	M82	M82	M82	M82	M82	M82	M82	M82	M82	M82	M82	PEN	PEN	PEN	M82	M82	M82	M82	M82	M82	M82	M82	M82	M82
SL2.40ch05	205400	181632	229169	M82	M82	M82	M82	M82	M82	M82	M82	M82	M82	M82	M82	M82	PEN	M82	M82	M82	M82	M82	M82	M82	M82	M82	M82	M82	M82	M82	M82	M82	M82	M82	M82	M82	PEN	PEN	PEN	M82	M82	M82	M82	M82	M82	M82	M82	M82	M82
SL2.40ch05	433338	242413	624264	M82	M82	M82	M82	M82	M82	M82	M82	M82	M82	M82	M82	M82	PEN	M82	M82	M82	M82	M82	M82	M82	M82	M82	M82	M82	M82	M82	M82	M82	M82	M82	M82	M82	PEN	PEN	PEN	M82	M82	M82	M82	M82	M82	M82	M82	M82	M82
SL2.40ch05	643731	630884	656579	M82	M82	M82	M82	M82	M82	M82	M82	M82	M82	M82	M82	M82	PEN	M82	M82	M82	M82	M82	M82	M82	M82	M82	M82	M82	M82	M82	M82	M82	M82	M82	M82	M82	PEN	PEN	PEN	M82	M82	M82	M82	M82	M82	M82	M82	M82	M82
SL2.40ch05	701995	660174	743817	M82	M82	M82	M82	M82	M82	M82	M82	M82	M82	M82	M82	M82	PEN	M82	M82	M82	M82	M82	M82	M82	M82	M82	M82	M82	M82	M82	M82	M82	M82	M82	M82	M82	PEN	PEN	PEN	M82	M82	M82	M82	M82	M82	M82	M82	M82	M82
SL2.40ch05	826941	746183	907700	M82	M82	M82	M82	M82	M82	M82	M82	M82	M82	M82	M82	M82	PEN	M82	M82	M82	M82	M82	M82	M82	M82	M82	M82	M82	M82	M82	M82	M82	M82	M82	M82	M82	PEN	PEN	PEN	M82	M82	M82	M82	M82	M82	M82	M82	M82	M82
SL2.40ch05	1036759	909035	1164483	M82	M82	M82	M82	M82	M82	M82	M82	M82	M82	M82	M82	M82	PEN	M82	M82	M82	M82	M82	M82	M82	M82	M82	M82	M82	M82	M82	M82	M82	M82	M82	M82	M82	PEN	PEN	PEN	M82	M82	M82	M82	M82	M82	M82	M82	M82	M82
SL2.40ch05	1227803	1173947	1281659	M82	M82	M82	M82	M82	M82	M82	M82	M82	M82	M82	M82	M82	PEN	M82	M82	M82	M82	M82	M82	M82	M82	M82	M82	M82	M82	M82	M82	M82	M82	M82	M82	M82	PEN	PEN	PEN	M82	M82	M82	M82	M82	M82	M82	M82	M82	M82
SL2.40ch05	1300456	1286975	1313938	M82	M82	M82	M82	M82	M82	M82	M82	M82	M82	M82	M82	M82	PEN	M82	M82	M82	M82	M82	M82	M82	M82	M82	M82	M82	M82	M82	M82	M82	M82	M82	M82	M82	PEN	PEN	PEN	M82	M82	M82	M82	M82	M82	M82	M82	M82	M82
SL2.40ch05	1358456	1334518	1382395	M82	M82	M82	M82	M82	M82	M82	M82	M82	M82	M82	M82	M82	PEN	M82	M82	M82	M82	M82	M82	M82	M82	M82	M82	M82	M82	M82	M82	M82	M82	M82	M82	M82	PEN	PEN	PEN	M82	M82	M82	M82	M82	M82	M82	M82	M82	M82
SL2.40ch05	1390907	1387629	1394185	M82	M82	M82	M82	M82	M82	M82	M82	M82	M82	M82	M82	M82	PEN	M82	M82	M82	M82	M82	M82	M82	M82	M82	M82	M82	M82	M82	M82	M82	M82	M82	M82	M82	PEN	PEN	PEN	M82	M82	M82	M82	M82	M82	M82	M82	M82	M82
SL2.40ch05	1492319	1398005	1586633	M82	M82	M82	M82	M82	M82	M82	M82	M82	M82	M82	M82	M82	PEN	M82	M82	M82	M82	M82	M82	M82	M82	M82	M82	M82	M82	M82	M82	M82	M82	M82	M82	M82	PEN	PEN	PEN	M82	M82	M82	M82	M82	M82	M82	M82	M82	M82
SL2.40ch05	1596935	1596321	1597549	M82	M82	M82	M82	M82	M82	M82	M82	M82	M82	M82	M82	M82	M82	M82	M82	M82	M82	M82	M82	M82	M82	M82	M82	M82	M82	M82	M82	M82	M82	M82	M82	M82	PEN	PEN	PEN	M82	M82	M82	M82	M82	M82	M82	M82	M82	M82
SL2.40ch05	1650857	1603344	1698370	M82	M82	M82	M82	M82	M82	M82	M82	M82	M82	M82	M82	M82	M82	M82	M82	M82	M82	M82	M82	M82	M82	M82	M82	M82	M82	M82	M82	M82	M82	M82	M82	M82	PEN	PEN	PEN	M82	M82	M82	M82	M82	M82	M82	M82	M82	M82
SL2.40ch05	1774019	1710720	1837318	M82	M82	M82	M82	M82	M82	M82	M82	M82	M82	M82	M82	M82	M82	M82	M82	M82	M82	M82	M82	M82	M82	M82	M82	M82	M82	M82	M82	M82	M82	M82	M82	M82	PEN	PEN	PEN	M82	M82	M82	M82	M82	M82	M82	M82	M82	M82
SL2.40ch05	2072782	1898431	2247133	M82	M82	M82	M82	M82	M82	M82	M82	M82	M82	M82	M82	M82	M82	M82	M82	M82	M82	M82	M82	M82	M82	M82	M82	M82	M82	M82	M82	M82	M82	M82	M82	M82	M82	M82	M82	M82	M82	M82	M82	M82	M82	M82	M82	M82	M82
SL2.40ch05	2288599	2287728	2289471	M82	M82	M82	M82	M82	M82	M82	M82	M82	M82	M82	M82	M82	M82	M82	M82	M82	M82	M82	M82	M82	M82	M82	M82	M82	M82	M82	M82	M82	M82	M82	M82	M82	M82	M82	M82	M82	M82	M82	M82	M82	M82	M82	M82	M82	M82
SL2.40ch05	2341212	2322699	2359725	M82	M82	M82	M82	M82	M82	M82	M82	M82	M82	M82	M82	M82	M82	M82	M82	M82	M82	M82	M82	M82	M82	M82	M82	M82	M82	M82	M82	M82	M82	M82	M82	M82	M82	M82	M82	M82	M82	M82	M82	M82	M82	M82	M82	M82	M82
SL2.40ch05	2427344	2378058	2476631	M82	M82	M82	M82	M82	M82	M82	M82	M82	M82	M82	M82	M82	M82	M82	M82	M82	M82	M82	M82	M82	M82	M82	M82	M82	M82	M82	M82	M82	M82	M82	M82	M82	M82	M82	M82	M82	M82	M82	M82	M82	M82	M82	M82	M82	M82
SL2.40ch05	2492995	2484168	2501823	M82	M82	M82	M82	M82	M82	M82	M82	M82	M82	M82	M82	M82	M82	M82	M82	M82	M82	M82	M82	M82	M82	M82	M82	M82	M82	M82	M82	M82	M82	M82	M82	M82	M82	M82	M82	M82	M82	M82	M82	M82	M82	M82	M82	M82	M82
SL2.40ch05	2519491	2502414	2536568	M82	M82	M82	M82	M82	M82	M82	M82	M82	M82	M82	M82	M82	M82	M82	M82	M82	M82	M82	M82	M82	M82	M82	M82	M82	M82	M82	M82	M82	M82	M82	M82	M82	M82	M82	M82	M82	M82	M82	M82	M82	M82	M82	M82	M82	M82
SL2.40ch05	2601879	2548068	2655690	M82	M82	M82	M82	M82	M82	M82	M82	M82	M82	M82	M82	M82	M82	M82	M82	M82	M82	M82	M82	M82	M82	M82	M82	M82	M82	M82	M82	M82	M82	M82	M82	M82	M82	M82	M82	M82	M82	M82	M82	M82	M82	M82	M82	M82	M82
SL2.40ch05	2921699	2709681	3133718	M82	M82	M82	M82	M82	M82	M82	M82	M82	M82	M82	M82	M82	M82	M82	M82	M82	M82	M82	M82	M82	M82	M82	M82	M82	M82	M82	M82	M82	M82	M82	M82	M82	M82	M82	M82	M82	M82	M82	M82	M82	M82	M82	M82	M82	M82
SL2.40ch05	3204562	3167034	3242090	M82	M82	M82	M82	M82	M82	M82	M82	M82	M82	M82	M82	M82	M82	M82	M82	M82	M82	M82	M82	M82	M82	M82	M82	M82	M82	M82	M82	M82	M82	M82	M82	M82	M82	M82	M82	M82	M82	M82	M82	M82	M82	M82	M82	M82	M82
SL2.40ch05	3293895	3259252	3328538	M82	M82	M82	M82	M82	M82	M82	M82	M82	M82	M82	M82	M82	M82	M82	M82	M82	M82	M82	M82	M82	M82	M82	M82	M82	M82	M82	M82	M82	M82	M82	M82	M82	M82	M82	M82	M82	M82	M82	M82	M82	M82	M82	M82	M82	M82
SL2.40ch05	3426686	3356832	3496540	M82	M82	M82	M82	M82	M82	M82	M82	M82	M82	M82	M82	M82	M82	M82	M82	M82	M82	M82	M82	M82	M82	M82	M82	M82	M82	M82	M82	M82	M82	M82	M82	M82	M82	M82	M82	M82	M82	M82	M82	M82	M82	M82	M82	M82	M82
SL2.40ch05	3580784	3544192	3617377	M82	M82	M82	M82	M82	M82	M82	M82	M82	M82	M82	M82	M82	M82	M82	M82	M82	M82	M82	M82	M82	M82	M82	M82	M82	M82	M82	M82	M82	M82	M82	M82	M82	M82	M82	M82	M82	M82	M82	M82	M82	M82	M82	M82	M82	M82
SL2.40ch05	3637984	3637984	3637984	M82	M82	M82	M82	M82	M82	M82	M82	M82	M82	M82	M82	M82	M82	M82	M82	M82	M82	M82	M82	M82	M82	M82	M82	M82	M82	M82	M82	M82	M82	M82	M82	M82	M82	M82	M82	M82	M82	M82	M82	M82	M82	M82	M82	M82	M82
SL2.40ch05	3750904	3748002	3753807	M82	M82	M82	M82	M82	M82	M82	M82	M82	M82	M82	M82	M82	M82	M82	M82	M82	M82	M82	M82	M82	M82	M82	M82	M82	M82	M82	M82	M82	M82	M82	PEN	PEN	M82	M82	M82	M82	M82	M82	M82	M82	M82	M82	M82	M82	M82
SL2.40ch05	3827471	3801144	3853798	M82	M82	M82	M82	M82	M82	M82	M82	M82	M82	M82	M82	M82	M82	M82	M82	M82	M82	M82	M82	M82	M82	M82	M82	M82	M82	M82	M82	M82	M82	M82	PEN	PEN	M82	M82	M82	M82	M82	M82	M82	M82	M82	M82	M82	M82	M82
SL2.40ch05	3889829	3857392	3922267	M82	M82	M82	M82	M82	M82	M82	M82	M82	M82	M82	M82	M82	M82	M82	M82	M82	M82	M82	M82	M82	M82	M82	M82	M82	M82	M82	M82	M82	M82	M82	PEN	PEN	M82	M82	M82	M82	M82	M82	M82	M82	M82	M82	M82	M82	M82
SL2.40ch05	3958615	3932820	3984410	M82	M82	M82	M82	M82	M82	M82	M82	M82	M82	M82	M82	M82	M82	M82	M82	M82	M82	M82	M82	M82	M82	M82	M82	M82	M82	M82	M82	M82	M82	M82	PEN	PEN	M82	M82	M82	M82	M82	M82	M82	M82	M82	M82	M82	M82	M82
SL2.40ch05	4050154	4020127	4080182	M82	M82	M82	M82	M82	M82	M82	M82	M82	M82	M82	M82	M82	M82	M82	M82	M82	M82	M82	M82	M82	M82	M82	M82	M82	M82	M82	M82	M82	M82	M82	PEN	PEN	M82	M82	M82	M82	M82	M82	M82	M82	M82	M82	M82	M82	M82
SL2.40ch05	4125285	4125285	4125285	M82	M82	M82	M82	M82	M82	M82	M82	M82	M82	M82	M82	M82	M82	M82	M82	M82	M82	M82	M82	M82	M82	M82	M82	M82	M82	M82	M82	M82	M82	M82	PEN	PEN	M82	M82	M82	M82	M82	M82	M82	M82	M82	M82	M82	M82	M82
SL2.40ch05	4132550	4132529	4132571	M82	M82	M82	M82	M82	M82	M82	M82	M82	M82	M82	M82	M82	M82	M82	M82	M82	M82	M82	M82	M82	M82	M82	M82	M82	M82	M82	M82	M82	M82	M82	PEN	M82	M82	M82	M82	M82	M82	M82	M82	M82	M82	M82	M82	M82	M82
SL2.40ch05	4144228	4138765	4149692	M82	M82	M82	M82	M82	M82	M82	M82	M82	M82	M82	M82	M82	M82	M82	M82	M82	M82	M82	M82	M82	M82	M82	M82	M82	M82	M82	M82	M82	M82	M82	PEN	M82	M82	M82	M82	M82	M82	M82	M82	M82	M82	M82	M82	M82	M82
SL2.40ch05	4156005	4150663	4161347	M82	M82	M82	M82	M82	M82	M82	M82	M82	M82	M82	M82	M82	M82	M82	M82	M82	M82	M82	M82	M82	M82	M82	M82	M82	M82	M82	M82	M82	M82	M82	PEN	M82	M82	M82	M82	M82	M82	M82	M82	M82	M82	M82	M82	M82	M82
SL2.40ch05	4181295	4180565	4182026	M82	M82	M82	M82	M82	M82	M82	M82	M82	M82	M82	M82	M82	M82	M82	M82	M82	M82	M82	M82	M82	M82	M82	M82	M82	M82	M82	M82	M82	M82	M82	PEN	M82	M82	M82	M82	M82	M82	M82	M82	M82	M82	M82	M82	M82	M82
SL2.40ch05	4198861	4196575	4201148	M82	M82	M82	M82	M82	M82	M82	M82	M82	M82	M82	M82	M82	M82	M82	M82	M82	M82	M82	M82	M82	M82	M82	M82	M82	M82	M82	M82	M82	M82	M82	PEN	M82	M82	M82	M82	M82	M82	M82	M82	M82	M82	M82	M82	M82	M82
SL2.40ch05	4237761	4218061	4257461	M82	M82	M82	M82	M82	M82	M82	M82	M82	M82	M82	M82	M82	M82	M82	M82	M82	M82	M82	M82	M82	M82	M82	M82	M82	M82	M82	M82	M82	M82	M82	PEN	M82	M82	M82	M82	M82	M82	M82	M82	M82	M82	M82	M82	M82	M82
SL2.40ch05	4289347	4270801	4307894	M82	M82	M82	M82	M82	M82	M82	M82	M82	M82	M82	M82	M82	M82	M82	M82	M82	M82	M82	M82	M82	M82	M82	M82	M82	M82	M82	M82	M82	M82	M82	M82	M82	M82	M82	M82	M82	M82	M82	M82	M82	M82	M82	M82	M82	M82
SL2.40ch05	4419284	4344961	4493608	M82	M82	M82	M82	M82	M82	M82	M82	M82	M82	M82	M82	M82	M82	PEN	M82	M82	M82	M82	M82	M82	M82	M82	M82	M82	M82	M82	M82	M82	M82	M82	M82	M82	M82	M82	M82	M82	M82	M82	M82	M82	PEN	M82	M82	M82	M82
SL2.40ch05	4497425	4497412	4497438	M82	M82	M82	M82	M82	M82	M82	M82	M82	M82	M82	M82	M82	M82	PEN	M82	M82	M82	M82	M82	M82	M82	M82	M82	M82	M82	M82	M82	M82	M82	M82	M82	M82	M82	M82	M82	M82	M82	M82	M82	M82	PEN	M82	M82	M82	M82
SL2.40ch05	4604434	4498399	4710469	M82	M82	M82	M82	M82	M82	M82	M82	M82	M82	M82	M82	M82	M82	PEN	M82	M82	M82	M82	M82	M82	M82	M82	M82	M82	M82	M82	M82	M82	M82	M82	M82	M82	M82	M82	M82	M82	M82	M82	M82	M82	PEN	M82	M82	M82	M82
SL2.40ch05	4715284	4715284	4715284	M82	M82	M82	M82	M82	M82	M82	M82	M82	M82	M82	M82	M82	M82	PEN	M82	M82	M82	M82	M82	M82	M82	M82	M82	M82	M82	M82	M82	M82	M82	M82	M82	M82	M82	M82	M82	M82	M82	M82	M82	M82	PEN	M82	M82	M82	M82
SL2.40ch05	4728608	4718752	4738465	M82	M82	M82	M82	M82	M82	M82	M82	M82	M82	M82	M82	M82	M82	PEN	M82	M82	M82	M82	M82	M82	M82	M82	M82	M82	M82	M82	M82	M82	M82	M82	M82	M82	M82	M82	M82	M82	M82	M82	M82	M82	M82	M82	M82	M82	M82
SL2.40ch05	4803167	4775834	4830501	M82	M82	M82	M82	M82	M82	M82	M82	M82	M82	M82	M82	M82	M82	PEN	M82	M82	M82	M82	M82	M82	M82	M82	M82	M82	M82	M82	M82	M82	M82	M82	M82	M82	M82	M82	M82	M82	M82	M82	M82	M82	M82	M82	M82	M82	M82
SL2.40ch05	4876758	4851368	4902149	M82	M82	M82	M82	M82	M82	M82	M82	M82	M82	M82	M82	M82	M82	PEN	M82	M82	M82	M82	M82	M82	M82	M82	M82	M82	M82	M82	M82	M82	M82	M82	M82	M82	M82	M82	M82	M82	M82	M82	M82	M82	M82	M82	M82	M82	M82
SL2.40ch05	4950915	4925812	4976018	M82	M82	M82	M82	M82	M82	M82	M82	M82	M82	M82	M82	M82	M82	PEN	M82	M82	M82	M82	M82	M82	M82	M82	M82	M82	M82	M82	M82	M82	M82	M82	M82	M82	M82	M82	M82	M82	M82	M82	M82	M82	M82	M82	M82	M82	M82
SL2.40ch05	5016062	4983764	5048361	M82	M82	M82	M82	M82	M82	M82	M82	M82	M82	M82	M82	M82	M82	PEN	M82	M82	M82	M82	M82	M82	M82	M82	M82	M82	M82	M82	M82	M82	M82	M82	M82	M82	M82	M82	M82	M82	M82	M82	M82	M82	M82	M82	M82	M82	M82
SL2.40ch05	5144506	5114344	5174668	M82	M82	M82	M82	M82	M82	M82	M82	M82	M82	M82	M82	M82	M82	PEN	M82	M82	M82	M82	M82	M82	M82	M82	M82	M82	M82	M82	M82	M82	M82	M82	M82	M82	M82	M82	M82	M82	M82	M82	M82	M82	M82	M82	M82	M82	M82
SL2.40ch05	5212832	5179165	5246500	M82	M82	M82	M82	M82	M82	M82	M82	M82	M82	M82	M82	M82	M82	PEN	M82	M82	M82	M82	M82	M82	M82	M82	M82	M82	M82	M82	M82	M82	M82	M82	M82	M82	M82	M82	M82	M82	M82	M82	M82	M82	M82	M82	M82	M82	M82
SL2.40ch05	5506967	5248725	5765209	M82	M82	M82	M82	M82	M82	M82	M82	M82	M82	M82	M82	M82	M82	PEN	M82	M82	M82	M82	M82	M82	M82	M82	M82	M82	M82	M82	M82	M82	M82	M82	M82	M82	M82	M82	M82	M82	M82	M82	M82	M82	M82	M82	M82	M82	M82
SL2.40ch05	5833691	5770444	5896938	M82	M82	M82	M82	M82	M82	M82	M82	M82	M82	M82	M82	M82	M82	PEN	M82	M82	M82	M82	M82	M82	M82	M82	M82	M82	M82	M82	M82	M82	M82	M82	M82	M82	M82	M82	M82	M82	M82	M82	M82	M82	M82	M82	M82	M82	M82
SL2.40ch05	5982849	5912698	6053000	M82	M82	M82	M82	M82	M82	M82	M82	M82	M82	M82	M82	M82	M82	PEN	M82	M82	M82	M82	M82	M82	M82	M82	M82	M82	M82	M82	M82	M82	M82	M82	M82	M82	M82	M82	M82	M82	M82	M82	M82	M82	M82	M82	M82	M82	M82
SL2.40ch05	6198605	6055146	6342065	M82	M82	M82	M82	M82	M82	M82	M82	M82	M82	M82	M82	M82	M82	PEN	M82	M82	M82	M82	M82	M82	M82	M82	M82	M82	M82	M82	M82	M82	M82	M82	M82	M82	M82	M82	M82	M82	M82	M82	M82	M82	M82	M82	M82	M82	M82
SL2.40ch05	6383294	6380029	6386560	M82	M82	M82	M82	M82	M82	M82	M82	M82	M82	M82	M82	M82	M82	PEN	M82	M82	M82	M82	M82	M82	M82	M82	M82	M82	M82	M82	M82	M82	M82	M82	M82	M82	M82	M82	M82	M82	M82	M82	M82	M82	M82	M82	M82	M82	M82
SL2.40ch05	6417628	6398902	6436354	M82	M82	M82	M82	M82	M82	M82	M82	M82	M82	M82	M82	M82	M82	PEN	M82	M82	M82	M82	M82	M82	M82	M82	M82	M82	M82	M82	M82	M82	M82	M82	M82	M82	M82	M82	M82	M82	M82	M82	M82	M82	M82	M82	M82	M82	M82
SL2.40ch05	6536334	6441126	6631542	M82	M82	M82	M82	M82	M82	M82	M82	M82	M82	M82	M82	M82	M82	PEN	M82	M82	M82	M82	M82	M82	M82	M82	M82	M82	M82	M82	M82	M82	M82	M82	M82	M82	M82	M82	M82	M82	M82	M82	M82	M82	M82	M82	M82	M82	M82
SL2.40ch05	6706869	6653616	6760123	M82	M82	M82	M82	M82	M82	M82	M82	M82	M82	M82	M82	M82	M82	PEN	M82	M82	M82	M82	M82	M82	M82	M82	M82	M82	M82	M82	M82	M82	M82	M82	M82	M82	M82	M82	M82	M82	M82	M82	M82	M82	M82	M82	M82	M82	M82
SL2.40ch05	6865624	6865598	6865651	M82	M82	M82	M82	M82	M82	M82	M82	M82	M82	M82	M82	M82	M82	PEN	M82	M82	PEN	M82	PEN	M82	M82	M82	M82	M82	M82	M82	M82	M82	M82	M82	M82	M82	M82	M82	M82	M82	M82	M82	M82	M82	M82	M82	M82	M82	M82
SL2.40ch05	6879185	6871828	6886542	M82	M82	M82	M82	M82	M82	M82	M82	M82	M82	M82	M82	M82	M82	PEN	M82	M82	PEN	M82	PEN	M82	M82	M82	M82	M82	M82	M82	M82	M82	M82	M82	M82	M82	M82	M82	M82	M82	M82	M82	M82	M82	M82	M82	M82	M82	M82
SL2.40ch05	7033007	6955746	7110268	M82	M82	M82	M82	M82	M82	M82	M82	M82	M82	M82	M82	M82	M82	PEN	M82	M82	PEN	M82	PEN	M82	M82	M82	M82	M82	M82	M82	M82	M82	M82	M82	M82	M82	M82	M82	M82	M82	M82	M82	M82	M82	M82	M82	M82	M82	M82
SL2.40ch05	7256254	7123687	7388821	M82	M82	M82	M82	M82	M82	M82	M82	M82	M82	M82	M82	M82	M82	PEN	M82	M82	PEN	M82	PEN	M82	M82	M82	M82	M82	M82	M82	M82	M82	M82	M82	M82	M82	M82	M82	M82	M82	M82	M82	M82	M82	M82	M82	M82	M82	M82
SL2.40ch05	7443668	7412549	7474788	M82	M82	M82	M82	M82	M82	M82	M82	M82	M82	M82	M82	M82	M82	PEN	M82	M82	PEN	M82	PEN	M82	M82	M82	M82	M82	M82	M82	M82	M82	M82	M82	M82	M82	M82	M82	M82	M82	M82	M82	M82	M82	M82	M82	M82	M82	M82
SL2.40ch05	7657732	7486405	7829060	M82	M82	M82	M82	M82	M82	M82	M82	M82	M82	M82	M82	M82	M82	PEN	M82	M82	PEN	M82	PEN	M82	M82	M82	M82	M82	M82	M82	M82	M82	M82	M82	M82	M82	M82	M82	M82	M82	M82	M82	M82	M82	M82	M82	M82	M82	M82
SL2.40ch05	7983989	7875667	8092311	M82	M82	M82	M82	M82	M82	M82	M82	M82	M82	M82	M82	M82	M82	PEN	M82	M82	PEN	M82	PEN	M82	M82	M82	M82	M82	M82	M82	M82	M82	M82	M82	M82	M82	M82	M82	M82	M82	M82	M82	M82	M82	M82	M82	M82	M82	M82
SL2.40ch05	8151691	8147122	8156261	M82	M82	M82	M82	M82	M82	M82	M82	M82	M82	M82	M82	M82	M82	PEN	M82	M82	PEN	M82	PEN	M82	M82	M82	M82	M82	M82	M82	M82	M82	M82	M82	M82	M82	M82	M82	M82	M82	M82	M82	M82	M82	M82	M82	M82	M82	M82
SL2.40ch05	8169990	8165737	8174243	M82	M82	M82	M82	M82	M82	M82	M82	M82	M82	M82	M82	M82	M82	PEN	M82	M82	PEN	M82	PEN	M82	M82	M82	M82	M82	M82	M82	M82	M82	M82	M82	M82	M82	M82	M82	M82	M82	M82	M82	M82	M82	M82	M82	M82	M82	M82
SL2.40ch05	8298741	8205852	8391630	M82	M82	M82	M82	M82	M82	M82	M82	M82	M82	M82	M82	M82	M82	PEN	M82	M82	PEN	M82	PEN	M82	M82	M82	M82	M82	M82	M82	M82	M82	M82	M82	M82	M82	M82	M82	M82	M82	M82	M82	M82	M82	M82	M82	M82	M82	M82
SL2.40ch05	9093188	8393728	9792649	M82	M82	M82	M82	M82	M82	M82	M82	M82	M82	M82	M82	M82	M82	PEN	M82	M82	PEN	M82	PEN	M82	M82	M82	M82	M82	M82	M82	M82	M82	M82	M82	M82	M82	M82	M82	M82	M82	M82	M82	M82	M82	M82	M82	M82	M82	M82
SL2.40ch05	10166025	9812120	10519930	M82	M82	M82	M82	M82	M82	M82	M82	M82	M82	M82	M82	M82	M82	PEN	M82	M82	PEN	M82	PEN	M82	M82	M82	M82	M82	M82	M82	M82	M82	M82	M82	M82	M82	M82	M82	M82	M82	M82	M82	M82	M82	M82	M82	M82	M82	M82
SL2.40ch05	10680246	10520979	10839513	M82	M82	M82	M82	M82	M82	M82	M82	M82	M82	M82	M82	M82	M82	PEN	M82	M82	PEN	M82	PEN	M82	M82	M82	M82	M82	M82	M82	M82	M82	M82	M82	M82	M82	M82	M82	M82	M82	M82	M82	M82	M82	M82	M82	M82	M82	M82
SL2.40ch05	11154020	10868575	11439465	M82	M82	M82	M82	M82	M82	M82	M82	M82	M82	M82	M82	M82	M82	PEN	M82	M82	PEN	M82	PEN	M82	M82	M82	M82	M82	M82	M82	M82	M82	M82	M82	M82	M82	M82	M82	M82	M82	M82	M82	M82	M82	M82	M82	M82	M82	M82
SL2.40ch05	12066847	11516483	12617211	M82	M82	M82	M82	M82	M82	M82	M82	M82	M82	M82	M82	M82	M82	PEN	M82	M82	PEN	M82	PEN	M82	M82	M82	M82	M82	M82	M82	M82	M82	M82	M82	M82	M82	M82	M82	M82	M82	M82	M82	M82	M82	M82	M82	M82	M82	M82
SL2.40ch05	17560586	12619373	22501799	M82	M82	M82	M82	M82	M82	M82	M82	M82	M82	M82	M82	M82	M82	PEN	M82	M82	PEN	M82	PEN	M82	M82	M82	M82	M82	M82	M82	M82	M82	M82	M82	M82	M82	M82	M82	M82	M82	M82	M82	M82	M82	M82	M82	M82	M82	M82
SL2.40ch05	35459386	22533400	48385372	M82	M82	M82	M82	M82	M82	M82	M82	M82	M82	M82	M82	M82	M82	PEN	M82	M82	PEN	M82	PEN	M82	M82	M82	M82	M82	M82	M82	M82	M82	M82	M82	M82	M82	M82	M82	M82	M82	M82	M82	M82	M82	M82	M82	M82	M82	M82
SL2.40ch05	48590628	48568811	48612445	M82	M82	M82	M82	M82	M82	M82	M82	M82	M82	M82	M82	M82	M82	PEN	M82	M82	PEN	M82	PEN	M82	M82	M82	M82	M82	M82	M82	M82	M82	M82	M82	M82	M82	M82	M82	M82	M82	M82	M82	M82	M82	M82	M82	M82	M82	M82
SL2.40ch05	48677417	48654261	48700574	M82	M82	M82	M82	M82	M82	M82	M82	M82	M82	M82	M82	M82	M82	PEN	M82	M82	PEN	M82	PEN	M82	M82	M82	M82	M82	M82	M82	M82	M82	M82	M82	M82	M82	M82	M82	M82	M82	M82	M82	M82	M82	M82	M82	M82	M82	M82
SL2.40ch05	48701633	48701633	48701633	M82	M82	M82	M82	M82	M82	M82	M82	M82	M82	M82	M82	M82	M82	PEN	M82	M82	PEN	M82	PEN	M82	M82	M82	M82	M82	M82	M82	M82	M82	M82	M82	M82	M82	M82	M82	M82	M82	M82	M82	M82	M82	M82	M82	M82	M82	M82
SL2.40ch05	50915503	48935251	52895756	M82	M82	M82	M82	M82	M82	M82	M82	M82	M82	M82	M82	M82	M82	PEN	M82	M82	PEN	M82	PEN	M82	M82	M82	M82	M82	M82	M82	M82	M82	M82	M82	M82	M82	M82	M82	M82	M82	M82	M82	M82	M82	M82	M82	M82	M82	M82
SL2.40ch05	54202558	52904650	55500466	M82	M82	M82	M82	M82	M82	M82	M82	M82	M82	M82	M82	M82	M82	PEN	M82	M82	PEN	M82	PEN	M82	M82	M82	M82	M82	M82	M82	M82	M82	M82	M82	M82	M82	M82	M82	M82	M82	M82	M82	M82	M82	M82	M82	M82	M82	M82
SL2.40ch05	56453965	55511405	57396525	M82	M82	M82	M82	M82	M82	M82	M82	M82	M82	M82	M82	M82	M82	PEN	M82	M82	PEN	M82	PEN	M82	M82	M82	M82	M82	M82	M82	M82	M82	M82	M82	M82	M82	M82	M82	M82	M82	M82	M82	M82	M82	M82	M82	M82	M82	M82
SL2.40ch05	57587367	57400135	57774599	M82	M82	M82	M82	M82	M82	M82	M82	M82	M82	M82	M82	M82	M82	PEN	M82	M82	PEN	M82	PEN	M82	M82	M82	M82	M82	M82	M82	M82	M82	M82	M82	M82	M82	M82	M82	M82	M82	M82	M82	M82	M82	M82	M82	M82	M82	M82
SL2.40ch05	57875527	57830915	57920140	M82	M82	M82	M82	M82	M82	M82	M82	M82	M82	M82	M82	M82	M82	PEN	M82	M82	PEN	M82	PEN	M82	M82	M82	M82	M82	M82	M82	M82	M82	M82	M82	M82	M82	M82	M82	M82	M82	M82	M82	M82	M82	M82	M82	M82	M82	M82
SL2.40ch05	57936787	57936781	57936793	M82	M82	M82	M82	M82	M82	M82	M82	M82	M82	M82	M82	M82	M82	PEN	M82	M82	PEN	M82	PEN	M82	M82	M82	M82	M82	M82	M82	M82	M82	M82	M82	M82	M82	M82	M82	M82	M82	M82	M82	M82	M82	M82	M82	M82	M82	M82
SL2.40ch05	57969108	57960574	57977642	M82	M82	M82	M82	M82	M82	M82	M82	M82	M82	M82	M82	M82	M82	PEN	M82	M82	PEN	M82	PEN	M82	M82	M82	M82	M82	M82	M82	M82	M82	M82	M82	M82	M82	M82	M82	M82	M82	M82	M82	M82	M82	M82	M82	M82	M82	M82
SL2.40ch05	58128129	58001677	58254582	M82	M82	M82	M82	M82	M82	M82	M82	M82	M82	M82	M82	M82	M82	PEN	M82	M82	PEN	M82	PEN	M82	M82	M82	M82	M82	M82	M82	M82	M82	M82	M82	M82	M82	M82	M82	M82	M82	M82	M82	M82	M82	M82	M82	M82	M82	M82
SL2.40ch05	58277838	58254623	58301054	M82	M82	M82	M82	M82	M82	M82	M82	M82	M82	M82	M82	M82	M82	PEN	M82	M82	PEN	M82	PEN	M82	M82	M82	M82	M82	M82	M82	M82	M82	M82	M82	M82	M82	M82	M82	M82	M82	M82	M82	M82	M82	M82	M82	M82	M82	M82
SL2.40ch05	58438442	58311964	58564920	M82	M82	M82	M82	M82	M82	M82	M82	M82	M82	M82	M82	M82	M82	PEN	M82	M82	PEN	M82	PEN	M82	M82	M82	M82	M82	M82	M82	M82	M82	M82	M82	M82	M82	M82	M82	M82	M82	M82	M82	M82	M82	M82	M82	M82	M82	M82
SL2.40ch05	58990480	58582530	59398431	M82	M82	M82	M82	M82	M82	M82	M82	M82	M82	M82	M82	M82	M82	PEN	M82	M82	PEN	M82	PEN	M82	M82	M82	M82	M82	M82	M82	M82	M82	M82	M82	M82	M82	M82	M82	M82	M82	M82	M82	M82	M82	M82	M82	M82	M82	M82
SL2.40ch05	59512302	59423454	59601150	M82	M82	M82	M82	M82	M82	M82	M82	M82	M82	M82	M82	M82	M82	PEN	M82	M82	PEN	M82	PEN	M82	M82	M82	M82	M82	M82	M82	M82	M82	M82	M82	M82	M82	M82	M82	M82	M82	M82	M82	M82	M82	M82	M82	M82	M82	M82
SL2.40ch05	59678043	59616890	59739197	M82	M82	M82	M82	M82	M82	M82	M82	M82	M82	M82	M82	M82	M82	PEN	M82	M82	PEN	M82	PEN	M82	M82	M82	M82	M82	M82	M82	M82	M82	M82	M82	M82	M82	M82	M82	M82	M82	M82	M82	M82	M82	M82	M82	M82	M82	M82
SL2.40ch05	59829295	59808234	59850356	M82	M82	M82	M82	M82	M82	M82	M82	M82	M82	M82	M82	M82	M82	PEN	M82	M82	PEN	M82	PEN	M82	M82	M82	M82	M82	M82	M82	M82	M82	M82	M82	M82	M82	M82	M82	M82	M82	M82	M82	M82	M82	M82	M82	M82	M82	M82
SL2.40ch05	60004632	59868613	60140652	M82	M82	M82	M82	M82	M82	M82	M82	M82	M82	M82	M82	M82	M82	PEN	M82	M82	PEN	M82	PEN	M82	M82	M82	M82	M82	M82	M82	M82	M82	M82	M82	M82	M82	M82	M82	M82	M82	M82	M82	M82	M82	M82	M82	M82	M82	M82
SL2.40ch05	60194338	60192102	60196574	M82	M82	M82	M82	M82	M82	M82	M82	M82	M82	M82	M82	M82	M82	PEN	M82	M82	PEN	M82	PEN	M82	M82	M82	M82	M82	M82	M82	M82	M82	M82	M82	M82	M82	M82	M82	M82	M82	M82	M82	M82	M82	M82	M82	M82	M82	M82
SL2.40ch05	60218112	60211289	60224936	M82	M82	M82	M82	M82	M82	M82	M82	M82	M82	M82	M82	M82	M82	PEN	M82	M82	PEN	M82	PEN	M82	M82	M82	M82	M82	M82	M82	M82	M82	M82	M82	M82	M82	M82	M82	M82	M82	M82	M82	M82	M82	M82	M82	M82	M82	M82
SL2.40ch05	60234748	60230989	60238507	M82	M82	M82	M82	M82	M82	M82	M82	M82	M82	M82	M82	M82	M82	PEN	M82	M82	PEN	M82	PEN	M82	M82	M82	M82	M82	M82	M82	M82	M82	M82	M82	M82	M82	M82	M82	M82	M82	M82	M82	M82	M82	M82	M82	M82	M82	M82
SL2.40ch05	60293176	60238730	60347622	M82	M82	M82	M82	M82	M82	M82	M82	M82	M82	M82	M82	M82	M82	PEN	M82	M82	PEN	M82	PEN	M82	M82	M82	M82	M82	M82	M82	M82	M82	M82	M82	M82	M82	M82	M82	M82	M82	M82	M82	M82	M82	M82	M82	M82	M82	M82
SL2.40ch05	60536315	60348651	60723980	M82	M82	M82	M82	M82	M82	M82	M82	M82	M82	M82	M82	M82	M82	PEN	M82	M82	PEN	M82	PEN	M82	M82	M82	M82	M82	M82	M82	M82	M82	M82	M82	M82	M82	M82	M82	M82	M82	M82	M82	M82	M82	M82	M82	M82	M82	M82
SL2.40ch05	60759790	60759740	60759840	M82	M82	M82	M82	M82	M82	M82	M82	M82	M82	M82	M82	M82	M82	PEN	M82	M82	PEN	M82	PEN	M82	M82	M82	M82	M82	M82	M82	M82	M82	M82	M82	M82	M82	M82	M82	M82	M82	M82	M82	M82	M82	M82	M82	M82	M82	M82
SL2.40ch05	60784723	60784612	60784834	M82	M82	M82	M82	M82	M82	M82	M82	M82	M82	M82	M82	M82	M82	PEN	M82	M82	PEN	M82	PEN	M82	M82	M82	M82	M82	M82	M82	M82	M82	M82	M82	M82	M82	M82	M82	M82	M82	M82	M82	M82	M82	M82	M82	M82	M82	M82
SL2.40ch05	60809024	60806008	60812041	M82	M82	M82	M82	M82	M82	M82	M82	M82	M82	M82	M82	M82	M82	PEN	M82	M82	PEN	M82	PEN	M82	M82	M82	M82	M82	M82	M82	M82	M82	M82	M82	M82	M82	M82	M82	M82	M82	M82	M82	M82	M82	M82	M82	M82	M82	M82
SL2.40ch05	60820354	60812053	60828656	M82	M82	M82	M82	M82	M82	M82	M82	M82	M82	M82	M82	M82	M82	PEN	M82	M82	PEN	M82	PEN	M82	M82	M82	M82	M82	M82	M82	M82	M82	M82	M82	M82	M82	M82	M82	M82	M82	M82	M82	M82	M82	M82	M82	M82	M82	M82
SL2.40ch05	60903838	60846910	60960766	M82	M82	M82	M82	M82	M82	M82	M82	M82	M82	M82	M82	M82	M82	PEN	M82	M82	PEN	M82	PEN	M82	M82	M82	M82	M82	M82	M82	M82	M82	M82	M82	M82	M82	M82	M82	M82	M82	M82	M82	M82	M82	M82	M82	M82	M82	M82
SL2.40ch05	60995095	60975894	61014297	M82	M82	M82	M82	M82	M82	M82	M82	M82	M82	M82	M82	M82	M82	PEN	M82	M82	PEN	M82	PEN	M82	M82	M82	M82	M82	M82	M82	M82	M82	M82	M82	M82	M82	M82	M82	M82	M82	M82	M82	M82	PEN	M82	M82	M82	M82	M82
SL2.40ch05	61176354	61025932	61326776	M82	M82	M82	M82	M82	M82	M82	M82	M82	M82	M82	M82	M82	M82	PEN	M82	M82	M82	M82	M82	M82	M82	M82	M82	M82	M82	M82	M82	M82	M82	M82	M82	M82	M82	M82	M82	M82	M82	M82	M82	PEN	M82	M82	M82	M82	M82
SL2.40ch05	61372357	61353108	61391606	M82	M82	M82	M82	M82	M82	M82	M82	M82	M82	M82	M82	M82	M82	PEN	M82	M82	M82	M82	M82	M82	M82	M82	M82	M82	M82	M82	M82	M82	M82	M82	M82	M82	M82	M82	M82	M82	M82	M82	M82	PEN	M82	M82	M82	M82	M82
SL2.40ch05	61414460	61413069	61415852	M82	M82	M82	M82	M82	M82	M82	M82	M82	M82	M82	M82	M82	M82	PEN	M82	M82	M82	M82	M82	M82	M82	M82	M82	M82	M82	M82	M82	M82	M82	M82	M82	M82	M82	M82	M82	M82	M82	M82	M82	PEN	M82	M82	M82	M82	M82
SL2.40ch05	61469313	61466056	61472571	M82	M82	M82	M82	M82	M82	M82	M82	M82	M82	M82	M82	M82	M82	PEN	M82	M82	M82	M82	M82	M82	M82	M82	M82	M82	M82	M82	M82	M82	M82	M82	M82	M82	M82	M82	M82	M82	M82	M82	M82	PEN	M82	M82	M82	M82	M82
SL2.40ch05	61505809	61481075	61530544	M82	M82	M82	M82	M82	M82	M82	M82	M82	M82	M82	M82	M82	M82	PEN	M82	M82	M82	M82	M82	M82	M82	M82	M82	M82	M82	M82	M82	M82	M82	M82	M82	M82	M82	M82	M82	M82	M82	M82	M82	PEN	M82	M82	M82	M82	M82
SL2.40ch05	61564761	61546313	61583210	M82	M82	M82	M82	M82	M82	M82	M82	M82	M82	M82	M82	M82	M82	PEN	M82	M82	M82	M82	M82	M82	M82	M82	M82	M82	M82	M82	M82	M82	M82	M82	M82	M82	M82	M82	M82	M82	M82	M82	M82	PEN	M82	M82	M82	M82	M82
SL2.40ch05	61612915	61592453	61633378	M82	M82	M82	M82	M82	M82	M82	M82	M82	M82	M82	M82	M82	M82	PEN	M82	M82	M82	M82	M82	M82	M82	M82	M82	M82	M82	M82	M82	M82	M82	M82	M82	M82	M82	M82	M82	M82	M82	M82	M82	PEN	M82	M82	M82	M82	M82
SL2.40ch05	61678056	61647204	61708909	M82	M82	M82	M82	M82	M82	M82	M82	M82	M82	M82	M82	M82	M82	PEN	M82	M82	M82	M82	M82	M82	M82	M82	M82	M82	M82	M82	M82	M82	M82	M82	M82	M82	M82	M82	M82	M82	M82	M82	M82	PEN	M82	M82	M82	M82	M82
SL2.40ch05	61719196	61718002	61720390	M82	M82	M82	M82	M82	M82	M82	M82	M82	M82	M82	M82	M82	M82	PEN	M82	M82	M82	M82	M82	M82	M82	M82	M82	M82	M82	M82	M82	M82	M82	M82	M82	M82	M82	M82	M82	M82	M82	M82	M82	PEN	M82	M82	M82	M82	M82
SL2.40ch05	61730422	61721625	61739220	M82	M82	M82	M82	M82	M82	M82	M82	M82	M82	M82	M82	M82	M82	PEN	M82	M82	M82	M82	M82	M82	M82	M82	M82	M82	M82	M82	M82	M82	M82	M82	M82	M82	M82	M82	M82	M82	M82	M82	M82	PEN	M82	M82	M82	M82	M82
SL2.40ch05	61751009	61748648	61753371	M82	M82	M82	M82	M82	M82	M82	M82	M82	M82	M82	M82	M82	M82	PEN	M82	M82	M82	M82	M82	M82	M82	M82	M82	M82	M82	M82	M82	M82	M82	M82	M82	M82	M82	M82	M82	M82	M82	M82	M82	PEN	M82	M82	M82	M82	M82
SL2.40ch05	61794631	61794595	61794667	M82	M82	M82	M82	M82	M82	M82	M82	M82	M82	M82	M82	M82	M82	PEN	M82	M82	M82	M82	M82	M82	M82	M82	M82	M82	M82	M82	M82	M82	M82	M82	M82	M82	M82	M82	M82	M82	M82	M82	M82	PEN	M82	M82	M82	M82	M82
SL2.40ch05	61899402	61804716	61994089	M82	M82	M82	M82	M82	M82	M82	M82	M82	M82	M82	M82	M82	M82	PEN	M82	M82	M82	M82	M82	M82	M82	M82	M82	M82	M82	M82	M82	M82	M82	M82	M82	M82	M82	M82	M82	M82	M82	M82	M82	PEN	M82	M82	M82	M82	M82
SL2.40ch05	62022020	61998607	62045433	M82	M82	M82	M82	M82	M82	M82	M82	M82	M82	M82	M82	M82	M82	PEN	M82	M82	M82	M82	M82	M82	M82	M82	M82	M82	M82	M82	M82	M82	M82	M82	M82	M82	M82	M82	M82	M82	M82	M82	M82	PEN	M82	M82	M82	M82	M82
SL2.40ch05	62064834	62062563	62067106	M82	M82	M82	M82	M82	M82	M82	M82	M82	M82	M82	M82	M82	M82	PEN	M82	M82	M82	M82	M82	M82	M82	M82	M82	M82	M82	M82	M82	M82	M82	M82	M82	M82	M82	M82	M82	M82	M82	M82	M82	PEN	M82	M82	M82	M82	M82
SL2.40ch05	62101590	62093990	62109190	M82	M82	M82	M82	M82	M82	M82	M82	M82	M82	M82	M82	M82	M82	PEN	M82	M82	M82	M82	M82	M82	M82	M82	M82	M82	M82	M82	M82	M82	M82	M82	M82	M82	M82	M82	M82	M82	M82	M82	M82	PEN	M82	M82	M82	M82	M82
SL2.40ch05	62124691	62123931	62125452	M82	M82	M82	M82	M82	M82	M82	M82	M82	M82	M82	M82	M82	M82	PEN	M82	M82	M82	M82	M82	M82	M82	M82	M82	M82	M82	M82	M82	M82	M82	M82	M82	M82	M82	M82	M82	M82	M82	M82	M82	PEN	M82	M82	M82	M82	M82
SL2.40ch05	62139208	62134552	62143865	M82	M82	M82	M82	M82	M82	M82	M82	M82	M82	M82	M82	M82	M82	PEN	M82	M82	M82	M82	M82	M82	M82	M82	M82	M82	M82	M82	M82	M82	M82	M82	M82	M82	M82	M82	M82	M82	M82	M82	M82	PEN	M82	M82	M82	M82	M82
SL2.40ch05	62189788	62183875	62195701	M82	M82	M82	M82	M82	M82	M82	M82	M82	M82	M82	M82	M82	M82	PEN	M82	M82	M82	M82	M82	M82	M82	M82	M82	M82	M82	M82	M82	M82	M82	M82	M82	M82	M82	M82	M82	M82	M82	M82	M82	PEN	M82	M82	M82	M82	M82
SL2.40ch05	62204225	62196608	62211843	M82	M82	M82	M82	M82	M82	M82	M82	M82	M82	M82	M82	M82	M82	PEN	M82	M82	M82	M82	M82	M82	M82	M82	M82	M82	M82	M82	M82	M82	M82	M82	M82	M82	M82	M82	M82	M82	M82	M82	M82	PEN	M82	M82	M82	M82	M82
SL2.40ch05	62340341	62221220	62459462	M82	M82	M82	M82	M82	M82	M82	M82	M82	M82	M82	M82	M82	M82	PEN	M82	M82	M82	M82	M82	M82	M82	M82	M82	M82	M82	M82	M82	M82	M82	M82	M82	M82	M82	M82	M82	M82	M82	M82	M82	PEN	M82	M82	M82	M82	M82
SL2.40ch05	62474048	62468376	62479721	M82	M82	M82	M82	M82	M82	M82	M82	M82	M82	M82	M82	M82	M82	PEN	M82	M82	M82	M82	M82	M82	M82	M82	M82	M82	M82	M82	M82	M82	M82	M82	M82	M82	M82	M82	M82	M82	M82	M82	M82	PEN	M82	M82	M82	M82	M82
SL2.40ch05	62524414	62483782	62565046	M82	M82	M82	M82	M82	M82	M82	M82	M82	M82	M82	M82	M82	M82	PEN	M82	M82	M82	M82	M82	M82	M82	M82	M82	M82	M82	M82	M82	M82	M82	M82	M82	M82	M82	M82	M82	M82	M82	M82	M82	PEN	M82	M82	M82	M82	M82
SL2.40ch05	62592714	62575615	62609814	M82	M82	M82	M82	M82	M82	M82	M82	M82	M82	M82	M82	M82	M82	PEN	M82	M82	M82	M82	M82	M82	M82	M82	M82	M82	M82	M82	M82	M82	M82	M82	M82	M82	M82	M82	M82	M82	M82	M82	M82	PEN	M82	M82	M82	M82	M82
SL2.40ch05	62624013	62618366	62629661	M82	M82	M82	M82	M82	M82	M82	M82	M82	M82	M82	M82	M82	M82	PEN	M82	M82	M82	M82	M82	M82	M82	M82	M82	M82	M82	M82	M82	M82	M82	M82	M82	M82	M82	M82	M82	M82	M82	M82	M82	PEN	M82	M82	M82	M82	M82
SL2.40ch05	62677498	62638337	62716659	M82	M82	M82	M82	M82	M82	M82	M82	M82	M82	M82	M82	M82	M82	PEN	M82	M82	M82	M82	M82	M82	M82	M82	M82	M82	M82	M82	M82	M82	M82	M82	M82	M82	M82	M82	M82	M82	M82	M82	M82	PEN	M82	M82	M82	M82	M82
SL2.40ch05	62766986	62745677	62788296	M82	M82	M82	M82	M82	M82	M82	M82	M82	M82	M82	M82	M82	M82	PEN	M82	M82	M82	M82	M82	M82	M82	M82	M82	M82	M82	M82	M82	M82	M82	M82	M82	M82	M82	M82	M82	M82	M82	M82	M82	PEN	M82	M82	M82	M82	M82
SL2.40ch05	62916070	62791171	63040970	M82	M82	M82	M82	M82	M82	M82	M82	M82	M82	M82	M82	M82	M82	PEN	M82	M82	M82	M82	M82	M82	M82	M82	M82	M82	M82	M82	M82	M82	M82	M82	M82	M82	M82	M82	M82	M82	M82	M82	M82	PEN	M82	M82	M82	M82	M82
SL2.40ch05	63084918	63052466	63117371	M82	M82	M82	M82	M82	M82	M82	M82	M82	M82	M82	M82	M82	M82	PEN	M82	M82	M82	M82	M82	M82	M82	M82	M82	M82	M82	M82	M82	M82	M82	M82	M82	M82	M82	M82	M82	M82	M82	M82	M82	PEN	M82	M82	M82	M82	M82
SL2.40ch05	63150309	63127871	63172748	M82	M82	M82	M82	M82	M82	M82	M82	M82	M82	M82	M82	PEN	M82	PEN	M82	M82	M82	M82	M82	M82	M82	M82	M82	M82	M82	M82	M82	M82	M82	M82	M82	M82	M82	M82	M82	M82	M82	M82	M82	PEN	M82	M82	M82	M82	M82
SL2.40ch05	63291231	63177055	63405408	M82	M82	M82	M82	M82	M82	M82	M82	M82	M82	M82	M82	PEN	M82	PEN	M82	M82	M82	M82	M82	M82	M82	M82	M82	M82	M82	M82	M82	M82	M82	M82	M82	M82	M82	M82	M82	M82	M82	M82	M82	PEN	M82	M82	M82	M82	M82
SL2.40ch05	63428812	63416837	63440788	M82	M82	M82	M82	M82	M82	M82	M82	M82	M82	M82	M82	PEN	M82	PEN	M82	M82	M82	M82	M82	M82	M82	M82	M82	M82	M82	M82	M82	M82	M82	M82	M82	M82	M82	M82	M82	M82	M82	M82	M82	PEN	PEN	M82	M82	M82	M82
SL2.40ch05	63454078	63445391	63462765	M82	M82	M82	M82	M82	M82	M82	M82	M82	M82	M82	M82	PEN	M82	PEN	M82	M82	M82	M82	M82	M82	M82	M82	M82	M82	M82	M82	M82	M82	M82	M82	M82	M82	M82	M82	M82	M82	M82	M82	M82	PEN	PEN	M82	M82	M82	M82
SL2.40ch05	63502001	63486863	63517140	M82	M82	M82	M82	M82	M82	M82	M82	M82	M82	M82	M82	PEN	M82	PEN	M82	M82	M82	M82	M82	M82	M82	M82	M82	M82	M82	M82	M82	M82	M82	M82	M82	M82	M82	M82	M82	M82	M82	M82	M82	PEN	PEN	M82	M82	M82	M82
SL2.40ch05	63594889	63526538	63663241	M82	M82	M82	M82	M82	M82	M82	M82	M82	M82	M82	M82	PEN	M82	PEN	M82	M82	M82	M82	M82	M82	M82	M82	M82	M82	M82	M82	M82	M82	M82	M82	M82	M82	M82	M82	M82	M82	M82	M82	M82	PEN	PEN	M82	M82	M82	M82
SL2.40ch05	63720608	63675300	63765916	M82	M82	M82	M82	M82	M82	M82	M82	M82	M82	M82	M82	PEN	M82	PEN	M82	M82	M82	M82	M82	M82	M82	M82	M82	M82	M82	M82	M82	M82	M82	M82	M82	M82	M82	M82	M82	M82	M82	M82	M82	PEN	PEN	M82	M82	M82	M82
SL2.40ch05	63769588	63768538	63770639	M82	M82	M82	M82	M82	M82	M82	M82	M82	M82	M82	M82	PEN	M82	PEN	M82	M82	M82	M82	M82	M82	M82	M82	M82	M82	M82	M82	M82	M82	M82	M82	M82	M82	M82	M82	M82	M82	M82	M82	M82	PEN	PEN	M82	M82	M82	M82
SL2.40ch05	63804931	63797051	63812811	M82	M82	M82	M82	M82	M82	M82	M82	M82	M82	M82	M82	PEN	M82	PEN	M82	M82	M82	M82	M82	M82	M82	M82	M82	M82	M82	M82	M82	M82	M82	M82	M82	M82	M82	M82	M82	M82	M82	M82	M82	PEN	PEN	M82	M82	M82	M82
SL2.40ch05	63929189	63847227	64011151	M82	M82	M82	M82	M82	M82	M82	M82	M82	M82	M82	M82	PEN	M82	PEN	M82	M82	M82	M82	M82	M82	M82	M82	M82	M82	M82	M82	M82	M82	M82	M82	M82	M82	M82	M82	M82	M82	M82	M82	M82	PEN	PEN	M82	M82	M82	PEN
SL2.40ch05	64048042	64019575	64076509	M82	M82	M82	M82	M82	M82	M82	M82	M82	M82	M82	M82	PEN	M82	PEN	M82	M82	M82	M82	M82	M82	M82	M82	M82	M82	M82	M82	M82	M82	M82	M82	M82	M82	M82	M82	M82	M82	M82	M82	M82	PEN	PEN	M82	M82	M82	PEN
SL2.40ch05	64095963	64089456	64102470	M82	M82	M82	M82	M82	M82	M82	M82	M82	M82	M82	M82	PEN	M82	PEN	M82	M82	M82	M82	M82	M82	M82	M82	M82	M82	M82	M82	M82	M82	M82	M82	M82	M82	M82	M82	M82	M82	M82	M82	M82	M82	M82	M82	M82	M82	PEN
SL2.40ch05	64125831	64116179	64135483	M82	M82	M82	M82	M82	M82	M82	M82	M82	M82	M82	M82	M82	M82	PEN	M82	M82	M82	M82	M82	M82	M82	M82	M82	M82	M82	M82	M82	M82	M82	M82	M82	M82	M82	M82	M82	M82	M82	M82	M82	M82	M82	M82	M82	M82	PEN
SL2.40ch05	64233919	64145052	64322786	M82	M82	M82	M82	M82	M82	M82	M82	M82	M82	M82	M82	M82	M82	PEN	M82	M82	M82	M82	M82	M82	M82	M82	M82	M82	M82	M82	M82	M82	M82	M82	M82	M82	M82	M82	M82	M82	M82	M82	M82	M82	M82	M82	M82	M82	PEN
SL2.40ch05	64380344	64329617	64431071	M82	M82	M82	M82	M82	M82	M82	M82	M82	M82	M82	M82	M82	M82	M82	M82	M82	M82	M82	M82	M82	M82	M82	M82	M82	M82	M82	M82	M82	M82	M82	M82	M82	M82	M82	M82	M82	M82	M82	M82	M82	M82	M82	M82	M82	PEN
SL2.40ch05	64448781	64447050	64450513	M82	M82	M82	M82	M82	M82	M82	M82	M82	M82	M82	M82	M82	M82	M82	M82	M82	M82	M82	M82	M82	M82	M82	M82	M82	M82	M82	M82	M82	M82	M82	M82	M82	M82	M82	M82	M82	M82	M82	M82	M82	M82	M82	M82	M82	PEN
SL2.40ch05	64680807	64478310	64883304	M82	M82	M82	M82	M82	M82	M82	M82	M82	M82	M82	M82	M82	M82	M82	M82	M82	M82	M82	M82	M82	M82	M82	M82	M82	M82	M82	M82	M82	M82	M82	M82	M82	M82	M82	M82	M82	M82	M82	M82	M82	M82	M82	M82	M82	PEN
SL2.40ch05	64902461	64889092	64915831	M82	M82	M82	M82	M82	M82	M82	M82	M82	M82	M82	M82	M82	M82	M82	M82	M82	M82	M82	M82	M82	M82	M82	M82	M82	M82	M82	M82	M82	M82	M82	M82	M82	M82	M82	M82	M82	M82	M82	M82	M82	M82	M82	M82	M82	PEN
SL2.40ch05	64972651	64923865	65021438	M82	M82	M82	M82	M82	M82	M82	M82	M82	M82	M82	M82	M82	M82	M82	M82	M82	M82	M82	M82	M82	M82	M82	M82	M82	M82	M82	M82	M82	M82	M82	M82	M82	M82	M82	M82	M82	M82	M82	M82	M82	M82	M82	M82	M82	PEN
SL2.40ch06	706654	1	1413308	M82	PEN	M82	PEN	M82	M82	M82	M82	M82	M82	PEN	M82	M82	M82	PEN	M82	M82	M82	M82	M82	M82	PEN	PEN	M82	M82	M82	M82	M82	M82	M82	M82	M82	M82	M82	M82	M82	M82	M82	M82	M82	M82	M82	M82	PEN	PEN	M82
SL2.40ch06	1498977	1439426	1558528	M82	PEN	M82	PEN	M82	M82	M82	M82	M82	M82	PEN	M82	M82	M82	PEN	M82	M82	M82	M82	M82	M82	PEN	PEN	M82	M82	M82	M82	M82	M82	M82	M82	M82	M82	M82	M82	M82	M82	M82	M82	M82	M82	M82	M82	PEN	PEN	M82
SL2.40ch06	1624326	1572493	1676160	M82	PEN	M82	PEN	M82	M82	M82	M82	M82	M82	PEN	M82	M82	M82	PEN	M82	M82	M82	M82	M82	M82	PEN	PEN	M82	M82	M82	M82	M82	M82	M82	M82	M82	M82	M82	M82	M82	M82	M82	M82	M82	M82	M82	M82	PEN	PEN	M82
SL2.40ch06	1811863	1702681	1921046	M82	PEN	M82	PEN	M82	M82	M82	M82	M82	M82	PEN	M82	M82	M82	PEN	M82	M82	M82	M82	M82	M82	PEN	PEN	M82	M82	M82	M82	M82	M82	M82	M82	M82	M82	M82	M82	M82	M82	M82	M82	M82	M82	M82	M82	PEN	PEN	M82
SL2.40ch06	2032073	1939342	2124805	M82	PEN	M82	PEN	M82	M82	M82	M82	M82	M82	PEN	M82	M82	M82	PEN	M82	M82	M82	M82	M82	M82	PEN	PEN	M82	M82	M82	M82	M82	M82	M82	M82	M82	M82	M82	M82	M82	M82	M82	M82	M82	M82	M82	M82	PEN	PEN	M82
SL2.40ch06	2324393	2158143	2490644	M82	PEN	M82	PEN	M82	M82	M82	M82	M82	M82	PEN	M82	M82	M82	PEN	M82	M82	M82	M82	M82	M82	PEN	PEN	M82	M82	M82	M82	M82	M82	M82	M82	M82	M82	M82	M82	M82	M82	M82	M82	M82	M82	M82	M82	PEN	PEN	M82
SL2.40ch06	2697476	2549625	2845328	M82	PEN	M82	PEN	M82	M82	M82	M82	M82	M82	PEN	M82	M82	M82	PEN	M82	M82	M82	M82	M82	M82	PEN	PEN	M82	M82	M82	M82	M82	M82	M82	M82	M82	M82	M82	M82	M82	M82	M82	M82	M82	M82	M82	M82	PEN	PEN	M82
SL2.40ch06	15267031	2860481	27673581	M82	PEN	M82	PEN	M82	M82	M82	M82	M82	M82	PEN	M82	M82	M82	PEN	M82	M82	M82	M82	M82	M82	PEN	PEN	M82	M82	M82	M82	M82	M82	M82	M82	M82	M82	M82	M82	M82	M82	M82	M82	M82	M82	M82	M82	PEN	PEN	M82
SL2.40ch06	28591775	27705164	29478386	M82	PEN	M82	PEN	M82	M82	M82	M82	M82	M82	PEN	M82	M82	M82	PEN	M82	M82	M82	M82	M82	M82	PEN	PEN	M82	M82	M82	M82	M82	M82	M82	M82	M82	M82	M82	M82	M82	M82	M82	M82	M82	M82	M82	M82	PEN	PEN	M82
SL2.40ch06	29889832	29519795	30259869	M82	PEN	M82	PEN	M82	M82	M82	M82	M82	M82	PEN	M82	M82	M82	PEN	M82	M82	M82	M82	M82	M82	PEN	PEN	M82	M82	M82	M82	M82	M82	M82	M82	M82	M82	M82	M82	M82	M82	M82	M82	M82	M82	M82	M82	PEN	PEN	M82
SL2.40ch06	30453591	30282728	30624454	M82	PEN	M82	PEN	M82	M82	M82	M82	M82	M82	PEN	M82	M82	M82	PEN	M82	M82	M82	M82	M82	M82	PEN	PEN	M82	M82	M82	M82	M82	M82	M82	M82	M82	M82	M82	M82	M82	M82	M82	M82	M82	M82	M82	M82	PEN	PEN	M82
SL2.40ch06	30672044	30650125	30693963	M82	PEN	M82	PEN	M82	M82	M82	M82	M82	M82	PEN	M82	M82	M82	PEN	M82	M82	M82	M82	M82	M82	PEN	PEN	M82	M82	M82	M82	M82	M82	M82	M82	M82	M82	M82	M82	M82	M82	M82	M82	M82	M82	M82	M82	PEN	PEN	M82
SL2.40ch06	31090435	30709631	31471240	M82	PEN	M82	PEN	M82	M82	M82	M82	M82	M82	PEN	M82	M82	M82	PEN	M82	M82	M82	M82	M82	M82	PEN	PEN	M82	M82	M82	M82	M82	M82	M82	M82	M82	M82	M82	M82	M82	M82	M82	M82	M82	M82	M82	M82	PEN	PEN	M82
SL2.40ch06	31541349	31483607	31599092	M82	PEN	M82	M82	M82	M82	M82	M82	M82	M82	PEN	M82	M82	M82	PEN	M82	M82	M82	M82	M82	M82	PEN	PEN	M82	M82	M82	M82	M82	M82	M82	M82	M82	M82	M82	M82	M82	M82	M82	M82	M82	M82	M82	M82	PEN	PEN	M82
SL2.40ch06	31708862	31660854	31756870	M82	PEN	M82	M82	M82	M82	M82	M82	M82	M82	PEN	M82	M82	M82	PEN	M82	M82	M82	M82	M82	M82	PEN	PEN	M82	M82	M82	M82	M82	M82	M82	M82	M82	M82	M82	M82	M82	M82	M82	M82	M82	M82	M82	M82	PEN	PEN	M82
SL2.40ch06	31772046	31766587	31777506	M82	PEN	M82	M82	M82	M82	M82	M82	M82	M82	PEN	M82	M82	M82	PEN	M82	M82	M82	M82	M82	M82	PEN	PEN	M82	M82	M82	M82	M82	M82	M82	M82	M82	M82	M82	M82	M82	M82	M82	M82	M82	M82	M82	M82	PEN	PEN	M82
SL2.40ch06	32021280	31782639	32259921	M82	PEN	M82	M82	M82	M82	M82	M82	M82	M82	PEN	M82	M82	M82	PEN	M82	M82	M82	M82	M82	M82	PEN	PEN	M82	M82	M82	M82	M82	M82	M82	M82	M82	M82	M82	M82	M82	M82	M82	M82	M82	M82	M82	M82	PEN	PEN	M82
SL2.40ch06	32320076	32261080	32379073	M82	PEN	M82	M82	M82	M82	M82	M82	M82	M82	PEN	M82	M82	M82	PEN	M82	M82	M82	M82	M82	M82	PEN	PEN	M82	M82	M82	M82	M82	M82	M82	M82	M82	M82	M82	M82	M82	M82	M82	M82	M82	M82	M82	M82	PEN	PEN	M82
SL2.40ch06	32685383	32411199	32959567	M82	PEN	M82	M82	M82	M82	M82	M82	M82	M82	M82	M82	M82	M82	PEN	M82	M82	M82	M82	M82	M82	PEN	PEN	M82	M82	M82	M82	M82	M82	M82	M82	M82	M82	M82	M82	M82	M82	M82	M82	M82	M82	M82	M82	PEN	PEN	M82
SL2.40ch06	33075799	32971632	33179967	M82	PEN	M82	M82	M82	M82	M82	M82	M82	M82	M82	M82	M82	M82	PEN	M82	M82	M82	M82	M82	M82	PEN	PEN	M82	M82	M82	M82	M82	M82	M82	M82	M82	M82	M82	M82	M82	M82	M82	M82	M82	M82	M82	M82	PEN	PEN	M82
SL2.40ch06	33221461	33191067	33251856	M82	PEN	M82	M82	M82	M82	M82	M82	M82	M82	M82	M82	M82	M82	PEN	M82	M82	M82	M82	M82	M82	PEN	PEN	M82	M82	M82	M82	M82	M82	M82	M82	M82	M82	M82	M82	M82	M82	M82	M82	M82	M82	M82	M82	PEN	PEN	M82
SL2.40ch06	33426999	33284361	33569637	M82	PEN	M82	M82	M82	M82	M82	M82	M82	M82	M82	M82	M82	M82	PEN	M82	M82	M82	M82	M82	M82	PEN	PEN	M82	M82	M82	M82	M82	M82	M82	M82	M82	M82	M82	M82	M82	M82	M82	M82	M82	M82	M82	M82	PEN	PEN	M82
SL2.40ch06	33584152	33584056	33584248	M82	PEN	M82	M82	M82	M82	M82	M82	M82	M82	M82	M82	M82	M82	PEN	M82	M82	M82	M82	M82	M82	PEN	PEN	M82	M82	M82	M82	M82	M82	M82	M82	M82	M82	M82	M82	M82	M82	M82	M82	M82	M82	M82	M82	PEN	PEN	M82
SL2.40ch06	33764478	33601486	33927471	M82	PEN	M82	M82	M82	M82	M82	M82	M82	M82	M82	M82	M82	M82	M82	M82	M82	M82	M82	M82	M82	PEN	PEN	M82	M82	M82	M82	M82	M82	M82	M82	M82	M82	M82	M82	M82	M82	M82	M82	M82	M82	M82	M82	PEN	PEN	M82
SL2.40ch06	34053043	33933122	34172964	M82	PEN	M82	M82	M82	M82	M82	M82	M82	M82	M82	M82	M82	M82	M82	M82	M82	M82	M82	M82	M82	PEN	PEN	M82	M82	M82	M82	M82	M82	M82	M82	M82	M82	M82	M82	M82	M82	M82	M82	M82	M82	M82	M82	PEN	PEN	M82
SL2.40ch06	34250250	34214301	34286200	M82	PEN	M82	M82	M82	M82	M82	M82	M82	M82	M82	M82	M82	M82	M82	M82	M82	M82	M82	M82	M82	M82	M82	M82	M82	M82	M82	M82	M82	M82	M82	M82	M82	M82	M82	M82	M82	M82	M82	M82	M82	M82	M82	PEN	PEN	M82
SL2.40ch06	34421582	34304006	34539158	M82	PEN	M82	M82	M82	M82	M82	M82	M82	M82	M82	M82	M82	M82	M82	M82	M82	M82	M82	M82	M82	M82	M82	M82	M82	M82	M82	M82	M82	M82	M82	M82	M82	M82	M82	M82	M82	M82	M82	M82	M82	M82	M82	PEN	PEN	M82
SL2.40ch06	34729138	34540975	34917301	M82	PEN	M82	M82	M82	M82	M82	M82	M82	M82	M82	M82	M82	M82	M82	M82	M82	M82	M82	M82	M82	M82	M82	M82	M82	M82	M82	M82	M82	M82	M82	M82	M82	M82	M82	M82	M82	M82	M82	M82	M82	M82	M82	M82	M82	M82
SL2.40ch06	35000724	34948297	35053151	M82	M82	M82	M82	M82	M82	M82	M82	M82	M82	M82	M82	M82	M82	M82	M82	M82	M82	M82	M82	M82	M82	M82	M82	M82	M82	M82	M82	M82	M82	M82	M82	M82	M82	M82	M82	M82	M82	M82	M82	M82	M82	M82	M82	M82	M82
SL2.40ch06	35236801	35150369	35323234	M82	M82	M82	M82	M82	M82	M82	M82	M82	M82	M82	M82	M82	M82	M82	M82	M82	M82	M82	M82	M82	M82	M82	M82	M82	M82	M82	M82	M82	M82	M82	M82	M82	M82	M82	M82	M82	M82	M82	M82	M82	M82	M82	M82	M82	M82
SL2.40ch06	35442468	35339108	35545829	M82	M82	M82	M82	M82	M82	M82	M82	M82	M82	M82	M82	M82	M82	M82	M82	M82	M82	M82	M82	M82	M82	M82	M82	M82	M82	M82	PEN	M82	M82	M82	M82	M82	M82	M82	M82	M82	M82	M82	M82	M82	M82	M82	M82	M82	M82
SL2.40ch06	37049144	35649429	38448860	M82	M82	M82	M82	M82	M82	M82	M82	M82	M82	M82	M82	M82	M82	M82	M82	M82	M82	M82	M82	M82	M82	M82	M82	M82	M82	M82	PEN	M82	M82	M82	M82	M82	M82	M82	M82	M82	M82	M82	M82	M82	M82	M82	M82	M82	M82
SL2.40ch06	38481446	38460525	38502368	M82	M82	M82	M82	M82	M82	M82	M82	M82	M82	M82	M82	M82	M82	M82	M82	M82	M82	M82	M82	M82	M82	M82	M82	M82	M82	M82	PEN	M82	M82	M82	M82	M82	M82	M82	M82	M82	M82	M82	M82	M82	M82	M82	M82	M82	M82
SL2.40ch06	38620502	38528034	38712971	M82	M82	M82	M82	M82	M82	M82	M82	M82	M82	M82	M82	M82	M82	M82	M82	M82	M82	M82	M82	M82	M82	PEN	M82	M82	M82	M82	PEN	M82	M82	M82	M82	M82	M82	M82	M82	M82	M82	M82	M82	M82	M82	M82	M82	M82	M82
SL2.40ch06	38754755	38750526	38758984	M82	M82	M82	M82	M82	M82	M82	M82	M82	M82	M82	M82	M82	M82	M82	M82	M82	M82	M82	M82	M82	M82	PEN	M82	M82	M82	M82	PEN	M82	M82	M82	M82	M82	M82	M82	M82	M82	M82	M82	M82	M82	M82	M82	M82	M82	M82
SL2.40ch06	38853882	38760799	38946966	M82	M82	M82	M82	M82	M82	M82	M82	M82	M82	M82	M82	M82	M82	M82	M82	M82	M82	M82	M82	M82	M82	PEN	M82	M82	M82	M82	PEN	M82	M82	M82	M82	M82	M82	M82	M82	M82	M82	M82	M82	M82	M82	M82	M82	M82	M82
SL2.40ch06	38973518	38968898	38978138	M82	M82	M82	M82	M82	M82	M82	M82	M82	M82	M82	M82	M82	M82	M82	M82	M82	M82	M82	M82	M82	M82	PEN	M82	M82	M82	M82	PEN	M82	M82	M82	M82	M82	M82	M82	M82	M82	M82	M82	M82	M82	M82	M82	M82	M82	M82
SL2.40ch06	39128968	38987147	39270790	M82	M82	M82	M82	M82	M82	M82	M82	M82	M82	M82	M82	M82	M82	M82	M82	M82	M82	M82	M82	M82	M82	PEN	M82	M82	M82	M82	PEN	M82	M82	M82	M82	M82	M82	M82	M82	M82	M82	M82	M82	M82	M82	M82	M82	M82	M82
SL2.40ch06	39399231	39287528	39510934	M82	M82	M82	M82	M82	M82	M82	M82	M82	M82	M82	M82	M82	M82	M82	M82	M82	M82	M82	M82	M82	M82	PEN	M82	M82	M82	M82	PEN	M82	M82	M82	M82	M82	M82	M82	M82	M82	M82	M82	M82	M82	M82	M82	M82	M82	M82
SL2.40ch06	39661895	39514752	39809038	M82	M82	M82	M82	M82	M82	M82	M82	M82	M82	M82	M82	M82	M82	M82	M82	M82	M82	M82	M82	M82	M82	PEN	M82	M82	M82	M82	PEN	M82	M82	M82	M82	M82	M82	M82	M82	M82	M82	M82	M82	M82	M82	PEN	M82	M82	M82
SL2.40ch06	39825659	39811103	39840216	M82	M82	M82	M82	M82	M82	M82	M82	M82	M82	M82	M82	M82	M82	M82	M82	M82	M82	M82	M82	M82	M82	PEN	M82	M82	M82	M82	PEN	M82	M82	M82	M82	M82	M82	M82	M82	M82	M82	M82	M82	M82	M82	PEN	M82	M82	M82
SL2.40ch06	39902229	39894812	39909646	M82	M82	M82	M82	M82	PEN	M82	M82	M82	M82	M82	M82	M82	M82	M82	M82	M82	M82	M82	M82	M82	M82	PEN	M82	M82	M82	M82	PEN	M82	M82	M82	M82	M82	M82	M82	M82	M82	M82	M82	M82	M82	M82	PEN	M82	M82	M82
SL2.40ch06	39933664	39918553	39948775	M82	M82	M82	M82	M82	PEN	M82	M82	M82	M82	M82	M82	M82	M82	M82	M82	M82	M82	M82	M82	M82	M82	PEN	M82	M82	M82	M82	PEN	M82	M82	M82	M82	M82	M82	M82	PEN	M82	M82	M82	M82	M82	M82	PEN	M82	M82	M82
SL2.40ch06	39968178	39949737	39986619	M82	M82	M82	M82	M82	PEN	M82	M82	M82	M82	M82	M82	M82	M82	M82	M82	M82	M82	M82	M82	M82	M82	PEN	M82	M82	M82	M82	PEN	M82	M82	M82	M82	M82	M82	M82	PEN	M82	M82	M82	M82	M82	M82	PEN	M82	M82	M82
SL2.40ch06	40173851	40009428	40338275	M82	M82	M82	M82	M82	PEN	M82	M82	M82	M82	M82	M82	M82	M82	M82	M82	M82	M82	M82	M82	M82	M82	PEN	M82	M82	M82	M82	PEN	M82	M82	M82	M82	M82	M82	M82	PEN	M82	M82	M82	M82	M82	M82	PEN	M82	M82	M82
SL2.40ch06	40352481	40339091	40365872	M82	M82	M82	M82	M82	PEN	M82	M82	M82	M82	M82	M82	M82	M82	M82	M82	M82	M82	M82	M82	M82	M82	PEN	M82	M82	M82	M82	PEN	M82	M82	M82	M82	M82	M82	M82	PEN	M82	M82	M82	M82	M82	M82	PEN	M82	M82	M82
SL2.40ch06	40693270	40407880	40978661	M82	M82	M82	M82	M82	PEN	M82	M82	M82	M82	M82	M82	M82	M82	M82	M82	M82	M82	M82	M82	M82	M82	PEN	M82	M82	M82	M82	PEN	M82	M82	M82	M82	M82	M82	M82	PEN	M82	M82	M82	M82	M82	M82	PEN	M82	M82	M82
SL2.40ch06	41006212	40990523	41021902	M82	M82	M82	M82	M82	PEN	M82	M82	M82	M82	M82	M82	M82	M82	M82	M82	M82	M82	M82	M82	M82	M82	PEN	M82	M82	M82	M82	PEN	M82	M82	M82	M82	M82	M82	M82	PEN	M82	M82	M82	M82	M82	M82	PEN	M82	M82	M82
SL2.40ch06	41041265	41025115	41057415	M82	M82	M82	M82	M82	PEN	M82	M82	M82	M82	M82	M82	M82	M82	M82	M82	M82	M82	M82	M82	M82	M82	M82	M82	M82	M82	M82	PEN	M82	M82	M82	M82	M82	M82	M82	PEN	M82	M82	M82	M82	M82	M82	PEN	M82	M82	M82
SL2.40ch06	41118649	41068906	41168392	M82	M82	M82	M82	M82	PEN	M82	M82	M82	M82	M82	M82	M82	M82	M82	M82	M82	M82	M82	M82	M82	M82	M82	M82	M82	M82	M82	PEN	M82	M82	M82	M82	M82	M82	M82	PEN	M82	M82	M82	M82	M82	M82	PEN	M82	M82	M82
SL2.40ch06	41349520	41176965	41522076	M82	M82	M82	M82	M82	PEN	M82	M82	M82	M82	M82	M82	M82	M82	M82	M82	M82	M82	M82	M82	M82	M82	M82	M82	M82	M82	M82	PEN	M82	M82	M82	M82	M82	M82	M82	PEN	M82	M82	M82	M82	M82	M82	PEN	M82	M82	M82
SL2.40ch06	41592851	41542631	41643072	M82	M82	M82	M82	M82	PEN	M82	M82	M82	M82	M82	M82	M82	M82	M82	M82	M82	M82	M82	M82	M82	M82	M82	M82	M82	M82	M82	PEN	M82	M82	M82	M82	M82	M82	M82	PEN	M82	M82	M82	M82	M82	M82	PEN	M82	M82	M82
SL2.40ch06	41757082	41672085	41842079	M82	M82	M82	M82	M82	PEN	M82	M82	M82	M82	M82	M82	M82	M82	M82	M82	M82	M82	M82	M82	M82	M82	M82	M82	M82	M82	M82	PEN	M82	M82	M82	M82	M82	M82	M82	PEN	M82	M82	M82	M82	M82	M82	PEN	M82	M82	M82
SL2.40ch06	41851168	41843227	41859109	M82	M82	M82	M82	M82	PEN	M82	M82	M82	M82	M82	M82	M82	M82	M82	M82	M82	M82	M82	M82	M82	M82	M82	M82	M82	M82	M82	PEN	M82	M82	M82	M82	M82	M82	M82	PEN	M82	M82	M82	M82	M82	M82	PEN	M82	M82	M82
SL2.40ch06	41920655	41869524	41971787	M82	M82	M82	M82	M82	PEN	M82	M82	M82	M82	M82	M82	M82	M82	M82	M82	M82	M82	M82	M82	M82	M82	M82	M82	M82	M82	M82	PEN	M82	M82	M82	M82	M82	M82	M82	PEN	M82	M82	M82	M82	M82	M82	PEN	M82	M82	M82
SL2.40ch06	42077893	41986099	42169688	M82	M82	M82	M82	M82	PEN	M82	M82	M82	M82	M82	M82	M82	M82	M82	M82	M82	M82	M82	M82	M82	M82	M82	M82	M82	M82	M82	PEN	M82	M82	M82	M82	M82	M82	M82	PEN	M82	M82	M82	M82	M82	M82	PEN	M82	M82	M82
SL2.40ch06	42191645	42180960	42202331	M82	M82	M82	M82	M82	PEN	M82	M82	M82	M82	M82	M82	M82	M82	M82	M82	M82	M82	M82	M82	M82	M82	M82	M82	M82	M82	M82	PEN	M82	M82	M82	M82	M82	M82	M82	PEN	M82	M82	M82	M82	M82	M82	PEN	M82	M82	M82
SL2.40ch06	42272127	42239693	42304561	M82	M82	M82	M82	M82	PEN	M82	M82	M82	M82	M82	M82	M82	M82	M82	M82	M82	M82	M82	M82	M82	M82	M82	M82	M82	M82	M82	PEN	M82	M82	M82	M82	M82	M82	M82	PEN	M82	M82	M82	M82	M82	M82	PEN	M82	M82	M82
SL2.40ch06	42322105	42311059	42333152	M82	M82	M82	M82	M82	PEN	M82	M82	M82	M82	M82	M82	M82	M82	M82	M82	M82	M82	M82	M82	M82	M82	M82	M82	M82	M82	M82	PEN	M82	M82	M82	M82	M82	M82	M82	PEN	M82	M82	M82	M82	M82	M82	PEN	M82	M82	M82
SL2.40ch06	42393703	42393703	42393703	M82	M82	M82	M82	M82	PEN	PEN	PEN	M82	M82	M82	M82	M82	M82	M82	M82	M82	M82	M82	M82	M82	M82	M82	M82	M82	M82	M82	PEN	M82	M82	M82	M82	M82	M82	M82	PEN	M82	M82	M82	M82	M82	M82	PEN	M82	M82	M82
SL2.40ch06	42401564	42394205	42408923	M82	M82	M82	M82	M82	PEN	PEN	PEN	M82	M82	M82	M82	M82	M82	M82	M82	M82	M82	M82	M82	M82	M82	M82	M82	M82	M82	M82	PEN	M82	M82	M82	M82	M82	M82	M82	PEN	M82	M82	M82	M82	M82	M82	PEN	M82	M82	M82
SL2.40ch06	42446750	42409516	42483985	M82	M82	M82	M82	M82	PEN	PEN	PEN	M82	M82	M82	M82	M82	M82	M82	M82	M82	M82	M82	M82	M82	M82	M82	M82	M82	M82	M82	PEN	M82	M82	M82	M82	M82	M82	M82	PEN	M82	M82	M82	M82	M82	M82	PEN	M82	M82	M82
SL2.40ch06	42487746	42486535	42488957	M82	M82	M82	M82	M82	PEN	PEN	PEN	M82	M82	M82	M82	M82	M82	M82	M82	M82	M82	M82	M82	M82	M82	M82	M82	M82	M82	M82	PEN	M82	M82	M82	M82	M82	M82	M82	PEN	M82	M82	M82	M82	M82	M82	PEN	M82	M82	M82
SL2.40ch06	42605308	42554478	42656139	M82	M82	M82	M82	M82	PEN	PEN	PEN	M82	M82	M82	M82	M82	M82	M82	M82	M82	M82	M82	M82	M82	M82	M82	M82	M82	M82	M82	PEN	M82	M82	M82	M82	M82	M82	M82	PEN	M82	M82	M82	M82	M82	M82	PEN	M82	M82	M82
SL2.40ch06	42823414	42663415	42983413	M82	M82	M82	M82	M82	PEN	PEN	PEN	M82	M82	M82	M82	M82	M82	M82	M82	M82	M82	M82	M82	M82	M82	M82	M82	M82	M82	M82	M82	M82	M82	M82	M82	M82	M82	M82	PEN	M82	M82	M82	M82	M82	M82	PEN	M82	M82	M82
SL2.40ch06	43016497	42998114	43034880	M82	M82	M82	M82	M82	PEN	PEN	M82	M82	M82	M82	M82	M82	M82	M82	M82	M82	M82	M82	M82	M82	M82	M82	M82	M82	M82	M82	M82	M82	M82	M82	M82	M82	M82	M82	PEN	M82	M82	M82	M82	M82	M82	PEN	M82	M82	M82
SL2.40ch06	43245934	43107329	43384539	M82	M82	M82	M82	M82	M82	PEN	M82	M82	M82	M82	M82	M82	M82	M82	M82	M82	M82	M82	M82	M82	M82	M82	M82	M82	M82	M82	M82	M82	M82	M82	M82	M82	M82	M82	PEN	M82	M82	M82	M82	M82	M82	PEN	M82	M82	M82
SL2.40ch06	43448417	43387784	43509051	M82	M82	M82	M82	M82	M82	PEN	M82	M82	M82	M82	M82	M82	M82	M82	M82	M82	M82	M82	M82	M82	M82	M82	M82	M82	M82	M82	M82	M82	M82	M82	M82	M82	M82	M82	PEN	M82	M82	M82	M82	M82	M82	PEN	M82	M82	M82
SL2.40ch06	43680914	43529360	43832469	M82	M82	M82	M82	M82	M82	PEN	M82	M82	M82	M82	M82	M82	M82	M82	M82	M82	M82	M82	M82	M82	M82	M82	M82	M82	M82	M82	M82	M82	M82	M82	M82	M82	M82	M82	PEN	M82	M82	M82	M82	M82	M82	PEN	M82	M82	M82
SL2.40ch06	43841180	43834093	43848268	M82	M82	M82	M82	M82	M82	PEN	M82	M82	M82	M82	M82	M82	M82	M82	M82	M82	M82	M82	M82	M82	M82	M82	M82	M82	M82	M82	M82	M82	M82	M82	M82	M82	M82	M82	PEN	M82	M82	M82	M82	M82	M82	PEN	M82	M82	M82
SL2.40ch06	43902732	43855730	43949735	M82	M82	M82	M82	M82	M82	PEN	M82	M82	M82	M82	M82	M82	M82	M82	M82	M82	M82	M82	M82	M82	M82	M82	M82	M82	M82	M82	M82	M82	M82	M82	M82	M82	M82	M82	PEN	M82	M82	M82	M82	M82	M82	PEN	M82	M82	M82
SL2.40ch06	43962374	43951767	43972981	M82	M82	M82	M82	M82	M82	PEN	M82	M82	M82	M82	M82	M82	M82	M82	M82	M82	M82	M82	M82	M82	M82	M82	M82	M82	M82	M82	M82	M82	M82	M82	M82	M82	M82	M82	M82	M82	M82	M82	M82	M82	M82	PEN	M82	M82	M82
SL2.40ch06	44005104	43982617	44027591	M82	M82	M82	M82	M82	M82	PEN	M82	M82	M82	M82	M82	M82	M82	M82	M82	M82	M82	M82	M82	M82	M82	M82	M82	M82	M82	M82	M82	M82	M82	M82	M82	M82	M82	M82	M82	M82	M82	M82	M82	M82	M82	PEN	M82	M82	M82
SL2.40ch06	44069047	44043201	44094893	M82	M82	M82	M82	M82	M82	PEN	M82	M82	M82	M82	M82	M82	M82	M82	M82	M82	M82	M82	M82	M82	M82	M82	M82	M82	M82	M82	M82	M82	M82	M82	M82	M82	M82	M82	M82	M82	M82	M82	M82	M82	M82	PEN	M82	M82	M82
SL2.40ch06	44110420	44097903	44122938	M82	M82	M82	M82	M82	M82	PEN	M82	M82	M82	M82	M82	M82	M82	M82	M82	M82	M82	M82	M82	M82	M82	M82	M82	M82	M82	M82	M82	M82	M82	M82	M82	M82	M82	M82	M82	M82	M82	M82	M82	M82	M82	PEN	M82	M82	M82
SL2.40ch06	44315789	44154293	44477286	M82	M82	M82	M82	M82	M82	PEN	M82	M82	M82	M82	M82	M82	M82	M82	M82	M82	M82	M82	M82	M82	M82	M82	M82	M82	M82	M82	M82	M82	M82	M82	M82	M82	M82	M82	M82	M82	M82	M82	M82	M82	M82	PEN	M82	M82	M82
SL2.40ch06	44527587	44485699	44569475	M82	M82	M82	PEN	M82	M82	PEN	M82	M82	M82	M82	M82	M82	M82	M82	M82	M82	M82	M82	M82	M82	M82	M82	M82	M82	M82	M82	M82	M82	M82	M82	M82	M82	M82	M82	M82	M82	M82	M82	M82	M82	M82	PEN	M82	M82	M82
SL2.40ch06	44586811	44572402	44601221	M82	M82	M82	PEN	M82	M82	PEN	M82	M82	M82	M82	M82	M82	M82	M82	M82	M82	M82	M82	M82	M82	M82	M82	M82	M82	M82	M82	M82	M82	M82	M82	M82	M82	M82	M82	M82	M82	M82	M82	M82	M82	M82	PEN	M82	M82	M82
SL2.40ch06	44682468	44601977	44762959	M82	M82	M82	PEN	M82	M82	PEN	M82	M82	M82	M82	M82	M82	M82	M82	M82	M82	M82	M82	M82	M82	M82	M82	M82	M82	M82	M82	M82	M82	M82	M82	M82	M82	M82	M82	M82	M82	M82	M82	M82	M82	M82	PEN	M82	M82	M82
SL2.40ch06	44815604	44779760	44851448	M82	M82	M82	PEN	M82	M82	PEN	M82	M82	M82	M82	M82	M82	M82	M82	M82	M82	M82	M82	M82	M82	M82	M82	M82	M82	M82	M82	M82	M82	M82	M82	M82	M82	M82	M82	M82	M82	M82	M82	M82	M82	M82	PEN	M82	M82	M82
SL2.40ch06	44918085	44853982	44982189	M82	M82	M82	PEN	M82	M82	PEN	M82	M82	M82	M82	M82	M82	M82	M82	M82	M82	M82	M82	M82	M82	M82	M82	M82	M82	M82	M82	M82	M82	M82	M82	M82	M82	M82	M82	M82	M82	M82	M82	M82	M82	M82	PEN	M82	M82	M82
SL2.40ch06	45009429	44986898	45031960	M82	M82	M82	PEN	M82	M82	PEN	M82	M82	M82	M82	M82	M82	M82	M82	M82	M82	M82	M82	M82	M82	M82	M82	M82	M82	M82	M82	M82	M82	M82	M82	M82	M82	M82	M82	M82	M82	M82	M82	M82	M82	M82	PEN	M82	M82	M82
SL2.40ch06	45121683	45034707	45208659	M82	M82	M82	PEN	M82	M82	PEN	M82	M82	M82	M82	M82	M82	M82	M82	M82	M82	M82	M82	M82	M82	M82	M82	M82	M82	M82	M82	M82	M82	M82	M82	M82	M82	M82	M82	M82	M82	M82	M82	M82	M82	M82	PEN	M82	M82	M82
SL2.40ch06	45211457	45211221	45211693	M82	M82	M82	PEN	M82	M82	PEN	M82	M82	M82	M82	M82	M82	M82	M82	M82	M82	M82	M82	M82	M82	M82	M82	M82	M82	M82	M82	M82	M82	M82	M82	M82	M82	M82	M82	M82	M82	M82	M82	M82	M82	M82	PEN	M82	M82	M82
SL2.40ch06	45590735	45225479	45955992	M82	M82	M82	PEN	M82	M82	PEN	M82	M82	M82	M82	M82	M82	M82	M82	M82	M82	M82	M82	M82	M82	M82	M82	M82	M82	M82	M82	M82	M82	M82	M82	M82	M82	M82	M82	M82	M82	M82	M82	M82	M82	M82	PEN	M82	M82	M82
SL2.40ch06	46009855	45978075	46041636	M82	M82	M82	PEN	M82	M82	PEN	M82	M82	M82	M82	M82	M82	M82	M82	M82	M82	M82	M82	M82	M82	M82	M82	M82	M82	M82	M82	M82	M82	M82	M82	M82	M82	M82	M82	M82	M82	M82	M82	M82	M82	M82	PEN	M82	M82	M82
SL2.40ch07	1417394	1	2834788	M82	M82	M82	M82	M82	M82	M82	M82	M82	M82	M82	M82	M82	M82	M82	M82	M82	M82	M82	M82	M82	M82	M82	M82	M82	M82	M82	M82	M82	M82	M82	M82	M82	M82	M82	M82	M82	M82	M82	M82	M82	M82	M82	M82	M82	M82
SL2.40ch07	2868846	2847569	2890124	M82	M82	PEN	M82	M82	M82	M82	M82	M82	M82	M82	M82	M82	M82	M82	M82	M82	M82	M82	M82	M82	M82	M82	M82	M82	M82	M82	M82	M82	M82	M82	M82	M82	M82	M82	M82	M82	M82	M82	M82	M82	M82	M82	M82	M82	M82
SL2.40ch07	2959479	2929850	2989109	M82	M82	PEN	M82	M82	M82	M82	M82	M82	M82	M82	M82	M82	M82	M82	M82	M82	M82	M82	M82	M82	M82	M82	M82	M82	M82	PEN	M82	M82	M82	M82	M82	M82	M82	M82	M82	M82	M82	M82	M82	M82	M82	M82	M82	M82	M82
SL2.40ch07	3152755	3016463	3289047	M82	M82	PEN	M82	M82	M82	M82	M82	M82	M82	M82	M82	M82	M82	M82	M82	M82	M82	M82	M82	M82	M82	M82	M82	M82	M82	PEN	M82	M82	M82	M82	M82	M82	M82	M82	M82	M82	M82	M82	M82	M82	M82	M82	M82	M82	M82
SL2.40ch07	3654652	3313159	3996146	M82	M82	PEN	M82	M82	M82	M82	M82	M82	M82	M82	M82	M82	M82	M82	M82	M82	M82	M82	M82	M82	M82	M82	M82	M82	M82	PEN	M82	M82	M82	M82	M82	M82	M82	M82	M82	M82	M82	M82	M82	M82	M82	M82	M82	M82	M82
SL2.40ch07	5891546	4040782	7742310	M82	M82	PEN	M82	M82	M82	M82	M82	M82	M82	M82	M82	M82	M82	M82	M82	M82	M82	M82	M82	M82	M82	M82	M82	M82	M82	PEN	M82	M82	M82	M82	M82	M82	M82	M82	M82	M82	M82	M82	M82	M82	M82	M82	M82	M82	M82
SL2.40ch07	11654727	7743275	15566179	M82	M82	PEN	M82	M82	M82	M82	M82	M82	M82	M82	M82	M82	M82	M82	M82	M82	M82	M82	M82	M82	M82	M82	M82	M82	M82	PEN	M82	M82	M82	M82	M82	M82	M82	M82	M82	M82	M82	M82	M82	M82	M82	M82	M82	M82	M82
SL2.40ch07	17051661	15579546	18523776	M82	M82	PEN	M82	M82	M82	M82	M82	HET	M82	M82	M82	M82	M82	M82	M82	M82	M82	M82	M82	M82	HET	HET	M82	M82	M82	PEN	M82	M82	M82	M82	M82	M82	M82	M82	M82	M82	M82	M82	M82	M82	M82	M82	M82	M82	M82
SL2.40ch07	35492955	18532481	52453430	M82	M82	PEN	M82	M82	M82	M82	M82	M82	M82	M82	M82	M82	M82	M82	M82	M82	M82	M82	M82	M82	M82	M82	M82	M82	M82	PEN	M82	M82	M82	M82	M82	M82	M82	M82	M82	M82	M82	M82	M82	M82	M82	M82	M82	M82	M82
SL2.40ch07	52581196	52472500	52689893	M82	M82	PEN	M82	M82	M82	M82	M82	M82	M82	M82	M82	M82	M82	M82	M82	M82	M82	M82	M82	M82	M82	M82	M82	M82	M82	PEN	M82	M82	M82	M82	M82	M82	M82	M82	M82	M82	M82	M82	M82	M82	M82	M82	M82	M82	M82
SL2.40ch07	52846663	52692597	53000730	M82	M82	PEN	M82	M82	M82	M82	M82	M82	M82	M82	M82	M82	M82	M82	M82	M82	M82	M82	M82	M82	M82	M82	M82	M82	M82	PEN	M82	M82	M82	M82	M82	M82	M82	M82	M82	M82	M82	M82	M82	M82	M82	M82	M82	M82	M82
SL2.40ch07	53336519	53010445	53662594	M82	M82	PEN	M82	M82	M82	M82	M82	M82	M82	M82	M82	M82	M82	M82	M82	M82	M82	M82	M82	M82	M82	M82	M82	M82	M82	PEN	M82	M82	M82	M82	M82	M82	M82	M82	M82	M82	M82	M82	M82	M82	M82	M82	M82	M82	M82
SL2.40ch07	53756533	53666024	53847043	M82	M82	PEN	M82	M82	M82	M82	M82	M82	M82	M82	M82	M82	M82	M82	M82	M82	M82	M82	M82	M82	M82	M82	M82	M82	M82	PEN	M82	M82	M82	M82	M82	M82	M82	M82	M82	M82	M82	M82	M82	M82	M82	M82	M82	M82	M82
SL2.40ch07	54149622	53868624	54430620	M82	M82	PEN	M82	M82	M82	M82	M82	M82	M82	M82	M82	M82	M82	M82	M82	M82	M82	M82	M82	M82	M82	M82	M82	M82	M82	PEN	M82	M82	M82	M82	M82	M82	M82	M82	M82	M82	M82	M82	M82	M82	M82	M82	M82	M82	M82
SL2.40ch07	54605458	54432855	54778062	M82	M82	PEN	M82	M82	M82	M82	M82	M82	M82	M82	M82	M82	M82	M82	M82	M82	M82	M82	M82	M82	M82	M82	M82	M82	M82	PEN	M82	M82	M82	M82	M82	M82	M82	M82	M82	M82	M82	M82	M82	M82	M82	M82	M82	M82	M82
SL2.40ch07	55045118	54784384	55305852	M82	M82	PEN	M82	M82	M82	M82	M82	M82	M82	M82	M82	M82	M82	M82	M82	M82	PEN	M82	PEN	M82	M82	M82	M82	M82	M82	PEN	M82	M82	M82	M82	M82	M82	M82	M82	M82	M82	M82	M82	M82	M82	M82	M82	M82	M82	M82
SL2.40ch07	55361914	55346974	55376855	M82	M82	PEN	M82	M82	M82	M82	M82	M82	M82	M82	M82	M82	M82	M82	M82	M82	PEN	M82	PEN	M82	M82	M82	M82	M82	M82	PEN	M82	M82	M82	M82	M82	M82	M82	M82	M82	M82	M82	M82	M82	M82	M82	M82	M82	M82	M82
SL2.40ch07	55613341	55405712	55820971	M82	M82	PEN	M82	M82	M82	M82	M82	M82	M82	M82	M82	M82	M82	M82	M82	M82	PEN	M82	PEN	M82	M82	M82	M82	M82	M82	PEN	PEN	M82	M82	M82	M82	M82	M82	M82	M82	M82	M82	M82	M82	M82	M82	M82	M82	M82	M82
SL2.40ch07	55913845	55823213	56004477	M82	M82	PEN	M82	M82	M82	M82	M82	M82	M82	M82	M82	M82	M82	M82	M82	M82	PEN	M82	PEN	M82	M82	M82	M82	M82	M82	PEN	PEN	M82	M82	M82	M82	M82	M82	M82	M82	M82	M82	M82	M82	M82	M82	M82	M82	M82	M82
SL2.40ch07	56491042	56014475	56967610	M82	M82	PEN	M82	M82	M82	M82	M82	M82	M82	M82	M82	M82	M82	M82	M82	M82	PEN	M82	PEN	M82	M82	M82	M82	M82	M82	PEN	PEN	M82	M82	M82	M82	M82	M82	M82	M82	M82	M82	M82	M82	M82	M82	M82	M82	M82	M82
SL2.40ch07	56990116	56976177	57004056	M82	M82	PEN	M82	M82	M82	M82	M82	M82	M82	M82	M82	M82	M82	M82	M82	M82	PEN	M82	PEN	M82	M82	M82	M82	M82	M82	PEN	PEN	M82	M82	M82	M82	M82	M82	M82	M82	M82	M82	M82	M82	M82	M82	M82	M82	M82	M82
SL2.40ch07	57239748	57057751	57421745	M82	M82	PEN	M82	M82	M82	M82	M82	M82	M82	M82	M82	M82	M82	M82	M82	M82	PEN	M82	PEN	M82	M82	M82	M82	M82	M82	PEN	PEN	M82	M82	M82	M82	M82	M82	M82	M82	M82	M82	M82	M82	M82	M82	M82	M82	M82	M82
SL2.40ch07	59290319	57664421	60916217	M82	M82	PEN	M82	M82	M82	M82	M82	M82	M82	M82	M82	M82	M82	M82	M82	M82	PEN	M82	PEN	M82	M82	M82	M82	M82	M82	PEN	PEN	M82	M82	M82	M82	M82	M82	M82	M82	M82	M82	M82	M82	M82	M82	M82	M82	M82	M82
SL2.40ch07	60963878	60946431	60981326	M82	M82	PEN	M82	M82	M82	M82	M82	M82	M82	M82	M82	M82	M82	M82	M82	M82	PEN	M82	PEN	M82	M82	M82	M82	M82	M82	PEN	PEN	M82	M82	M82	M82	M82	M82	M82	M82	M82	M82	M82	M82	M82	M82	M82	M82	M82	M82
SL2.40ch07	61060587	60998348	61122826	M82	M82	PEN	M82	M82	M82	M82	M82	M82	M82	M82	M82	M82	M82	M82	M82	M82	M82	M82	M82	M82	M82	M82	M82	M82	M82	PEN	PEN	M82	M82	M82	M82	M82	M82	M82	M82	M82	M82	M82	M82	M82	M82	M82	M82	M82	M82
SL2.40ch07	61231439	61154748	61308131	M82	M82	PEN	PEN	M82	M82	M82	M82	M82	M82	M82	M82	M82	M82	M82	M82	M82	M82	M82	M82	M82	M82	M82	M82	M82	M82	PEN	PEN	M82	M82	M82	M82	M82	M82	M82	M82	M82	M82	M82	M82	M82	M82	M82	M82	M82	M82
SL2.40ch07	61317451	61312962	61321940	M82	M82	M82	PEN	M82	M82	M82	M82	M82	M82	M82	M82	M82	M82	M82	M82	M82	M82	M82	M82	M82	M82	M82	M82	M82	M82	PEN	PEN	M82	M82	M82	M82	M82	M82	M82	M82	M82	M82	M82	M82	M82	M82	M82	M82	M82	M82
SL2.40ch07	61341809	61335266	61348352	M82	M82	M82	PEN	M82	M82	M82	M82	M82	M82	M82	M82	M82	M82	M82	M82	M82	M82	M82	M82	M82	M82	M82	M82	M82	M82	PEN	PEN	M82	M82	M82	M82	M82	M82	M82	M82	M82	M82	M82	M82	M82	M82	M82	M82	M82	M82
SL2.40ch07	61452704	61351467	61553942	M82	M82	M82	PEN	M82	M82	M82	M82	M82	M82	M82	M82	M82	M82	M82	M82	M82	M82	M82	M82	M82	M82	M82	M82	M82	M82	PEN	PEN	M82	M82	M82	M82	M82	M82	M82	M82	M82	M82	M82	M82	M82	M82	M82	M82	M82	M82
SL2.40ch07	61631727	61567382	61696073	M82	M82	M82	PEN	M82	M82	M82	M82	M82	M82	M82	M82	M82	M82	M82	M82	M82	M82	M82	M82	M82	M82	M82	M82	M82	M82	PEN	PEN	M82	M82	M82	M82	M82	M82	M82	M82	M82	M82	M82	PEN	M82	M82	M82	M82	M82	M82
SL2.40ch07	61766597	61699187	61834007	M82	M82	M82	PEN	M82	M82	M82	M82	M82	M82	M82	M82	M82	M82	M82	M82	M82	M82	M82	M82	M82	M82	M82	M82	M82	M82	PEN	PEN	M82	M82	M82	M82	M82	M82	M82	M82	M82	M82	M82	PEN	M82	M82	M82	M82	M82	M82
SL2.40ch07	61912034	61911921	61912147	M82	M82	M82	PEN	M82	M82	M82	M82	M82	M82	M82	M82	M82	M82	M82	M82	M82	M82	M82	M82	M82	M82	M82	M82	M82	M82	PEN	PEN	M82	M82	M82	M82	M82	M82	M82	M82	M82	M82	M82	PEN	M82	M82	M82	M82	M82	M82
SL2.40ch07	61919346	61919343	61919350	M82	M82	M82	PEN	M82	M82	M82	M82	M82	M82	M82	M82	M82	M82	M82	M82	M82	M82	M82	M82	M82	M82	M82	M82	M82	M82	PEN	PEN	M82	M82	M82	M82	M82	M82	M82	M82	M82	M82	M82	PEN	M82	M82	M82	M82	M82	M82
SL2.40ch07	61961470	61955831	61967110	M82	M82	M82	PEN	M82	M82	M82	M82	M82	M82	M82	M82	M82	M82	M82	M82	M82	M82	M82	M82	M82	M82	M82	M82	M82	M82	PEN	PEN	M82	M82	M82	M82	M82	M82	M82	M82	M82	M82	M82	PEN	M82	M82	M82	M82	M82	M82
SL2.40ch07	61999940	61996653	62003227	M82	M82	M82	PEN	M82	M82	M82	M82	M82	M82	PEN	M82	M82	M82	M82	M82	M82	M82	M82	M82	M82	M82	M82	M82	M82	M82	PEN	PEN	M82	M82	M82	M82	M82	M82	M82	M82	M82	M82	M82	PEN	M82	M82	M82	M82	M82	M82
SL2.40ch07	62216448	62020532	62412364	M82	M82	M82	PEN	M82	M82	M82	M82	M82	M82	PEN	M82	M82	M82	M82	M82	M82	M82	M82	M82	M82	M82	M82	M82	M82	M82	PEN	PEN	M82	M82	M82	M82	M82	M82	M82	M82	M82	M82	M82	PEN	M82	PEN	M82	M82	M82	M82
SL2.40ch07	62443328	62425400	62461256	M82	M82	M82	PEN	M82	M82	M82	M82	M82	M82	PEN	M82	M82	M82	M82	M82	M82	M82	M82	M82	M82	M82	M82	M82	M82	M82	PEN	M82	M82	M82	M82	M82	M82	M82	M82	M82	M82	M82	M82	PEN	M82	PEN	M82	M82	M82	M82
SL2.40ch07	62526005	62465624	62586387	M82	M82	M82	PEN	M82	M82	M82	M82	M82	M82	PEN	M82	M82	M82	M82	M82	M82	M82	M82	M82	M82	M82	M82	M82	M82	M82	PEN	M82	M82	M82	M82	M82	M82	M82	M82	M82	M82	M82	M82	PEN	M82	PEN	M82	M82	M82	M82
SL2.40ch07	62758947	62595379	62922515	M82	M82	M82	PEN	M82	M82	M82	M82	M82	M82	PEN	M82	M82	M82	M82	M82	M82	M82	M82	M82	M82	M82	M82	M82	M82	M82	PEN	M82	M82	M82	M82	M82	M82	M82	M82	M82	M82	M82	M82	PEN	M82	PEN	M82	M82	M82	M82
SL2.40ch07	62993774	62923164	63064384	M82	M82	M82	PEN	M82	M82	M82	M82	M82	M82	PEN	M82	M82	M82	M82	M82	M82	M82	M82	M82	M82	M82	M82	M82	M82	M82	PEN	M82	M82	M82	M82	M82	M82	M82	M82	M82	M82	M82	M82	PEN	M82	PEN	M82	M82	M82	M82
SL2.40ch07	63340076	63139277	63540875	M82	M82	M82	PEN	M82	M82	M82	M82	M82	M82	PEN	M82	M82	M82	M82	M82	M82	M82	M82	M82	M82	M82	M82	M82	M82	M82	PEN	M82	M82	M82	M82	M82	M82	M82	M82	M82	M82	M82	M82	PEN	M82	PEN	M82	M82	M82	M82
SL2.40ch07	63621917	63551158	63692677	M82	M82	M82	PEN	M82	M82	M82	M82	M82	M82	PEN	M82	M82	M82	M82	M82	M82	M82	M82	M82	M82	M82	M82	M82	M82	M82	PEN	M82	M82	M82	M82	M82	M82	M82	M82	M82	M82	M82	M82	PEN	M82	PEN	M82	M82	M82	M82
SL2.40ch07	63769010	63712962	63825058	M82	M82	M82	PEN	M82	M82	M82	M82	M82	M82	PEN	M82	M82	M82	M82	M82	M82	M82	M82	M82	M82	M82	M82	M82	M82	M82	PEN	M82	M82	M82	M82	M82	M82	M82	M82	M82	M82	M82	M82	PEN	M82	PEN	M82	M82	M82	M82
SL2.40ch07	63899824	63843435	63956213	M82	M82	M82	PEN	M82	M82	M82	M82	M82	M82	PEN	M82	M82	M82	M82	M82	M82	M82	M82	M82	M82	M82	M82	M82	M82	M82	PEN	M82	M82	M82	M82	M82	M82	M82	M82	M82	M82	M82	M82	PEN	M82	PEN	M82	M82	M82	M82
SL2.40ch07	64068343	63990042	64146644	M82	M82	M82	PEN	M82	M82	M82	M82	M82	M82	PEN	M82	M82	M82	M82	M82	M82	M82	M82	M82	M82	M82	M82	M82	M82	M82	PEN	M82	M82	M82	M82	M82	M82	M82	M82	M82	M82	M82	M82	PEN	M82	PEN	M82	M82	M82	M82
SL2.40ch07	64235098	64152569	64317628	M82	M82	M82	PEN	M82	M82	M82	M82	M82	M82	PEN	M82	M82	M82	M82	M82	M82	M82	M82	M82	M82	M82	M82	M82	M82	M82	PEN	M82	M82	M82	M82	M82	M82	M82	M82	M82	M82	M82	M82	PEN	M82	PEN	M82	M82	M82	M82
SL2.40ch07	64327567	64327567	64327567	M82	M82	M82	PEN	M82	M82	M82	M82	M82	M82	PEN	M82	M82	M82	M82	M82	M82	M82	M82	M82	M82	M82	M82	M82	M82	M82	PEN	M82	M82	M82	M82	M82	M82	M82	M82	M82	M82	M82	M82	PEN	M82	PEN	M82	M82	M82	M82
SL2.40ch07	64507892	64414586	64601199	M82	M82	M82	PEN	M82	M82	M82	M82	M82	M82	PEN	M82	M82	M82	M82	M82	M82	M82	M82	M82	M82	M82	M82	M82	M82	M82	PEN	M82	M82	M82	M82	M82	M82	M82	M82	M82	M82	M82	M82	PEN	M82	PEN	M82	M82	M82	M82
SL2.40ch07	64785133	64756839	64813427	M82	M82	M82	PEN	M82	M82	M82	M82	M82	M82	PEN	M82	M82	M82	M82	M82	M82	M82	M82	M82	M82	M82	M82	M82	M82	M82	PEN	M82	M82	M82	M82	M82	M82	PEN	M82	M82	PEN	M82	M82	PEN	M82	PEN	M82	M82	M82	M82
SL2.40ch07	65092267	64915914	65268621	M82	M82	M82	PEN	M82	M82	M82	M82	M82	M82	PEN	M82	M82	M82	M82	M82	M82	M82	M82	M82	M82	M82	M82	M82	M82	M82	PEN	M82	M82	M82	M82	M82	M82	PEN	M82	M82	PEN	M82	M82	PEN	M82	PEN	M82	M82	M82	M82
SL2.40ch08	1172800	1	2345600	M82	M82	M82	M82	M82	M82	M82	M82	M82	M82	M82	M82	M82	M82	M82	M82	M82	M82	M82	M82	M82	M82	M82	M82	M82	M82	M82	M82	M82	M82	M82	M82	M82	M82	M82	M82	M82	M82	M82	M82	M82	M82	M82	M82	M82	M82
SL2.40ch08	2404438	2352304	2456573	M82	M82	M82	M82	M82	M82	M82	M82	M82	M82	M82	M82	M82	M82	M82	M82	M82	M82	M82	M82	M82	M82	M82	M82	M82	M82	M82	M82	M82	M82	M82	M82	M82	M82	M82	M82	M82	M82	M82	M82	M82	M82	M82	M82	M82	M82
SL2.40ch08	2705828	2472058	2939599	M82	M82	M82	M82	M82	M82	M82	M82	M82	M82	M82	M82	M82	M82	M82	M82	M82	M82	M82	M82	M82	M82	M82	M82	M82	M82	M82	M82	M82	M82	M82	M82	M82	M82	M82	M82	M82	M82	M82	M82	M82	M82	M82	M82	M82	M82
SL2.40ch08	3028200	2994687	3061713	M82	M82	M82	M82	M82	M82	M82	M82	M82	M82	M82	M82	M82	M82	M82	M82	M82	M82	M82	M82	M82	M82	M82	M82	M82	M82	M82	M82	M82	M82	M82	M82	M82	M82	M82	M82	M82	M82	M82	M82	M82	M82	M82	M82	M82	M82
SL2.40ch08	3085957	3078456	3093459	M82	M82	M82	M82	M82	M82	M82	M82	M82	M82	M82	M82	M82	M82	M82	M82	M82	M82	M82	M82	M82	M82	M82	M82	M82	M82	M82	M82	M82	M82	M82	M82	M82	M82	M82	M82	M82	M82	M82	M82	M82	M82	M82	M82	M82	M82
SL2.40ch08	3138911	3105762	3172061	M82	M82	M82	M82	M82	M82	M82	M82	M82	M82	M82	M82	M82	M82	M82	M82	M82	M82	M82	M82	M82	M82	M82	M82	M82	M82	M82	M82	M82	M82	M82	M82	M82	M82	M82	M82	M82	M82	M82	M82	M82	M82	M82	M82	M82	M82
SL2.40ch08	3433837	3187471	3680203	M82	M82	M82	M82	M82	M82	M82	M82	M82	M82	M82	M82	M82	M82	M82	M82	M82	M82	M82	M82	M82	M82	M82	M82	M82	M82	M82	M82	M82	M82	M82	M82	M82	M82	M82	M82	M82	M82	M82	M82	M82	M82	M82	M82	M82	M82
SL2.40ch08	3843132	3682685	4003580	M82	M82	M82	M82	M82	M82	M82	M82	M82	M82	M82	M82	M82	M82	M82	M82	M82	M82	M82	M82	M82	M82	M82	M82	M82	M82	M82	M82	M82	M82	M82	M82	M82	M82	M82	M82	M82	M82	M82	M82	M82	M82	M82	M82	M82	M82
SL2.40ch08	4084955	4063958	4105952	M82	M82	M82	M82	M82	M82	M82	M82	M82	M82	M82	M82	M82	M82	M82	M82	M82	M82	M82	M82	M82	M82	M82	M82	M82	M82	M82	M82	M82	M82	M82	M82	M82	M82	M82	M82	M82	M82	M82	M82	M82	M82	M82	M82	M82	M82
SL2.40ch08	23057988	4121285	41994692	M82	M82	M82	M82	M82	M82	M82	M82	M82	M82	M82	M82	M82	M82	M82	M82	M82	M82	M82	M82	M82	M82	M82	M82	M82	M82	M82	M82	M82	M82	M82	M82	M82	M82	M82	M82	M82	M82	M82	M82	M82	M82	M82	M82	M82	M82
SL2.40ch08	45186143	42002081	48370205	M82	M82	M82	M82	M82	M82	M82	M82	M82	M82	M82	M82	M82	M82	M82	M82	M82	M82	M82	M82	M82	M82	M82	M82	M82	M82	M82	M82	M82	M82	M82	M82	M82	M82	M82	M82	M82	M82	M82	M82	M82	M82	M82	M82	M82	M82
SL2.40ch08	48414936	48414668	48415205	M82	M82	M82	M82	M82	M82	M82	M82	M82	M82	M82	M82	M82	M82	M82	M82	M82	M82	M82	M82	M82	M82	M82	M82	M82	M82	M82	M82	M82	M82	M82	M82	M82	M82	M82	M82	M82	M82	M82	M82	M82	M82	M82	M82	M82	M82
SL2.40ch08	48478505	48417238	48539772	M82	M82	M82	M82	M82	M82	M82	M82	M82	M82	M82	M82	M82	M82	M82	M82	M82	M82	M82	M82	M82	M82	M82	M82	M82	M82	M82	M82	M82	M82	M82	M82	M82	M82	M82	M82	M82	M82	M82	M82	M82	M82	M82	M82	M82	M82
SL2.40ch08	49392655	48598335	50186976	M82	M82	M82	M82	M82	M82	M82	M82	M82	M82	M82	M82	M82	M82	M82	M82	M82	M82	M82	M82	M82	M82	M82	M82	M82	M82	M82	M82	M82	M82	M82	M82	M82	M82	M82	M82	M82	M82	M82	M82	M82	M82	M82	M82	M82	M82
SL2.40ch08	50740473	50355626	51125320	M82	M82	M82	M82	M82	M82	M82	M82	M82	M82	M82	M82	M82	M82	M82	M82	M82	M82	M82	M82	M82	M82	M82	M82	M82	M82	M82	M82	M82	M82	M82	M82	M82	M82	M82	M82	M82	M82	M82	M82	M82	M82	M82	M82	M82	M82
SL2.40ch08	51355500	51312640	51398361	M82	M82	M82	M82	M82	M82	M82	M82	M82	M82	M82	M82	M82	M82	M82	M82	M82	M82	M82	M82	M82	M82	M82	M82	M82	M82	M82	M82	M82	M82	M82	M82	M82	M82	M82	M82	M82	M82	M82	M82	M82	M82	M82	M82	M82	M82
SL2.40ch08	51739828	51505782	51973875	M82	M82	M82	M82	M82	M82	M82	M82	M82	M82	M82	M82	M82	M82	M82	M82	M82	M82	PEN	M82	M82	M82	M82	M82	M82	M82	M82	M82	M82	M82	M82	M82	M82	M82	M82	M82	M82	M82	M82	M82	M82	M82	M82	M82	M82	M82
SL2.40ch08	52605221	52008138	53202304	M82	M82	M82	M82	M82	M82	M82	M82	M82	M82	M82	M82	M82	M82	M82	M82	M82	M82	PEN	M82	M82	M82	M82	M82	M82	M82	M82	M82	M82	M82	M82	M82	M82	M82	M82	M82	M82	M82	M82	M82	M82	M82	M82	M82	M82	M82
SL2.40ch08	53276657	53205141	53348173	M82	M82	M82	M82	M82	M82	M82	M82	M82	M82	M82	M82	M82	M82	M82	M82	M82	M82	PEN	M82	M82	M82	M82	M82	M82	M82	M82	M82	M82	M82	M82	M82	M82	M82	M82	M82	M82	M82	M82	M82	M82	M82	M82	M82	M82	M82
SL2.40ch08	53452624	53367960	53537288	M82	M82	M82	M82	M82	M82	M82	M82	M82	M82	M82	M82	M82	M82	M82	M82	M82	M82	PEN	M82	M82	M82	M82	M82	M82	M82	M82	M82	M82	M82	M82	M82	M82	M82	M82	M82	M82	M82	M82	M82	M82	M82	M82	M82	M82	M82
SL2.40ch08	53593035	53589427	53596643	M82	M82	M82	M82	M82	M82	M82	M82	M82	M82	M82	M82	M82	M82	M82	M82	M82	M82	PEN	M82	M82	M82	M82	M82	M82	M82	M82	M82	M82	M82	M82	M82	M82	M82	M82	M82	M82	M82	M82	M82	M82	M82	M82	M82	M82	M82
SL2.40ch08	53719090	53604953	53833228	M82	M82	M82	M82	M82	M82	M82	M82	M82	M82	M82	M82	M82	M82	M82	M82	M82	M82	PEN	M82	M82	M82	M82	M82	M82	M82	M82	M82	M82	M82	M82	M82	M82	M82	M82	M82	M82	M82	M82	PEN	M82	M82	M82	M82	M82	M82
SL2.40ch08	54153655	53842939	54464372	M82	M82	M82	M82	M82	M82	M82	M82	M82	M82	M82	M82	M82	M82	M82	M82	M82	M82	PEN	M82	M82	M82	M82	M82	M82	M82	M82	M82	M82	M82	M82	M82	M82	M82	M82	M82	M82	M82	M82	PEN	M82	M82	M82	M82	M82	M82
SL2.40ch08	54473391	54473391	54473391	PEN	M82	M82	M82	M82	M82	M82	M82	M82	M82	M82	M82	M82	M82	M82	M82	M82	M82	PEN	M82	M82	M82	M82	M82	M82	M82	M82	M82	M82	M82	M82	M82	M82	M82	M82	M82	M82	M82	M82	PEN	M82	M82	M82	M82	M82	M82
SL2.40ch08	54516805	54478231	54555379	PEN	M82	M82	M82	M82	M82	M82	M82	M82	M82	M82	M82	M82	M82	M82	M82	M82	M82	PEN	M82	M82	M82	M82	M82	M82	M82	M82	M82	M82	M82	M82	M82	M82	M82	M82	M82	M82	M82	M82	PEN	M82	M82	M82	M82	M82	M82
SL2.40ch08	54679016	54557969	54800064	PEN	M82	M82	M82	M82	M82	M82	M82	M82	M82	M82	M82	M82	M82	M82	M82	M82	M82	PEN	M82	M82	M82	M82	M82	M82	M82	M82	M82	M82	M82	M82	M82	M82	M82	M82	M82	M82	M82	M82	PEN	M82	M82	M82	M82	M82	M82
SL2.40ch08	54873880	54854618	54893142	PEN	M82	M82	M82	M82	M82	M82	M82	M82	M82	M82	M82	M82	M82	M82	M82	M82	M82	PEN	M82	M82	M82	M82	M82	M82	M82	HET	HET	M82	M82	M82	M82	M82	M82	M82	M82	M82	M82	M82	PEN	M82	M82	M82	M82	M82	M82
SL2.40ch08	55094776	54916358	55273194	PEN	M82	M82	M82	M82	M82	M82	M82	M82	M82	M82	M82	M82	M82	M82	M82	M82	M82	PEN	M82	M82	M82	M82	M82	M82	M82	M82	M82	M82	M82	M82	M82	M82	M82	M82	M82	M82	M82	M82	PEN	M82	M82	M82	M82	M82	M82
SL2.40ch08	55793648	55288794	56298503	PEN	M82	M82	M82	M82	M82	M82	M82	M82	M82	M82	M82	M82	M82	M82	M82	M82	M82	PEN	M82	M82	M82	M82	M82	M82	M82	M82	M82	M82	M82	M82	M82	M82	M82	M82	M82	M82	M82	M82	PEN	M82	M82	M82	M82	M82	M82
SL2.40ch08	56365054	56306691	56423418	PEN	M82	M82	M82	M82	M82	M82	M82	M82	M82	M82	M82	M82	M82	M82	M82	M82	M82	PEN	M82	M82	M82	M82	M82	M82	M82	M82	M82	M82	M82	M82	M82	M82	M82	M82	M82	M82	M82	M82	PEN	M82	M82	M82	M82	M82	M82
SL2.40ch08	56467458	56458552	56476365	PEN	M82	M82	M82	M82	M82	M82	M82	M82	M82	M82	M82	M82	M82	M82	M82	M82	M82	PEN	M82	M82	M82	M82	M82	M82	M82	M82	M82	M82	M82	M82	M82	M82	M82	M82	M82	M82	M82	M82	PEN	M82	M82	M82	M82	M82	M82
SL2.40ch08	56774605	56538247	57010964	PEN	M82	M82	M82	M82	M82	M82	M82	M82	M82	M82	M82	M82	M82	M82	M82	M82	M82	PEN	M82	M82	M82	M82	M82	M82	M82	M82	M82	M82	M82	M82	M82	M82	M82	M82	M82	M82	M82	M82	PEN	M82	M82	M82	M82	M82	M82
SL2.40ch08	57017329	57017329	57017330	PEN	M82	M82	M82	M82	M82	M82	M82	M82	M82	M82	M82	M82	M82	M82	M82	M82	M82	PEN	M82	M82	M82	M82	M82	M82	M82	M82	M82	M82	M82	M82	M82	M82	M82	M82	M82	M82	M82	M82	PEN	M82	M82	M82	M82	M82	M82
SL2.40ch08	57030829	57022685	57038974	PEN	M82	M82	M82	M82	M82	M82	M82	PEN	PEN	M82	M82	M82	M82	M82	M82	M82	M82	PEN	M82	M82	M82	M82	M82	M82	M82	M82	M82	M82	M82	M82	M82	M82	M82	M82	M82	M82	M82	M82	PEN	M82	M82	M82	M82	M82	M82
SL2.40ch08	57088765	57047857	57129673	PEN	M82	M82	M82	M82	M82	M82	M82	PEN	PEN	M82	M82	M82	M82	M82	M82	M82	M82	PEN	M82	M82	M82	M82	M82	M82	M82	M82	M82	M82	M82	M82	M82	M82	M82	M82	M82	M82	M82	M82	PEN	M82	M82	M82	M82	M82	M82
SL2.40ch08	57181142	57130421	57231864	PEN	M82	M82	M82	M82	M82	M82	M82	PEN	PEN	M82	M82	M82	M82	M82	M82	M82	M82	PEN	M82	M82	M82	M82	M82	M82	M82	M82	M82	M82	M82	M82	M82	M82	M82	M82	M82	M82	M82	M82	M82	M82	M82	M82	M82	M82	M82
SL2.40ch08	57322851	57246963	57398739	PEN	M82	M82	M82	M82	M82	M82	M82	PEN	PEN	M82	M82	M82	M82	M82	M82	M82	M82	PEN	M82	M82	M82	M82	M82	M82	M82	M82	M82	M82	M82	M82	M82	M82	M82	M82	M82	M82	M82	M82	M82	M82	M82	M82	M82	M82	M82
SL2.40ch08	57490668	57410689	57570648	M82	M82	M82	M82	M82	M82	M82	M82	PEN	PEN	M82	M82	M82	M82	M82	M82	M82	M82	PEN	M82	M82	M82	M82	M82	M82	M82	M82	M82	M82	M82	M82	M82	M82	M82	M82	M82	M82	M82	M82	M82	M82	M82	M82	M82	M82	M82
SL2.40ch08	57652693	57602741	57702645	M82	M82	M82	M82	M82	M82	M82	M82	PEN	PEN	M82	M82	M82	M82	M82	M82	M82	M82	PEN	M82	M82	M82	M82	M82	M82	M82	M82	M82	M82	M82	M82	M82	M82	M82	M82	M82	M82	M82	M82	M82	M82	M82	M82	M82	M82	M82
SL2.40ch08	57754799	57740892	57768707	M82	M82	M82	M82	M82	M82	M82	M82	PEN	PEN	M82	M82	M82	M82	M82	M82	M82	M82	PEN	M82	M82	M82	M82	M82	M82	M82	M82	M82	M82	M82	M82	M82	M82	M82	M82	M82	M82	M82	M82	M82	M82	M82	M82	M82	M82	M82
SL2.40ch08	57862092	57823671	57900514	M82	M82	M82	M82	M82	M82	M82	M82	PEN	PEN	M82	M82	M82	M82	M82	M82	M82	M82	PEN	M82	M82	M82	M82	M82	M82	M82	M82	M82	M82	M82	M82	M82	M82	M82	M82	M82	M82	M82	M82	M82	M82	M82	M82	M82	M82	M82
SL2.40ch08	58048926	57910608	58187245	M82	M82	M82	M82	M82	M82	M82	M82	PEN	PEN	M82	M82	M82	M82	M82	M82	M82	M82	PEN	M82	M82	M82	M82	M82	M82	M82	M82	M82	M82	M82	M82	M82	M82	M82	M82	M82	M82	M82	M82	M82	M82	M82	M82	M82	M82	M82
SL2.40ch08	58235755	58217382	58254128	M82	M82	M82	M82	M82	M82	M82	M82	PEN	PEN	M82	M82	M82	M82	M82	M82	M82	M82	PEN	M82	M82	M82	M82	M82	M82	M82	M82	M82	M82	M82	M82	M82	M82	M82	M82	M82	M82	M82	M82	M82	M82	M82	M82	M82	M82	M82
SL2.40ch08	58277399	58277399	58277399	M82	M82	M82	M82	M82	M82	M82	M82	PEN	PEN	M82	M82	M82	M82	M82	M82	M82	M82	PEN	M82	M82	M82	M82	M82	M82	M82	M82	M82	M82	M82	M82	M82	M82	M82	M82	M82	M82	M82	M82	M82	M82	M82	M82	M82	M82	M82
SL2.40ch08	58328229	58318954	58337505	M82	M82	M82	M82	M82	M82	M82	M82	PEN	PEN	M82	M82	M82	M82	M82	M82	M82	M82	PEN	M82	M82	M82	M82	M82	M82	M82	M82	M82	M82	M82	M82	M82	M82	M82	M82	M82	M82	M82	M82	M82	M82	M82	M82	M82	M82	M82
SL2.40ch08	58389035	58383066	58395004	M82	M82	M82	M82	M82	M82	M82	M82	PEN	PEN	M82	M82	M82	M82	M82	M82	M82	M82	PEN	M82	M82	M82	M82	M82	M82	M82	M82	M82	M82	M82	M82	M82	M82	M82	M82	M82	M82	M82	M82	M82	M82	M82	M82	M82	M82	M82
SL2.40ch08	58466591	58453970	58479212	M82	M82	M82	M82	M82	M82	M82	M82	PEN	PEN	M82	M82	M82	M82	M82	M82	M82	M82	PEN	M82	M82	M82	M82	M82	M82	M82	M82	M82	M82	M82	M82	M82	M82	M82	M82	M82	M82	M82	M82	M82	M82	M82	M82	M82	M82	M82
SL2.40ch08	58783070	58624493	58941647	M82	M82	M82	M82	M82	M82	M82	M82	PEN	PEN	M82	M82	M82	M82	M82	M82	M82	M82	PEN	M82	M82	M82	M82	M82	M82	M82	M82	M82	M82	M82	M82	M82	M82	M82	M82	M82	M82	M82	M82	M82	M82	M82	M82	M82	M82	M82
SL2.40ch08	59003624	58961814	59045434	M82	M82	M82	M82	M82	M82	M82	M82	PEN	PEN	M82	M82	M82	M82	M82	M82	M82	M82	PEN	M82	M82	M82	M82	M82	M82	M82	M82	M82	M82	M82	M82	M82	M82	M82	M82	M82	M82	M82	M82	M82	M82	M82	M82	M82	M82	M82
SL2.40ch08	59156819	59052578	59261061	M82	M82	M82	M82	M82	M82	M82	M82	PEN	PEN	M82	M82	M82	M82	M82	M82	M82	M82	PEN	M82	M82	M82	M82	M82	M82	M82	M82	M82	M82	M82	M82	M82	M82	M82	M82	M82	M82	M82	M82	M82	M82	M82	M82	M82	M82	M82
SL2.40ch08	59351767	59282073	59421462	M82	M82	M82	M82	M82	M82	M82	M82	PEN	PEN	M82	M82	M82	M82	M82	M82	M82	M82	PEN	M82	M82	M82	M82	M82	M82	M82	M82	M82	M82	M82	M82	M82	M82	M82	M82	M82	M82	M82	M82	M82	M82	M82	M82	M82	M82	M82
SL2.40ch08	59488521	59465531	59511512	M82	M82	M82	M82	M82	M82	M82	M82	PEN	PEN	M82	M82	M82	M82	M82	M82	M82	M82	PEN	M82	M82	M82	M82	M82	M82	M82	M82	M82	M82	M82	M82	M82	M82	M82	M82	M82	M82	M82	M82	M82	M82	M82	M82	M82	M82	M82
SL2.40ch08	59578048	59517559	59638537	M82	M82	M82	M82	M82	M82	M82	M82	PEN	PEN	M82	M82	M82	M82	M82	M82	M82	M82	PEN	M82	M82	M82	M82	M82	M82	M82	M82	M82	M82	M82	M82	M82	M82	M82	M82	M82	M82	M82	M82	M82	M82	M82	M82	M82	M82	M82
SL2.40ch08	59724125	59701922	59746328	M82	M82	M82	M82	M82	M82	M82	M82	PEN	PEN	M82	M82	M82	M82	M82	M82	M82	M82	M82	M82	M82	M82	M82	M82	M82	M82	M82	M82	M82	M82	M82	M82	M82	M82	M82	M82	M82	M82	M82	M82	M82	M82	M82	M82	M82	M82
SL2.40ch08	59924793	59924708	59924879	M82	M82	M82	M82	M82	M82	M82	M82	PEN	PEN	M82	M82	M82	M82	M82	M82	M82	M82	M82	M82	M82	M82	M82	M82	M82	M82	M82	M82	M82	M82	M82	M82	M82	M82	M82	M82	M82	M82	M82	M82	M82	M82	M82	M82	M82	M82
SL2.40ch08	60135065	60084090	60186041	M82	M82	M82	M82	M82	M82	M82	M82	M82	M82	M82	M82	M82	M82	M82	M82	M82	M82	M82	M82	M82	M82	M82	M82	M82	M82	M82	M82	M82	M82	M82	M82	M82	M82	M82	M82	M82	M82	M82	M82	M82	M82	M82	M82	M82	M82
SL2.40ch08	60279234	60196487	60361981	M82	M82	M82	M82	M82	M82	M82	M82	M82	M82	M82	M82	M82	M82	M82	M82	M82	M82	M82	M82	M82	M82	M82	M82	M82	M82	M82	M82	M82	M82	M82	M82	M82	M82	M82	M82	M82	M82	M82	M82	M82	M82	M82	M82	M82	M82
SL2.40ch08	60412884	60366201	60459567	M82	M82	M82	M82	M82	M82	M82	M82	M82	M82	M82	M82	M82	M82	M82	M82	M82	M82	M82	M82	M82	M82	M82	M82	M82	M82	M82	M82	M82	M82	M82	M82	M82	M82	M82	M82	M82	M82	M82	M82	M82	M82	M82	M82	M82	M82
SL2.40ch08	60767636	60514274	61020999	M82	M82	M82	M82	M82	M82	M82	M82	M82	M82	M82	M82	M82	M82	M82	M82	M82	M82	M82	M82	M82	M82	M82	M82	M82	M82	M82	M82	M82	M82	M82	M82	M82	M82	M82	M82	M82	M82	M82	M82	M82	M82	M82	M82	M82	M82
SL2.40ch08	61276857	61171178	61382537	M82	M82	M82	M82	M82	M82	M82	M82	M82	M82	M82	M82	M82	M82	M82	M82	M82	M82	M82	M82	M82	M82	M82	M82	M82	M82	M82	M82	M82	M82	M82	M82	M82	M82	M82	M82	M82	M82	M82	M82	M82	M82	M82	M82	M82	M82
SL2.40ch08	61541886	61483672	61600101	M82	M82	M82	M82	M82	M82	M82	M82	M82	M82	M82	M82	M82	M82	M82	M82	M82	M82	M82	M82	M82	M82	M82	M82	M82	M82	M82	M82	M82	M82	M82	M82	M82	M82	M82	M82	M82	M82	M82	M82	M82	M82	M82	M82	M82	M82
SL2.40ch08	61708900	61657082	61760719	M82	M82	M82	M82	M82	M82	M82	M82	M82	M82	M82	M82	M82	M82	M82	M82	M82	M82	M82	M82	M82	M82	M82	M82	M82	M82	M82	M82	PEN	M82	M82	M82	M82	M82	M82	M82	M82	M82	M82	M82	M82	M82	M82	M82	M82	M82
SL2.40ch08	62014761	61904149	62125373	M82	M82	M82	M82	M82	M82	M82	M82	M82	M82	M82	M82	M82	M82	M82	M82	M82	M82	M82	M82	M82	M82	M82	M82	M82	M82	M82	M82	PEN	M82	M82	M82	M82	M82	M82	M82	M82	M82	M82	M82	M82	M82	M82	M82	M82	M82
SL2.40ch08	62175802	62137319	62214285	M82	M82	M82	M82	M82	M82	M82	M82	M82	M82	M82	M82	M82	M82	M82	M82	M82	M82	M82	M82	M82	M82	M82	M82	M82	M82	M82	M82	PEN	M82	M82	M82	M82	M82	M82	M82	M82	M82	M82	M82	M82	M82	M82	M82	M82	M82
SL2.40ch08	62382171	62282193	62482150	M82	M82	M82	M82	M82	M82	M82	M82	M82	M82	M82	M82	M82	M82	M82	M82	M82	M82	M82	M82	M82	M82	M82	M82	M82	M82	M82	M82	PEN	M82	M82	M82	M82	M82	M82	M82	M82	M82	M82	M82	M82	M82	M82	M82	M82	M82
SL2.40ch08	62494561	62482557	62506565	M82	M82	M82	M82	M82	M82	M82	M82	M82	M82	M82	M82	M82	M82	M82	M82	M82	M82	M82	M82	M82	M82	M82	M82	M82	M82	M82	M82	PEN	M82	M82	M82	M82	M82	M82	M82	M82	M82	M82	M82	M82	M82	M82	M82	M82	M82
SL2.40ch08	62596209	62561291	62631127	M82	M82	M82	M82	M82	M82	M82	M82	M82	M82	M82	M82	M82	M82	M82	M82	M82	M82	M82	M82	M82	M82	M82	M82	M82	M82	M82	M82	PEN	M82	M82	M82	M82	M82	M82	M82	M82	M82	M82	M82	M82	M82	M82	M82	M82	M82
SL2.40ch08	62822763	62774116	62871411	M82	M82	M82	M82	M82	M82	M82	M82	M82	M82	M82	M82	M82	M82	M82	M82	M82	M82	M82	M82	M82	M82	M82	M82	M82	M82	M82	M82	PEN	M82	M82	M82	M82	M82	M82	M82	M82	M82	M82	M82	M82	M82	M82	M82	M82	M82
SL2.40ch08	62991411	62950165	63032657	M82	M82	M82	M82	M82	M82	M82	M82	M82	M82	M82	M82	M82	M82	M82	M82	M82	M82	M82	M82	M82	M82	M82	M82	M82	M82	M82	M82	PEN	M82	M82	M82	M82	M82	M82	M82	M82	M82	M82	M82	M82	M82	M82	M82	M82	M82
SL2.40ch09	48139	1	96278	M82	M82	M82	M82	M82	M82	M82	M82	M82	M82	M82	M82	M82	M82	M82	M82	M82	M82	M82	M82	M82	M82	M82	M82	M82	M82	M82	M82	M82	M82	M82	M82	M82	M82	M82	M82	M82	M82	M82	M82	M82	M82	M82	M82	M82	M82
SL2.40ch09	235687	101588	369786	M82	M82	M82	M82	M82	M82	M82	M82	M82	M82	M82	M82	M82	M82	M82	M82	M82	M82	M82	M82	M82	M82	M82	M82	M82	M82	M82	M82	M82	M82	M82	M82	M82	M82	M82	M82	M82	M82	M82	M82	M82	M82	M82	M82	M82	M82
SL2.40ch09	838189	401646	1274732	M82	M82	M82	M82	M82	M82	M82	M82	M82	M82	M82	M82	M82	M82	M82	M82	M82	M82	M82	M82	M82	M82	M82	M82	M82	M82	M82	M82	M82	M82	M82	M82	M82	M82	M82	M82	M82	M82	M82	M82	M82	M82	M82	M82	M82	M82
SL2.40ch09	1309635	1291402	1327869	M82	M82	M82	M82	M82	M82	M82	M82	M82	M82	M82	M82	M82	M82	M82	M82	M82	M82	M82	M82	M82	M82	M82	M82	M82	M82	M82	M82	M82	M82	M82	M82	M82	M82	M82	M82	M82	M82	M82	M82	M82	M82	M82	M82	M82	M82
SL2.40ch09	1524483	1355941	1693026	M82	M82	M82	M82	M82	M82	M82	M82	M82	M82	M82	M82	M82	M82	M82	M82	M82	M82	M82	M82	M82	M82	M82	M82	M82	M82	M82	M82	M82	M82	M82	M82	M82	M82	M82	M82	M82	M82	M82	M82	M82	M82	M82	M82	M82	M82
SL2.40ch09	1786398	1695595	1877201	M82	M82	M82	M82	M82	M82	M82	M82	M82	M82	M82	M82	M82	M82	M82	M82	M82	M82	M82	M82	M82	M82	M82	M82	M82	M82	M82	M82	M82	M82	M82	M82	M82	M82	M82	M82	M82	M82	M82	M82	M82	M82	M82	M82	M82	M82
SL2.40ch09	1894684	1894603	1894765	M82	M82	M82	M82	M82	M82	M82	M82	M82	M82	M82	M82	M82	M82	M82	M82	M82	M82	M82	M82	M82	M82	M82	M82	M82	M82	M82	M82	M82	M82	M82	M82	M82	M82	M82	M82	M82	M82	M82	M82	M82	M82	M82	M82	M82	M82
SL2.40ch09	1939621	1900110	1979132	M82	M82	M82	M82	M82	M82	M82	M82	M82	M82	M82	M82	M82	M82	PEN	M82	M82	M82	M82	M82	M82	M82	M82	M82	M82	M82	M82	M82	M82	M82	M82	M82	M82	M82	M82	M82	M82	M82	M82	M82	M82	M82	M82	M82	M82	M82
SL2.40ch09	2093893	2003855	2183931	M82	M82	M82	M82	M82	M82	M82	M82	M82	M82	M82	M82	M82	M82	PEN	M82	M82	M82	M82	M82	M82	M82	M82	M82	M82	M82	M82	M82	M82	M82	M82	M82	M82	M82	M82	M82	M82	M82	M82	M82	M82	M82	M82	M82	M82	M82
SL2.40ch09	2239172	2202429	2275915	M82	M82	M82	M82	M82	M82	M82	M82	M82	M82	M82	M82	M82	M82	PEN	M82	M82	M82	M82	M82	M82	M82	M82	M82	M82	M82	M82	M82	M82	M82	M82	M82	M82	M82	M82	M82	M82	M82	M82	M82	M82	M82	M82	M82	M82	M82
SL2.40ch09	2295734	2295064	2296405	M82	M82	M82	M82	M82	M82	M82	M82	M82	M82	M82	M82	M82	M82	PEN	M82	M82	M82	M82	M82	M82	M82	M82	M82	M82	M82	M82	M82	M82	M82	M82	M82	M82	M82	M82	M82	M82	M82	M82	M82	M82	M82	M82	M82	M82	M82
SL2.40ch09	2387364	2300594	2474135	M82	M82	M82	M82	M82	M82	M82	M82	M82	M82	M82	M82	M82	M82	PEN	M82	M82	M82	M82	M82	M82	M82	M82	M82	M82	M82	M82	M82	M82	M82	M82	M82	M82	M82	M82	M82	M82	M82	M82	M82	M82	M82	M82	M82	M82	M82
SL2.40ch09	2488953	2482194	2495713	M82	M82	M82	M82	M82	M82	M82	M82	M82	M82	M82	M82	M82	M82	PEN	M82	M82	M82	M82	M82	M82	M82	M82	M82	M82	M82	M82	M82	M82	M82	M82	M82	M82	M82	M82	M82	M82	M82	M82	M82	M82	M82	M82	M82	M82	M82
SL2.40ch09	2532814	2497032	2568596	M82	M82	M82	M82	M82	M82	M82	M82	M82	M82	M82	M82	M82	M82	M82	M82	M82	M82	M82	M82	M82	M82	M82	M82	M82	M82	M82	M82	M82	M82	M82	M82	M82	M82	M82	M82	M82	M82	M82	M82	M82	M82	M82	M82	M82	M82
SL2.40ch09	2636554	2636554	2636554	M82	M82	M82	M82	M82	M82	M82	M82	M82	M82	M82	M82	M82	M82	M82	M82	M82	M82	M82	M82	M82	M82	M82	M82	M82	M82	M82	M82	M82	M82	M82	M82	M82	M82	M82	M82	M82	M82	M82	M82	M82	M82	M82	M82	M82	M82
SL2.40ch09	2771552	2637123	2905982	M82	M82	M82	M82	M82	M82	M82	M82	M82	M82	M82	M82	M82	M82	M82	M82	M82	M82	M82	M82	M82	M82	M82	M82	M82	M82	M82	M82	M82	M82	M82	M82	M82	M82	M82	M82	M82	M82	M82	M82	M82	M82	M82	M82	M82	M82
SL2.40ch09	2970179	2914162	3026196	M82	M82	M82	M82	M82	M82	M82	M82	M82	M82	M82	M82	M82	M82	M82	M82	M82	M82	M82	M82	M82	M82	M82	M82	M82	M82	M82	M82	M82	M82	M82	M82	M82	M82	M82	M82	M82	M82	M82	M82	M82	M82	M82	M82	M82	M82
SL2.40ch09	3149556	3046788	3252324	M82	M82	M82	M82	M82	M82	M82	M82	M82	M82	M82	M82	M82	M82	M82	M82	M82	M82	M82	M82	M82	M82	M82	M82	M82	M82	M82	M82	M82	M82	M82	M82	M82	M82	M82	M82	M82	M82	M82	M82	M82	M82	M82	M82	M82	M82
SL2.40ch09	3379101	3270440	3487762	M82	M82	M82	M82	M82	M82	M82	M82	M82	M82	M82	M82	M82	M82	M82	M82	M82	M82	M82	M82	M82	M82	M82	M82	M82	M82	M82	M82	M82	M82	M82	M82	M82	M82	M82	M82	M82	M82	M82	M82	M82	M82	M82	M82	M82	M82
SL2.40ch09	3637681	3489254	3786109	M82	M82	M82	M82	M82	M82	M82	M82	M82	M82	M82	M82	M82	M82	M82	M82	M82	M82	M82	M82	M82	M82	M82	M82	M82	M82	M82	M82	M82	M82	M82	M82	M82	M82	M82	M82	M82	M82	M82	M82	M82	M82	M82	M82	M82	M82
SL2.40ch09	3805923	3787571	3824276	M82	M82	M82	M82	M82	M82	M82	M82	M82	M82	M82	M82	M82	M82	M82	M82	M82	M82	M82	M82	M82	M82	M82	M82	M82	M82	M82	M82	M82	M82	M82	M82	M82	M82	M82	M82	M82	M82	M82	M82	M82	M82	M82	M82	M82	M82
SL2.40ch09	3854354	3825330	3883378	M82	M82	M82	M82	M82	M82	M82	M82	M82	M82	M82	M82	M82	M82	M82	M82	M82	M82	M82	M82	M82	M82	M82	M82	M82	M82	M82	M82	M82	M82	M82	M82	M82	M82	M82	M82	M82	M82	M82	M82	M82	M82	M82	M82	M82	M82
SL2.40ch09	3969090	3905511	4032669	M82	M82	M82	M82	M82	M82	M82	M82	M82	M82	M82	M82	M82	M82	M82	M82	M82	M82	M82	M82	M82	M82	M82	M82	M82	M82	M82	M82	M82	M82	M82	M82	M82	M82	M82	M82	M82	M82	M82	M82	M82	M82	M82	M82	M82	M82
SL2.40ch09	4166952	4054089	4279815	M82	M82	M82	M82	M82	M82	M82	M82	M82	M82	M82	M82	M82	M82	M82	M82	M82	M82	M82	M82	M82	M82	M82	M82	M82	M82	M82	M82	M82	M82	M82	M82	M82	M82	M82	M82	M82	M82	M82	M82	M82	M82	M82	M82	M82	M82
SL2.40ch09	4407621	4294782	4520460	M82	M82	M82	M82	M82	M82	M82	M82	M82	M82	M82	M82	M82	M82	M82	M82	M82	M82	M82	M82	M82	M82	M82	M82	M82	M82	M82	M82	M82	M82	M82	M82	M82	M82	M82	M82	M82	M82	M82	M82	M82	M82	M82	M82	M82	M82
SL2.40ch09	4637180	4562614	4711747	M82	M82	M82	M82	M82	M82	M82	M82	M82	M82	M82	M82	M82	M82	M82	M82	M82	M82	M82	M82	M82	M82	M82	M82	M82	M82	M82	M82	M82	M82	M82	M82	M82	M82	M82	M82	M82	M82	M82	M82	M82	M82	M82	M82	M82	M82
SL2.40ch09	4740934	4729202	4752667	M82	M82	M82	M82	M82	M82	M82	M82	M82	M82	M82	M82	M82	M82	M82	M82	M82	M82	M82	M82	M82	M82	M82	M82	M82	M82	M82	M82	M82	M82	M82	M82	M82	M82	M82	M82	M82	M82	M82	M82	M82	M82	M82	M82	M82	M82
SL2.40ch09	4774804	4753955	4795653	M82	M82	M82	M82	M82	M82	M82	M82	M82	M82	M82	M82	M82	M82	M82	M82	M82	M82	M82	M82	M82	M82	M82	M82	M82	M82	M82	M82	M82	M82	M82	M82	M82	M82	M82	M82	M82	M82	M82	M82	M82	M82	M82	M82	M82	M82
SL2.40ch09	4908555	4908468	4908642	M82	M82	M82	M82	M82	M82	M82	M82	M82	M82	M82	M82	M82	M82	M82	M82	M82	M82	M82	M82	M82	M82	M82	M82	M82	M82	M82	M82	M82	M82	M82	M82	M82	M82	M82	M82	M82	M82	M82	M82	M82	M82	M82	M82	M82	M82
SL2.40ch09	5052571	4936426	5168716	M82	M82	M82	M82	M82	M82	M82	M82	M82	M82	M82	M82	M82	M82	M82	M82	M82	M82	M82	M82	M82	M82	M82	M82	M82	M82	M82	M82	M82	M82	M82	M82	M82	M82	M82	M82	M82	M82	M82	M82	M82	M82	M82	M82	M82	M82
SL2.40ch09	5225663	5180158	5271168	M82	M82	M82	M82	M82	M82	M82	M82	M82	M82	M82	M82	M82	M82	M82	M82	M82	M82	M82	M82	M82	M82	M82	M82	M82	M82	M82	M82	M82	M82	M82	M82	M82	M82	M82	M82	M82	M82	M82	M82	M82	M82	M82	M82	M82	M82
SL2.40ch09	5482987	5319788	5646186	M82	M82	M82	M82	M82	M82	M82	M82	M82	M82	M82	M82	M82	M82	M82	M82	M82	M82	M82	M82	M82	M82	M82	M82	M82	M82	M82	M82	M82	M82	M82	M82	M82	M82	M82	M82	M82	M82	M82	M82	M82	M82	M82	M82	M82	M82
SL2.40ch09	5702979	5698387	5707571	M82	M82	M82	M82	M82	M82	M82	M82	M82	M82	M82	M82	M82	M82	M82	M82	M82	M82	M82	M82	M82	M82	M82	M82	M82	M82	M82	M82	M82	M82	M82	M82	M82	M82	M82	M82	M82	M82	M82	M82	M82	M82	M82	M82	M82	M82
SL2.40ch09	5863240	5714884	6011596	M82	M82	M82	M82	M82	M82	M82	M82	M82	M82	M82	M82	M82	M82	M82	M82	M82	M82	M82	M82	M82	M82	M82	M82	M82	M82	M82	M82	M82	M82	M82	M82	M82	M82	M82	M82	M82	M82	M82	M82	M82	M82	M82	M82	M82	M82
SL2.40ch09	6037621	6019960	6055283	M82	M82	M82	M82	M82	M82	M82	M82	M82	M82	M82	M82	M82	M82	M82	M82	M82	M82	M82	M82	M82	M82	M82	M82	M82	M82	M82	M82	M82	M82	M82	M82	M82	M82	M82	M82	M82	M82	M82	M82	M82	M82	M82	M82	M82	M82
SL2.40ch09	6641058	6111931	7170186	M82	M82	M82	M82	M82	M82	M82	M82	M82	M82	M82	M82	M82	M82	M82	M82	M82	M82	M82	M82	M82	M82	M82	M82	M82	M82	M82	M82	M82	M82	M82	M82	M82	M82	M82	M82	M82	M82	M82	M82	M82	M82	M82	M82	M82	M82
SL2.40ch09	13185519	7182512	19188527	M82	M82	M82	M82	M82	M82	M82	M82	M82	M82	M82	M82	M82	M82	M82	M82	M82	M82	M82	M82	M82	M82	M82	M82	M82	M82	M82	M82	M82	M82	M82	M82	M82	M82	M82	M82	M82	M82	M82	M82	M82	M82	M82	M82	M82	M82
SL2.40ch09	19285902	19245879	19325926	M82	M82	M82	M82	M82	M82	M82	M82	M82	M82	M82	M82	M82	M82	M82	M82	M82	M82	M82	M82	M82	M82	M82	M82	M82	M82	M82	M82	M82	M82	M82	M82	M82	M82	M82	M82	M82	M82	M82	M82	M82	M82	M82	M82	M82	M82
SL2.40ch09	32011608	19580726	44442490	M82	M82	M82	M82	M82	M82	M82	M82	M82	M82	M82	M82	M82	M82	M82	M82	M82	M82	M82	M82	M82	M82	M82	M82	M82	M82	M82	M82	M82	M82	M82	M82	M82	M82	M82	M82	M82	M82	M82	M82	M82	M82	M82	M82	M82	M82
SL2.40ch09	45407061	44443481	46370641	M82	M82	M82	M82	M82	M82	M82	M82	M82	M82	M82	M82	M82	M82	M82	M82	M82	M82	M82	M82	M82	M82	M82	M82	M82	M82	M82	M82	M82	M82	M82	M82	M82	M82	M82	M82	M82	M82	M82	M82	M82	M82	M82	M82	M82	M82
SL2.40ch09	47369786	46378290	48361282	M82	M82	M82	M82	M82	M82	M82	M82	M82	M82	M82	M82	M82	M82	M82	M82	M82	M82	M82	M82	M82	M82	M82	M82	M82	M82	M82	M82	M82	M82	M82	M82	M82	M82	M82	M82	M82	M82	M82	M82	M82	M82	M82	M82	M82	M82
SL2.40ch09	52209060	48362109	56056012	M82	M82	M82	M82	M82	M82	M82	M82	M82	M82	M82	M82	M82	M82	M82	M82	M82	M82	M82	M82	M82	M82	M82	M82	M82	M82	M82	M82	M82	M82	M82	M82	M82	M82	M82	M82	M82	M82	M82	M82	M82	M82	M82	M82	M82	M82
SL2.40ch09	56769453	56128730	57410176	M82	M82	M82	M82	M82	M82	M82	M82	M82	M82	M82	M82	M82	M82	M82	M82	M82	M82	M82	M82	M82	M82	M82	M82	M82	M82	M82	M82	M82	M82	M82	M82	M82	M82	M82	M82	M82	M82	M82	M82	M82	M82	M82	M82	M82	M82
SL2.40ch09	57588079	57415528	57760631	M82	M82	M82	M82	M82	M82	M82	M82	M82	M82	M82	M82	M82	M82	M82	M82	M82	M82	M82	M82	M82	M82	M82	M82	M82	M82	M82	M82	M82	M82	M82	M82	M82	M82	M82	M82	M82	M82	M82	M82	M82	M82	M82	M82	M82	M82
SL2.40ch09	57814894	57770596	57859192	M82	M82	M82	M82	M82	M82	M82	M82	M82	M82	M82	M82	M82	M82	M82	M82	M82	M82	M82	M82	M82	M82	M82	M82	M82	M82	M82	M82	M82	M82	M82	M82	M82	M82	M82	M82	M82	M82	M82	M82	M82	M82	M82	M82	M82	M82
SL2.40ch09	57947452	57899958	57994946	M82	M82	M82	M82	M82	M82	M82	M82	M82	M82	M82	M82	M82	M82	M82	M82	M82	M82	M82	M82	M82	M82	M82	M82	M82	M82	M82	M82	M82	M82	M82	M82	M82	M82	M82	M82	M82	M82	M82	M82	M82	M82	M82	M82	M82	M82
SL2.40ch09	58330809	58002777	58658842	M82	M82	M82	M82	M82	M82	M82	M82	M82	M82	M82	M82	M82	M82	M82	M82	M82	M82	M82	M82	M82	M82	M82	M82	M82	M82	M82	M82	M82	M82	M82	M82	M82	M82	M82	M82	M82	M82	M82	M82	M82	M82	M82	M82	M82	M82
SL2.40ch09	59081843	58661610	59502077	M82	M82	M82	M82	M82	M82	M82	M82	M82	M82	M82	M82	M82	M82	M82	M82	M82	M82	M82	M82	M82	M82	M82	M82	M82	M82	M82	M82	M82	M82	M82	M82	M82	M82	M82	M82	M82	M82	M82	M82	M82	M82	M82	M82	M82	M82
SL2.40ch09	59795484	59514068	60076900	M82	M82	M82	M82	M82	M82	M82	M82	M82	M82	M82	M82	M82	M82	M82	M82	M82	M82	M82	M82	M82	M82	M82	M82	M82	M82	M82	M82	M82	M82	M82	M82	M82	M82	M82	M82	M82	M82	M82	M82	M82	M82	M82	M82	M82	M82
SL2.40ch09	60105391	60080338	60130444	M82	M82	M82	M82	M82	M82	M82	M82	M82	M82	M82	M82	M82	M82	M82	M82	M82	M82	M82	M82	M82	M82	M82	M82	M82	M82	M82	M82	M82	M82	M82	M82	M82	M82	M82	M82	M82	M82	M82	M82	M82	M82	M82	M82	M82	M82
SL2.40ch09	60444157	60142746	60745569	M82	M82	M82	M82	M82	M82	M82	M82	M82	M82	M82	M82	M82	M82	M82	M82	M82	M82	M82	M82	M82	M82	M82	M82	M82	M82	M82	M82	M82	M82	M82	M82	M82	M82	M82	M82	M82	M82	M82	M82	M82	M82	M82	M82	M82	M82
SL2.40ch09	60774880	60757013	60792747	M82	M82	M82	M82	M82	M82	M82	M82	M82	M82	M82	M82	M82	M82	M82	M82	M82	M82	M82	M82	M82	M82	M82	M82	M82	M82	M82	M82	M82	M82	M82	M82	M82	M82	M82	M82	M82	M82	M82	M82	M82	M82	M82	M82	M82	M82
SL2.40ch09	60905375	60804878	61005872	M82	M82	M82	M82	PEN	M82	M82	M82	M82	M82	M82	M82	M82	M82	M82	M82	M82	M82	M82	M82	M82	M82	M82	M82	M82	M82	M82	M82	M82	M82	M82	M82	M82	M82	M82	M82	M82	M82	M82	M82	M82	M82	M82	M82	M82	M82
SL2.40ch09	61093406	61010272	61176540	M82	M82	M82	M82	PEN	M82	M82	M82	M82	M82	M82	M82	M82	M82	M82	M82	M82	M82	M82	M82	M82	M82	M82	M82	M82	M82	M82	M82	M82	M82	M82	M82	M82	M82	M82	M82	M82	M82	M82	M82	M82	M82	M82	M82	M82	M82
SL2.40ch09	61374805	61252945	61496666	M82	M82	M82	M82	PEN	M82	M82	M82	M82	M82	M82	M82	M82	M82	M82	M82	M82	M82	M82	M82	M82	M82	M82	M82	M82	M82	M82	M82	M82	M82	M82	M82	M82	M82	M82	M82	M82	M82	M82	M82	M82	M82	M82	M82	M82	M82
SL2.40ch09	61665866	61509607	61822125	M82	M82	M82	M82	PEN	M82	M82	M82	M82	M82	M82	M82	M82	M82	M82	M82	M82	M82	M82	M82	M82	M82	M82	M82	M82	M82	M82	M82	M82	M82	M82	M82	M82	M82	M82	M82	M82	M82	M82	M82	M82	M82	M82	M82	M82	M82
SL2.40ch09	62043115	61829222	62257009	M82	M82	M82	M82	PEN	M82	M82	M82	M82	M82	M82	M82	M82	M82	M82	M82	M82	M82	M82	M82	M82	M82	M82	M82	M82	M82	M82	M82	M82	M82	M82	M82	M82	M82	M82	M82	M82	M82	M82	M82	M82	M82	M82	M82	M82	M82
SL2.40ch09	62320311	62259962	62380660	M82	M82	M82	M82	PEN	M82	M82	M82	M82	M82	M82	M82	M82	M82	M82	M82	M82	M82	M82	M82	M82	M82	M82	M82	M82	M82	M82	M82	M82	M82	M82	M82	M82	M82	M82	M82	M82	M82	M82	M82	M82	M82	M82	M82	M82	M82
SL2.40ch09	62464055	62385595	62542516	M82	M82	M82	M82	PEN	M82	M82	M82	M82	M82	M82	M82	M82	M82	M82	M82	M82	M82	M82	M82	M82	M82	M82	M82	M82	M82	M82	M82	M82	M82	M82	M82	M82	M82	M82	M82	M82	M82	M82	M82	M82	M82	M82	M82	M82	M82
SL2.40ch09	62615386	62562420	62668353	M82	M82	M82	M82	PEN	M82	M82	M82	M82	M82	M82	M82	M82	M82	M82	M82	M82	M82	M82	M82	M82	M82	M82	M82	M82	M82	M82	M82	M82	M82	M82	M82	M82	M82	M82	M82	M82	M82	M82	M82	M82	M82	M82	M82	M82	M82
SL2.40ch09	62741319	62677088	62805551	M82	M82	M82	M82	PEN	M82	M82	M82	M82	M82	M82	M82	M82	M82	M82	M82	M82	M82	M82	M82	M82	M82	M82	M82	M82	M82	M82	M82	M82	M82	M82	M82	M82	M82	M82	M82	M82	M82	M82	M82	M82	M82	M82	M82	M82	M82
SL2.40ch09	62872106	62816830	62927382	M82	M82	M82	M82	PEN	M82	M82	M82	M82	M82	M82	M82	M82	M82	M82	M82	M82	M82	M82	M82	M82	M82	M82	M82	M82	M82	M82	M82	M82	M82	M82	M82	M82	M82	M82	M82	M82	M82	M82	M82	M82	M82	M82	M82	M82	M82
SL2.40ch09	62931273	62931273	62931273	M82	M82	M82	M82	PEN	M82	M82	M82	M82	M82	M82	M82	M82	M82	M82	M82	M82	M82	M82	M82	M82	M82	M82	M82	M82	M82	M82	M82	M82	M82	M82	M82	M82	M82	M82	M82	M82	M82	M82	M82	M82	M82	M82	M82	M82	M82
SL2.40ch09	62983785	62951893	63015678	M82	M82	M82	M82	PEN	M82	M82	M82	M82	M82	M82	M82	M82	M82	M82	M82	M82	M82	M82	M82	M82	M82	M82	M82	M82	M82	M82	M82	M82	M82	M82	M82	M82	M82	M82	M82	M82	M82	M82	M82	M82	M82	M82	M82	M82	M82
SL2.40ch09	63052931	63016827	63089036	M82	M82	M82	M82	PEN	M82	M82	M82	M82	M82	M82	M82	M82	M82	M82	M82	M82	M82	M82	M82	M82	M82	M82	M82	M82	M82	M82	M82	M82	M82	M82	M82	M82	M82	M82	M82	M82	M82	M82	M82	M82	M82	M82	M82	M82	M82
SL2.40ch09	63249706	63111647	63387765	M82	M82	M82	M82	PEN	M82	M82	M82	M82	M82	M82	M82	M82	M82	M82	M82	M82	M82	M82	M82	M82	M82	M82	M82	M82	M82	M82	M82	M82	M82	M82	M82	M82	M82	M82	M82	M82	M82	M82	M82	M82	M82	M82	M82	M82	M82
SL2.40ch09	63497664	63397059	63598270	M82	M82	M82	M82	PEN	M82	M82	M82	M82	M82	M82	M82	M82	M82	M82	M82	M82	M82	M82	M82	M82	M82	M82	M82	M82	M82	M82	M82	M82	M82	M82	M82	M82	M82	M82	M82	M82	M82	M82	M82	M82	M82	M82	M82	M82	M82
SL2.40ch09	63643091	63617883	63668299	M82	M82	M82	M82	PEN	M82	M82	M82	M82	M82	M82	M82	M82	M82	M82	M82	M82	M82	M82	M82	M82	M82	M82	M82	M82	M82	M82	M82	M82	M82	M82	M82	M82	M82	M82	M82	M82	M82	M82	M82	M82	M82	M82	M82	M82	M82
SL2.40ch09	63742595	63671793	63813398	M82	M82	M82	M82	PEN	M82	M82	M82	M82	M82	M82	M82	M82	M82	M82	M82	M82	M82	M82	M82	M82	M82	M82	M82	M82	M82	M82	M82	M82	M82	M82	M82	M82	M82	M82	M82	M82	M82	M82	M82	M82	M82	M82	M82	M82	M82
SL2.40ch09	63820134	63816820	63823449	M82	M82	M82	M82	PEN	M82	M82	M82	M82	M82	M82	M82	M82	M82	M82	M82	M82	M82	M82	M82	M82	M82	M82	M82	M82	M82	M82	M82	M82	M82	M82	M82	M82	M82	M82	M82	M82	M82	M82	M82	M82	M82	M82	M82	M82	M82
SL2.40ch09	63835734	63832015	63839454	M82	M82	M82	M82	PEN	M82	M82	M82	M82	M82	M82	M82	M82	M82	M82	M82	M82	M82	M82	M82	M82	M82	M82	M82	M82	M82	M82	M82	M82	M82	M82	M82	M82	M82	M82	M82	M82	M82	M82	M82	M82	M82	M82	M82	M82	M82
SL2.40ch09	63881666	63845445	63917888	M82	M82	M82	M82	PEN	M82	M82	M82	M82	M82	M82	M82	M82	M82	M82	M82	M82	M82	M82	M82	M82	M82	M82	M82	M82	M82	M82	M82	M82	M82	M82	M82	M82	M82	M82	M82	M82	M82	M82	M82	M82	M82	M82	M82	M82	M82
SL2.40ch09	63988903	63944669	64033138	M82	M82	M82	M82	PEN	M82	M82	M82	M82	M82	M82	M82	M82	M82	M82	M82	M82	M82	M82	M82	M82	M82	M82	M82	M82	M82	M82	M82	M82	M82	M82	M82	M82	M82	M82	M82	M82	M82	M82	M82	M82	M82	M82	M82	M82	M82
SL2.40ch09	64067795	64041639	64093951	M82	M82	M82	M82	PEN	M82	M82	M82	M82	M82	M82	M82	M82	M82	M82	M82	M82	M82	M82	M82	M82	M82	M82	M82	M82	M82	M82	M82	M82	M82	M82	M82	M82	M82	M82	M82	M82	M82	M82	M82	M82	M82	M82	M82	M82	M82
SL2.40ch09	64276750	64118985	64434515	M82	M82	M82	M82	PEN	M82	M82	M82	M82	M82	M82	M82	M82	M82	M82	M82	M82	M82	M82	M82	M82	M82	M82	M82	M82	M82	M82	M82	M82	M82	M82	M82	M82	M82	M82	M82	M82	M82	M82	M82	M82	M82	M82	M82	M82	M82
SL2.40ch09	64462668	64445852	64479485	M82	M82	M82	M82	M82	M82	M82	M82	M82	M82	M82	M82	M82	M82	M82	M82	M82	M82	M82	M82	M82	M82	M82	M82	M82	M82	M82	M82	M82	M82	M82	M82	M82	M82	M82	M82	M82	M82	M82	M82	M82	M82	M82	M82	M82	M82
SL2.40ch09	64585460	64558203	64612718	M82	M82	M82	M82	M82	M82	M82	M82	M82	M82	M82	M82	M82	M82	M82	M82	M82	M82	M82	M82	M82	M82	M82	M82	M82	M82	M82	M82	M82	M82	M82	M82	M82	M82	M82	M82	M82	M82	M82	M82	M82	M82	M82	M82	M82	M82
SL2.40ch09	64729390	64729390	64729390	M82	M82	M82	M82	M82	M82	M82	M82	M82	M82	M82	M82	M82	M82	M82	M82	M82	M82	M82	M82	M82	M82	M82	M82	M82	M82	M82	M82	M82	M82	M82	M82	M82	M82	M82	M82	M82	M82	M82	M82	M82	M82	M82	M82	M82	M82
SL2.40ch09	64791641	64735332	64847951	M82	M82	M82	M82	M82	M82	M82	M82	M82	M82	M82	M82	M82	M82	M82	M82	M82	M82	M82	M82	M82	M82	M82	M82	M82	M82	M82	M82	M82	M82	M82	M82	M82	M82	M82	M82	M82	M82	M82	M82	M82	M82	M82	M82	M82	M82
SL2.40ch09	64942228	64886605	64997851	M82	M82	M82	M82	M82	M82	M82	M82	M82	M82	M82	M82	M82	M82	M82	M82	M82	M82	M82	M82	M82	M82	M82	M82	M82	M82	M82	M82	M82	M82	M82	M82	M82	M82	M82	M82	M82	M82	M82	M82	M82	M82	M82	M82	M82	M82
SL2.40ch09	65083245	65028545	65137946	M82	M82	M82	M82	M82	M82	M82	M82	M82	M82	M82	M82	M82	M82	M82	M82	M82	M82	M82	M82	M82	M82	M82	M82	M82	M82	M82	M82	M82	M82	M82	M82	M82	M82	M82	M82	M82	M82	M82	M82	M82	M82	M82	M82	M82	M82
SL2.40ch09	65277758	65141367	65414150	M82	M82	M82	M82	M82	M82	M82	M82	M82	M82	M82	M82	M82	M82	M82	M82	M82	M82	M82	M82	M82	M82	M82	M82	M82	M82	M82	M82	M82	M82	M82	M82	M82	M82	M82	M82	M82	M82	M82	M82	M82	M82	M82	M82	M82	M82
SL2.40ch09	65426398	65426397	65426400	M82	M82	M82	M82	M82	M82	M82	M82	M82	M82	M82	M82	M82	M82	M82	M82	M82	M82	M82	M82	M82	M82	M82	M82	M82	M82	M82	M82	M82	M82	M82	M82	M82	M82	M82	M82	M82	M82	M82	M82	M82	M82	M82	M82	M82	M82
SL2.40ch09	65441086	65429852	65452320	M82	M82	M82	M82	M82	M82	M82	M82	M82	M82	M82	M82	M82	M82	M82	M82	M82	M82	M82	M82	M82	M82	M82	M82	M82	M82	M82	M82	M82	M82	M82	M82	M82	M82	M82	M82	M82	M82	M82	M82	M82	M82	M82	M82	M82	M82
SL2.40ch09	65574670	65461942	65687398	M82	M82	M82	M82	M82	M82	M82	M82	M82	M82	M82	M82	M82	M82	M82	M82	M82	M82	M82	M82	M82	M82	M82	M82	M82	M82	M82	M82	M82	M82	M82	M82	M82	M82	M82	M82	M82	M82	M82	M82	M82	M82	M82	M82	M82	M82
SL2.40ch09	65890273	65715404	66065142	M82	M82	M82	M82	M82	M82	M82	M82	M82	M82	M82	M82	M82	M82	M82	M82	M82	M82	M82	M82	M82	M82	M82	M82	M82	M82	M82	M82	M82	M82	M82	M82	M82	M82	M82	M82	M82	M82	M82	M82	M82	M82	M82	M82	M82	M82
SL2.40ch09	66193341	66075694	66310989	M82	M82	M82	M82	M82	M82	M82	M82	M82	M82	M82	M82	M82	M82	M82	M82	M82	M82	M82	M82	M82	M82	M82	M82	M82	M82	M82	M82	M82	M82	M82	M82	M82	M82	M82	M82	M82	M82	M82	M82	M82	M82	M82	M82	M82	M82
SL2.40ch09	66359733	66325855	66393611	M82	M82	M82	M82	M82	M82	M82	M82	M82	M82	M82	M82	M82	M82	M82	M82	M82	M82	M82	M82	M82	M82	M82	M82	M82	M82	M82	M82	M82	M82	M82	M82	M82	M82	M82	M82	M82	M82	M82	M82	M82	M82	M82	M82	M82	M82
SL2.40ch09	66440309	66406259	66474360	M82	M82	M82	M82	M82	M82	M82	M82	M82	M82	M82	M82	M82	M82	M82	M82	M82	M82	M82	M82	M82	M82	M82	M82	M82	M82	M82	M82	M82	M82	M82	M82	M82	M82	M82	M82	M82	M82	M82	M82	M82	M82	M82	M82	M82	M82
SL2.40ch09	66507146	66481055	66533238	M82	M82	M82	M82	M82	M82	M82	M82	M82	M82	M82	M82	M82	M82	M82	M82	M82	M82	M82	M82	M82	M82	M82	M82	M82	M82	M82	M82	M82	M82	M82	M82	M82	M82	M82	M82	M82	M82	M82	M82	M82	M82	M82	M82	M82	M82
SL2.40ch09	66575966	66533745	66618187	M82	M82	M82	M82	M82	M82	M82	M82	M82	M82	M82	M82	M82	M82	M82	M82	M82	M82	M82	M82	M82	M82	M82	M82	M82	M82	M82	M82	M82	M82	M82	M82	M82	M82	M82	M82	M82	M82	M82	M82	M82	M82	M82	M82	M82	M82
SL2.40ch09	66640913	66640464	66641362	M82	M82	M82	M82	M82	M82	M82	M82	M82	M82	M82	M82	M82	M82	M82	M82	M82	M82	M82	M82	M82	M82	M82	M82	M82	M82	M82	M82	M82	M82	M82	M82	M82	M82	M82	M82	M82	M82	M82	M82	M82	M82	M82	M82	M82	M82
SL2.40ch09	66675775	66654725	66696825	M82	M82	M82	M82	M82	M82	M82	M82	M82	M82	M82	M82	M82	M82	M82	M82	M82	M82	M82	M82	M82	M82	M82	M82	M82	M82	M82	M82	M82	M82	M82	M82	M82	M82	M82	M82	M82	M82	M82	M82	M82	M82	M82	M82	M82	M82
SL2.40ch09	66723309	66704165	66742454	M82	M82	M82	M82	M82	M82	M82	M82	M82	M82	M82	M82	M82	M82	M82	M82	M82	M82	M82	M82	M82	M82	M82	M82	M82	M82	M82	M82	M82	M82	M82	M82	M82	M82	M82	M82	M82	M82	M82	M82	M82	M82	M82	M82	M82	M82
SL2.40ch09	67038742	66926577	67150907	M82	M82	M82	M82	M82	M82	M82	M82	M82	M82	M82	M82	M82	M82	M82	M82	M82	M82	M82	M82	M82	M82	M82	M82	M82	M82	M82	M82	M82	M82	M82	M82	M82	M82	M82	M82	M82	M82	M82	M82	M82	M82	M82	M82	M82	M82
SL2.40ch09	67403929	67378410	67429449	M82	PEN	M82	M82	M82	M82	M82	M82	M82	M82	M82	M82	M82	M82	M82	M82	M82	M82	M82	M82	M82	M82	M82	M82	M82	M82	M82	M82	M82	M82	M82	M82	M82	M82	M82	M82	M82	M82	M82	M82	M82	M82	M82	M82	M82	M82
SL2.40ch09	67613118	67564146	67662091	M82	PEN	M82	PEN	M82	M82	M82	M82	M82	M82	M82	M82	M82	M82	M82	M82	M82	M82	M82	M82	M82	M82	M82	M82	M82	M82	M82	M82	M82	M82	M82	M82	M82	M82	M82	M82	M82	M82	M82	M82	M82	M82	M82	M82	M82	M82
SL2.40ch10	40685	1	81370	M82	M82	M82	M82	M82	PEN	M82	M82	M82	M82	M82	M82	M82	M82	M82	M82	M82	M82	M82	M82	M82	M82	M82	M82	M82	M82	M82	M82	M82	M82	M82	PEN	M82	PEN	PEN	PEN	PEN	M82	M82	M82	M82	M82	M82	M82	M82	M82
SL2.40ch10	141730	97845	185615	M82	M82	M82	M82	M82	PEN	M82	M82	M82	M82	M82	M82	M82	M82	M82	M82	M82	M82	M82	M82	M82	M82	M82	M82	M82	M82	M82	M82	M82	M82	M82	PEN	M82	M82	M82	M82	M82	M82	M82	M82	M82	M82	M82	M82	M82	M82
SL2.40ch10	207786	199651	215922	M82	M82	M82	M82	M82	PEN	M82	M82	M82	M82	M82	M82	M82	M82	M82	M82	M82	M82	M82	M82	M82	M82	M82	M82	M82	M82	M82	M82	M82	M82	M82	PEN	M82	M82	M82	M82	M82	M82	M82	M82	M82	M82	M82	M82	M82	M82
SL2.40ch10	270737	219354	322121	M82	M82	M82	M82	M82	PEN	M82	M82	M82	M82	M82	M82	M82	M82	M82	M82	M82	M82	M82	M82	M82	M82	M82	M82	M82	M82	M82	M82	M82	M82	M82	PEN	M82	M82	M82	M82	M82	M82	M82	M82	M82	M82	M82	M82	M82	M82
SL2.40ch10	426628	345542	507714	M82	M82	M82	M82	M82	PEN	M82	M82	M82	M82	M82	M82	M82	M82	M82	M82	M82	M82	M82	M82	M82	M82	M82	M82	M82	M82	M82	M82	M82	M82	M82	M82	M82	M82	M82	M82	M82	M82	M82	M82	M82	M82	M82	M82	M82	M82
SL2.40ch10	750406	520382	980431	M82	M82	M82	M82	M82	PEN	M82	M82	M82	M82	M82	M82	M82	M82	M82	M82	M82	M82	M82	M82	M82	M82	M82	M82	M82	M82	M82	M82	M82	M82	M82	M82	M82	M82	M82	M82	M82	M82	M82	M82	M82	M82	M82	M82	M82	M82
SL2.40ch10	998027	986668	1009386	M82	M82	M82	M82	M82	PEN	M82	M82	M82	M82	M82	M82	M82	M82	M82	M82	M82	M82	M82	M82	M82	M82	M82	M82	M82	M82	M82	M82	M82	M82	M82	M82	M82	M82	M82	M82	M82	M82	M82	M82	M82	M82	M82	M82	M82	M82
SL2.40ch10	1039843	1017015	1062671	M82	M82	M82	M82	M82	PEN	M82	M82	M82	M82	M82	M82	M82	M82	M82	M82	M82	M82	M82	M82	M82	M82	M82	M82	M82	M82	M82	M82	M82	M82	M82	M82	M82	M82	M82	M82	M82	M82	M82	M82	M82	M82	M82	M82	M82	M82
SL2.40ch10	1086037	1078485	1093590	M82	M82	M82	M82	M82	PEN	M82	M82	M82	M82	M82	M82	M82	M82	M82	M82	M82	PEN	M82	PEN	M82	M82	M82	M82	M82	M82	M82	M82	M82	M82	M82	M82	M82	M82	M82	M82	M82	M82	M82	M82	M82	M82	M82	M82	M82	M82
SL2.40ch10	1119684	1112960	1126408	M82	M82	M82	M82	M82	PEN	M82	M82	M82	M82	M82	M82	M82	M82	M82	M82	M82	M82	M82	M82	M82	M82	M82	M82	M82	M82	M82	M82	M82	M82	M82	M82	M82	M82	M82	M82	M82	M82	M82	M82	M82	M82	M82	M82	M82	M82
SL2.40ch10	1188304	1134181	1242428	M82	M82	M82	M82	M82	PEN	M82	M82	M82	M82	M82	M82	M82	M82	M82	M82	M82	M82	M82	M82	M82	M82	M82	M82	M82	M82	M82	M82	M82	M82	M82	M82	M82	M82	M82	M82	M82	M82	M82	M82	M82	M82	M82	M82	M82	M82
SL2.40ch10	1464808	1252792	1676825	M82	M82	M82	M82	M82	PEN	M82	M82	M82	M82	M82	M82	M82	M82	M82	M82	M82	M82	M82	M82	M82	M82	M82	M82	M82	M82	M82	M82	M82	M82	M82	M82	M82	M82	M82	M82	M82	M82	M82	M82	M82	M82	M82	M82	M82	M82
SL2.40ch10	1687683	1683453	1691914	M82	M82	M82	M82	M82	PEN	M82	M82	M82	M82	M82	M82	M82	M82	M82	M82	M82	M82	M82	M82	M82	M82	M82	M82	M82	M82	M82	M82	M82	M82	M82	M82	M82	M82	M82	M82	M82	M82	M82	M82	M82	M82	M82	M82	M82	M82
SL2.40ch10	1754015	1737945	1770086	M82	M82	M82	M82	M82	M82	M82	M82	M82	M82	M82	M82	M82	M82	M82	M82	M82	M82	M82	M82	M82	M82	M82	M82	M82	M82	M82	M82	M82	M82	M82	M82	M82	M82	M82	M82	M82	M82	M82	M82	M82	M82	M82	M82	M82	M82
SL2.40ch10	1812110	1772878	1851342	M82	M82	M82	M82	M82	M82	M82	M82	M82	M82	M82	M82	M82	M82	M82	M82	M82	M82	M82	M82	M82	M82	M82	M82	M82	M82	M82	M82	M82	M82	M82	M82	M82	M82	M82	M82	M82	M82	M82	M82	M82	M82	M82	M82	M82	M82
SL2.40ch10	1946273	1887156	2005391	M82	M82	M82	M82	M82	M82	M82	M82	M82	M82	M82	M82	M82	M82	M82	M82	M82	M82	M82	M82	M82	M82	M82	M82	M82	M82	M82	M82	M82	M82	M82	M82	M82	M82	M82	M82	M82	M82	M82	M82	M82	M82	M82	M82	M82	M82
SL2.40ch10	2110291	2021416	2199167	M82	M82	M82	M82	M82	M82	M82	M82	M82	M82	M82	M82	M82	M82	M82	M82	M82	M82	M82	M82	M82	M82	M82	M82	M82	M82	M82	M82	M82	M82	M82	M82	M82	M82	M82	M82	M82	M82	M82	M82	M82	M82	M82	M82	M82	M82
SL2.40ch10	2420176	2375814	2464539	M82	M82	M82	M82	M82	M82	M82	M82	M82	M82	M82	M82	M82	M82	M82	M82	M82	M82	M82	M82	M82	M82	M82	M82	M82	M82	M82	M82	M82	M82	M82	M82	M82	M82	M82	M82	M82	M82	M82	M82	M82	M82	M82	M82	M82	M82
SL2.40ch10	2504176	2469205	2539147	M82	M82	M82	M82	M82	M82	M82	M82	M82	M82	M82	M82	M82	M82	M82	M82	M82	M82	M82	M82	M82	M82	M82	M82	M82	M82	M82	M82	M82	M82	M82	M82	M82	M82	M82	M82	M82	M82	M82	M82	M82	M82	M82	M82	M82	M82
SL2.40ch10	2601217	2584032	2618402	M82	M82	M82	M82	M82	M82	M82	M82	M82	M82	M82	M82	M82	M82	M82	M82	M82	M82	M82	M82	M82	M82	M82	M82	M82	M82	M82	M82	M82	M82	M82	M82	M82	M82	M82	M82	M82	M82	M82	M82	M82	M82	M82	M82	M82	M82
SL2.40ch10	2636182	2621814	2650551	M82	M82	M82	M82	M82	M82	M82	M82	M82	M82	M82	M82	M82	M82	M82	M82	M82	M82	M82	M82	M82	M82	M82	M82	M82	M82	M82	M82	M82	M82	M82	M82	M82	M82	M82	M82	M82	M82	M82	M82	M82	M82	M82	M82	M82	M82
SL2.40ch10	2714315	2668606	2760024	M82	M82	M82	M82	M82	M82	M82	M82	M82	M82	M82	M82	M82	M82	M82	M82	M82	M82	M82	M82	M82	M82	M82	M82	M82	M82	M82	M82	M82	M82	M82	M82	M82	M82	M82	M82	M82	M82	M82	M82	M82	M82	M82	M82	M82	M82
SL2.40ch10	2878171	2863740	2892602	M82	M82	M82	M82	M82	M82	M82	M82	M82	M82	M82	M82	M82	M82	M82	M82	M82	M82	M82	M82	M82	M82	M82	M82	M82	M82	M82	M82	M82	M82	M82	M82	M82	M82	M82	M82	M82	M82	M82	M82	M82	M82	M82	M82	M82	M82
SL2.40ch10	2898550	2895565	2901535	M82	M82	M82	M82	M82	M82	M82	M82	M82	M82	M82	M82	M82	M82	M82	M82	M82	M82	M82	M82	M82	M82	M82	M82	M82	M82	M82	M82	M82	M82	M82	M82	M82	M82	M82	M82	M82	M82	M82	M82	M82	M82	M82	M82	M82	M82
SL2.40ch10	2952864	2922833	2982896	M82	M82	M82	M82	M82	M82	M82	M82	M82	M82	M82	M82	M82	M82	M82	M82	M82	M82	M82	M82	M82	M82	M82	M82	M82	M82	M82	M82	M82	M82	M82	M82	M82	M82	M82	M82	M82	M82	M82	M82	M82	M82	M82	M82	M82	M82
SL2.40ch10	2997927	2997926	2997929	M82	M82	M82	M82	M82	M82	M82	M82	M82	M82	M82	M82	M82	M82	M82	M82	M82	M82	M82	M82	M82	M82	M82	M82	M82	M82	M82	M82	M82	M82	M82	M82	M82	M82	M82	M82	M82	M82	M82	M82	M82	M82	M82	M82	M82	M82
SL2.40ch10	3096666	3006232	3187101	M82	M82	M82	M82	M82	M82	M82	M82	M82	M82	M82	M82	M82	M82	M82	M82	M82	M82	M82	M82	M82	M82	M82	M82	M82	M82	M82	M82	M82	M82	M82	M82	M82	M82	M82	M82	M82	M82	M82	M82	M82	M82	M82	M82	M82	M82
SL2.40ch10	3286299	3202500	3370098	M82	M82	M82	M82	M82	M82	M82	M82	M82	M82	M82	M82	M82	M82	M82	M82	M82	M82	M82	M82	M82	M82	M82	M82	M82	M82	M82	M82	M82	M82	M82	M82	M82	M82	M82	M82	M82	M82	M82	M82	M82	M82	M82	M82	M82	M82
SL2.40ch10	3401134	3394149	3408120	M82	M82	M82	M82	M82	M82	M82	M82	M82	M82	M82	M82	M82	M82	M82	M82	M82	M82	M82	M82	M82	M82	M82	M82	M82	M82	M82	M82	M82	M82	M82	M82	M82	M82	M82	M82	M82	M82	M82	M82	M82	M82	M82	M82	M82	M82
SL2.40ch10	3452724	3414848	3490601	M82	M82	M82	M82	M82	M82	M82	M82	M82	M82	M82	M82	M82	M82	M82	M82	M82	M82	M82	M82	M82	M82	M82	M82	M82	M82	M82	M82	M82	M82	M82	M82	M82	M82	M82	M82	M82	M82	M82	M82	M82	M82	M82	M82	M82	M82
SL2.40ch10	3733729	3491035	3976423	M82	M82	M82	M82	M82	M82	M82	M82	M82	M82	M82	M82	M82	M82	M82	M82	M82	M82	M82	M82	M82	M82	M82	M82	M82	M82	M82	M82	M82	M82	M82	M82	M82	M82	M82	M82	M82	M82	M82	M82	M82	M82	M82	M82	M82	M82
SL2.40ch10	4018289	3999717	4036862	M82	M82	M82	M82	M82	M82	M82	M82	M82	M82	M82	M82	M82	M82	M82	M82	M82	M82	M82	M82	M82	M82	M82	M82	M82	M82	M82	M82	M82	M82	M82	M82	M82	M82	M82	M82	M82	M82	M82	M82	M82	M82	M82	M82	M82	M82
SL2.40ch10	4238817	4067702	4409933	M82	M82	M82	M82	M82	M82	M82	M82	M82	M82	M82	M82	M82	M82	M82	M82	M82	M82	M82	M82	M82	M82	M82	M82	M82	M82	M82	M82	M82	M82	M82	M82	M82	M82	M82	M82	M82	M82	M82	M82	M82	M82	M82	M82	M82	M82
SL2.40ch10	25188872	4440180	45937565	M82	M82	M82	M82	M82	M82	M82	M82	M82	M82	M82	M82	M82	M82	M82	M82	M82	M82	M82	M82	M82	M82	M82	M82	M82	M82	M82	M82	M82	M82	M82	M82	M82	M82	M82	M82	M82	M82	M82	M82	M82	M82	M82	M82	M82	M82
SL2.40ch10	46130998	45966226	46295770	M82	M82	M82	M82	M82	M82	M82	M82	M82	M82	M82	M82	M82	M82	M82	M82	M82	M82	M82	M82	M82	M82	M82	M82	M82	M82	M82	M82	M82	M82	M82	M82	M82	M82	M82	M82	M82	M82	M82	M82	M82	M82	M82	M82	M82	M82
SL2.40ch10	46714226	46306256	47122196	M82	M82	M82	M82	M82	M82	M82	M82	M82	M82	M82	M82	M82	M82	M82	M82	M82	M82	M82	M82	M82	M82	M82	M82	M82	M82	M82	M82	M82	M82	M82	M82	M82	M82	M82	M82	M82	M82	M82	M82	M82	M82	M82	M82	M82	M82
SL2.40ch10	48601633	47193905	50009361	M82	M82	M82	M82	M82	M82	M82	M82	M82	M82	M82	M82	M82	M82	M82	M82	M82	M82	M82	M82	M82	M82	M82	M82	M82	M82	M82	M82	M82	M82	M82	M82	M82	M82	M82	M82	M82	M82	M82	M82	M82	M82	M82	M82	M82	M82
SL2.40ch10	50691025	50011526	51370524	M82	M82	M82	M82	M82	M82	M82	M82	M82	M82	M82	M82	M82	M82	M82	M82	M82	M82	M82	M82	M82	M82	M82	M82	M82	M82	M82	M82	M82	M82	M82	M82	M82	M82	M82	M82	M82	M82	M82	M82	M82	M82	M82	M82	M82	M82
SL2.40ch10	51678845	51375332	51982359	M82	M82	M82	M82	M82	M82	M82	M82	M82	M82	M82	M82	M82	M82	M82	M82	M82	M82	M82	M82	M82	M82	M82	M82	M82	M82	M82	M82	M82	M82	M82	M82	M82	M82	M82	M82	M82	M82	M82	M82	M82	M82	M82	M82	M82	M82
SL2.40ch10	52147320	51999062	52295579	M82	M82	M82	M82	M82	M82	M82	M82	M82	M82	M82	M82	M82	M82	M82	M82	M82	M82	M82	M82	M82	M82	M82	M82	M82	M82	M82	M82	M82	M82	M82	M82	M82	M82	M82	M82	M82	M82	M82	M82	M82	M82	M82	M82	M82	M82
SL2.40ch10	52521552	52372833	52670272	M82	M82	M82	M82	M82	M82	M82	M82	M82	M82	M82	M82	M82	M82	M82	M82	M82	M82	M82	M82	M82	M82	M82	M82	M82	M82	M82	M82	M82	M82	M82	M82	M82	M82	M82	M82	M82	M82	M82	M82	M82	M82	M82	M82	M82	M82
SL2.40ch10	52750938	52715602	52786274	M82	M82	M82	M82	M82	M82	M82	M82	M82	M82	M82	M82	M82	M82	M82	M82	M82	M82	M82	M82	M82	M82	M82	M82	M82	M82	M82	M82	M82	M82	M82	M82	M82	M82	M82	M82	M82	M82	M82	M82	M82	M82	M82	M82	M82	M82
SL2.40ch10	52850957	52793845	52908069	M82	M82	M82	M82	M82	M82	M82	M82	M82	M82	M82	M82	M82	M82	M82	M82	M82	M82	M82	M82	M82	M82	M82	M82	M82	M82	M82	M82	M82	M82	M82	M82	M82	M82	M82	M82	M82	M82	M82	M82	M82	M82	M82	M82	M82	M82
SL2.40ch10	54898639	52978512	56818767	M82	M82	M82	M82	M82	M82	M82	M82	M82	M82	M82	M82	M82	M82	M82	M82	M82	M82	M82	M82	M82	M82	M82	M82	M82	M82	M82	M82	M82	M82	M82	M82	M82	M82	M82	M82	M82	M82	M82	M82	M82	M82	M82	M82	M82	M82
SL2.40ch10	57104674	56880986	57328362	M82	M82	M82	M82	M82	M82	M82	M82	M82	M82	M82	M82	M82	M82	M82	M82	M82	M82	M82	M82	M82	M82	M82	M82	M82	M82	M82	M82	M82	M82	M82	M82	M82	M82	M82	M82	M82	M82	M82	M82	M82	M82	M82	M82	M82	M82
SL2.40ch10	57361122	57340458	57381786	M82	M82	M82	M82	M82	M82	M82	M82	M82	M82	M82	M82	M82	M82	M82	M82	M82	M82	M82	M82	M82	M82	M82	M82	M82	M82	M82	M82	M82	M82	M82	M82	M82	M82	M82	M82	M82	M82	M82	M82	M82	M82	M82	M82	M82	M82
SL2.40ch10	57879646	57381969	58377323	M82	M82	M82	M82	M82	M82	M82	M82	M82	M82	M82	M82	M82	M82	M82	M82	M82	M82	M82	M82	M82	M82	M82	M82	M82	M82	M82	M82	M82	M82	M82	M82	M82	M82	M82	M82	M82	M82	M82	M82	M82	M82	M82	M82	M82	M82
SL2.40ch10	58480876	58411293	58550459	M82	M82	M82	M82	M82	M82	M82	M82	M82	M82	M82	M82	M82	M82	M82	M82	M82	M82	M82	M82	M82	M82	M82	M82	M82	M82	M82	M82	M82	M82	M82	M82	M82	M82	M82	M82	M82	M82	M82	M82	M82	M82	M82	M82	M82	M82
SL2.40ch10	58666009	58568254	58763765	M82	M82	M82	M82	M82	M82	M82	M82	M82	M82	M82	M82	M82	M82	M82	M82	M82	M82	M82	M82	M82	M82	M82	M82	M82	M82	M82	M82	M82	M82	M82	M82	M82	M82	M82	M82	M82	M82	M82	M82	M82	M82	M82	M82	M82	M82
SL2.40ch10	58781540	58767152	58795928	M82	M82	M82	M82	M82	M82	M82	M82	M82	M82	M82	M82	M82	M82	M82	M82	M82	M82	M82	M82	M82	M82	M82	M82	M82	M82	M82	M82	M82	M82	M82	M82	M82	M82	M82	M82	M82	M82	M82	M82	M82	M82	M82	M82	M82	M82
SL2.40ch10	58804255	58799555	58808955	M82	M82	M82	M82	M82	M82	M82	M82	M82	M82	M82	M82	M82	M82	M82	M82	M82	M82	M82	M82	M82	M82	M82	M82	M82	M82	M82	M82	M82	M82	M82	M82	M82	M82	M82	M82	M82	M82	M82	M82	M82	M82	M82	M82	M82	M82
SL2.40ch10	58852072	58810385	58893760	M82	M82	M82	M82	M82	M82	M82	M82	M82	M82	M82	M82	M82	M82	M82	M82	M82	M82	M82	M82	M82	M82	M82	M82	M82	M82	M82	M82	M82	M82	M82	M82	M82	M82	M82	M82	M82	M82	M82	M82	M82	M82	M82	M82	M82	M82
SL2.40ch10	58929584	58928505	58930663	M82	M82	M82	M82	M82	M82	M82	M82	M82	M82	M82	M82	M82	M82	M82	M82	M82	M82	M82	M82	M82	M82	M82	M82	M82	M82	M82	M82	M82	M82	M82	M82	M82	M82	M82	M82	M82	M82	M82	M82	M82	M82	M82	M82	M82	M82
SL2.40ch10	58960120	58951329	58968912	M82	M82	M82	M82	M82	M82	M82	M82	M82	M82	M82	M82	M82	M82	M82	M82	M82	M82	M82	M82	M82	M82	M82	M82	M82	M82	M82	M82	M82	M82	M82	M82	M82	M82	M82	M82	M82	M82	M82	M82	M82	M82	M82	M82	M82	M82
SL2.40ch10	59008129	58969960	59046298	M82	M82	M82	M82	M82	M82	M82	M82	M82	M82	M82	M82	M82	M82	M82	M82	M82	M82	M82	M82	M82	M82	M82	M82	M82	M82	M82	M82	M82	M82	M82	M82	M82	M82	M82	M82	M82	M82	M82	M82	M82	M82	M82	M82	M82	M82
SL2.40ch10	59203214	59085925	59320503	M82	M82	M82	M82	M82	M82	M82	M82	M82	M82	M82	M82	M82	M82	M82	M82	M82	M82	M82	M82	M82	M82	M82	M82	M82	M82	M82	M82	M82	M82	M82	M82	M82	M82	M82	M82	M82	M82	M82	M82	M82	M82	M82	M82	M82	M82
SL2.40ch10	59359956	59343032	59376880	M82	M82	M82	M82	M82	M82	M82	M82	M82	M82	M82	M82	M82	M82	M82	M82	M82	M82	M82	M82	M82	M82	M82	M82	M82	M82	M82	M82	M82	M82	M82	M82	M82	M82	M82	M82	M82	M82	M82	M82	M82	M82	M82	M82	M82	M82
SL2.40ch10	59416123	59413157	59419090	M82	M82	M82	M82	M82	M82	M82	M82	M82	PEN	M82	M82	M82	M82	M82	M82	M82	M82	M82	M82	M82	M82	M82	M82	M82	M82	M82	M82	M82	M82	M82	PEN	M82	M82	M82	M82	M82	M82	M82	M82	M82	M82	M82	M82	M82	M82
SL2.40ch10	59459177	59429995	59488360	M82	M82	M82	M82	M82	M82	M82	M82	M82	PEN	M82	M82	M82	M82	M82	M82	M82	M82	M82	M82	M82	M82	M82	M82	M82	M82	M82	M82	M82	M82	M82	PEN	M82	M82	M82	M82	M82	M82	M82	M82	M82	M82	M82	M82	M82	M82
SL2.40ch10	59544716	59533142	59556291	M82	M82	M82	M82	M82	M82	M82	M82	M82	PEN	M82	M82	M82	M82	M82	M82	M82	M82	M82	M82	M82	M82	M82	M82	M82	M82	M82	M82	M82	M82	M82	PEN	M82	M82	M82	M82	M82	M82	M82	M82	M82	M82	M82	M82	M82	M82
SL2.40ch10	59594950	59566995	59622905	M82	M82	M82	M82	M82	M82	M82	M82	M82	PEN	M82	M82	M82	M82	M82	M82	M82	M82	M82	M82	M82	M82	M82	M82	M82	M82	M82	M82	M82	M82	M82	PEN	M82	M82	M82	M82	M82	M82	M82	M82	M82	M82	M82	M82	M82	M82
SL2.40ch10	59667421	59666422	59668421	M82	M82	M82	M82	M82	M82	M82	M82	M82	PEN	M82	M82	M82	M82	M82	M82	M82	M82	M82	M82	M82	M82	M82	M82	M82	M82	M82	M82	M82	M82	M82	PEN	M82	M82	M82	M82	M82	M82	M82	M82	M82	M82	M82	M82	M82	M82
SL2.40ch10	59726268	59689518	59763018	M82	M82	M82	M82	M82	M82	M82	M82	M82	M82	M82	M82	M82	M82	M82	M82	M82	M82	M82	M82	M82	M82	M82	M82	M82	M82	M82	M82	M82	M82	M82	PEN	M82	M82	M82	M82	M82	M82	M82	M82	M82	M82	M82	M82	M82	M82
SL2.40ch10	59971017	59788733	60153302	M82	M82	M82	M82	M82	M82	M82	M82	M82	M82	M82	M82	M82	M82	M82	M82	M82	M82	M82	M82	M82	M82	M82	M82	M82	M82	M82	M82	M82	M82	M82	PEN	M82	M82	M82	M82	M82	M82	M82	M82	M82	M82	M82	M82	M82	M82
SL2.40ch10	60251009	60165072	60336946	M82	M82	M82	M82	M82	M82	M82	M82	M82	M82	M82	M82	M82	M82	M82	M82	M82	M82	M82	M82	M82	M82	M82	M82	M82	M82	M82	M82	M82	M82	M82	PEN	M82	M82	M82	M82	M82	M82	M82	M82	M82	M82	M82	M82	M82	M82
SL2.40ch10	60363486	60341536	60385436	M82	M82	M82	M82	M82	M82	M82	M82	M82	M82	M82	M82	M82	M82	M82	M82	M82	M82	M82	M82	M82	M82	M82	M82	M82	M82	M82	M82	M82	M82	M82	PEN	M82	M82	M82	M82	M82	M82	M82	M82	M82	M82	M82	M82	M82	M82
SL2.40ch10	60404688	60386453	60422923	M82	M82	M82	M82	M82	M82	M82	M82	M82	M82	M82	M82	M82	M82	M82	M82	M82	M82	M82	M82	M82	M82	M82	M82	M82	M82	M82	M82	M82	M82	M82	PEN	M82	M82	M82	M82	M82	M82	M82	M82	M82	M82	M82	M82	M82	M82
SL2.40ch10	60458473	60424416	60492531	M82	M82	M82	M82	M82	M82	M82	M82	M82	M82	M82	M82	M82	M82	M82	M82	M82	M82	M82	M82	M82	M82	M82	M82	M82	M82	M82	M82	M82	M82	M82	PEN	M82	M82	M82	M82	M82	M82	M82	M82	M82	M82	M82	M82	M82	M82
SL2.40ch10	60767129	60522005	61012254	M82	M82	M82	M82	M82	M82	M82	M82	M82	M82	M82	M82	M82	M82	M82	M82	M82	M82	M82	M82	M82	M82	M82	M82	M82	M82	M82	M82	M82	M82	M82	PEN	M82	M82	M82	M82	M82	M82	M82	M82	M82	M82	M82	M82	M82	M82
SL2.40ch10	61057793	61025513	61090073	M82	M82	M82	M82	M82	M82	M82	M82	M82	M82	M82	M82	M82	M82	M82	M82	M82	M82	M82	M82	M82	M82	M82	M82	M82	M82	M82	M82	M82	M82	M82	PEN	M82	M82	M82	M82	M82	M82	M82	M82	M82	M82	M82	M82	M82	M82
SL2.40ch10	61267749	61187728	61347770	M82	M82	M82	M82	M82	M82	M82	M82	M82	M82	M82	M82	M82	M82	M82	M82	M82	M82	M82	M82	M82	M82	M82	M82	M82	M82	M82	M82	M82	M82	M82	PEN	M82	M82	M82	M82	M82	M82	M82	M82	M82	M82	M82	M82	M82	M82
SL2.40ch10	61489840	61386519	61593162	M82	M82	M82	M82	M82	M82	M82	M82	M82	M82	M82	M82	M82	M82	M82	M82	M82	M82	M82	M82	M82	M82	M82	M82	M82	M82	M82	M82	M82	M82	M82	PEN	M82	M82	M82	M82	M82	M82	M82	M82	M82	M82	M82	M82	M82	M82
SL2.40ch10	61682454	61634993	61729915	M82	M82	M82	M82	M82	M82	M82	M82	M82	M82	M82	M82	M82	M82	M82	M82	M82	M82	M82	M82	M82	M82	M82	M82	M82	M82	M82	M82	M82	M82	M82	PEN	M82	M82	M82	M82	M82	M82	M82	M82	M82	M82	M82	M82	M82	M82
SL2.40ch10	61764784	61758498	61771070	M82	M82	M82	M82	M82	M82	M82	M82	M82	M82	M82	M82	M82	M82	M82	M82	M82	M82	M82	M82	M82	M82	M82	M82	M82	M82	M82	M82	M82	M82	M82	PEN	M82	M82	M82	M82	M82	M82	M82	M82	M82	M82	M82	M82	M82	M82
SL2.40ch10	61797701	61784185	61811217	M82	M82	M82	M82	M82	M82	M82	M82	M82	M82	M82	M82	M82	M82	M82	M82	M82	M82	M82	M82	M82	M82	M82	M82	M82	M82	M82	M82	M82	M82	M82	PEN	M82	M82	M82	M82	M82	M82	M82	M82	M82	M82	M82	M82	M82	M82
SL2.40ch10	62012978	61898239	62127718	M82	M82	M82	M82	M82	M82	M82	M82	M82	M82	M82	M82	M82	M82	M82	M82	M82	M82	M82	M82	M82	M82	M82	M82	M82	M82	M82	M82	M82	M82	M82	PEN	M82	M82	M82	M82	M82	M82	M82	M82	M82	M82	M82	M82	M82	M82
SL2.40ch10	62312413	62234458	62390368	M82	M82	M82	M82	M82	M82	M82	M82	M82	M82	M82	M82	M82	M82	M82	M82	M82	M82	M82	M82	M82	M82	M82	M82	M82	M82	M82	M82	M82	M82	M82	PEN	M82	PEN	M82	M82	M82	M82	M82	M82	M82	M82	M82	M82	M82	M82
SL2.40ch10	62410222	62407302	62413143	M82	M82	M82	M82	M82	M82	M82	M82	M82	M82	M82	M82	M82	M82	M82	M82	M82	M82	M82	M82	M82	M82	M82	M82	M82	M82	M82	M82	M82	M82	M82	PEN	M82	PEN	M82	M82	M82	M82	M82	M82	M82	M82	M82	M82	M82	M82
SL2.40ch10	62471178	62415782	62526575	M82	M82	M82	M82	M82	M82	M82	M82	M82	M82	M82	M82	M82	M82	M82	M82	M82	M82	M82	M82	M82	M82	M82	M82	M82	M82	M82	M82	M82	M82	M82	PEN	M82	PEN	M82	M82	M82	M82	M82	M82	M82	M82	M82	M82	M82	M82
SL2.40ch10	62609427	62599025	62619830	M82	M82	M82	M82	M82	M82	M82	M82	M82	M82	M82	M82	M82	M82	M82	M82	M82	M82	M82	M82	M82	M82	M82	M82	M82	M82	M82	M82	M82	M82	PEN	PEN	M82	PEN	M82	M82	M82	M82	M82	M82	M82	M82	M82	M82	M82	M82
SL2.40ch10	62715481	62659007	62771956	M82	M82	M82	M82	M82	M82	M82	M82	M82	M82	M82	M82	M82	M82	M82	M82	M82	M82	M82	M82	M82	M82	M82	M82	M82	M82	M82	M82	M82	M82	PEN	PEN	M82	PEN	M82	M82	M82	M82	M82	M82	M82	M82	M82	M82	M82	M82
SL2.40ch10	62817594	62801939	62833249	M82	M82	M82	M82	M82	M82	M82	M82	M82	M82	M82	M82	M82	M82	M82	M82	M82	M82	M82	M82	M82	M82	M82	M82	M82	M82	M82	M82	M82	M82	PEN	PEN	M82	PEN	M82	M82	M82	M82	M82	M82	M82	M82	M82	M82	M82	M82
SL2.40ch10	62879684	62846270	62913098	M82	M82	M82	M82	M82	M82	M82	M82	M82	M82	M82	M82	M82	M82	M82	M82	M82	M82	M82	M82	M82	M82	M82	M82	M82	M82	M82	M82	M82	M82	PEN	PEN	M82	PEN	M82	M82	M82	M82	M82	M82	M82	M82	M82	M82	M82	M82
SL2.40ch10	63137577	63085369	63189785	M82	M82	M82	M82	M82	M82	M82	M82	M82	M82	M82	M82	M82	M82	M82	M82	M82	M82	M82	M82	M82	M82	M82	PEN	M82	M82	M82	M82	M82	M82	PEN	PEN	M82	PEN	M82	M82	M82	M82	M82	M82	M82	M82	M82	M82	M82	M82
SL2.40ch10	63279194	63207983	63350405	M82	M82	M82	M82	M82	M82	M82	M82	M82	M82	M82	M82	M82	M82	M82	M82	M82	M82	M82	M82	M82	M82	M82	PEN	M82	M82	M82	M82	M82	M82	PEN	PEN	M82	PEN	M82	M82	M82	M82	M82	M82	M82	M82	M82	M82	M82	M82
SL2.40ch10	63490073	63359088	63621059	PEN	M82	M82	M82	M82	M82	M82	M82	M82	M82	M82	M82	M82	M82	M82	M82	M82	M82	M82	M82	M82	M82	M82	PEN	M82	M82	M82	M82	M82	M82	PEN	PEN	M82	PEN	M82	M82	M82	M82	M82	M82	M82	M82	M82	M82	M82	M82
SL2.40ch10	63672139	63654185	63690093	PEN	M82	M82	M82	M82	M82	M82	M82	M82	M82	M82	M82	M82	M82	M82	M82	M82	M82	M82	M82	M82	M82	M82	PEN	M82	M82	M82	M82	M82	M82	PEN	PEN	M82	PEN	M82	M82	M82	M82	M82	M82	M82	M82	M82	M82	M82	M82
SL2.40ch10	63799345	63742713	63855977	PEN	M82	M82	M82	M82	M82	M82	M82	M82	M82	M82	M82	M82	M82	M82	M82	M82	M82	M82	M82	M82	M82	M82	PEN	M82	M82	M82	M82	M82	M82	PEN	PEN	M82	PEN	M82	M82	M82	M82	M82	M82	M82	M82	M82	M82	M82	M82
SL2.40ch10	63873178	63870101	63876255	PEN	M82	M82	M82	M82	M82	M82	M82	M82	M82	M82	M82	M82	M82	M82	M82	M82	M82	M82	M82	M82	M82	M82	PEN	M82	M82	M82	M82	M82	M82	PEN	PEN	M82	PEN	M82	M82	M82	M82	M82	M82	M82	M82	M82	M82	M82	M82
SL2.40ch10	63940405	63916348	63964463	PEN	M82	M82	M82	M82	M82	M82	M82	M82	M82	M82	M82	M82	M82	M82	M82	M82	M82	M82	M82	M82	M82	M82	PEN	M82	M82	M82	M82	M82	M82	PEN	PEN	M82	PEN	M82	M82	M82	M82	M82	M82	M82	M82	M82	M82	M82	M82
SL2.40ch10	64042857	64009887	64075827	PEN	M82	M82	M82	M82	M82	M82	M82	M82	M82	M82	M82	M82	M82	M82	M82	M82	M82	M82	M82	M82	M82	M82	PEN	M82	M82	M82	M82	M82	M82	PEN	PEN	M82	PEN	M82	M82	M82	M82	M82	M82	M82	M82	M82	M82	M82	M82
SL2.40ch10	64081662	64081511	64081813	PEN	M82	M82	M82	M82	M82	M82	M82	M82	M82	M82	M82	M82	M82	M82	M82	M82	M82	M82	M82	M82	M82	M82	PEN	M82	M82	M82	M82	M82	M82	PEN	PEN	M82	PEN	M82	M82	M82	M82	M82	M82	M82	M82	M82	M82	M82	M82
SL2.40ch10	64096515	64096515	64096515	PEN	M82	M82	M82	M82	M82	M82	M82	M82	M82	M82	M82	M82	M82	M82	M82	M82	M82	M82	M82	M82	M82	M82	PEN	M82	M82	M82	M82	M82	M82	PEN	PEN	M82	PEN	M82	M82	M82	M82	M82	M82	M82	M82	M82	M82	M82	M82
SL2.40ch10	64135433	64135420	64135447	PEN	M82	M82	M82	M82	M82	M82	M82	M82	M82	M82	M82	M82	M82	M82	M82	M82	M82	M82	M82	M82	M82	M82	PEN	M82	M82	M82	M82	M82	M82	PEN	PEN	M82	PEN	M82	M82	M82	M82	M82	M82	M82	M82	M82	M82	M82	M82
SL2.40ch10	64291854	64288559	64295149	PEN	M82	M82	M82	M82	M82	M82	M82	M82	M82	M82	M82	M82	M82	M82	M82	M82	M82	M82	M82	M82	M82	M82	PEN	M82	M82	M82	M82	M82	M82	PEN	PEN	M82	PEN	M82	M82	M82	PEN	M82	M82	M82	M82	M82	M82	M82	M82
SL2.40ch10	64371994	64348812	64395176	PEN	M82	M82	M82	M82	M82	M82	M82	M82	M82	M82	M82	M82	M82	M82	M82	M82	M82	M82	M82	M82	M82	M82	PEN	M82	M82	M82	M82	M82	M82	PEN	PEN	M82	PEN	M82	M82	M82	PEN	M82	M82	M82	M82	M82	M82	M82	M82
SL2.40ch10	64425441	64407814	64443068	PEN	M82	M82	PEN	M82	M82	M82	M82	M82	M82	M82	M82	M82	M82	M82	M82	M82	M82	M82	M82	M82	M82	M82	PEN	M82	M82	M82	M82	M82	M82	PEN	PEN	M82	PEN	M82	M82	M82	PEN	M82	M82	M82	M82	M82	M82	M82	M82
SL2.40ch10	64788583	64742861	64834305	PEN	M82	M82	PEN	M82	M82	M82	M82	M82	M82	M82	M82	M82	M82	M82	M82	M82	M82	M82	M82	M82	M82	M82	PEN	M82	M82	M82	M82	M82	M82	PEN	PEN	M82	M82	M82	M82	M82	M82	M82	M82	M82	M82	M82	M82	M82	M82
SL2.40ch11	122305	1	244609	PEN	M82	M82	M82	M82	M82	M82	M82	M82	M82	PEN	M82	PEN	M82	M82	M82	M82	M82	M82	M82	M82	M82	M82	M82	M82	M82	M82	M82	M82	M82	M82	M82	M82	M82	M82	M82	M82	M82	M82	PEN	M82	M82	M82	M82	M82	PEN
SL2.40ch11	327483	257051	397916	PEN	M82	M82	M82	M82	M82	M82	M82	M82	M82	PEN	M82	PEN	M82	M82	M82	M82	M82	M82	M82	M82	M82	M82	M82	M82	M82	M82	M82	M82	M82	M82	M82	M82	M82	M82	M82	M82	M82	M82	PEN	M82	M82	M82	M82	M82	PEN
SL2.40ch11	412979	402566	423393	PEN	M82	M82	M82	M82	M82	M82	M82	M82	M82	PEN	M82	PEN	M82	M82	M82	M82	M82	M82	M82	M82	M82	M82	M82	M82	M82	M82	M82	M82	M82	M82	M82	M82	M82	M82	M82	M82	M82	M82	PEN	M82	M82	M82	M82	M82	PEN
SL2.40ch11	492503	430378	554629	PEN	M82	M82	M82	M82	M82	M82	M82	M82	M82	PEN	M82	PEN	M82	M82	M82	M82	M82	M82	M82	M82	M82	M82	M82	M82	M82	M82	M82	M82	M82	M82	M82	M82	M82	M82	M82	M82	M82	M82	PEN	M82	M82	M82	M82	M82	PEN
SL2.40ch11	571054	558766	583342	PEN	M82	M82	M82	M82	M82	M82	M82	M82	M82	PEN	M82	PEN	M82	M82	M82	M82	M82	M82	M82	M82	M82	M82	M82	M82	M82	M82	M82	M82	M82	M82	M82	M82	M82	M82	M82	M82	M82	M82	PEN	M82	M82	M82	M82	M82	PEN
SL2.40ch11	625208	591592	658825	PEN	M82	M82	M82	M82	M82	M82	M82	M82	M82	PEN	M82	PEN	M82	M82	M82	M82	M82	M82	M82	M82	M82	M82	M82	M82	M82	M82	M82	M82	M82	M82	M82	M82	M82	M82	M82	M82	M82	M82	PEN	M82	M82	M82	M82	M82	PEN
SL2.40ch11	718078	663235	772922	PEN	M82	M82	M82	M82	M82	M82	M82	M82	M82	PEN	M82	PEN	M82	M82	M82	M82	M82	M82	M82	M82	M82	M82	M82	M82	M82	M82	M82	M82	M82	M82	M82	M82	M82	M82	M82	M82	M82	M82	PEN	M82	M82	M82	M82	M82	PEN
SL2.40ch11	816318	791415	841222	PEN	M82	M82	M82	M82	M82	M82	M82	M82	M82	PEN	M82	PEN	M82	M82	M82	M82	M82	M82	M82	M82	M82	M82	M82	M82	M82	M82	M82	M82	M82	M82	M82	M82	M82	M82	M82	M82	M82	M82	PEN	M82	M82	M82	M82	M82	PEN
SL2.40ch11	887667	846233	929101	PEN	M82	M82	M82	M82	M82	M82	M82	M82	M82	PEN	M82	PEN	M82	M82	M82	M82	M82	M82	M82	M82	M82	M82	M82	M82	M82	M82	M82	M82	M82	M82	M82	M82	M82	M82	M82	M82	M82	M82	PEN	M82	M82	M82	M82	M82	PEN
SL2.40ch11	966522	934571	998473	PEN	M82	M82	M82	M82	M82	M82	M82	M82	M82	PEN	M82	PEN	M82	M82	M82	M82	M82	M82	M82	M82	M82	M82	M82	M82	M82	M82	M82	M82	M82	M82	M82	M82	M82	M82	M82	M82	M82	M82	PEN	M82	M82	M82	M82	M82	PEN
SL2.40ch11	1151220	1008780	1293660	PEN	M82	M82	M82	M82	M82	M82	M82	M82	M82	PEN	M82	PEN	M82	M82	M82	M82	M82	M82	M82	M82	M82	M82	M82	M82	M82	M82	M82	M82	M82	M82	M82	M82	M82	M82	M82	M82	M82	M82	PEN	M82	M82	M82	M82	M82	PEN
SL2.40ch11	1302416	1299342	1305490	PEN	M82	M82	M82	M82	M82	M82	M82	M82	M82	PEN	M82	PEN	M82	M82	M82	M82	M82	M82	M82	M82	M82	M82	M82	M82	M82	M82	M82	M82	M82	M82	M82	M82	M82	M82	M82	M82	M82	M82	PEN	M82	M82	M82	M82	M82	PEN
SL2.40ch11	1339960	1308386	1371534	PEN	M82	M82	M82	M82	M82	M82	M82	M82	M82	PEN	M82	PEN	M82	M82	M82	M82	M82	M82	M82	M82	M82	M82	M82	M82	M82	M82	M82	M82	M82	M82	M82	M82	M82	M82	M82	M82	M82	M82	PEN	M82	M82	M82	M82	M82	PEN
SL2.40ch11	1393800	1375938	1411663	PEN	M82	M82	M82	M82	M82	M82	M82	M82	M82	PEN	M82	PEN	M82	M82	M82	M82	M82	M82	M82	M82	M82	M82	M82	M82	M82	M82	M82	M82	M82	M82	M82	M82	M82	M82	M82	M82	M82	M82	PEN	M82	M82	M82	M82	M82	PEN
SL2.40ch11	1460320	1437705	1482935	PEN	M82	M82	M82	M82	M82	M82	M82	M82	M82	PEN	M82	PEN	M82	PEN	M82	M82	M82	M82	M82	M82	M82	M82	M82	M82	M82	M82	M82	M82	M82	M82	M82	M82	M82	M82	M82	M82	M82	M82	PEN	M82	M82	M82	M82	M82	PEN
SL2.40ch11	1538761	1489579	1587943	PEN	M82	M82	M82	M82	M82	M82	M82	M82	M82	PEN	M82	PEN	M82	PEN	M82	M82	M82	M82	M82	M82	M82	M82	M82	M82	M82	M82	M82	M82	M82	M82	M82	M82	M82	M82	M82	M82	M82	M82	PEN	M82	M82	M82	M82	M82	PEN
SL2.40ch11	1594442	1592066	1596818	PEN	M82	M82	M82	M82	M82	M82	M82	M82	M82	PEN	M82	PEN	M82	PEN	M82	M82	M82	M82	M82	M82	M82	M82	M82	M82	PEN	M82	M82	M82	M82	M82	M82	M82	M82	M82	M82	M82	M82	M82	PEN	M82	M82	M82	M82	M82	PEN
SL2.40ch11	1639391	1637288	1641494	PEN	M82	M82	M82	M82	M82	PEN	M82	M82	M82	PEN	M82	PEN	M82	PEN	M82	M82	M82	M82	M82	M82	M82	M82	M82	PEN	PEN	M82	M82	M82	M82	M82	M82	M82	M82	M82	M82	M82	M82	M82	PEN	M82	M82	M82	M82	M82	PEN
SL2.40ch11	1673996	1648075	1699918	PEN	M82	M82	M82	M82	M82	PEN	M82	M82	M82	PEN	M82	PEN	M82	PEN	M82	M82	M82	M82	M82	M82	M82	M82	M82	PEN	PEN	M82	M82	M82	M82	M82	M82	M82	M82	M82	M82	M82	M82	M82	PEN	M82	M82	M82	M82	M82	PEN
SL2.40ch11	1719793	1717304	1722283	PEN	M82	M82	M82	M82	M82	PEN	M82	M82	M82	PEN	M82	PEN	M82	PEN	M82	M82	M82	M82	M82	M82	M82	M82	M82	PEN	PEN	M82	M82	M82	M82	M82	M82	M82	M82	M82	M82	M82	M82	M82	PEN	M82	M82	M82	M82	M82	PEN
SL2.40ch11	1769943	1762507	1777380	PEN	M82	M82	M82	M82	M82	PEN	M82	M82	M82	PEN	M82	PEN	M82	PEN	M82	M82	M82	M82	M82	M82	M82	M82	M82	PEN	PEN	M82	M82	M82	M82	M82	M82	M82	M82	M82	M82	M82	M82	M82	PEN	M82	M82	M82	M82	M82	PEN
SL2.40ch11	1811099	1801913	1820286	PEN	M82	M82	M82	M82	M82	PEN	M82	M82	M82	PEN	M82	PEN	M82	PEN	M82	M82	M82	M82	M82	M82	M82	M82	M82	PEN	PEN	M82	M82	M82	M82	M82	M82	M82	M82	M82	M82	M82	M82	M82	PEN	M82	M82	M82	M82	M82	PEN
SL2.40ch11	1922691	1882840	1962543	PEN	M82	M82	M82	M82	M82	PEN	M82	M82	M82	PEN	M82	PEN	M82	PEN	M82	M82	M82	M82	M82	M82	M82	M82	M82	PEN	PEN	M82	M82	M82	M82	M82	M82	M82	M82	M82	M82	M82	M82	M82	PEN	M82	M82	M82	M82	M82	PEN
SL2.40ch11	1998267	1972210	2024325	PEN	M82	M82	M82	M82	M82	PEN	M82	M82	M82	PEN	M82	PEN	M82	PEN	M82	M82	M82	M82	M82	M82	M82	M82	M82	PEN	PEN	M82	M82	M82	M82	M82	M82	M82	M82	M82	M82	M82	M82	M82	PEN	M82	M82	M82	M82	M82	PEN
SL2.40ch11	2045542	2028589	2062496	PEN	M82	M82	M82	M82	M82	PEN	M82	M82	M82	PEN	M82	PEN	M82	PEN	M82	M82	M82	M82	M82	M82	M82	M82	M82	PEN	PEN	M82	M82	M82	M82	M82	M82	M82	M82	M82	M82	M82	M82	M82	PEN	M82	M82	M82	M82	M82	PEN
SL2.40ch11	2100153	2096550	2103757	M82	M82	M82	M82	M82	M82	PEN	M82	M82	M82	PEN	M82	PEN	M82	PEN	M82	M82	M82	M82	M82	M82	M82	M82	M82	PEN	PEN	M82	M82	M82	M82	M82	M82	M82	M82	M82	M82	M82	M82	M82	PEN	M82	M82	M82	M82	M82	PEN
SL2.40ch11	2136783	2120525	2153041	M82	M82	M82	M82	M82	M82	PEN	M82	M82	M82	PEN	M82	PEN	M82	PEN	M82	M82	M82	M82	M82	M82	M82	M82	M82	PEN	PEN	M82	M82	M82	M82	M82	M82	M82	M82	M82	M82	M82	M82	M82	PEN	M82	M82	M82	M82	M82	PEN
SL2.40ch11	2183749	2175447	2192052	M82	M82	M82	M82	M82	M82	PEN	M82	M82	M82	PEN	M82	PEN	M82	PEN	M82	M82	M82	M82	M82	M82	M82	M82	M82	PEN	PEN	M82	M82	M82	M82	M82	M82	M82	M82	M82	M82	M82	M82	M82	PEN	M82	M82	M82	M82	M82	PEN
SL2.40ch11	2586867	2502553	2671181	M82	M82	M82	M82	M82	M82	PEN	M82	M82	M82	PEN	M82	PEN	M82	PEN	M82	M82	M82	M82	M82	M82	M82	M82	M82	PEN	PEN	M82	M82	M82	M82	M82	M82	M82	M82	M82	M82	M82	M82	M82	PEN	M82	M82	M82	M82	M82	PEN
SL2.40ch11	2741839	2700799	2782880	M82	M82	M82	M82	M82	M82	PEN	M82	M82	M82	PEN	M82	PEN	M82	PEN	M82	M82	M82	M82	M82	M82	M82	M82	M82	PEN	PEN	M82	M82	M82	M82	M82	M82	M82	M82	M82	M82	M82	M82	M82	PEN	M82	M82	M82	M82	M82	PEN
SL2.40ch11	2851799	2851600	2851998	M82	M82	M82	M82	M82	M82	PEN	M82	M82	M82	PEN	M82	PEN	M82	PEN	M82	M82	M82	M82	M82	M82	M82	M82	M82	PEN	PEN	M82	M82	M82	M82	M82	M82	M82	M82	M82	M82	M82	M82	M82	PEN	M82	M82	M82	M82	M82	PEN
SL2.40ch11	2895045	2880851	2909239	M82	M82	M82	M82	M82	M82	PEN	M82	M82	M82	M82	M82	PEN	M82	PEN	M82	M82	M82	M82	M82	M82	M82	M82	M82	PEN	PEN	M82	M82	M82	M82	M82	M82	M82	M82	M82	M82	M82	M82	M82	PEN	M82	M82	M82	M82	M82	PEN
SL2.40ch11	3485091	3468181	3502002	M82	M82	M82	M82	M82	M82	PEN	M82	M82	M82	M82	M82	PEN	M82	PEN	M82	M82	M82	M82	M82	M82	M82	M82	M82	PEN	PEN	M82	M82	M82	M82	M82	M82	M82	M82	M82	M82	M82	M82	M82	M82	M82	M82	M82	M82	M82	PEN
SL2.40ch11	3508263	3508263	3508263	M82	M82	M82	M82	M82	M82	PEN	M82	M82	M82	M82	M82	PEN	M82	PEN	M82	M82	M82	M82	M82	M82	M82	M82	M82	PEN	PEN	M82	M82	M82	M82	M82	M82	M82	M82	M82	M82	M82	M82	M82	M82	M82	M82	M82	M82	M82	PEN
SL2.40ch11	3556614	3556601	3556628	M82	M82	M82	M82	M82	M82	PEN	M82	M82	M82	M82	M82	PEN	M82	PEN	M82	M82	M82	M82	M82	M82	M82	M82	M82	PEN	PEN	M82	M82	M82	M82	M82	M82	M82	M82	M82	M82	M82	M82	M82	M82	M82	M82	M82	M82	M82	PEN
SL2.40ch11	3661835	3635773	3687897	M82	M82	M82	M82	M82	M82	PEN	M82	M82	M82	M82	M82	PEN	M82	PEN	M82	M82	M82	M82	M82	M82	M82	M82	M82	PEN	PEN	M82	M82	M82	M82	M82	M82	M82	M82	M82	M82	M82	M82	M82	M82	M82	M82	M82	M82	M82	PEN
SL2.40ch11	3721840	3698219	3745461	M82	M82	M82	M82	M82	M82	PEN	M82	M82	M82	M82	M82	PEN	M82	PEN	M82	M82	M82	M82	M82	M82	M82	M82	M82	PEN	PEN	M82	M82	M82	M82	M82	M82	M82	M82	M82	M82	M82	M82	M82	M82	M82	M82	M82	M82	M82	PEN
SL2.40ch11	3860145	3770597	3949693	M82	M82	PEN	M82	M82	M82	PEN	M82	M82	M82	M82	M82	PEN	M82	PEN	M82	M82	M82	M82	M82	M82	M82	M82	M82	PEN	PEN	M82	M82	M82	M82	M82	M82	M82	M82	M82	M82	M82	M82	M82	M82	M82	M82	M82	M82	M82	PEN
SL2.40ch11	4074621	4057742	4091501	M82	M82	PEN	M82	M82	M82	PEN	M82	M82	M82	M82	M82	PEN	M82	PEN	M82	M82	M82	M82	M82	M82	M82	M82	M82	PEN	PEN	M82	M82	M82	M82	M82	M82	M82	M82	M82	M82	M82	M82	M82	M82	M82	M82	M82	M82	M82	PEN
SL2.40ch11	4145579	4126304	4164854	M82	M82	PEN	M82	M82	M82	PEN	M82	M82	M82	M82	M82	PEN	M82	PEN	M82	M82	M82	M82	M82	M82	M82	M82	M82	PEN	PEN	M82	M82	M82	M82	M82	M82	M82	M82	M82	M82	M82	M82	M82	M82	M82	M82	M82	M82	M82	PEN
SL2.40ch11	4231460	4207625	4255295	M82	M82	PEN	M82	M82	M82	PEN	M82	M82	M82	M82	M82	PEN	M82	PEN	M82	M82	M82	M82	M82	M82	M82	M82	M82	PEN	PEN	M82	M82	M82	M82	M82	M82	M82	M82	M82	M82	M82	M82	M82	M82	M82	M82	M82	M82	M82	PEN
SL2.40ch11	4344088	4343651	4344526	M82	M82	PEN	M82	M82	M82	PEN	M82	M82	M82	M82	M82	PEN	M82	PEN	M82	M82	M82	M82	M82	M82	M82	M82	M82	PEN	PEN	M82	M82	M82	M82	M82	M82	M82	M82	M82	M82	M82	M82	M82	M82	M82	M82	M82	M82	M82	PEN
SL2.40ch11	4426067	4413340	4438795	M82	M82	PEN	M82	M82	M82	PEN	M82	M82	M82	M82	M82	M82	M82	PEN	M82	M82	M82	M82	M82	M82	M82	M82	M82	PEN	PEN	M82	M82	M82	M82	M82	M82	M82	M82	M82	M82	M82	M82	M82	M82	M82	M82	M82	M82	M82	M82
SL2.40ch11	4478541	4459060	4498023	M82	M82	PEN	M82	M82	M82	PEN	M82	M82	M82	M82	M82	M82	M82	PEN	M82	M82	M82	M82	M82	M82	M82	M82	M82	PEN	PEN	M82	M82	M82	M82	M82	M82	M82	M82	M82	M82	M82	M82	M82	M82	M82	M82	M82	M82	M82	M82
SL2.40ch11	4534083	4512155	4556012	M82	M82	PEN	M82	M82	M82	PEN	M82	M82	M82	M82	M82	M82	M82	PEN	M82	M82	M82	M82	M82	M82	M82	M82	M82	PEN	PEN	M82	M82	M82	M82	M82	M82	M82	M82	M82	M82	M82	M82	M82	M82	M82	M82	M82	M82	M82	M82
SL2.40ch11	4599092	4568355	4629829	M82	M82	PEN	M82	M82	M82	PEN	M82	M82	M82	M82	M82	M82	M82	PEN	M82	M82	M82	M82	M82	M82	M82	M82	M82	PEN	PEN	M82	M82	M82	M82	M82	M82	M82	M82	M82	M82	M82	M82	M82	M82	M82	M82	M82	M82	M82	M82
SL2.40ch11	4745268	4739297	4751239	M82	M82	PEN	M82	M82	M82	PEN	M82	M82	M82	M82	M82	M82	M82	PEN	M82	M82	M82	M82	M82	M82	M82	M82	M82	PEN	PEN	M82	M82	M82	M82	M82	M82	M82	M82	M82	M82	M82	M82	M82	M82	M82	M82	M82	M82	M82	M82
SL2.40ch11	4785656	4756490	4814823	M82	M82	PEN	M82	M82	M82	PEN	M82	M82	M82	M82	M82	M82	M82	PEN	M82	M82	M82	M82	M82	M82	M82	M82	M82	PEN	PEN	M82	M82	M82	M82	M82	M82	M82	M82	M82	M82	M82	M82	M82	M82	M82	M82	M82	M82	M82	M82
SL2.40ch11	4891783	4854834	4928732	M82	M82	PEN	M82	M82	M82	PEN	M82	M82	M82	M82	M82	M82	M82	PEN	M82	M82	M82	M82	M82	M82	M82	M82	M82	PEN	PEN	M82	M82	M82	M82	M82	M82	M82	M82	M82	M82	M82	M82	M82	M82	M82	M82	M82	M82	M82	M82
SL2.40ch11	4973896	4937396	5010397	M82	M82	PEN	M82	M82	M82	PEN	M82	M82	M82	M82	M82	M82	M82	PEN	M82	M82	M82	M82	M82	M82	M82	M82	M82	PEN	PEN	M82	M82	M82	M82	M82	M82	M82	M82	M82	M82	M82	M82	M82	M82	M82	M82	M82	M82	M82	M82
SL2.40ch11	5028028	5010779	5045278	M82	M82	PEN	M82	M82	M82	PEN	M82	M82	M82	M82	M82	M82	M82	PEN	M82	M82	M82	M82	M82	M82	M82	M82	M82	PEN	PEN	M82	M82	M82	M82	M82	M82	M82	M82	M82	M82	M82	M82	M82	M82	M82	M82	M82	M82	M82	M82
SL2.40ch11	5077430	5052440	5102420	M82	M82	PEN	M82	M82	M82	PEN	M82	M82	M82	M82	M82	M82	M82	PEN	M82	M82	M82	M82	M82	M82	M82	M82	M82	PEN	PEN	M82	M82	M82	M82	M82	M82	M82	M82	M82	M82	M82	M82	M82	M82	M82	M82	M82	M82	M82	M82
SL2.40ch11	5146921	5112636	5181207	M82	M82	PEN	M82	M82	M82	PEN	M82	M82	M82	M82	M82	M82	M82	PEN	M82	M82	M82	M82	M82	M82	M82	M82	M82	PEN	PEN	M82	M82	M82	M82	M82	M82	M82	M82	M82	M82	M82	M82	M82	M82	M82	M82	M82	M82	M82	M82
SL2.40ch11	5242287	5242268	5242306	M82	M82	PEN	M82	M82	M82	PEN	M82	M82	M82	M82	M82	M82	M82	PEN	M82	M82	M82	M82	M82	M82	M82	M82	M82	PEN	PEN	M82	M82	PEN	M82	M82	M82	M82	M82	M82	M82	M82	M82	M82	M82	M82	M82	M82	M82	M82	M82
SL2.40ch11	5320045	5300506	5339584	M82	M82	PEN	M82	M82	M82	PEN	M82	M82	M82	M82	M82	M82	M82	PEN	M82	M82	M82	M82	M82	M82	M82	M82	M82	PEN	PEN	M82	M82	PEN	M82	M82	M82	M82	M82	M82	M82	M82	M82	M82	M82	M82	M82	M82	M82	M82	M82
SL2.40ch11	5348307	5340828	5355787	M82	M82	PEN	M82	M82	M82	PEN	M82	M82	M82	M82	M82	M82	M82	PEN	M82	M82	M82	M82	M82	M82	M82	M82	M82	PEN	PEN	M82	M82	PEN	M82	M82	M82	M82	M82	M82	M82	M82	M82	M82	M82	M82	M82	M82	M82	M82	M82
SL2.40ch11	5367709	5362721	5372697	M82	M82	PEN	M82	M82	M82	PEN	M82	M82	M82	M82	M82	M82	M82	PEN	M82	M82	M82	M82	M82	M82	M82	M82	M82	PEN	PEN	M82	M82	PEN	M82	M82	M82	M82	M82	M82	M82	M82	M82	M82	M82	M82	M82	M82	M82	M82	M82
SL2.40ch11	5435739	5406025	5465454	M82	M82	PEN	M82	M82	M82	PEN	M82	M82	M82	M82	M82	M82	M82	PEN	M82	M82	M82	M82	M82	M82	M82	M82	M82	PEN	PEN	M82	M82	PEN	M82	M82	M82	M82	M82	M82	M82	M82	M82	M82	M82	M82	M82	M82	M82	M82	M82
SL2.40ch11	5512063	5471681	5552445	M82	M82	PEN	M82	M82	M82	PEN	M82	M82	M82	M82	M82	M82	M82	PEN	M82	M82	M82	M82	M82	M82	M82	M82	M82	PEN	PEN	M82	M82	PEN	M82	M82	M82	M82	M82	M82	M82	M82	M82	M82	M82	M82	M82	M82	M82	M82	M82
SL2.40ch11	5601617	5558416	5644818	M82	M82	PEN	M82	M82	M82	PEN	M82	M82	M82	M82	M82	M82	M82	PEN	M82	M82	M82	M82	M82	M82	M82	M82	M82	PEN	PEN	M82	M82	PEN	M82	M82	M82	M82	M82	M82	M82	M82	M82	M82	M82	M82	M82	M82	M82	M82	M82
SL2.40ch11	5710156	5645418	5774895	M82	M82	PEN	M82	M82	M82	PEN	M82	M82	M82	M82	M82	M82	M82	PEN	M82	M82	M82	M82	M82	M82	M82	M82	M82	PEN	PEN	M82	M82	PEN	M82	M82	M82	M82	M82	M82	M82	M82	M82	M82	M82	M82	M82	M82	M82	M82	M82
SL2.40ch11	5880421	5780103	5980739	M82	PEN	PEN	M82	M82	M82	PEN	M82	M82	M82	M82	M82	M82	M82	PEN	M82	M82	M82	M82	M82	M82	M82	M82	M82	PEN	PEN	M82	M82	PEN	M82	M82	M82	M82	PEN	M82	M82	M82	M82	M82	M82	M82	M82	M82	M82	M82	M82
SL2.40ch11	6119203	6063251	6175156	M82	PEN	PEN	M82	M82	M82	PEN	M82	M82	M82	M82	M82	M82	M82	PEN	M82	M82	M82	M82	M82	M82	M82	M82	M82	PEN	PEN	M82	M82	PEN	M82	M82	M82	M82	PEN	M82	M82	M82	M82	M82	M82	M82	M82	M82	M82	M82	M82
SL2.40ch11	6321108	6176375	6465842	M82	PEN	PEN	M82	M82	M82	PEN	M82	M82	M82	M82	M82	M82	M82	PEN	M82	M82	M82	M82	M82	M82	M82	M82	M82	PEN	PEN	M82	M82	PEN	M82	M82	M82	M82	PEN	M82	M82	M82	M82	M82	M82	M82	M82	M82	M82	M82	M82
SL2.40ch11	6582302	6508033	6656572	M82	PEN	PEN	M82	M82	M82	PEN	M82	M82	M82	M82	M82	M82	M82	PEN	M82	M82	M82	M82	M82	M82	M82	M82	M82	PEN	PEN	M82	M82	PEN	M82	M82	M82	M82	PEN	M82	M82	M82	M82	M82	M82	M82	M82	M82	M82	M82	M82
SL2.40ch11	7425367	7253873	7596861	M82	PEN	PEN	M82	M82	M82	PEN	M82	M82	M82	M82	M82	M82	M82	PEN	M82	M82	M82	M82	M82	M82	M82	M82	M82	PEN	PEN	M82	M82	PEN	M82	M82	M82	M82	PEN	M82	M82	M82	M82	M82	M82	M82	M82	M82	M82	M82	M82
SL2.40ch11	8188905	7600816	8776994	M82	PEN	PEN	M82	M82	M82	PEN	M82	M82	M82	M82	M82	M82	M82	PEN	M82	M82	M82	M82	M82	M82	M82	M82	M82	PEN	PEN	M82	M82	PEN	M82	M82	M82	M82	PEN	M82	M82	M82	M82	M82	M82	M82	M82	M82	M82	M82	M82
SL2.40ch11	8917059	8890946	8943172	M82	PEN	PEN	M82	M82	M82	PEN	M82	M82	M82	M82	M82	M82	M82	PEN	M82	M82	M82	M82	M82	M82	M82	M82	M82	PEN	PEN	M82	M82	PEN	M82	M82	M82	M82	PEN	M82	M82	M82	M82	M82	M82	M82	M82	M82	M82	M82	M82
SL2.40ch11	9318970	8963622	9674319	M82	PEN	PEN	M82	M82	M82	PEN	M82	M82	M82	M82	M82	M82	M82	PEN	M82	M82	M82	M82	M82	M82	M82	M82	M82	PEN	PEN	M82	M82	PEN	M82	M82	M82	M82	PEN	M82	M82	M82	M82	M82	M82	M82	M82	M82	M82	M82	M82
SL2.40ch11	10085166	9685580	10484753	M82	PEN	PEN	M82	M82	M82	PEN	M82	M82	M82	M82	M82	M82	M82	PEN	M82	M82	M82	M82	M82	M82	M82	M82	M82	PEN	PEN	M82	M82	PEN	M82	M82	M82	M82	PEN	M82	M82	M82	M82	M82	M82	M82	M82	M82	M82	M82	M82
SL2.40ch11	11773673	10567348	12979999	M82	PEN	PEN	M82	M82	M82	PEN	M82	M82	M82	M82	M82	M82	M82	PEN	M82	M82	M82	M82	M82	M82	M82	M82	M82	PEN	PEN	M82	M82	PEN	M82	M82	M82	M82	PEN	M82	M82	M82	M82	M82	M82	M82	M82	M82	M82	M82	M82
SL2.40ch11	15414224	13171679	17656770	M82	PEN	PEN	M82	M82	M82	PEN	M82	M82	M82	M82	M82	M82	M82	PEN	M82	M82	M82	M82	M82	M82	M82	M82	M82	PEN	PEN	M82	M82	PEN	M82	M82	M82	M82	PEN	M82	M82	M82	M82	M82	M82	M82	M82	M82	M82	M82	M82
SL2.40ch11	17926014	17686920	18165109	M82	PEN	PEN	M82	M82	M82	PEN	M82	HET	M82	M82	M82	M82	M82	PEN	M82	M82	M82	M82	M82	M82	HET	HET	M82	PEN	PEN	M82	M82	PEN	M82	M82	M82	M82	PEN	M82	M82	M82	M82	M82	M82	M82	M82	M82	M82	M82	M82
SL2.40ch11	18945793	18212016	19679571	M82	PEN	PEN	M82	M82	M82	PEN	M82	M82	M82	M82	M82	M82	M82	PEN	M82	M82	M82	M82	M82	M82	M82	M82	M82	PEN	PEN	M82	M82	PEN	M82	M82	M82	M82	PEN	M82	M82	M82	M82	M82	M82	M82	M82	M82	M82	M82	M82
SL2.40ch11	19782306	19729660	19834953	M82	PEN	PEN	M82	M82	M82	PEN	M82	M82	M82	M82	M82	M82	M82	PEN	M82	M82	HET	M82	HET	M82	M82	M82	M82	PEN	PEN	M82	M82	PEN	M82	M82	M82	M82	PEN	M82	M82	M82	M82	M82	M82	M82	M82	M82	M82	M82	M82
SL2.40ch11	32636409	20247032	45025786	M82	PEN	PEN	M82	M82	M82	PEN	M82	M82	M82	M82	M82	M82	M82	PEN	M82	M82	M82	M82	M82	M82	M82	M82	M82	PEN	PEN	M82	M82	PEN	M82	M82	M82	M82	PEN	M82	M82	M82	M82	M82	M82	M82	M82	M82	M82	M82	M82
SL2.40ch11	45329083	45057880	45600286	M82	PEN	PEN	M82	M82	M82	PEN	M82	M82	M82	M82	M82	M82	M82	PEN	M82	M82	M82	M82	M82	M82	M82	M82	M82	PEN	PEN	M82	M82	PEN	M82	M82	M82	M82	PEN	M82	M82	M82	M82	M82	M82	M82	M82	M82	M82	M82	M82
SL2.40ch11	45848194	45795002	45901387	M82	PEN	PEN	M82	M82	M82	PEN	M82	M82	M82	M82	M82	M82	M82	PEN	M82	M82	M82	M82	M82	M82	M82	M82	M82	PEN	PEN	M82	M82	PEN	M82	M82	M82	M82	PEN	M82	M82	M82	M82	M82	M82	M82	M82	M82	M82	M82	M82
SL2.40ch11	46019791	45968277	46071305	M82	PEN	PEN	M82	M82	M82	PEN	M82	M82	M82	M82	M82	M82	M82	PEN	M82	M82	M82	M82	M82	M82	M82	M82	M82	PEN	PEN	M82	M82	PEN	M82	M82	M82	M82	PEN	M82	M82	M82	M82	M82	M82	M82	M82	M82	M82	M82	M82
SL2.40ch11	46267301	46083556	46451047	M82	PEN	PEN	M82	M82	M82	PEN	M82	M82	M82	M82	M82	M82	M82	M82	M82	M82	M82	M82	M82	M82	M82	M82	M82	PEN	PEN	M82	M82	PEN	M82	M82	M82	M82	PEN	M82	M82	M82	M82	M82	M82	M82	M82	M82	M82	M82	M82
SL2.40ch11	47007764	46489382	47526146	M82	PEN	PEN	M82	M82	M82	PEN	M82	M82	M82	M82	M82	M82	M82	M82	M82	M82	M82	M82	M82	M82	M82	M82	M82	PEN	PEN	M82	M82	PEN	M82	M82	M82	M82	PEN	M82	M82	M82	M82	M82	M82	M82	M82	M82	M82	M82	M82
SL2.40ch11	47645030	47537986	47752075	M82	M82	PEN	M82	M82	M82	PEN	M82	M82	M82	M82	M82	M82	M82	M82	M82	M82	M82	M82	M82	M82	M82	M82	M82	PEN	PEN	M82	M82	PEN	M82	M82	M82	M82	PEN	M82	M82	M82	M82	M82	M82	M82	M82	M82	M82	M82	M82
SL2.40ch11	47786968	47786902	47787035	M82	M82	PEN	M82	M82	M82	M82	M82	M82	M82	M82	M82	M82	M82	M82	M82	M82	M82	M82	M82	M82	M82	M82	M82	M82	M82	M82	M82	PEN	M82	M82	M82	M82	PEN	M82	M82	M82	M82	M82	M82	M82	M82	M82	M82	M82	M82
SL2.40ch11	47848111	47794380	47901842	M82	M82	PEN	M82	M82	M82	M82	M82	M82	M82	M82	M82	M82	M82	M82	M82	M82	M82	M82	M82	M82	M82	M82	M82	M82	M82	M82	M82	PEN	M82	M82	M82	M82	PEN	M82	M82	M82	M82	M82	M82	M82	M82	M82	M82	M82	M82
SL2.40ch11	47985476	47932793	48038160	M82	M82	PEN	M82	M82	M82	M82	M82	M82	M82	M82	M82	M82	M82	M82	M82	M82	M82	M82	M82	M82	M82	M82	M82	M82	M82	M82	M82	PEN	M82	M82	M82	M82	PEN	M82	M82	M82	M82	M82	M82	M82	M82	M82	M82	M82	M82
SL2.40ch11	48177591	48127482	48227701	M82	M82	PEN	M82	M82	M82	M82	M82	M82	M82	M82	M82	M82	M82	M82	M82	M82	M82	M82	M82	M82	M82	M82	M82	M82	M82	M82	M82	PEN	M82	M82	M82	M82	PEN	M82	M82	M82	M82	M82	M82	M82	M82	M82	M82	M82	M82
SL2.40ch11	48263753	48230943	48296563	M82	M82	PEN	M82	M82	M82	M82	M82	M82	M82	M82	M82	M82	M82	M82	M82	M82	M82	M82	M82	M82	M82	M82	M82	M82	M82	M82	M82	PEN	M82	M82	M82	M82	PEN	M82	M82	M82	M82	M82	M82	M82	M82	M82	M82	M82	M82
SL2.40ch11	48460082	48304982	48615182	M82	M82	PEN	M82	M82	M82	M82	M82	M82	M82	M82	M82	M82	M82	M82	M82	M82	M82	M82	M82	M82	M82	M82	M82	M82	M82	M82	M82	PEN	M82	M82	M82	M82	PEN	M82	M82	M82	M82	M82	M82	M82	M82	M82	M82	M82	M82
SL2.40ch11	48687438	48641948	48732928	M82	M82	PEN	M82	M82	M82	M82	M82	M82	M82	M82	M82	M82	M82	M82	M82	M82	M82	M82	M82	M82	M82	M82	M82	M82	M82	M82	M82	PEN	M82	M82	M82	M82	PEN	M82	M82	M82	M82	M82	M82	M82	M82	M82	M82	M82	M82
SL2.40ch11	48847451	48742609	48952293	M82	M82	PEN	M82	M82	M82	M82	M82	M82	M82	M82	M82	M82	M82	M82	M82	M82	M82	M82	M82	M82	M82	M82	M82	M82	M82	M82	M82	PEN	M82	M82	M82	M82	PEN	M82	M82	M82	M82	M82	M82	M82	M82	M82	M82	M82	M82
SL2.40ch11	49151607	49038512	49264702	M82	M82	PEN	M82	M82	M82	M82	M82	M82	M82	M82	M82	M82	M82	M82	M82	M82	M82	M82	M82	M82	M82	M82	M82	M82	M82	M82	M82	PEN	M82	M82	M82	M82	PEN	M82	M82	M82	M82	M82	M82	M82	M82	M82	M82	M82	M82
SL2.40ch11	49292459	49286521	49298398	M82	M82	PEN	M82	M82	M82	M82	M82	M82	M82	M82	M82	M82	M82	M82	M82	M82	M82	M82	M82	M82	M82	M82	M82	M82	M82	M82	M82	PEN	M82	M82	M82	M82	PEN	M82	M82	M82	M82	M82	M82	M82	M82	M82	M82	M82	M82
SL2.40ch11	49345167	49342137	49348198	M82	M82	PEN	M82	M82	M82	M82	M82	M82	M82	M82	M82	M82	M82	M82	M82	M82	M82	M82	M82	M82	M82	M82	M82	M82	M82	M82	M82	PEN	M82	M82	M82	M82	PEN	M82	M82	M82	M82	M82	M82	M82	M82	M82	M82	M82	M82
SL2.40ch11	49400350	49394089	49406611	M82	M82	PEN	M82	M82	M82	M82	M82	M82	M82	M82	M82	M82	M82	M82	M82	M82	M82	M82	M82	M82	M82	M82	M82	M82	M82	M82	M82	PEN	M82	M82	M82	M82	M82	M82	M82	M82	M82	M82	M82	M82	M82	M82	M82	M82	M82
SL2.40ch11	49582227	49463695	49700760	M82	M82	M82	M82	M82	M82	M82	PEN	M82	M82	M82	M82	M82	M82	M82	M82	M82	M82	M82	M82	M82	M82	M82	M82	M82	M82	M82	M82	PEN	M82	M82	M82	M82	M82	M82	M82	M82	M82	M82	M82	M82	M82	M82	M82	M82	M82
SL2.40ch11	49853827	49726937	49980718	M82	M82	M82	M82	M82	M82	M82	PEN	M82	M82	M82	M82	M82	M82	M82	M82	M82	M82	M82	M82	M82	M82	M82	M82	M82	M82	M82	M82	PEN	M82	M82	M82	M82	M82	M82	M82	M82	M82	M82	M82	M82	M82	M82	M82	M82	M82
SL2.40ch11	50026416	50026416	50026416	M82	M82	M82	M82	M82	M82	M82	PEN	M82	M82	M82	M82	M82	M82	M82	M82	M82	M82	M82	M82	M82	M82	M82	M82	M82	M82	M82	M82	PEN	M82	M82	M82	M82	M82	M82	M82	M82	M82	M82	M82	M82	M82	M82	M82	M82	M82
SL2.40ch11	50044480	50030860	50058100	M82	M82	M82	M82	M82	M82	M82	PEN	M82	M82	M82	M82	M82	M82	M82	M82	M82	M82	M82	M82	M82	M82	M82	M82	M82	M82	M82	M82	PEN	M82	M82	M82	M82	M82	M82	M82	M82	M82	M82	M82	M82	M82	M82	M82	M82	M82
SL2.40ch11	50070016	50068848	50071185	M82	M82	M82	M82	M82	M82	M82	PEN	M82	M82	M82	M82	M82	M82	M82	M82	M82	M82	M82	M82	M82	M82	M82	M82	M82	M82	M82	M82	PEN	M82	M82	M82	M82	M82	M82	M82	M82	M82	M82	M82	M82	M82	M82	M82	M82	M82
SL2.40ch11	50101995	50084871	50119119	M82	M82	M82	M82	M82	M82	M82	PEN	M82	M82	M82	M82	M82	M82	M82	M82	M82	M82	M82	M82	M82	M82	M82	M82	M82	M82	M82	M82	PEN	M82	M82	M82	M82	M82	M82	M82	M82	M82	M82	M82	M82	M82	M82	M82	M82	M82
SL2.40ch11	50214121	50132602	50295640	M82	M82	M82	M82	M82	M82	M82	PEN	M82	M82	M82	M82	M82	M82	M82	M82	M82	M82	M82	M82	M82	M82	M82	M82	M82	M82	M82	M82	PEN	M82	M82	M82	M82	M82	M82	M82	M82	M82	M82	M82	M82	M82	M82	M82	M82	M82
SL2.40ch11	50309949	50305902	50313996	M82	M82	M82	M82	M82	M82	M82	PEN	M82	M82	M82	M82	M82	M82	M82	M82	M82	M82	M82	M82	M82	M82	M82	M82	M82	M82	M82	M82	PEN	M82	M82	M82	M82	M82	M82	M82	M82	M82	M82	M82	M82	M82	M82	M82	M82	M82
SL2.40ch11	50373978	50361243	50386714	M82	M82	M82	M82	M82	M82	M82	PEN	M82	M82	M82	M82	M82	M82	M82	M82	M82	M82	M82	M82	M82	M82	M82	M82	M82	M82	M82	M82	PEN	M82	M82	M82	M82	M82	M82	M82	M82	M82	M82	M82	M82	M82	M82	M82	M82	M82
SL2.40ch11	50465939	50391955	50539923	M82	M82	M82	M82	M82	M82	M82	PEN	M82	M82	M82	M82	M82	M82	M82	M82	M82	M82	M82	M82	M82	M82	M82	M82	M82	M82	M82	M82	PEN	M82	M82	M82	M82	M82	M82	M82	M82	M82	M82	M82	M82	M82	M82	M82	M82	M82
SL2.40ch11	50571835	50567209	50576461	M82	M82	M82	M82	M82	M82	M82	PEN	M82	M82	M82	M82	M82	M82	M82	M82	M82	M82	M82	M82	M82	M82	M82	M82	M82	M82	M82	M82	PEN	M82	M82	M82	M82	M82	M82	M82	M82	M82	M82	M82	M82	M82	M82	M82	M82	M82
SL2.40ch11	50632331	50577257	50687405	M82	M82	M82	M82	M82	M82	M82	PEN	M82	M82	M82	M82	M82	M82	M82	M82	M82	M82	M82	M82	M82	M82	M82	M82	M82	M82	M82	M82	PEN	M82	M82	M82	M82	M82	M82	M82	M82	M82	M82	M82	M82	M82	M82	M82	M82	M82
SL2.40ch11	50818183	50695590	50940776	M82	M82	M82	M82	M82	M82	M82	PEN	M82	M82	M82	M82	M82	M82	M82	M82	M82	M82	M82	M82	M82	M82	M82	M82	M82	M82	M82	M82	PEN	M82	M82	M82	M82	M82	M82	M82	M82	M82	M82	M82	M82	M82	M82	M82	M82	M82
SL2.40ch11	50978254	50966092	50990416	M82	M82	M82	M82	M82	M82	M82	PEN	M82	M82	M82	M82	M82	M82	M82	M82	M82	M82	M82	M82	M82	M82	M82	M82	M82	M82	M82	M82	PEN	M82	M82	M82	M82	M82	M82	M82	M82	M82	M82	M82	M82	M82	M82	M82	M82	M82
SL2.40ch11	51044623	51001020	51088227	M82	M82	M82	M82	M82	M82	M82	PEN	M82	M82	M82	M82	M82	M82	M82	M82	M82	M82	M82	M82	M82	M82	M82	M82	M82	M82	M82	M82	PEN	M82	M82	M82	M82	M82	M82	M82	M82	M82	M82	M82	M82	M82	M82	PEN	PEN	M82
SL2.40ch11	51105859	51105737	51105982	M82	M82	M82	M82	M82	M82	M82	PEN	M82	M82	M82	M82	M82	M82	M82	M82	M82	M82	M82	M82	M82	M82	M82	M82	M82	M82	M82	M82	PEN	M82	M82	M82	M82	M82	M82	M82	M82	M82	M82	M82	M82	M82	M82	PEN	PEN	M82
SL2.40ch11	51231330	51114233	51348427	M82	M82	M82	M82	M82	M82	M82	PEN	M82	M82	M82	M82	M82	M82	M82	M82	M82	M82	M82	M82	M82	M82	M82	M82	M82	M82	M82	M82	PEN	M82	M82	M82	M82	M82	M82	M82	M82	M82	M82	M82	M82	M82	M82	PEN	PEN	M82
SL2.40ch11	51511837	51437859	51585816	M82	M82	M82	M82	M82	M82	M82	PEN	M82	M82	M82	M82	M82	M82	M82	M82	M82	M82	M82	M82	M82	M82	M82	M82	M82	M82	M82	M82	PEN	M82	M82	M82	M82	M82	M82	M82	M82	M82	M82	M82	M82	M82	M82	PEN	PEN	M82
SL2.40ch11	51676444	51603628	51749260	M82	M82	M82	M82	M82	M82	M82	PEN	M82	M82	M82	M82	M82	M82	M82	M82	M82	M82	M82	M82	M82	M82	M82	M82	M82	M82	M82	M82	PEN	M82	M82	M82	M82	M82	M82	M82	M82	M82	M82	M82	M82	M82	M82	PEN	PEN	M82
SL2.40ch11	51774799	51774779	51774820	M82	M82	M82	M82	M82	M82	M82	PEN	M82	M82	M82	M82	M82	M82	M82	M82	M82	M82	M82	M82	M82	M82	M82	M82	M82	M82	M82	M82	PEN	M82	M82	M82	M82	M82	M82	M82	M82	M82	M82	M82	M82	M82	M82	PEN	PEN	M82
SL2.40ch11	51859557	51828173	51890941	M82	M82	M82	M82	M82	M82	M82	PEN	M82	M82	M82	M82	M82	M82	M82	M82	M82	M82	M82	M82	M82	M82	M82	M82	M82	M82	M82	M82	PEN	M82	M82	M82	M82	M82	M82	M82	M82	M82	M82	M82	M82	M82	M82	PEN	PEN	M82
SL2.40ch11	51915092	51912474	51917711	M82	M82	M82	M82	M82	M82	M82	PEN	M82	M82	M82	M82	M82	M82	M82	M82	M82	M82	M82	M82	M82	M82	M82	M82	M82	M82	M82	M82	PEN	M82	M82	M82	M82	M82	M82	M82	M82	M82	M82	M82	M82	M82	M82	PEN	PEN	M82
SL2.40ch11	51928024	51928024	51928024	M82	M82	M82	M82	M82	M82	M82	PEN	M82	M82	M82	M82	M82	M82	M82	M82	M82	M82	M82	M82	M82	M82	M82	M82	M82	M82	M82	M82	PEN	M82	M82	M82	M82	M82	M82	M82	M82	M82	M82	M82	M82	M82	M82	PEN	PEN	M82
SL2.40ch11	51948585	51933303	51963868	M82	M82	M82	M82	M82	M82	M82	PEN	M82	M82	M82	M82	M82	M82	M82	M82	M82	M82	M82	M82	M82	M82	M82	M82	M82	M82	M82	M82	PEN	M82	M82	M82	M82	M82	M82	M82	M82	M82	M82	M82	M82	M82	M82	PEN	PEN	M82
SL2.40ch11	51996850	51996843	51996857	M82	M82	M82	M82	M82	M82	M82	PEN	M82	M82	M82	M82	M82	M82	M82	M82	M82	M82	M82	M82	M82	M82	M82	M82	M82	M82	M82	M82	PEN	M82	M82	M82	M82	M82	M82	M82	M82	M82	M82	M82	M82	M82	M82	PEN	PEN	M82
SL2.40ch11	52113520	52006388	52220652	M82	M82	M82	M82	M82	M82	M82	PEN	M82	M82	M82	M82	M82	M82	M82	M82	M82	M82	M82	M82	M82	M82	M82	M82	M82	M82	M82	M82	PEN	M82	M82	M82	M82	M82	M82	M82	M82	M82	M82	M82	M82	M82	M82	PEN	PEN	M82
SL2.40ch11	52299205	52240166	52358244	M82	M82	M82	M82	M82	M82	M82	PEN	M82	M82	M82	M82	M82	M82	M82	M82	M82	M82	M82	M82	M82	M82	M82	M82	M82	M82	M82	M82	PEN	M82	M82	M82	M82	M82	M82	M82	M82	M82	M82	M82	M82	M82	M82	PEN	PEN	M82
SL2.40ch11	52516374	52471002	52561747	M82	M82	M82	M82	M82	M82	M82	PEN	PEN	M82	M82	M82	M82	M82	M82	M82	M82	M82	M82	M82	M82	M82	M82	M82	M82	M82	M82	M82	PEN	M82	M82	M82	M82	M82	M82	M82	M82	M82	M82	M82	M82	M82	M82	PEN	PEN	M82
SL2.40ch11	52659767	52605018	52714517	M82	M82	M82	M82	M82	M82	M82	PEN	PEN	M82	M82	M82	M82	M82	M82	M82	M82	M82	M82	M82	M82	M82	M82	M82	M82	M82	M82	M82	PEN	M82	M82	M82	M82	M82	M82	M82	M82	M82	M82	M82	M82	M82	M82	PEN	PEN	M82
SL2.40ch11	52789778	52769756	52809800	M82	M82	M82	M82	M82	M82	M82	PEN	PEN	M82	M82	M82	M82	M82	M82	M82	M82	M82	M82	M82	M82	M82	M82	M82	M82	M82	M82	M82	PEN	M82	M82	M82	M82	M82	M82	M82	M82	M82	M82	M82	M82	M82	M82	PEN	PEN	M82
SL2.40ch11	52942107	52909804	52974411	M82	M82	M82	M82	M82	M82	M82	PEN	PEN	M82	M82	M82	M82	M82	M82	M82	M82	M82	M82	M82	M82	M82	M82	M82	M82	M82	M82	M82	PEN	M82	M82	M82	M82	M82	M82	M82	M82	M82	M82	M82	M82	M82	M82	PEN	PEN	M82
SL2.40ch11	53041675	52975443	53107907	M82	M82	M82	M82	M82	M82	M82	PEN	PEN	M82	M82	M82	M82	M82	M82	M82	M82	M82	M82	M82	M82	M82	M82	M82	M82	M82	M82	M82	PEN	M82	M82	M82	M82	M82	M82	M82	M82	M82	M82	M82	M82	M82	M82	PEN	PEN	M82
SL2.40ch11	53162745	53127591	53197899	M82	M82	M82	M82	M82	M82	M82	PEN	PEN	M82	M82	M82	M82	M82	M82	M82	M82	M82	M82	M82	M82	M82	M82	M82	M82	M82	M82	M82	PEN	M82	M82	M82	M82	M82	M82	M82	M82	M82	M82	M82	M82	M82	M82	PEN	PEN	M82
SL2.40ch11	53301492	53216960	53386025	M82	M82	M82	M82	M82	M82	M82	PEN	PEN	M82	M82	M82	M82	M82	M82	M82	M82	M82	M82	M82	M82	M82	M82	M82	M82	M82	M82	M82	PEN	M82	M82	M82	M82	M82	M82	M82	M82	M82	M82	M82	M82	M82	M82	PEN	PEN	M82
SL2.40ch12	95056	1	190111	M82	M82	M82	M82	M82	M82	M82	M82	M82	M82	M82	M82	M82	M82	M82	M82	M82	PEN	M82	PEN	M82	M82	M82	M82	M82	M82	M82	M82	M82	PEN	M82	M82	M82	M82	M82	M82	M82	M82	M82	M82	M82	M82	M82	M82	M82	M82
SL2.40ch12	231174	209972	252377	M82	M82	M82	M82	M82	M82	M82	M82	M82	M82	M82	M82	M82	M82	M82	M82	M82	PEN	M82	PEN	M82	M82	M82	M82	M82	M82	M82	M82	M82	PEN	M82	M82	M82	M82	M82	M82	M82	M82	M82	M82	M82	M82	M82	M82	M82	M82
SL2.40ch12	313706	286710	340703	M82	M82	M82	M82	M82	M82	M82	M82	M82	M82	M82	M82	M82	M82	M82	M82	M82	PEN	M82	PEN	M82	M82	M82	M82	M82	M82	M82	M82	M82	PEN	M82	M82	M82	M82	M82	M82	M82	M82	M82	M82	M82	M82	M82	M82	M82	M82
SL2.40ch12	500082	481825	518340	M82	M82	M82	M82	M82	M82	M82	M82	M82	M82	M82	M82	M82	M82	M82	M82	M82	PEN	M82	PEN	M82	M82	M82	M82	M82	M82	M82	M82	M82	PEN	M82	M82	M82	M82	M82	M82	M82	M82	M82	M82	M82	M82	M82	M82	M82	M82
SL2.40ch12	785879	559357	1012402	M82	M82	M82	M82	M82	M82	M82	M82	M82	M82	M82	M82	M82	M82	M82	M82	M82	PEN	M82	PEN	M82	M82	M82	M82	M82	M82	M82	M82	M82	PEN	M82	M82	M82	M82	M82	M82	M82	M82	M82	M82	M82	M82	M82	M82	M82	M82
SL2.40ch12	1057393	1020873	1093914	M82	M82	M82	M82	M82	M82	M82	M82	M82	M82	M82	M82	M82	M82	M82	M82	M82	PEN	M82	PEN	M82	M82	M82	M82	M82	M82	M82	M82	M82	PEN	M82	M82	M82	M82	M82	M82	M82	M82	M82	M82	M82	M82	M82	M82	M82	M82
SL2.40ch12	1193085	1181132	1205039	M82	M82	M82	M82	M82	M82	M82	M82	M82	M82	M82	M82	M82	M82	M82	M82	M82	PEN	M82	PEN	M82	M82	M82	M82	M82	M82	M82	M82	M82	PEN	M82	M82	M82	M82	M82	M82	M82	M82	M82	M82	M82	M82	M82	M82	M82	M82
SL2.40ch12	1221865	1221864	1221867	M82	M82	M82	M82	M82	M82	M82	M82	PEN	M82	M82	M82	M82	M82	M82	M82	M82	PEN	M82	PEN	M82	M82	M82	M82	M82	M82	M82	M82	M82	PEN	M82	M82	M82	M82	M82	M82	M82	M82	M82	M82	M82	M82	M82	M82	M82	M82
SL2.40ch12	1264988	1249362	1280614	M82	M82	M82	M82	M82	M82	M82	M82	PEN	M82	M82	M82	M82	M82	M82	M82	M82	PEN	M82	PEN	M82	M82	M82	M82	M82	M82	M82	M82	M82	PEN	M82	M82	M82	M82	M82	M82	M82	M82	M82	M82	M82	M82	M82	M82	M82	M82
SL2.40ch12	1283964	1283576	1284353	M82	M82	M82	M82	M82	M82	M82	M82	PEN	M82	M82	M82	M82	M82	M82	M82	M82	PEN	M82	PEN	M82	M82	M82	M82	M82	M82	M82	M82	M82	PEN	M82	M82	M82	M82	M82	M82	M82	M82	M82	M82	M82	M82	M82	M82	M82	M82
SL2.40ch12	1292644	1292397	1292892	M82	M82	M82	M82	M82	M82	M82	M82	PEN	M82	M82	M82	M82	M82	M82	M82	M82	PEN	M82	PEN	M82	M82	M82	M82	M82	M82	M82	M82	M82	PEN	M82	M82	M82	M82	M82	M82	M82	M82	M82	M82	M82	M82	M82	M82	M82	M82
SL2.40ch12	1328996	1319633	1338359	M82	M82	M82	M82	M82	M82	M82	M82	PEN	M82	M82	M82	M82	M82	M82	M82	M82	PEN	M82	PEN	M82	M82	M82	M82	M82	M82	M82	M82	M82	PEN	M82	M82	M82	M82	M82	M82	M82	M82	M82	M82	M82	M82	M82	M82	M82	M82
SL2.40ch12	1453995	1428442	1479549	M82	M82	M82	M82	M82	M82	M82	M82	PEN	M82	M82	M82	M82	M82	M82	M82	M82	PEN	M82	PEN	M82	M82	M82	M82	M82	M82	M82	M82	M82	PEN	M82	M82	M82	M82	M82	M82	M82	M82	M82	M82	M82	PEN	M82	M82	M82	M82
SL2.40ch12	1539119	1525194	1553045	M82	M82	M82	M82	M82	M82	M82	M82	PEN	M82	M82	M82	M82	M82	M82	M82	M82	PEN	M82	PEN	M82	M82	M82	M82	M82	M82	M82	M82	M82	PEN	M82	M82	M82	M82	M82	M82	M82	M82	M82	M82	M82	PEN	M82	M82	M82	M82
SL2.40ch12	1727672	1555977	1899367	M82	M82	M82	M82	M82	M82	M82	M82	PEN	M82	M82	M82	M82	M82	M82	M82	M82	PEN	M82	PEN	M82	M82	M82	M82	M82	M82	M82	M82	M82	PEN	M82	M82	M82	M82	M82	M82	M82	M82	M82	M82	M82	PEN	M82	M82	M82	M82
SL2.40ch12	1934887	1910426	1959349	M82	M82	M82	M82	M82	M82	M82	M82	PEN	M82	M82	M82	M82	M82	M82	M82	M82	PEN	M82	PEN	M82	M82	M82	M82	M82	M82	M82	M82	M82	PEN	M82	M82	M82	M82	M82	M82	M82	M82	M82	M82	M82	PEN	M82	M82	M82	M82
SL2.40ch12	2078769	2065808	2091730	M82	M82	M82	M82	M82	M82	M82	M82	PEN	M82	M82	M82	M82	M82	M82	M82	M82	PEN	M82	PEN	M82	M82	M82	M82	M82	M82	M82	M82	M82	M82	M82	M82	M82	M82	M82	M82	M82	M82	M82	M82	M82	M82	M82	M82	M82	M82
SL2.40ch12	2111160	2096281	2126039	M82	M82	M82	M82	M82	M82	M82	M82	PEN	M82	M82	M82	M82	M82	M82	M82	M82	PEN	M82	PEN	M82	M82	M82	M82	M82	M82	M82	M82	M82	M82	M82	M82	M82	M82	M82	M82	M82	M82	M82	M82	M82	M82	M82	M82	M82	M82
SL2.40ch12	2156325	2151478	2161172	M82	M82	M82	M82	M82	M82	M82	M82	PEN	M82	M82	M82	M82	M82	M82	M82	M82	PEN	M82	PEN	M82	PEN	PEN	M82	M82	M82	M82	M82	M82	M82	M82	M82	M82	M82	M82	M82	M82	M82	M82	M82	M82	M82	M82	M82	M82	M82
SL2.40ch12	2182340	2176856	2187825	M82	M82	M82	M82	M82	M82	M82	M82	PEN	M82	M82	M82	M82	M82	M82	M82	M82	PEN	M82	PEN	M82	PEN	PEN	M82	M82	M82	M82	M82	M82	M82	M82	M82	M82	M82	M82	M82	M82	M82	M82	M82	M82	M82	M82	M82	M82	M82
SL2.40ch12	2455603	2193571	2717636	M82	M82	M82	M82	M82	M82	M82	M82	PEN	M82	M82	M82	M82	M82	M82	M82	M82	PEN	M82	PEN	M82	PEN	PEN	M82	M82	M82	M82	M82	M82	M82	M82	M82	M82	M82	M82	M82	M82	M82	M82	M82	M82	M82	M82	M82	M82	M82
SL2.40ch12	2867281	2831826	2902737	M82	M82	M82	M82	M82	M82	M82	M82	PEN	M82	M82	M82	M82	M82	M82	M82	M82	PEN	M82	PEN	M82	PEN	PEN	M82	M82	M82	M82	M82	M82	M82	M82	M82	M82	M82	M82	M82	M82	M82	M82	M82	M82	M82	M82	M82	M82	M82
SL2.40ch12	2965189	2919056	3011323	M82	M82	M82	M82	M82	M82	M82	M82	PEN	M82	M82	M82	M82	M82	M82	M82	M82	PEN	M82	PEN	M82	PEN	PEN	M82	M82	M82	M82	M82	M82	M82	M82	M82	M82	M82	M82	M82	M82	M82	M82	M82	M82	M82	M82	M82	M82	M82
SL2.40ch12	3034521	3017656	3051387	M82	M82	M82	M82	M82	M82	M82	M82	PEN	M82	M82	M82	M82	M82	M82	M82	M82	PEN	M82	PEN	M82	PEN	PEN	M82	M82	M82	M82	M82	M82	M82	M82	M82	M82	M82	M82	M82	M82	M82	M82	M82	M82	M82	M82	M82	M82	M82
SL2.40ch12	3161232	3066500	3255964	M82	M82	M82	M82	M82	M82	M82	M82	PEN	M82	M82	M82	M82	M82	M82	M82	M82	PEN	M82	PEN	M82	PEN	PEN	M82	M82	M82	M82	M82	M82	M82	M82	M82	M82	M82	M82	M82	M82	M82	M82	M82	M82	M82	M82	M82	M82	M82
SL2.40ch12	3274118	3267363	3280873	M82	M82	M82	M82	M82	M82	M82	M82	PEN	M82	M82	M82	M82	M82	M82	M82	M82	PEN	M82	PEN	M82	PEN	PEN	M82	M82	M82	M82	M82	M82	M82	M82	M82	M82	M82	M82	M82	M82	M82	M82	M82	M82	M82	M82	M82	M82	M82
SL2.40ch12	3359292	3343275	3375310	M82	M82	M82	M82	M82	M82	M82	M82	PEN	M82	M82	M82	M82	M82	M82	M82	M82	PEN	M82	PEN	M82	PEN	PEN	M82	M82	M82	M82	M82	M82	M82	M82	M82	M82	M82	M82	M82	M82	M82	M82	M82	M82	M82	M82	M82	M82	M82
SL2.40ch12	3896628	3379816	4413440	M82	M82	M82	M82	M82	M82	M82	M82	PEN	M82	M82	M82	M82	M82	M82	M82	M82	M82	M82	M82	M82	PEN	PEN	M82	M82	M82	M82	M82	M82	M82	M82	M82	M82	M82	M82	M82	M82	M82	M82	M82	M82	M82	M82	M82	M82	M82
SL2.40ch12	4438205	4421827	4454584	M82	M82	M82	M82	M82	M82	M82	M82	PEN	M82	M82	M82	M82	M82	M82	M82	M82	M82	M82	M82	M82	PEN	PEN	M82	M82	M82	M82	M82	M82	M82	M82	M82	M82	M82	M82	M82	M82	M82	M82	M82	M82	M82	M82	M82	M82	M82
SL2.40ch12	4493795	4474603	4512987	M82	M82	M82	M82	M82	M82	M82	M82	PEN	M82	M82	M82	M82	M82	M82	M82	M82	M82	M82	M82	M82	PEN	PEN	M82	M82	M82	M82	M82	M82	M82	M82	M82	M82	M82	M82	M82	M82	M82	M82	M82	M82	M82	M82	M82	M82	M82
SL2.40ch12	4567224	4552758	4581691	M82	M82	M82	M82	M82	M82	M82	M82	PEN	M82	M82	M82	M82	M82	M82	M82	M82	M82	M82	M82	M82	PEN	PEN	M82	M82	M82	M82	M82	M82	M82	M82	M82	M82	M82	M82	M82	M82	M82	M82	M82	M82	M82	M82	M82	M82	M82
SL2.40ch12	4623295	4583138	4663452	M82	M82	M82	M82	M82	M82	M82	M82	PEN	M82	M82	M82	M82	M82	M82	M82	M82	M82	M82	M82	M82	PEN	PEN	M82	M82	M82	M82	M82	M82	M82	M82	M82	M82	M82	M82	M82	M82	M82	M82	M82	M82	M82	M82	M82	M82	M82
SL2.40ch12	4771454	4687049	4855859	M82	M82	M82	M82	M82	M82	M82	M82	PEN	M82	M82	M82	M82	M82	M82	M82	M82	M82	M82	M82	M82	PEN	PEN	M82	M82	M82	M82	M82	M82	M82	M82	M82	M82	M82	M82	M82	M82	M82	M82	M82	M82	M82	M82	M82	M82	M82
SL2.40ch12	4906559	4862638	4950480	M82	M82	M82	M82	M82	M82	M82	M82	PEN	M82	M82	M82	M82	M82	M82	M82	M82	M82	M82	M82	M82	PEN	PEN	M82	M82	M82	M82	M82	M82	M82	M82	M82	M82	M82	M82	M82	M82	M82	M82	M82	M82	M82	M82	M82	M82	M82
SL2.40ch12	5069478	4975282	5163675	M82	M82	M82	M82	M82	M82	M82	M82	PEN	M82	M82	M82	M82	M82	M82	M82	M82	M82	M82	M82	M82	PEN	PEN	M82	M82	M82	M82	M82	M82	M82	M82	M82	M82	M82	M82	M82	M82	M82	M82	M82	M82	M82	M82	M82	M82	M82
SL2.40ch12	5485157	5215370	5754944	M82	M82	M82	M82	M82	M82	M82	M82	PEN	M82	M82	M82	M82	M82	M82	M82	M82	M82	M82	M82	M82	PEN	PEN	M82	M82	M82	M82	M82	M82	M82	M82	M82	M82	M82	M82	M82	M82	M82	M82	M82	M82	M82	M82	M82	M82	M82
SL2.40ch12	24372265	5755741	42988790	M82	M82	M82	M82	M82	M82	M82	M82	PEN	M82	M82	M82	M82	M82	M82	M82	M82	M82	M82	M82	M82	PEN	PEN	M82	M82	M82	M82	M82	M82	M82	M82	M82	M82	M82	M82	M82	M82	M82	M82	M82	M82	M82	M82	M82	M82	M82
SL2.40ch12	43810523	43019356	44601691	M82	M82	M82	M82	M82	M82	M82	M82	PEN	M82	M82	M82	M82	M82	M82	M82	M82	M82	M82	M82	M82	PEN	PEN	M82	M82	M82	M82	M82	M82	M82	M82	M82	M82	M82	M82	M82	M82	M82	M82	M82	M82	M82	M82	M82	M82	M82
SL2.40ch12	44766812	44718057	44815568	M82	M82	M82	M82	M82	M82	M82	M82	PEN	M82	M82	M82	M82	M82	M82	M82	M82	M82	M82	M82	M82	PEN	PEN	M82	M82	M82	M82	M82	M82	M82	M82	M82	M82	M82	M82	M82	M82	M82	M82	M82	M82	M82	M82	M82	M82	M82
SL2.40ch12	45692913	44845444	46540383	M82	M82	M82	M82	M82	M82	M82	M82	PEN	M82	M82	M82	M82	M82	M82	M82	M82	M82	M82	M82	M82	PEN	PEN	M82	M82	M82	M82	M82	M82	M82	M82	M82	M82	M82	M82	M82	M82	M82	M82	M82	M82	M82	M82	M82	M82	M82
SL2.40ch12	47059816	46606143	47513490	M82	M82	M82	M82	M82	M82	M82	M82	PEN	M82	M82	M82	M82	M82	M82	M82	M82	M82	M82	M82	M82	PEN	PEN	M82	M82	M82	M82	M82	M82	M82	M82	M82	M82	M82	M82	M82	M82	M82	M82	M82	M82	M82	M82	M82	M82	M82
SL2.40ch12	47560652	47526200	47595105	M82	M82	M82	M82	M82	M82	M82	M82	M82	M82	M82	M82	M82	M82	M82	M82	M82	M82	M82	M82	M82	PEN	PEN	M82	M82	M82	M82	M82	M82	M82	M82	M82	M82	M82	M82	M82	M82	M82	M82	M82	M82	M82	M82	M82	M82	M82
SL2.40ch12	47718921	47604220	47833622	M82	M82	M82	M82	M82	M82	M82	M82	M82	M82	M82	M82	M82	M82	M82	M82	M82	M82	M82	M82	M82	PEN	PEN	M82	M82	M82	M82	M82	M82	M82	M82	M82	M82	M82	M82	M82	M82	M82	M82	M82	M82	M82	M82	M82	M82	M82
SL2.40ch12	48086746	47839673	48333820	M82	M82	M82	M82	M82	M82	M82	M82	M82	M82	M82	M82	M82	M82	M82	M82	M82	M82	M82	M82	M82	PEN	PEN	M82	M82	M82	M82	M82	M82	M82	M82	M82	M82	M82	M82	M82	M82	M82	M82	M82	M82	M82	M82	M82	M82	M82
SL2.40ch12	48366958	48357327	48376589	M82	PEN	M82	M82	M82	M82	M82	M82	M82	M82	M82	M82	M82	M82	M82	M82	M82	M82	M82	M82	M82	PEN	PEN	M82	M82	M82	M82	M82	M82	M82	M82	M82	M82	M82	M82	M82	M82	M82	M82	M82	M82	M82	M82	M82	M82	M82
SL2.40ch12	48483239	48416620	48549859	M82	PEN	M82	M82	M82	M82	M82	M82	M82	M82	M82	M82	M82	M82	M82	M82	M82	M82	M82	M82	M82	PEN	PEN	M82	M82	M82	M82	M82	M82	M82	M82	M82	M82	M82	M82	M82	M82	M82	M82	M82	M82	M82	M82	M82	M82	M82
SL2.40ch12	49780769	48959660	50601879	M82	M82	M82	M82	M82	M82	M82	M82	PEN	M82	M82	M82	M82	M82	M82	M82	M82	M82	M82	M82	M82	PEN	PEN	M82	M82	M82	M82	M82	M82	M82	M82	M82	M82	M82	M82	M82	M82	M82	M82	M82	M82	M82	M82	M82	M82	M82
SL2.40ch12	51802525	50780329	52824722	M82	M82	HET	M82	M82	M82	M82	M82	PEN	M82	M82	M82	M82	M82	M82	M82	M82	M82	M82	M82	M82	PEN	PEN	M82	M82	M82	HET	M82	M82	M82	M82	M82	M82	M82	M82	M82	M82	M82	M82	M82	M82	M82	M82	M82	M82	M82
SL2.40ch12	56907987	52863790	60952184	M82	M82	M82	M82	M82	M82	M82	M82	PEN	M82	M82	M82	M82	M82	M82	M82	M82	M82	M82	M82	M82	PEN	PEN	M82	M82	M82	M82	M82	M82	M82	M82	M82	M82	M82	M82	M82	M82	M82	M82	M82	M82	M82	M82	M82	M82	M82
SL2.40ch12	61896421	61775122	62017721	M82	PEN	M82	M82	M82	M82	M82	M82	M82	M82	M82	M82	M82	M82	M82	M82	M82	M82	M82	M82	M82	PEN	PEN	M82	M82	M82	M82	M82	M82	M82	M82	M82	M82	M82	M82	M82	M82	M82	M82	M82	M82	M82	M82	M82	M82	M82
SL2.40ch12	62070067	62025525	62114609	M82	PEN	M82	M82	M82	M82	M82	M82	M82	M82	M82	M82	M82	M82	M82	M82	M82	M82	M82	M82	M82	PEN	PEN	M82	M82	M82	M82	M82	M82	M82	M82	M82	M82	M82	M82	M82	M82	M82	M82	M82	M82	M82	M82	M82	M82	M82
SL2.40ch12	62117368	62115656	62119081	M82	PEN	M82	M82	M82	M82	M82	M82	M82	M82	M82	M82	M82	M82	M82	M82	M82	M82	M82	M82	M82	PEN	PEN	M82	M82	M82	M82	M82	M82	M82	M82	M82	M82	M82	M82	M82	M82	M82	M82	M82	M82	M82	M82	M82	M82	M82
SL2.40ch12	62191290	62156741	62225840	M82	PEN	M82	M82	M82	M82	M82	M82	M82	M82	M82	M82	M82	M82	M82	M82	M82	M82	M82	M82	M82	M82	PEN	M82	M82	M82	M82	M82	M82	M82	M82	M82	M82	M82	M82	M82	M82	M82	M82	M82	M82	M82	M82	M82	M82	M82
SL2.40ch12	62236953	62228590	62245316	M82	PEN	M82	M82	M82	M82	M82	M82	M82	M82	M82	M82	M82	M82	M82	M82	M82	M82	M82	M82	M82	M82	PEN	M82	M82	M82	M82	M82	M82	M82	M82	M82	M82	M82	M82	M82	M82	M82	M82	M82	M82	M82	M82	M82	M82	M82
SL2.40ch12	62415050	62268903	62561197	M82	PEN	M82	M82	M82	M82	M82	M82	M82	M82	M82	M82	M82	M82	M82	M82	M82	M82	M82	M82	M82	M82	PEN	M82	M82	M82	M82	M82	M82	M82	M82	M82	M82	M82	M82	M82	M82	M82	M82	M82	M82	M82	M82	M82	M82	M82
SL2.40ch12	62572616	62569953	62575279	M82	PEN	M82	M82	M82	M82	M82	M82	M82	M82	M82	M82	M82	M82	M82	M82	M82	M82	M82	M82	M82	M82	PEN	M82	M82	M82	M82	M82	M82	M82	M82	M82	M82	M82	M82	M82	M82	M82	M82	M82	M82	M82	M82	M82	M82	M82
SL2.40ch12	62670870	62577538	62764203	M82	M82	M82	M82	M82	M82	M82	M82	M82	M82	M82	M82	M82	M82	M82	M82	M82	M82	M82	M82	M82	M82	PEN	M82	M82	M82	M82	M82	M82	M82	M82	M82	M82	M82	M82	M82	M82	M82	M82	M82	M82	M82	M82	M82	M82	M82
SL2.40ch12	62858442	62769851	62947034	M82	M82	M82	M82	M82	M82	M82	M82	M82	M82	M82	M82	M82	M82	M82	M82	M82	M82	M82	M82	M82	M82	PEN	M82	M82	M82	M82	M82	M82	M82	M82	M82	M82	M82	M82	M82	M82	M82	M82	M82	M82	M82	M82	M82	M82	M82
SL2.40ch12	62960738	62959233	62962244	M82	M82	M82	M82	M82	M82	M82	M82	M82	M82	M82	M82	M82	M82	M82	M82	M82	M82	M82	M82	M82	M82	PEN	M82	M82	M82	M82	M82	M82	M82	M82	M82	M82	M82	M82	M82	M82	M82	M82	M82	M82	M82	M82	M82	M82	M82
SL2.40ch12	63050868	62990586	63111150	M82	M82	M82	M82	M82	M82	M82	M82	M82	M82	M82	M82	M82	M82	M82	M82	M82	M82	M82	M82	PEN	M82	PEN	M82	M82	M82	M82	M82	M82	M82	M82	M82	M82	M82	M82	M82	M82	M82	M82	M82	M82	M82	M82	M82	M82	M82
SL2.40ch12	63183629	63123174	63244084	M82	M82	M82	M82	M82	M82	M82	M82	M82	M82	M82	M82	M82	M82	M82	M82	M82	M82	M82	M82	PEN	PEN	PEN	M82	M82	M82	M82	M82	M82	M82	M82	M82	M82	M82	M82	M82	M82	M82	M82	M82	M82	M82	M82	M82	M82	M82
SL2.40ch12	63332095	63246044	63418146	M82	M82	M82	M82	M82	M82	M82	M82	M82	M82	M82	M82	M82	M82	M82	M82	M82	M82	M82	M82	PEN	PEN	PEN	M82	M82	M82	M82	M82	M82	M82	M82	M82	M82	M82	M82	M82	M82	M82	M82	M82	M82	M82	M82	M82	M82	M82
SL2.40ch12	63467248	63454204	63480293	M82	M82	M82	M82	M82	M82	M82	M82	M82	M82	M82	M82	M82	M82	M82	M82	M82	M82	M82	M82	PEN	PEN	PEN	M82	M82	M82	M82	M82	M82	M82	M82	M82	M82	M82	M82	M82	M82	M82	M82	M82	M82	M82	M82	M82	M82	M82
SL2.40ch12	63543073	63495818	63590328	M82	M82	M82	M82	M82	M82	M82	M82	M82	M82	M82	M82	M82	M82	M82	M82	M82	M82	PEN	M82	PEN	PEN	PEN	M82	M82	M82	M82	M82	M82	M82	M82	M82	M82	M82	M82	M82	M82	M82	M82	M82	M82	M82	M82	M82	M82	M82
SL2.40ch12	63631287	63628188	63634386	M82	M82	M82	M82	M82	M82	M82	M82	M82	M82	M82	M82	M82	M82	M82	PEN	PEN	M82	PEN	M82	PEN	PEN	PEN	M82	M82	M82	M82	M82	M82	M82	M82	M82	M82	M82	M82	M82	M82	M82	M82	M82	M82	M82	M82	M82	M82	M82
SL2.40ch12	63730803	63639154	63822453	M82	M82	M82	M82	M82	M82	M82	M82	M82	M82	PEN	M82	M82	M82	M82	PEN	PEN	M82	PEN	M82	PEN	PEN	PEN	M82	M82	M82	M82	M82	M82	M82	M82	M82	M82	M82	M82	M82	M82	M82	M82	M82	M82	M82	M82	M82	M82	M82
SL2.40ch12	63955458	63928379	63982537	M82	M82	M82	M82	M82	M82	M82	M82	M82	M82	PEN	M82	M82	M82	M82	PEN	PEN	M82	PEN	M82	PEN	PEN	PEN	M82	M82	M82	M82	M82	M82	M82	M82	M82	M82	M82	M82	M82	M82	M82	M82	M82	M82	M82	M82	M82	M82	M82
SL2.40ch12	63989889	63984411	63995368	M82	M82	M82	M82	M82	M82	M82	M82	M82	M82	PEN	M82	M82	M82	M82	PEN	PEN	M82	PEN	M82	PEN	PEN	PEN	M82	M82	M82	M82	M82	M82	M82	M82	M82	M82	M82	M82	M82	M82	M82	M82	M82	M82	M82	M82	M82	M82	M82
SL2.40ch12	64274372	64260545	64288199	M82	M82	M82	M82	M82	M82	M82	M82	M82	M82	PEN	M82	M82	M82	M82	PEN	PEN	M82	PEN	M82	PEN	PEN	PEN	M82	M82	M82	M82	M82	M82	M82	M82	M82	M82	M82	M82	M82	M82	M82	M82	M82	M82	M82	M82	M82	M82	M82
SL2.40ch12	64467931	64425446	64510416	M82	M82	M82	M82	M82	M82	M82	M82	M82	M82	PEN	M82	M82	M82	M82	PEN	PEN	M82	M82	M82	M82	M82	M82	M82	M82	M82	M82	M82	M82	M82	M82	M82	M82	M82	M82	M82	M82	M82	M82	M82	M82	M82	M82	M82	M82	M82
SL2.40ch12	64649470	64534988	64763953	M82	M82	M82	M82	M82	M82	M82	M82	M82	M82	PEN	M82	M82	M82	M82	PEN	PEN	M82	M82	M82	M82	M82	M82	M82	M82	M82	M82	M82	M82	M82	M82	M82	M82	M82	M82	M82	M82	M82	M82	M82	M82	M82	M82	M82	M82	M82
SL2.40ch12	64942384	64781895	65102874	M82	M82	M82	M82	M82	M82	M82	M82	M82	M82	PEN	M82	M82	M82	M82	PEN	PEN	M82	M82	M82	M82	M82	M82	M82	M82	M82	M82	M82	M82	M82	M82	M82	M82	M82	M82	M82	M82	M82	M82	M82	M82	M82	M82	M82	M82	M82
SL2.40ch12	65241625	65122224	65361026	M82	M82	M82	M82	M82	M82	M82	M82	M82	M82	PEN	M82	M82	M82	M82	PEN	PEN	M82	M82	M82	M82	M82	M82	M82	M82	M82	M82	M82	M82	M82	M82	M82	M82	M82	M82	M82	M82	M82	M82	M82	M82	M82	M82	M82	M82	M82
SL2.40ch12	65399689	65376968	65422410	M82	M82	M82	M82	M82	M82	M82	M82	M82	M82	PEN	M82	M82	M82	M82	PEN	PEN	M82	M82	M82	M82	M82	M82	M82	M82	M82	M82	M82	M82	M82	M82	M82	M82	M82	M82	M82	M82	M82	M82	M82	M82	M82	M82	M82	M82	M82
SL2.40ch12	65458222	65430191	65486253	M82	M82	M82	M82	M82	M82	M82	M82	M82	M82	PEN	M82	M82	M82	M82	PEN	PEN	M82	M82	M82	M82	M82	M82	M82	M82	M82	M82	M82	M82	M82	M82	M82	M82	M82	M82	M82	M82	M82	M82	M82	M82	M82	M82	M82	M82	M82
[truncated: 393 more columns]
