# Supplementary material for: A New Advanced Backcross Tomato Population Enables High Resolution Leaf QTL Mapping and Gene Identification
Source: G3 (Bethesda). 2016 Aug 10;6(10):3169–84. doi: 10.1534/g3.116.030536 (PMC5068939; doi:10.1534/g3.116.030536)
Supplement: Supplemental Material [file supp_g3.116.030536_FileS4.csv]

	BIN_1	BIN_2	BIN_3	BIN_4	BIN_5	BIN_6	BIN_7	BIN_8	BIN_9	BIN_10	BIN_11	BIN_12	BIN_13	BIN_14	BIN_15	BIN_16	BIN_17	BIN_18	BIN_19	BIN_20	BIN_21	BIN_22	BIN_23	BIN_24	BIN_25	BIN_26	BIN_27	BIN_28	BIN_29	BIN_30	BIN_31	BIN_32	BIN_33	BIN_34	BIN_35	BIN_36	BIN_37	BIN_38	BIN_39	BIN_40	BIN_41	BIN_42	BIN_43	BIN_44	BIN_45	BIN_46	BIN_47	BIN_48	BIN_49
1	Solyc01g005000	Solyc01g005210	Solyc01g005380	Solyc01g005640	Solyc01g005950	Solyc01g006440	Solyc01g006560	Solyc01g006600	Solyc01g009450	Solyc01g009500	Solyc01g009780	Solyc01g009850	Solyc01g015040	Solyc01g067370	Solyc01g067530	Solyc01g068020	Solyc01g068080	Solyc01g068210	Solyc01g068430	Solyc01g088660	Solyc01g090360	Solyc01g090450	Solyc01g090750	Solyc01g090950	Solyc01g091020	Solyc01g091420	Solyc01g091950	Solyc01g094160	Solyc01g094710	Solyc01g095450	Solyc01g095570	Solyc01g095730	Solyc01g096030	Solyc01g096190	Solyc01g097030	Solyc01g097490	Solyc01g097580	Solyc01g098950	Solyc01g099840	Solyc01g100490	Solyc01g101070	Solyc01g101240	Solyc01g102840	Solyc01g102930	Solyc01g103030	Solyc01g104020	Solyc01g104240	Solyc01g105460	Solyc01g105720
2	Solyc01g005010	Solyc01g005220	Solyc01g005390	Solyc01g005650	Solyc01g005960	Solyc01g006450	Solyc01g006570	Solyc01g006610	Solyc01g009460	Solyc01g009510	Solyc01g009790	Solyc01g009860	Solyc01g015050	Solyc01g067380	Solyc01g067540	Solyc01g068030	Solyc01g068090	Solyc01g068230	Solyc01g068440	Solyc01g088670	Solyc01g090370	Solyc01g090460	Solyc01g090760	Solyc01g090960	Solyc01g091150	Solyc01g091430	Solyc01g092950	Solyc01g094170	Solyc01g094720	Solyc01g095460	Solyc01g095580	Solyc01g095740	Solyc01g096040	Solyc01g096200	Solyc01g097040	Solyc01g097500	Solyc01g097590	Solyc01g098960	Solyc01g099850	Solyc01g100500	Solyc01g101080	Solyc01g101250	Solyc01g102850	Solyc01g102940	Solyc01g103040	Solyc01g104030	Solyc01g104250	Solyc01g105470	Solyc01g105730
3	Solyc01g005020	Solyc01g005230	Solyc01g005400	Solyc01g005660	Solyc01g005970	Solyc01g006460	NA	Solyc01g006620	Solyc01g009470	Solyc01g009520	Solyc01g009800	Solyc01g009870	Solyc01g015060	Solyc01g067390	Solyc01g067550	Solyc01g068040	Solyc01g068100	Solyc01g068240	Solyc01g068450	Solyc01g088680	Solyc01g090380	Solyc01g090470	Solyc01g090770	Solyc01g090970	Solyc01g091030	Solyc01g091440	Solyc01g093960	Solyc01g094180	Solyc01g094740	Solyc01g095470	Solyc01g095590	Solyc01g095750	Solyc01g096050	Solyc01g096210	Solyc01g097050	Solyc01g097510	Solyc01g097600	Solyc01g098970	Solyc01g099860	Solyc01g100510	Solyc01g101090	Solyc01g101260	Solyc01g102860	Solyc01g102950	Solyc01g103050	Solyc01g104040	Solyc01g104260	Solyc01g105480	Solyc01g105740
4	Solyc01g005030	Solyc01g005240	Solyc01g005410	Solyc01g005670	Solyc01g005980	Solyc01g006470	NA	Solyc01g006630	NA	Solyc01g009530	Solyc01g009810	Solyc01g009880	Solyc01g015070	Solyc01g067400	Solyc01g067560	Solyc01g068050	Solyc01g068110	Solyc01g068250	Solyc01g068460	Solyc01g088690	Solyc01g090390	Solyc01g090480	Solyc01g090780	Solyc01g090980	Solyc01g091040	Solyc01g091450	Solyc01g093970	Solyc01g094190	Solyc01g094750	Solyc01g095480	Solyc01g095600	Solyc01g095760	Solyc01g096060	Solyc01g096220	Solyc01g097060	NA	Solyc01g097610	Solyc01g098980	Solyc01g099870	Solyc01g100520	Solyc01g101100	Solyc01g102260	Solyc01g102870	Solyc01g102960	Solyc01g103060	Solyc01g104050	Solyc01g104270	Solyc01g105490	Solyc01g105750
5	Solyc01g005040	NA	Solyc01g005420	Solyc01g005680	Solyc01g005990	Solyc01g006480	NA	Solyc01g006640	NA	Solyc01g009540	Solyc01g009820	Solyc01g009890	Solyc01g015080	Solyc01g067410	Solyc01g067570	Solyc01g068060	Solyc01g068120	Solyc01g068260	Solyc01g068470	Solyc01g088700	Solyc01g090400	Solyc01g090490	Solyc01g090790	Solyc01g090990	Solyc01g091050	Solyc01g091460	Solyc01g093980	Solyc01g094200	Solyc01g094760	Solyc01g095490	Solyc01g095610	Solyc01g095770	Solyc01g096070	Solyc01g096230	Solyc01g097070	NA	Solyc01g097620	Solyc01g098990	Solyc01g099880	Solyc01g100530	Solyc01g101110	Solyc01g102270	Solyc01g102880	Solyc01g102970	Solyc01g103070	Solyc01g104060	Solyc01g104280	Solyc01g105500	Solyc01g105760
6	Solyc01g005050	NA	Solyc01g005430	Solyc01g005690	Solyc01g006000	Solyc01g006490	NA	Solyc01g006650	NA	Solyc01g009550	Solyc01g009830	Solyc01g009900	Solyc01g015090	Solyc01g067420	Solyc01g067580	Solyc01g068070	Solyc01g068130	Solyc01g068270	Solyc01g068480	Solyc01g088710	Solyc01g090410	Solyc01g090500	Solyc01g090800	NA	Solyc01g091060	Solyc01g091470	Solyc01g093990	Solyc01g094210	Solyc01g094770	Solyc01g095500	Solyc01g095620	Solyc01g095780	Solyc01g096080	Solyc01g096240	Solyc01g097080	NA	Solyc01g097630	Solyc01g099000	Solyc01g099890	Solyc01g100540	Solyc01g101120	Solyc01g102280	Solyc01g102890	Solyc01g102980	Solyc01g103080	Solyc01g104070	Solyc01g104290	Solyc01g105510	Solyc01g105770
7	Solyc01g005060	NA	Solyc01g005440	Solyc01g005700	Solyc01g006010	Solyc01g006500	NA	Solyc01g006660	NA	Solyc01g009560	NA	Solyc01g009910	Solyc01g015100	Solyc01g067430	Solyc01g067590	Solyc01g068080	Solyc01g068140	Solyc01g068280	Solyc01g068490	Solyc01g088720	Solyc01g090420	Solyc01g090510	Solyc01g090810	NA	Solyc01g091070	Solyc01g091480	Solyc01g094000	Solyc01g094220	Solyc01g094780	Solyc01g095510	Solyc01g095630	Solyc01g095790	Solyc01g096090	Solyc01g096250	Solyc01g097090	NA	Solyc01g097640	Solyc01g099010	Solyc01g099900	Solyc01g113620	Solyc01g101130	Solyc01g102290	Solyc01g102900	Solyc01g102990	Solyc01g103090	Solyc01g104080	Solyc01g104300	Solyc01g105520	Solyc01g105780
8	Solyc01g005070	NA	Solyc01g005450	Solyc01g005710	Solyc01g006020	NA	NA	Solyc01g006670	NA	Solyc01g009570	NA	Solyc01g009920	Solyc01g015110	Solyc01g067440	Solyc01g067600	NA	Solyc01g068150	Solyc01g068290	Solyc01g068500	Solyc01g088730	Solyc01g090430	Solyc01g090520	Solyc01g090820	NA	Solyc01g091080	Solyc01g091490	Solyc01g094010	Solyc01g094230	Solyc01g094790	Solyc01g095520	Solyc01g095640	Solyc01g095800	Solyc01g096100	Solyc01g096260	Solyc01g097100	NA	Solyc01g097650	Solyc01g099020	Solyc01g099910	Solyc01g100570	Solyc01g101140	Solyc01g102300	Solyc01g102910	Solyc01g103000	Solyc01g103100	Solyc01g104090	Solyc01g104310	Solyc01g105530	Solyc01g105790
9	Solyc01g005080	NA	Solyc01g005460	Solyc01g005720	Solyc01g006030	NA	NA	Solyc01g006680	NA	Solyc01g009580	NA	Solyc01g009930	Solyc01g015120	Solyc01g067450	Solyc01g067610	NA	Solyc01g068160	Solyc01g068300	Solyc01g068510	Solyc01g088740	Solyc01g090440	Solyc01g090530	Solyc01g090830	NA	Solyc01g091090	Solyc01g091500	Solyc01g094020	Solyc01g094240	Solyc01g094800	Solyc01g095530	Solyc01g095650	Solyc01g095810	Solyc01g096110	Solyc01g096270	Solyc01g097110	NA	Solyc01g097660	Solyc01g099030	Solyc01g099920	Solyc01g100580	Solyc01g101150	Solyc01g102310	Solyc01g102920	Solyc01g103010	Solyc01g103110	Solyc01g104100	Solyc01g104320	Solyc01g105540	Solyc01g105800
10	Solyc01g005090	NA	Solyc01g005470	Solyc01g005730	Solyc01g006040	NA	NA	Solyc01g006690	NA	Solyc01g009590	NA	Solyc01g009940	Solyc01g015130	Solyc01g067460	Solyc01g067620	NA	NA	Solyc01g068320	Solyc01g068520	Solyc01g088750	NA	Solyc01g090540	Solyc01g090840	NA	Solyc01g091100	Solyc01g091510	Solyc01g094030	Solyc01g094250	Solyc01g094810	Solyc01g095540	Solyc01g095660	Solyc01g095820	Solyc01g096120	Solyc01g096280	Solyc01g097120	NA	Solyc01g097670	Solyc01g099040	Solyc01g099930	Solyc01g100590	Solyc01g101160	Solyc01g102320	Solyc01g102930	Solyc01g103020	Solyc01g103120	Solyc01g104110	Solyc01g104330	Solyc01g105550	Solyc01g105810
11	Solyc01g005100	NA	Solyc01g005480	Solyc01g005740	Solyc01g006050	NA	NA	Solyc01g006700	NA	Solyc01g009600	NA	Solyc01g009950	Solyc01g015140	Solyc01g067480	Solyc01g067630	NA	NA	Solyc01g068330	Solyc01g068530	Solyc01g088760	NA	Solyc01g090550	Solyc01g090850	NA	Solyc01g091110	Solyc01g091520	Solyc01g094040	Solyc01g094260	Solyc01g094820	Solyc01g095550	Solyc01g095670	Solyc01g095830	Solyc01g096130	Solyc01g096290	Solyc01g097130	NA	Solyc01g097680	Solyc01g099050	Solyc01g099940	Solyc01g100600	Solyc01g101170	Solyc01g102330	NA	NA	Solyc01g103130	Solyc01g104120	Solyc01g104340	Solyc01g105560	Solyc01g105830
12	Solyc01g005110	NA	Solyc01g005490	Solyc01g005750	Solyc01g006060	NA	NA	Solyc01g006710	NA	Solyc01g009610	NA	Solyc01g009960	Solyc01g015150	Solyc01g067490	Solyc01g067640	NA	NA	Solyc01g068340	Solyc01g068540	Solyc01g088770	NA	Solyc01g090560	Solyc01g090860	NA	Solyc01g091120	Solyc01g091530	Solyc01g094050	Solyc01g094270	Solyc01g094830	Solyc01g095560	Solyc01g095680	Solyc01g095840	Solyc01g096140	Solyc01g096300	Solyc01g097140	NA	Solyc01g097690	Solyc01g099060	Solyc01g099950	Solyc01g100610	Solyc01g101180	Solyc01g102340	NA	NA	Solyc01g103140	Solyc01g104130	Solyc01g104350	Solyc01g105570	Solyc01g105820
13	Solyc01g005120	NA	Solyc01g005500	Solyc01g005760	Solyc01g006070	NA	NA	Solyc01g006720	NA	Solyc01g009620	NA	Solyc01g009970	Solyc01g015160	Solyc01g067500	Solyc01g067650	NA	NA	Solyc01g068350	Solyc01g068550	Solyc01g088780	NA	Solyc01g090570	Solyc01g090870	NA	Solyc01g091130	Solyc01g091540	Solyc01g094060	Solyc01g094280	Solyc01g094840	NA	Solyc01g095690	Solyc01g095850	Solyc01g096150	Solyc01g096310	Solyc01g097150	NA	Solyc01g097700	Solyc01g099070	Solyc01g099960	Solyc01g100620	Solyc01g101190	Solyc01g102350	NA	NA	Solyc01g103150	Solyc01g104140	Solyc01g104360	Solyc01g105580	Solyc01g105840
14	NA	NA	Solyc01g005510	Solyc01g005770	Solyc01g006080	NA	NA	Solyc01g006730	NA	Solyc01g009630	NA	Solyc01g009980	Solyc01g015170	Solyc01g067510	Solyc01g067660	NA	NA	Solyc01g068360	Solyc01g068560	Solyc01g088790	NA	Solyc01g090580	Solyc01g090880	NA	Solyc01g091140	Solyc01g091550	Solyc01g094070	Solyc01g094290	Solyc01g094850	NA	Solyc01g095700	Solyc01g095860	Solyc01g096160	Solyc01g096320	Solyc01g097160	NA	Solyc01g097710	Solyc01g099080	Solyc01g099970	Solyc01g100630	Solyc01g101200	Solyc01g102360	NA	NA	Solyc01g103160	Solyc01g104150	Solyc01g104370	Solyc01g105590	Solyc01g105850
15	NA	NA	Solyc01g005520	Solyc01g005780	Solyc01g006090	NA	NA	Solyc01g006740	NA	Solyc01g009640	NA	Solyc01g009990	Solyc01g015180	Solyc01g067520	Solyc01g067670	NA	NA	Solyc01g068370	Solyc01g068580	Solyc01g088800	NA	Solyc01g090590	Solyc01g090890	NA	Solyc01g091160	Solyc01g091560	Solyc01g094080	Solyc01g094300	Solyc01g094860	NA	Solyc01g095710	Solyc01g095870	Solyc01g096170	Solyc01g096330	Solyc01g097170	NA	Solyc01g097720	Solyc01g099090	Solyc01g099980	Solyc01g100640	NA	Solyc01g102370	NA	NA	Solyc01g103170	Solyc01g104160	Solyc01g104380	Solyc01g105600	Solyc01g105860
16	NA	NA	Solyc01g005530	Solyc01g005790	Solyc01g006100	NA	NA	Solyc01g006750	NA	Solyc01g009650	NA	Solyc01g010000	Solyc01g015190	NA	Solyc01g067680	NA	NA	Solyc01g068380	Solyc01g068590	Solyc01g088810	NA	Solyc01g090600	Solyc01g090900	NA	Solyc01g091170	Solyc01g091570	Solyc01g094090	Solyc01g094310	Solyc01g094870	NA	NA	Solyc01g095880	Solyc01g096180	Solyc01g096340	Solyc01g097180	NA	Solyc01g097730	Solyc01g099100	Solyc01g099990	Solyc01g100650	NA	Solyc01g102380	NA	NA	Solyc01g103180	NA	Solyc01g104390	Solyc01g105610	Solyc01g105870
17	NA	NA	Solyc01g005540	Solyc01g005800	Solyc01g006110	NA	NA	Solyc01g006760	NA	Solyc01g009660	NA	Solyc01g010010	Solyc01g015200	NA	Solyc01g067690	NA	NA	Solyc01g068390	Solyc01g068600	Solyc01g088820	NA	Solyc01g090610	Solyc01g090910	NA	Solyc01g091180	Solyc01g091580	Solyc01g094100	Solyc01g094320	Solyc01g094880	NA	NA	Solyc01g095890	NA	Solyc01g096350	Solyc01g097190	NA	Solyc01g097740	Solyc01g099110	Solyc01g100000	Solyc01g100660	NA	Solyc01g102390	NA	NA	Solyc01g103190	NA	Solyc01g104400	Solyc01g105620	Solyc01g105880
18	NA	NA	Solyc01g005550	Solyc01g005810	Solyc01g006120	NA	NA	Solyc01g006770	NA	Solyc01g009670	NA	Solyc01g010020	Solyc01g015210	NA	Solyc01g067700	NA	NA	Solyc01g068400	Solyc01g068610	Solyc01g088830	NA	Solyc01g090620	Solyc01g090920	NA	Solyc01g091190	Solyc01g091590	Solyc01g094110	Solyc01g094330	Solyc01g094890	NA	NA	Solyc01g095900	NA	Solyc01g096360	Solyc01g097200	NA	Solyc01g097750	Solyc01g099120	Solyc01g100010	Solyc01g100670	NA	Solyc01g102400	NA	NA	Solyc01g103200	NA	Solyc01g104410	Solyc01g105630	NA
19	NA	NA	Solyc01g005560	Solyc01g005820	Solyc01g006130	NA	NA	Solyc01g006780	NA	Solyc01g009680	NA	Solyc01g010030	Solyc01g015220	NA	Solyc01g067710	NA	NA	Solyc01g068410	Solyc01g068620	Solyc01g088840	NA	Solyc01g090630	Solyc01g090940	NA	Solyc01g091200	Solyc01g091600	Solyc01g094120	Solyc01g094340	Solyc01g094900	NA	NA	Solyc01g095910	NA	Solyc01g096370	Solyc01g097210	NA	Solyc01g097760	Solyc01g099130	Solyc01g100020	Solyc01g100680	NA	Solyc01g102410	NA	NA	Solyc01g103210	NA	Solyc01g104420	Solyc01g105640	NA
20	NA	NA	Solyc01g005570	Solyc01g005830	Solyc01g006140	NA	NA	Solyc01g006790	NA	Solyc01g009690	NA	Solyc01g010040	Solyc01g015230	NA	Solyc01g067720	NA	NA	NA	Solyc01g068630	Solyc01g089840	NA	Solyc01g090640	NA	NA	Solyc01g091210	Solyc01g091610	Solyc01g094130	Solyc01g094350	Solyc01g094910	NA	NA	Solyc01g095920	NA	Solyc01g096380	Solyc01g097220	NA	Solyc01g097770	Solyc01g099140	Solyc01g100030	Solyc01g100690	NA	Solyc01g102420	NA	NA	Solyc01g103220	NA	Solyc01g104430	Solyc01g105650	NA
21	NA	NA	Solyc01g005580	Solyc01g005840	Solyc01g006150	NA	NA	Solyc01g006800	NA	Solyc01g009700	NA	Solyc01g010050	Solyc01g015240	NA	Solyc01g067730	NA	NA	NA	Solyc01g068640	Solyc01g089850	NA	Solyc01g090650	NA	NA	Solyc01g091220	Solyc01g091620	Solyc01g094140	Solyc01g094360	Solyc01g094920	NA	NA	Solyc01g095930	NA	Solyc01g096390	Solyc01g097230	NA	Solyc01g097780	Solyc01g099150	Solyc01g100040	Solyc01g100700	NA	Solyc01g102430	NA	NA	Solyc01g103230	NA	Solyc01g104440	Solyc01g105660	NA
22	NA	NA	Solyc01g005590	Solyc01g005850	Solyc01g006160	NA	NA	Solyc01g006810	NA	Solyc01g009710	NA	Solyc01g010060	Solyc01g015250	NA	Solyc01g067740	NA	NA	NA	Solyc01g073640	Solyc01g089860	NA	Solyc01g090660	NA	NA	Solyc01g091230	Solyc01g091630	Solyc01g094150	Solyc01g094370	Solyc01g094930	NA	NA	Solyc01g095940	NA	Solyc01g096400	Solyc01g097240	NA	Solyc01g097790	Solyc01g099160	Solyc01g100050	Solyc01g100710	NA	Solyc01g102440	NA	NA	Solyc01g103240	NA	Solyc01g104450	Solyc01g105670	NA
23	NA	NA	Solyc01g005600	Solyc01g005860	Solyc01g006170	NA	NA	Solyc01g006820	NA	Solyc01g009720	NA	Solyc01g010070	Solyc01g015260	NA	Solyc01g067750	NA	NA	NA	Solyc01g073650	Solyc01g089870	NA	Solyc01g090670	NA	NA	Solyc01g091240	Solyc01g091640	NA	Solyc01g094380	Solyc01g094940	NA	NA	Solyc01g095950	NA	Solyc01g096410	Solyc01g097250	NA	Solyc01g097800	Solyc01g099170	Solyc01g100060	Solyc01g100720	NA	Solyc01g102450	NA	NA	Solyc01g103250	NA	Solyc01g104460	Solyc01g105680	NA
24	NA	NA	Solyc01g005610	Solyc01g005870	Solyc01g006180	NA	NA	Solyc01g006830	NA	Solyc01g009730	NA	Solyc01g010080	Solyc01g015270	NA	Solyc01g067760	NA	NA	NA	Solyc01g073660	Solyc01g089880	NA	Solyc01g090680	NA	NA	Solyc01g091250	Solyc01g091650	NA	Solyc01g094390	Solyc01g094950	NA	NA	Solyc01g095960	NA	Solyc01g096420	Solyc01g097260	NA	Solyc01g097810	Solyc01g099180	Solyc01g100070	Solyc01g100730	NA	Solyc01g102460	NA	NA	Solyc01g103260	NA	Solyc01g104470	Solyc01g105690	NA
25	NA	NA	Solyc01g005620	Solyc01g005880	Solyc01g006190	NA	NA	Solyc01g006840	NA	Solyc01g009740	NA	Solyc01g010090	Solyc01g015280	NA	Solyc01g067770	NA	NA	NA	Solyc01g073670	Solyc01g089890	NA	Solyc01g090690	NA	NA	Solyc01g091260	Solyc01g091660	NA	Solyc01g094400	Solyc01g094960	NA	NA	Solyc01g095970	NA	Solyc01g096430	Solyc01g097270	NA	Solyc01g097820	Solyc01g099190	Solyc01g100080	Solyc01g100740	NA	Solyc01g102470	NA	NA	Solyc01g103270	NA	Solyc01g104480	Solyc01g105700	NA
26	NA	NA	NA	Solyc01g005890	Solyc01g006200	NA	NA	Solyc01g006850	NA	Solyc01g009750	NA	Solyc01g010100	Solyc01g015290	NA	Solyc01g067780	NA	NA	NA	Solyc01g073680	Solyc01g089900	NA	Solyc01g090700	NA	NA	Solyc01g091270	Solyc01g091670	NA	Solyc01g094410	Solyc01g094970	NA	NA	Solyc01g095980	NA	Solyc01g096440	Solyc01g097280	NA	Solyc01g097830	Solyc01g099200	Solyc01g100090	Solyc01g100750	NA	Solyc01g102480	NA	NA	Solyc01g103280	NA	Solyc01g104490	Solyc01g105710	NA
27	NA	NA	NA	Solyc01g005900	Solyc01g006210	NA	NA	Solyc01g006860	NA	NA	NA	Solyc01g010110	Solyc01g015300	NA	Solyc01g067790	NA	NA	NA	Solyc01g073690	Solyc01g089910	NA	Solyc01g090710	NA	NA	Solyc01g091280	Solyc01g091680	NA	Solyc01g094420	Solyc01g094980	NA	NA	Solyc01g095990	NA	Solyc01g096450	Solyc01g097290	NA	Solyc01g097840	Solyc01g099210	Solyc01g100100	Solyc01g100760	NA	Solyc01g102490	NA	NA	Solyc01g103290	NA	Solyc01g104500	NA	NA
28	NA	NA	NA	Solyc01g005910	Solyc01g006220	NA	NA	Solyc01g006870	NA	NA	NA	Solyc01g010120	Solyc01g016300	NA	Solyc01g067800	NA	NA	NA	Solyc01g073700	Solyc01g089920	NA	Solyc01g090720	NA	NA	Solyc01g091290	Solyc01g091690	NA	Solyc01g094430	Solyc01g094990	NA	NA	Solyc01g096000	NA	Solyc01g096460	Solyc01g097300	NA	Solyc01g097850	Solyc01g099220	Solyc01g100110	Solyc01g100770	NA	Solyc01g102500	NA	NA	Solyc01g103300	NA	Solyc01g104510	NA	NA
29	NA	NA	NA	Solyc01g005920	Solyc01g006230	NA	NA	Solyc01g006880	NA	NA	NA	Solyc01g010130	Solyc01g016310	NA	Solyc01g067810	NA	NA	NA	Solyc01g073710	Solyc01g089930	NA	NA	NA	NA	Solyc01g091300	Solyc01g091700	NA	Solyc01g094440	Solyc01g095000	NA	NA	Solyc01g096010	NA	Solyc01g096470	Solyc01g097310	NA	Solyc01g097860	Solyc01g099230	Solyc01g100120	Solyc01g100780	NA	Solyc01g102510	NA	NA	Solyc01g103320	NA	Solyc01g104520	NA	NA
30	NA	NA	NA	Solyc01g005930	Solyc01g006240	NA	NA	Solyc01g006890	NA	NA	NA	Solyc01g010140	Solyc01g016320	NA	Solyc01g067820	NA	NA	NA	Solyc01g073720	Solyc01g089940	NA	NA	NA	NA	Solyc01g091310	Solyc01g091710	NA	Solyc01g094450	Solyc01g095010	NA	NA	Solyc01g096020	NA	Solyc01g096480	Solyc01g097320	NA	Solyc01g097870	Solyc01g099240	Solyc01g100130	Solyc01g100790	NA	Solyc01g102520	NA	NA	Solyc01g103310	NA	Solyc01g104530	NA	NA
31	NA	NA	NA	Solyc01g005940	Solyc01g006250	NA	NA	Solyc01g006900	NA	NA	NA	Solyc01g010150	Solyc01g016330	NA	Solyc01g067830	NA	NA	NA	Solyc01g073730	Solyc01g089950	NA	NA	NA	NA	Solyc01g091320	Solyc01g091720	NA	Solyc01g094460	Solyc01g095020	NA	NA	NA	NA	Solyc01g096490	Solyc01g097330	NA	Solyc01g097880	Solyc01g099250	Solyc01g100140	Solyc01g100800	NA	Solyc01g102530	NA	NA	Solyc01g103330	NA	Solyc01g104540	NA	NA
32	NA	NA	NA	NA	Solyc01g006260	NA	NA	Solyc01g006910	NA	NA	NA	Solyc01g010160	Solyc01g016340	NA	Solyc01g067840	NA	NA	NA	Solyc01g073740	Solyc01g089960	NA	NA	NA	NA	Solyc01g091330	Solyc01g091730	NA	Solyc01g094470	Solyc01g095030	NA	NA	NA	NA	Solyc01g096500	Solyc01g097340	NA	Solyc01g097890	Solyc01g099260	Solyc01g100150	Solyc01g100810	NA	Solyc01g102540	NA	NA	Solyc01g103340	NA	Solyc01g104550	NA	NA
33	NA	NA	NA	NA	Solyc01g006270	NA	NA	Solyc01g006920	NA	NA	NA	Solyc01g010170	Solyc01g016350	NA	Solyc01g067850	NA	NA	NA	Solyc01g073750	Solyc01g089970	NA	NA	NA	NA	Solyc01g091340	Solyc01g091740	NA	Solyc01g094480	Solyc01g095040	NA	NA	NA	NA	Solyc01g096510	Solyc01g097350	NA	Solyc01g097900	Solyc01g099270	Solyc01g100160	Solyc01g100820	NA	Solyc01g102550	NA	NA	Solyc01g103350	NA	Solyc01g104560	NA	NA
34	NA	NA	NA	NA	Solyc01g006280	NA	NA	Solyc01g006930	NA	NA	NA	Solyc01g010180	Solyc01g016360	NA	Solyc01g067860	NA	NA	NA	Solyc01g073760	Solyc01g089980	NA	NA	NA	NA	Solyc01g091350	Solyc01g091750	NA	Solyc01g094490	Solyc01g095050	NA	NA	NA	NA	Solyc01g096520	Solyc01g097360	NA	Solyc01g097910	Solyc01g099280	Solyc01g100170	Solyc01g100830	NA	Solyc01g102560	NA	NA	Solyc01g103360	NA	Solyc01g104570	NA	NA
35	NA	NA	NA	NA	Solyc01g006290	NA	NA	Solyc01g006940	NA	NA	NA	Solyc01g010190	Solyc01g016370	NA	Solyc01g067870	NA	NA	NA	Solyc01g073770	Solyc01g089990	NA	NA	NA	NA	Solyc01g091360	Solyc01g091760	NA	Solyc01g094500	Solyc01g095060	NA	NA	NA	NA	Solyc01g096530	Solyc01g097370	NA	Solyc01g097920	Solyc01g099290	Solyc01g100180	Solyc01g100840	NA	Solyc01g102570	NA	NA	Solyc01g103370	NA	Solyc01g104580	NA	NA
36	NA	NA	NA	NA	Solyc01g006300	NA	NA	Solyc01g006950	NA	NA	NA	Solyc01g010200	Solyc01g016380	NA	Solyc01g067880	NA	NA	NA	Solyc01g073780	Solyc01g090000	NA	NA	NA	NA	Solyc01g091370	Solyc01g091770	NA	Solyc01g094510	Solyc01g095070	NA	NA	NA	NA	Solyc01g096540	Solyc01g097380	NA	Solyc01g097930	Solyc01g099300	Solyc01g100190	Solyc01g100850	NA	Solyc01g102580	NA	NA	Solyc01g103380	NA	Solyc01g104590	NA	NA
37	NA	NA	NA	NA	Solyc01g006310	NA	NA	Solyc01g006960	NA	NA	NA	Solyc01g010210	Solyc01g016390	NA	Solyc01g067890	NA	NA	NA	Solyc01g073800	Solyc01g090010	NA	NA	NA	NA	Solyc01g091380	Solyc01g091780	NA	Solyc01g094520	Solyc01g095080	NA	NA	NA	NA	Solyc01g096550	Solyc01g097390	NA	Solyc01g097940	Solyc01g099310	Solyc01g100200	Solyc01g100860	NA	Solyc01g102590	NA	NA	Solyc01g103390	NA	Solyc01g104600	NA	NA
38	NA	NA	NA	NA	Solyc01g006320	NA	NA	Solyc01g006970	NA	NA	NA	Solyc01g010220	Solyc01g016400	NA	Solyc01g067900	NA	NA	NA	Solyc01g073810	Solyc01g090020	NA	NA	NA	NA	Solyc01g091390	Solyc01g091790	NA	Solyc01g094530	Solyc01g095090	NA	NA	NA	NA	Solyc01g096560	Solyc01g097400	NA	Solyc01g097950	Solyc01g099320	Solyc01g100210	Solyc01g100870	NA	Solyc01g102600	NA	NA	Solyc01g103400	NA	Solyc01g104610	NA	NA
39	NA	NA	NA	NA	Solyc01g006330	NA	NA	Solyc01g006980	NA	NA	NA	Solyc01g010230	Solyc01g016410	NA	Solyc01g067910	NA	NA	NA	Solyc01g073820	Solyc01g090030	NA	NA	NA	NA	Solyc01g091400	Solyc01g091800	NA	Solyc01g094540	Solyc01g095100	NA	NA	NA	NA	Solyc01g096570	Solyc01g097410	NA	Solyc01g097960	Solyc01g099330	Solyc01g100220	Solyc01g100880	NA	Solyc01g102610	NA	NA	Solyc01g103410	NA	Solyc01g104620	NA	NA
40	NA	NA	NA	NA	Solyc01g006340	NA	NA	Solyc01g006990	NA	NA	NA	Solyc01g010240	Solyc01g016430	NA	Solyc01g067920	NA	NA	NA	Solyc01g073830	Solyc01g090040	NA	NA	NA	NA	Solyc01g091410	Solyc01g091810	NA	Solyc01g094550	Solyc01g095110	NA	NA	NA	NA	Solyc01g096580	Solyc01g097420	NA	Solyc01g097970	Solyc01g099340	Solyc01g100230	Solyc01g100890	NA	Solyc01g102620	NA	NA	Solyc01g103420	NA	Solyc01g104630	NA	NA
41	NA	NA	NA	NA	Solyc01g006350	NA	NA	Solyc01g007000	NA	NA	NA	Solyc01g010250	Solyc01g016450	NA	Solyc01g067930	NA	NA	NA	Solyc01g073840	Solyc01g090050	NA	NA	NA	NA	NA	Solyc01g091820	NA	Solyc01g094560	Solyc01g095120	NA	NA	NA	NA	Solyc01g096590	Solyc01g097430	NA	Solyc01g097980	Solyc01g099350	Solyc01g100240	Solyc01g100900	NA	Solyc01g102630	NA	NA	Solyc01g103430	NA	Solyc01g104640	NA	NA
42	NA	NA	NA	NA	Solyc01g006360	NA	NA	Solyc01g007010	NA	NA	NA	Solyc01g010260	Solyc01g016460	NA	Solyc01g067940	NA	NA	NA	Solyc01g073850	Solyc01g090060	NA	NA	NA	NA	NA	Solyc01g091830	NA	Solyc01g094570	Solyc01g095130	NA	NA	NA	NA	Solyc01g096600	Solyc01g097440	NA	Solyc01g097990	Solyc01g099360	Solyc01g100250	Solyc01g100910	NA	Solyc01g102640	NA	NA	Solyc01g103440	NA	Solyc01g104650	NA	NA
43	NA	NA	NA	NA	Solyc01g006370	NA	NA	Solyc01g007020	NA	NA	NA	Solyc01g010270	Solyc01g016470	NA	Solyc01g067950	NA	NA	NA	Solyc01g073860	Solyc01g090070	NA	NA	NA	NA	NA	Solyc01g091840	NA	Solyc01g094580	Solyc01g095140	NA	NA	NA	NA	Solyc01g096610	Solyc01g097450	NA	Solyc01g098000	Solyc01g099370	Solyc01g100260	Solyc01g100920	NA	Solyc01g102650	NA	NA	Solyc01g103450	NA	Solyc01g104660	NA	NA
44	NA	NA	NA	NA	Solyc01g006380	NA	NA	Solyc01g007030	NA	NA	NA	Solyc01g010280	Solyc01g016480	NA	Solyc01g067960	NA	NA	NA	Solyc01g073870	Solyc01g090080	NA	NA	NA	NA	NA	Solyc01g091850	NA	Solyc01g094590	Solyc01g095150	NA	NA	NA	NA	Solyc01g096620	Solyc01g097460	NA	Solyc01g098010	Solyc01g099380	Solyc01g100270	Solyc01g100930	NA	Solyc01g102660	NA	NA	Solyc01g103460	NA	Solyc01g104670	NA	NA
45	NA	NA	NA	NA	Solyc01g006390	NA	NA	Solyc01g007040	NA	NA	NA	Solyc01g010290	Solyc01g016510	NA	Solyc01g067970	NA	NA	NA	Solyc01g073880	Solyc01g090090	NA	NA	NA	NA	NA	Solyc01g091860	NA	Solyc01g094600	Solyc01g095160	NA	NA	NA	NA	Solyc01g096630	NA	NA	Solyc01g098020	Solyc01g099390	Solyc01g100280	Solyc01g100940	NA	Solyc01g102670	NA	NA	Solyc01g103470	NA	Solyc01g104680	NA	NA
46	NA	NA	NA	NA	Solyc01g006400	NA	NA	Solyc01g007050	NA	NA	NA	Solyc01g010300	Solyc01g016520	NA	Solyc01g067980	NA	NA	NA	Solyc01g073890	Solyc01g090100	NA	NA	NA	NA	NA	Solyc01g091870	NA	Solyc01g094610	Solyc01g095170	NA	NA	NA	NA	Solyc01g096640	NA	NA	Solyc01g098030	Solyc01g099400	Solyc01g100290	Solyc01g100950	NA	Solyc01g102680	NA	NA	Solyc01g103480	NA	Solyc01g104690	NA	NA
47	NA	NA	NA	NA	Solyc01g006410	NA	NA	Solyc01g007060	NA	NA	NA	Solyc01g010310	Solyc01g016530	NA	Solyc01g067990	NA	NA	NA	Solyc01g073900	Solyc01g090110	NA	NA	NA	NA	NA	Solyc01g091880	NA	Solyc01g094620	Solyc01g095180	NA	NA	NA	NA	Solyc01g096650	NA	NA	Solyc01g098040	Solyc01g099410	Solyc01g100300	Solyc01g100960	NA	Solyc01g102690	NA	NA	Solyc01g103490	NA	Solyc01g104700	NA	NA
48	NA	NA	NA	NA	Solyc01g006420	NA	NA	Solyc01g007070	NA	NA	NA	Solyc01g010320	Solyc01g016540	NA	Solyc01g068000	NA	NA	NA	Solyc01g073910	Solyc01g090120	NA	NA	NA	NA	NA	Solyc01g091890	NA	Solyc01g094630	Solyc01g095190	NA	NA	NA	NA	Solyc01g096660	NA	NA	Solyc01g098050	Solyc01g099420	Solyc01g100310	Solyc01g100970	NA	Solyc01g102700	NA	NA	Solyc01g103500	NA	Solyc01g104710	NA	NA
49	NA	NA	NA	NA	Solyc01g006430	NA	NA	Solyc01g007080	NA	NA	NA	Solyc01g010330	Solyc01g016550	NA	NA	NA	NA	NA	Solyc01g073920	Solyc01g090130	NA	NA	NA	NA	NA	Solyc01g091900	NA	Solyc01g094640	Solyc01g095200	NA	NA	NA	NA	Solyc01g096670	NA	NA	Solyc01g098060	Solyc01g099430	Solyc01g100320	Solyc01g100980	NA	Solyc01g102710	NA	NA	Solyc01g103510	NA	Solyc01g104720	NA	NA
50	NA	NA	NA	NA	NA	NA	NA	Solyc01g007090	NA	NA	NA	Solyc01g010340	Solyc01g016560	NA	NA	NA	NA	NA	Solyc01g073930	Solyc01g090140	NA	NA	NA	NA	NA	Solyc01g091910	NA	Solyc01g094650	Solyc01g095210	NA	NA	NA	NA	Solyc01g096680	NA	NA	Solyc01g098070	Solyc01g099440	Solyc01g100330	Solyc01g100990	NA	Solyc01g102720	NA	NA	Solyc01g103530	NA	Solyc01g104730	NA	NA
51	NA	NA	NA	NA	NA	NA	NA	Solyc01g007100	NA	NA	NA	Solyc01g010350	Solyc01g016570	NA	NA	NA	NA	NA	Solyc01g073940	Solyc01g090150	NA	NA	NA	NA	NA	NA	NA	Solyc01g094660	Solyc01g095220	NA	NA	NA	NA	Solyc01g096690	NA	NA	Solyc01g098080	Solyc01g099450	Solyc01g100340	Solyc01g101000	NA	Solyc01g102730	NA	NA	Solyc01g103540	NA	Solyc01g104740	NA	NA
52	NA	NA	NA	NA	NA	NA	NA	Solyc01g007110	NA	NA	NA	Solyc01g010360	Solyc01g016580	NA	NA	NA	NA	NA	Solyc01g073950	Solyc01g090160	NA	NA	NA	NA	NA	NA	NA	Solyc01g094670	Solyc01g095230	NA	NA	NA	NA	Solyc01g096700	NA	NA	Solyc01g098090	Solyc01g099460	Solyc01g100350	NA	NA	Solyc01g102740	NA	NA	Solyc01g103550	NA	Solyc01g104750	NA	NA
53	NA	NA	NA	NA	NA	NA	NA	Solyc01g007120	NA	NA	NA	Solyc01g010370	Solyc01g016590	NA	NA	NA	NA	NA	Solyc01g073960	Solyc01g090170	NA	NA	NA	NA	NA	NA	NA	Solyc01g094680	Solyc01g095240	NA	NA	NA	NA	Solyc01g096710	NA	NA	Solyc01g098100	Solyc01g099470	Solyc01g100360	NA	NA	Solyc01g102750	NA	NA	Solyc01g103560	NA	Solyc01g104760	NA	NA
54	NA	NA	NA	NA	NA	NA	NA	Solyc01g007130	NA	NA	NA	Solyc01g010380	Solyc01g016600	NA	NA	NA	NA	NA	Solyc01g073970	Solyc01g090180	NA	NA	NA	NA	NA	NA	NA	Solyc01g094690	Solyc01g095250	NA	NA	NA	NA	Solyc01g096720	NA	NA	Solyc01g098110	Solyc01g099480	Solyc01g100370	NA	NA	Solyc01g102760	NA	NA	Solyc01g103570	NA	Solyc01g104770	NA	NA
55	NA	NA	NA	NA	NA	NA	NA	Solyc01g007140	NA	NA	NA	Solyc01g010390	Solyc01g016610	NA	NA	NA	NA	NA	Solyc01g073980	Solyc01g090190	NA	NA	NA	NA	NA	NA	NA	NA	Solyc01g095260	NA	NA	NA	NA	Solyc01g096730	NA	NA	Solyc01g098120	Solyc01g099490	Solyc01g100380	NA	NA	Solyc01g102770	NA	NA	Solyc01g103580	NA	Solyc01g104780	NA	NA
56	NA	NA	NA	NA	NA	NA	NA	Solyc01g007150	NA	NA	NA	Solyc01g010400	Solyc01g016620	NA	NA	NA	NA	NA	Solyc01g073990	Solyc01g090200	NA	NA	NA	NA	NA	NA	NA	NA	Solyc01g095270	NA	NA	NA	NA	Solyc01g096740	NA	NA	Solyc01g098130	Solyc01g099500	Solyc01g100390	NA	NA	Solyc01g102790	NA	NA	Solyc01g103590	NA	Solyc01g104790	NA	NA
57	NA	NA	NA	NA	NA	NA	NA	Solyc01g007160	NA	NA	NA	Solyc01g010410	Solyc01g016630	NA	NA	NA	NA	NA	Solyc01g074000	Solyc01g090210	NA	NA	NA	NA	NA	NA	NA	NA	Solyc01g095280	NA	NA	NA	NA	Solyc01g096750	NA	NA	Solyc01g098140	Solyc01g099510	Solyc01g100400	NA	NA	Solyc01g102800	NA	NA	Solyc01g103600	NA	Solyc01g104800	NA	NA
58	NA	NA	NA	NA	NA	NA	NA	Solyc01g007170	NA	NA	NA	Solyc01g010420	Solyc01g016640	NA	NA	NA	NA	NA	Solyc01g074010	Solyc01g090220	NA	NA	NA	NA	NA	NA	NA	NA	Solyc01g095290	NA	NA	NA	NA	Solyc01g096760	NA	NA	Solyc01g098150	Solyc01g099520	Solyc01g100410	NA	NA	Solyc01g102810	NA	NA	Solyc01g103610	NA	Solyc01g104810	NA	NA
59	NA	NA	NA	NA	NA	NA	NA	Solyc01g007180	NA	NA	NA	Solyc01g010430	Solyc01g016650	NA	NA	NA	NA	NA	Solyc01g074020	Solyc01g090230	NA	NA	NA	NA	NA	NA	NA	NA	Solyc01g095300	NA	NA	NA	NA	Solyc01g096770	NA	NA	Solyc01g098160	Solyc01g099530	Solyc01g100420	NA	NA	NA	NA	NA	Solyc01g103620	NA	Solyc01g104820	NA	NA
60	NA	NA	NA	NA	NA	NA	NA	Solyc01g007190	NA	NA	NA	Solyc01g010440	Solyc01g016660	NA	NA	NA	NA	NA	Solyc01g074030	Solyc01g090240	NA	NA	NA	NA	NA	NA	NA	NA	Solyc01g095310	NA	NA	NA	NA	Solyc01g096780	NA	NA	Solyc01g098170	Solyc01g099540	Solyc01g100430	NA	NA	NA	NA	NA	Solyc01g103630	NA	Solyc01g104830	NA	NA
61	NA	NA	NA	NA	NA	NA	NA	Solyc01g007200	NA	NA	NA	Solyc01g010450	Solyc01g016670	NA	NA	NA	NA	NA	Solyc01g074040	Solyc01g090250	NA	NA	NA	NA	NA	NA	NA	NA	Solyc01g095320	NA	NA	NA	NA	Solyc01g096790	NA	NA	Solyc01g098180	Solyc01g099560	Solyc01g100440	NA	NA	NA	NA	NA	Solyc01g103640	NA	Solyc01g104840	NA	NA
62	NA	NA	NA	NA	NA	NA	NA	Solyc01g007210	NA	NA	NA	Solyc01g010460	Solyc01g016680	NA	NA	NA	NA	NA	Solyc01g074050	Solyc01g090260	NA	NA	NA	NA	NA	NA	NA	NA	Solyc01g095330	NA	NA	NA	NA	Solyc01g096800	NA	NA	Solyc01g098190	Solyc01g099570	Solyc01g100450	NA	NA	NA	NA	NA	Solyc01g103650	NA	Solyc01g104850	NA	NA
63	NA	NA	NA	NA	NA	NA	NA	Solyc01g007220	NA	NA	NA	Solyc01g010470	Solyc01g016690	NA	NA	NA	NA	NA	Solyc01g074060	Solyc01g090270	NA	NA	NA	NA	NA	NA	NA	NA	Solyc01g095340	NA	NA	NA	NA	Solyc01g096810	NA	NA	Solyc01g098200	Solyc01g099580	Solyc01g100460	NA	NA	NA	NA	NA	Solyc01g103660	NA	Solyc01g104860	NA	NA
64	NA	NA	NA	NA	NA	NA	NA	Solyc01g007230	NA	NA	NA	Solyc01g010480	Solyc01g016700	NA	NA	NA	NA	NA	Solyc01g079060	Solyc01g090280	NA	NA	NA	NA	NA	NA	NA	NA	Solyc01g095350	NA	NA	NA	NA	Solyc01g096820	NA	NA	Solyc01g098210	Solyc01g099590	Solyc01g100470	NA	NA	NA	NA	NA	Solyc01g103670	NA	Solyc01g104870	NA	NA
65	NA	NA	NA	NA	NA	NA	NA	Solyc01g007240	NA	NA	NA	Solyc01g010490	Solyc01g016710	NA	NA	NA	NA	NA	Solyc01g079070	Solyc01g090290	NA	NA	NA	NA	NA	NA	NA	NA	Solyc01g095360	NA	NA	NA	NA	Solyc01g096830	NA	NA	Solyc01g098220	Solyc01g099600	Solyc01g100480	NA	NA	NA	NA	NA	Solyc01g103680	NA	Solyc01g104880	NA	NA
66	NA	NA	NA	NA	NA	NA	NA	Solyc01g007250	NA	NA	NA	Solyc01g010500	Solyc01g016720	NA	NA	NA	NA	NA	Solyc01g079080	Solyc01g090300	NA	NA	NA	NA	NA	NA	NA	NA	Solyc01g095370	NA	NA	NA	NA	Solyc01g096840	NA	NA	Solyc01g098230	Solyc01g099610	Solyc01g100490	NA	NA	NA	NA	NA	Solyc01g103690	NA	Solyc01g104890	NA	NA
67	NA	NA	NA	NA	NA	NA	NA	Solyc01g007260	NA	NA	NA	Solyc01g010510	Solyc01g016730	NA	NA	NA	NA	NA	Solyc01g079090	Solyc01g090310	NA	NA	NA	NA	NA	NA	NA	NA	Solyc01g095380	NA	NA	NA	NA	Solyc01g096850	NA	NA	Solyc01g098240	Solyc01g099620	NA	NA	NA	NA	NA	NA	Solyc01g103700	NA	Solyc01g104900	NA	NA
68	NA	NA	NA	NA	NA	NA	NA	Solyc01g007270	NA	NA	NA	Solyc01g010520	Solyc01g016740	NA	NA	NA	NA	NA	Solyc01g079100	Solyc01g090320	NA	NA	NA	NA	NA	NA	NA	NA	Solyc01g095390	NA	NA	NA	NA	Solyc01g096860	NA	NA	Solyc01g098250	Solyc01g099630	NA	NA	NA	NA	NA	NA	Solyc01g103710	NA	Solyc01g104910	NA	NA
69	NA	NA	NA	NA	NA	NA	NA	Solyc01g007280	NA	NA	NA	Solyc01g010530	Solyc01g016750	NA	NA	NA	NA	NA	Solyc01g079110	Solyc01g090330	NA	NA	NA	NA	NA	NA	NA	NA	Solyc01g095400	NA	NA	NA	NA	Solyc01g096870	NA	NA	Solyc01g098260	Solyc01g099640	NA	NA	NA	NA	NA	NA	Solyc01g103720	NA	Solyc01g104920	NA	NA
70	NA	NA	NA	NA	NA	NA	NA	Solyc01g007290	NA	NA	NA	Solyc01g010540	Solyc01g016760	NA	NA	NA	NA	NA	Solyc01g079120	NA	NA	NA	NA	NA	NA	NA	NA	NA	Solyc01g095410	NA	NA	NA	NA	Solyc01g096880	NA	NA	Solyc01g098270	Solyc01g099650	NA	NA	NA	NA	NA	NA	Solyc01g103730	NA	Solyc01g104930	NA	NA
71	NA	NA	NA	NA	NA	NA	NA	Solyc01g007300	NA	NA	NA	Solyc01g010550	Solyc01g016770	NA	NA	NA	NA	NA	Solyc01g079130	NA	NA	NA	NA	NA	NA	NA	NA	NA	Solyc01g095420	NA	NA	NA	NA	Solyc01g096890	NA	NA	Solyc01g098280	Solyc01g099660	NA	NA	NA	NA	NA	NA	Solyc01g103740	NA	Solyc01g104940	NA	NA
72	NA	NA	NA	NA	NA	NA	NA	Solyc01g007310	NA	NA	NA	Solyc01g010570	Solyc01g016780	NA	NA	NA	NA	NA	Solyc01g079140	NA	NA	NA	NA	NA	NA	NA	NA	NA	Solyc01g095430	NA	NA	NA	NA	Solyc01g096900	NA	NA	Solyc01g098290	Solyc01g099670	NA	NA	NA	NA	NA	NA	Solyc01g103750	NA	Solyc01g104950	NA	NA
73	NA	NA	NA	NA	NA	NA	NA	Solyc01g007320	NA	NA	NA	Solyc01g010580	Solyc01g016790	NA	NA	NA	NA	NA	Solyc01g079150	NA	NA	NA	NA	NA	NA	NA	NA	NA	Solyc01g095440	NA	NA	NA	NA	Solyc01g096910	NA	NA	Solyc01g098300	Solyc01g099680	NA	NA	NA	NA	NA	NA	Solyc01g103760	NA	Solyc01g104960	NA	NA
74	NA	NA	NA	NA	NA	NA	NA	Solyc01g007330	NA	NA	NA	Solyc01g010590	Solyc01g016800	NA	NA	NA	NA	NA	Solyc01g079160	NA	NA	NA	NA	NA	NA	NA	NA	NA	NA	NA	NA	NA	NA	Solyc01g096920	NA	NA	Solyc01g098310	Solyc01g099690	NA	NA	NA	NA	NA	NA	Solyc01g103770	NA	Solyc01g104970	NA	NA
75	NA	NA	NA	NA	NA	NA	NA	Solyc01g007340	NA	NA	NA	Solyc01g010600	Solyc01g016810	NA	NA	NA	NA	NA	Solyc01g079170	NA	NA	NA	NA	NA	NA	NA	NA	NA	NA	NA	NA	NA	NA	Solyc01g096930	NA	NA	Solyc01g098320	Solyc01g099700	NA	NA	NA	NA	NA	NA	Solyc01g103780	NA	Solyc01g104980	NA	NA
76	NA	NA	NA	NA	NA	NA	NA	Solyc01g007350	NA	NA	NA	Solyc01g010610	Solyc01g016820	NA	NA	NA	NA	NA	Solyc01g079180	NA	NA	NA	NA	NA	NA	NA	NA	NA	NA	NA	NA	NA	NA	Solyc01g096940	NA	NA	Solyc01g098330	Solyc01g099710	NA	NA	NA	NA	NA	NA	Solyc01g103790	NA	Solyc01g104990	NA	NA
77	NA	NA	NA	NA	NA	NA	NA	Solyc01g007360	NA	NA	NA	Solyc01g010630	Solyc01g016830	NA	NA	NA	NA	NA	Solyc01g079190	NA	NA	NA	NA	NA	NA	NA	NA	NA	NA	NA	NA	NA	NA	Solyc01g096950	NA	NA	Solyc01g098340	Solyc01g099720	NA	NA	NA	NA	NA	NA	Solyc01g103800	NA	Solyc01g105000	NA	NA
78	NA	NA	NA	NA	NA	NA	NA	Solyc01g007370	NA	NA	NA	Solyc01g010640	Solyc01g016840	NA	NA	NA	NA	NA	Solyc01g079200	NA	NA	NA	NA	NA	NA	NA	NA	NA	NA	NA	NA	NA	NA	Solyc01g096960	NA	NA	Solyc01g098350	Solyc01g099730	NA	NA	NA	NA	NA	NA	Solyc01g103810	NA	Solyc01g105010	NA	NA
79	NA	NA	NA	NA	NA	NA	NA	Solyc01g007380	NA	NA	NA	Solyc01g010650	Solyc01g016850	NA	NA	NA	NA	NA	Solyc01g079210	NA	NA	NA	NA	NA	NA	NA	NA	NA	NA	NA	NA	NA	NA	Solyc01g096970	NA	NA	Solyc01g098360	Solyc01g099740	NA	NA	NA	NA	NA	NA	Solyc01g103820	NA	Solyc01g105020	NA	NA
80	NA	NA	NA	NA	NA	NA	NA	Solyc01g007390	NA	NA	NA	Solyc01g010660	Solyc01g016860	NA	NA	NA	NA	NA	Solyc01g079220	NA	NA	NA	NA	NA	NA	NA	NA	NA	NA	NA	NA	NA	NA	Solyc01g096980	NA	NA	Solyc01g098370	Solyc01g099750	NA	NA	NA	NA	NA	NA	Solyc01g103830	NA	Solyc01g105030	NA	NA
81	NA	NA	NA	NA	NA	NA	NA	Solyc01g007400	NA	NA	NA	Solyc01g010670	Solyc01g016870	NA	NA	NA	NA	NA	Solyc01g079230	NA	NA	NA	NA	NA	NA	NA	NA	NA	NA	NA	NA	NA	NA	Solyc01g096990	NA	NA	Solyc01g098380	Solyc01g099760	NA	NA	NA	NA	NA	NA	Solyc01g103840	NA	Solyc01g105040	NA	NA
82	NA	NA	NA	NA	NA	NA	NA	Solyc01g007410	NA	NA	NA	Solyc01g010680	Solyc01g016880	NA	NA	NA	NA	NA	Solyc01g079240	NA	NA	NA	NA	NA	NA	NA	NA	NA	NA	NA	NA	NA	NA	Solyc01g097010	NA	NA	Solyc01g098390	Solyc01g099770	NA	NA	NA	NA	NA	NA	Solyc01g103850	NA	Solyc01g105050	NA	NA
83	NA	NA	NA	NA	NA	NA	NA	Solyc01g007420	NA	NA	NA	Solyc01g010690	Solyc01g016890	NA	NA	NA	NA	NA	Solyc01g079250	NA	NA	NA	NA	NA	NA	NA	NA	NA	NA	NA	NA	NA	NA	Solyc01g097000	NA	NA	Solyc01g098400	Solyc01g099780	NA	NA	NA	NA	NA	NA	Solyc01g103860	NA	Solyc01g105060	NA	NA
84	NA	NA	NA	NA	NA	NA	NA	Solyc01g007430	NA	NA	NA	Solyc01g010700	Solyc01g016900	NA	NA	NA	NA	NA	Solyc01g079260	NA	NA	NA	NA	NA	NA	NA	NA	NA	NA	NA	NA	NA	NA	Solyc01g097020	NA	NA	Solyc01g098410	Solyc01g099790	NA	NA	NA	NA	NA	NA	Solyc01g103870	NA	Solyc01g105070	NA	NA
85	NA	NA	NA	NA	NA	NA	NA	Solyc01g007440	NA	NA	NA	Solyc01g010710	Solyc01g016910	NA	NA	NA	NA	NA	Solyc01g079270	NA	NA	NA	NA	NA	NA	NA	NA	NA	NA	NA	NA	NA	NA	NA	NA	NA	Solyc01g098420	Solyc01g099800	NA	NA	NA	NA	NA	NA	Solyc01g103880	NA	Solyc01g105080	NA	NA
86	NA	NA	NA	NA	NA	NA	NA	Solyc01g007450	NA	NA	NA	Solyc01g010720	Solyc01g016920	NA	NA	NA	NA	NA	Solyc01g079280	NA	NA	NA	NA	NA	NA	NA	NA	NA	NA	NA	NA	NA	NA	NA	NA	NA	Solyc01g098430	Solyc01g099810	NA	NA	NA	NA	NA	NA	Solyc01g103890	NA	Solyc01g105090	NA	NA
87	NA	NA	NA	NA	NA	NA	NA	Solyc01g007460	NA	NA	NA	Solyc01g010730	Solyc01g016930	NA	NA	NA	NA	NA	Solyc01g079290	NA	NA	NA	NA	NA	NA	NA	NA	NA	NA	NA	NA	NA	NA	NA	NA	NA	Solyc01g098440	Solyc01g099820	NA	NA	NA	NA	NA	NA	Solyc01g103900	NA	Solyc01g105100	NA	NA
88	NA	NA	NA	NA	NA	NA	NA	Solyc01g007470	NA	NA	NA	Solyc01g010740	Solyc01g016940	NA	NA	NA	NA	NA	Solyc01g079300	NA	NA	NA	NA	NA	NA	NA	NA	NA	NA	NA	NA	NA	NA	NA	NA	NA	Solyc01g098450	Solyc01g099830	NA	NA	NA	NA	NA	NA	Solyc01g103910	NA	Solyc01g105110	NA	NA
89	NA	NA	NA	NA	NA	NA	NA	Solyc01g007480	NA	NA	NA	Solyc01g010750	Solyc01g016950	NA	NA	NA	NA	NA	Solyc01g079310	NA	NA	NA	NA	NA	NA	NA	NA	NA	NA	NA	NA	NA	NA	NA	NA	NA	Solyc01g098460	NA	NA	NA	NA	NA	NA	NA	Solyc01g103920	NA	Solyc01g105120	NA	NA
90	NA	NA	NA	NA	NA	NA	NA	Solyc01g007490	NA	NA	NA	Solyc01g010760	Solyc01g016960	NA	NA	NA	NA	NA	Solyc01g079320	NA	NA	NA	NA	NA	NA	NA	NA	NA	NA	NA	NA	NA	NA	NA	NA	NA	Solyc01g098470	NA	NA	NA	NA	NA	NA	NA	Solyc01g103930	NA	Solyc01g105130	NA	NA
91	NA	NA	NA	NA	NA	NA	NA	Solyc01g007500	NA	NA	NA	Solyc01g010770	Solyc01g016970	NA	NA	NA	NA	NA	Solyc01g079330	NA	NA	NA	NA	NA	NA	NA	NA	NA	NA	NA	NA	NA	NA	NA	NA	NA	Solyc01g098480	NA	NA	NA	NA	NA	NA	NA	Solyc01g103940	NA	Solyc01g105140	NA	NA
92	NA	NA	NA	NA	NA	NA	NA	Solyc01g007520	NA	NA	NA	Solyc01g010780	Solyc01g016980	NA	NA	NA	NA	NA	Solyc01g079340	NA	NA	NA	NA	NA	NA	NA	NA	NA	NA	NA	NA	NA	NA	NA	NA	NA	Solyc01g098490	NA	NA	NA	NA	NA	NA	NA	Solyc01g103950	NA	Solyc01g105150	NA	NA
93	NA	NA	NA	NA	NA	NA	NA	Solyc01g007510	NA	NA	NA	Solyc01g010790	Solyc01g016990	NA	NA	NA	NA	NA	Solyc01g079350	NA	NA	NA	NA	NA	NA	NA	NA	NA	NA	NA	NA	NA	NA	NA	NA	NA	Solyc01g098500	NA	NA	NA	NA	NA	NA	NA	Solyc01g103960	NA	Solyc01g105160	NA	NA
94	NA	NA	NA	NA	NA	NA	NA	Solyc01g007530	NA	NA	NA	Solyc01g010800	Solyc01g017000	NA	NA	NA	NA	NA	Solyc01g079360	NA	NA	NA	NA	NA	NA	NA	NA	NA	NA	NA	NA	NA	NA	NA	NA	NA	Solyc01g098510	NA	NA	NA	NA	NA	NA	NA	Solyc01g103970	NA	Solyc01g105170	NA	NA
95	NA	NA	NA	NA	NA	NA	NA	Solyc01g007540	NA	NA	NA	Solyc01g010810	Solyc01g017010	NA	NA	NA	NA	NA	Solyc01g079370	NA	NA	NA	NA	NA	NA	NA	NA	NA	NA	NA	NA	NA	NA	NA	NA	NA	Solyc01g098520	NA	NA	NA	NA	NA	NA	NA	Solyc01g103980	NA	Solyc01g105180	NA	NA
96	NA	NA	NA	NA	NA	NA	NA	Solyc01g007550	NA	NA	NA	Solyc01g010820	Solyc01g017020	NA	NA	NA	NA	NA	Solyc01g079380	NA	NA	NA	NA	NA	NA	NA	NA	NA	NA	NA	NA	NA	NA	NA	NA	NA	Solyc01g098530	NA	NA	NA	NA	NA	NA	NA	Solyc01g103990	NA	Solyc01g105190	NA	NA
97	NA	NA	NA	NA	NA	NA	NA	Solyc01g007560	NA	NA	NA	Solyc01g010830	Solyc01g017030	NA	NA	NA	NA	NA	Solyc01g079390	NA	NA	NA	NA	NA	NA	NA	NA	NA	NA	NA	NA	NA	NA	NA	NA	NA	Solyc01g098540	NA	NA	NA	NA	NA	NA	NA	Solyc01g104000	NA	Solyc01g105200	NA	NA
98	NA	NA	NA	NA	NA	NA	NA	Solyc01g007570	NA	NA	NA	Solyc01g010840	Solyc01g017040	NA	NA	NA	NA	NA	Solyc01g079400	NA	NA	NA	NA	NA	NA	NA	NA	NA	NA	NA	NA	NA	NA	NA	NA	NA	Solyc01g098550	NA	NA	NA	NA	NA	NA	NA	Solyc01g104010	NA	Solyc01g105210	NA	NA
99	NA	NA	NA	NA	NA	NA	NA	Solyc01g007580	NA	NA	NA	Solyc01g010850	Solyc01g017050	NA	NA	NA	NA	NA	Solyc01g079410	NA	NA	NA	NA	NA	NA	NA	NA	NA	NA	NA	NA	NA	NA	NA	NA	NA	Solyc01g098560	NA	NA	NA	NA	NA	NA	NA	NA	NA	Solyc01g105220	NA	NA
100	NA	NA	NA	NA	NA	NA	NA	Solyc01g007590	NA	NA	NA	Solyc01g010860	Solyc01g017060	NA	NA	NA	NA	NA	Solyc01g079420	NA	NA	NA	NA	NA	NA	NA	NA	NA	NA	NA	NA	NA	NA	NA	NA	NA	Solyc01g098570	NA	NA	NA	NA	NA	NA	NA	NA	NA	Solyc01g105230	NA	NA
101	NA	NA	NA	NA	NA	NA	NA	Solyc01g007600	NA	NA	NA	Solyc01g010870	Solyc01g017070	NA	NA	NA	NA	NA	Solyc01g079430	NA	NA	NA	NA	NA	NA	NA	NA	NA	NA	NA	NA	NA	NA	NA	NA	NA	Solyc01g098580	NA	NA	NA	NA	NA	NA	NA	NA	NA	Solyc01g105240	NA	NA
102	NA	NA	NA	NA	NA	NA	NA	Solyc01g007610	NA	NA	NA	Solyc01g010880	Solyc01g017080	NA	NA	NA	NA	NA	Solyc01g079440	NA	NA	NA	NA	NA	NA	NA	NA	NA	NA	NA	NA	NA	NA	NA	NA	NA	Solyc01g098590	NA	NA	NA	NA	NA	NA	NA	NA	NA	Solyc01g105250	NA	NA
103	NA	NA	NA	NA	NA	NA	NA	Solyc01g007620	NA	NA	NA	Solyc01g010890	Solyc01g017090	NA	NA	NA	NA	NA	Solyc01g079450	NA	NA	NA	NA	NA	NA	NA	NA	NA	NA	NA	NA	NA	NA	NA	NA	NA	Solyc01g098600	NA	NA	NA	NA	NA	NA	NA	NA	NA	Solyc01g105260	NA	NA
104	NA	NA	NA	NA	NA	NA	NA	Solyc01g007630	NA	NA	NA	Solyc01g010900	Solyc01g017100	NA	NA	NA	NA	NA	Solyc01g079460	NA	NA	NA	NA	NA	NA	NA	NA	NA	NA	NA	NA	NA	NA	NA	NA	NA	Solyc01g098610	NA	NA	NA	NA	NA	NA	NA	NA	NA	Solyc01g105270	NA	NA
105	NA	NA	NA	NA	NA	NA	NA	Solyc01g007640	NA	NA	NA	Solyc01g010910	Solyc01g017110	NA	NA	NA	NA	NA	Solyc01g079470	NA	NA	NA	NA	NA	NA	NA	NA	NA	NA	NA	NA	NA	NA	NA	NA	NA	Solyc01g098620	NA	NA	NA	NA	NA	NA	NA	NA	NA	Solyc01g105280	NA	NA
106	NA	NA	NA	NA	NA	NA	NA	Solyc01g007650	NA	NA	NA	Solyc01g010920	Solyc01g017120	NA	NA	NA	NA	NA	Solyc01g079480	NA	NA	NA	NA	NA	NA	NA	NA	NA	NA	NA	NA	NA	NA	NA	NA	NA	Solyc01g098630	NA	NA	NA	NA	NA	NA	NA	NA	NA	Solyc01g105290	NA	NA
107	NA	NA	NA	NA	NA	NA	NA	Solyc01g007660	NA	NA	NA	Solyc01g010930	Solyc01g017130	NA	NA	NA	NA	NA	Solyc01g079490	NA	NA	NA	NA	NA	NA	NA	NA	NA	NA	NA	NA	NA	NA	NA	NA	NA	Solyc01g098640	NA	NA	NA	NA	NA	NA	NA	NA	NA	Solyc01g105300	NA	NA
108	NA	NA	NA	NA	NA	NA	NA	Solyc01g007670	NA	NA	NA	Solyc01g010940	Solyc01g017140	NA	NA	NA	NA	NA	Solyc01g079500	NA	NA	NA	NA	NA	NA	NA	NA	NA	NA	NA	NA	NA	NA	NA	NA	NA	Solyc01g098650	NA	NA	NA	NA	NA	NA	NA	NA	NA	Solyc01g105310	NA	NA
109	NA	NA	NA	NA	NA	NA	NA	Solyc01g007680	NA	NA	NA	Solyc01g010950	Solyc01g017150	NA	NA	NA	NA	NA	Solyc01g079510	NA	NA	NA	NA	NA	NA	NA	NA	NA	NA	NA	NA	NA	NA	NA	NA	NA	Solyc01g098660	NA	NA	NA	NA	NA	NA	NA	NA	NA	Solyc01g105320	NA	NA
110	NA	NA	NA	NA	NA	NA	NA	Solyc01g007690	NA	NA	NA	Solyc01g010960	Solyc01g017160	NA	NA	NA	NA	NA	Solyc01g079520	NA	NA	NA	NA	NA	NA	NA	NA	NA	NA	NA	NA	NA	NA	NA	NA	NA	Solyc01g098670	NA	NA	NA	NA	NA	NA	NA	NA	NA	Solyc01g105330	NA	NA
111	NA	NA	NA	NA	NA	NA	NA	Solyc01g007700	NA	NA	NA	Solyc01g010970	Solyc01g017170	NA	NA	NA	NA	NA	Solyc01g079530	NA	NA	NA	NA	NA	NA	NA	NA	NA	NA	NA	NA	NA	NA	NA	NA	NA	Solyc01g098680	NA	NA	NA	NA	NA	NA	NA	NA	NA	Solyc01g105340	NA	NA
112	NA	NA	NA	NA	NA	NA	NA	Solyc01g007710	NA	NA	NA	Solyc01g010980	Solyc01g017180	NA	NA	NA	NA	NA	Solyc01g079540	NA	NA	NA	NA	NA	NA	NA	NA	NA	NA	NA	NA	NA	NA	NA	NA	NA	Solyc01g098690	NA	NA	NA	NA	NA	NA	NA	NA	NA	Solyc01g105350	NA	NA
113	NA	NA	NA	NA	NA	NA	NA	Solyc01g007720	NA	NA	NA	Solyc01g010990	Solyc01g017190	NA	NA	NA	NA	NA	Solyc01g079550	NA	NA	NA	NA	NA	NA	NA	NA	NA	NA	NA	NA	NA	NA	NA	NA	NA	Solyc01g098700	NA	NA	NA	NA	NA	NA	NA	NA	NA	Solyc01g105360	NA	NA
114	NA	NA	NA	NA	NA	NA	NA	Solyc01g007730	NA	NA	NA	Solyc01g011000	Solyc01g017200	NA	NA	NA	NA	NA	Solyc01g079560	NA	NA	NA	NA	NA	NA	NA	NA	NA	NA	NA	NA	NA	NA	NA	NA	NA	Solyc01g098710	NA	NA	NA	NA	NA	NA	NA	NA	NA	Solyc01g105370	NA	NA
115	NA	NA	NA	NA	NA	NA	NA	Solyc01g007740	NA	NA	NA	Solyc01g011010	Solyc01g017210	NA	NA	NA	NA	NA	Solyc01g079570	NA	NA	NA	NA	NA	NA	NA	NA	NA	NA	NA	NA	NA	NA	NA	NA	NA	Solyc01g098720	NA	NA	NA	NA	NA	NA	NA	NA	NA	Solyc01g105380	NA	NA
116	NA	NA	NA	NA	NA	NA	NA	Solyc01g007750	NA	NA	NA	Solyc01g011020	Solyc01g017220	NA	NA	NA	NA	NA	Solyc01g079580	NA	NA	NA	NA	NA	NA	NA	NA	NA	NA	NA	NA	NA	NA	NA	NA	NA	Solyc01g098730	NA	NA	NA	NA	NA	NA	NA	NA	NA	Solyc01g105390	NA	NA
117	NA	NA	NA	NA	NA	NA	NA	Solyc01g007760	NA	NA	NA	Solyc01g011030	Solyc01g017230	NA	NA	NA	NA	NA	Solyc01g079590	NA	NA	NA	NA	NA	NA	NA	NA	NA	NA	NA	NA	NA	NA	NA	NA	NA	Solyc01g098740	NA	NA	NA	NA	NA	NA	NA	NA	NA	Solyc01g105400	NA	NA
118	NA	NA	NA	NA	NA	NA	NA	Solyc01g007770	NA	NA	NA	Solyc01g011040	Solyc01g017240	NA	NA	NA	NA	NA	Solyc01g079600	NA	NA	NA	NA	NA	NA	NA	NA	NA	NA	NA	NA	NA	NA	NA	NA	NA	Solyc01g098750	NA	NA	NA	NA	NA	NA	NA	NA	NA	Solyc01g105410	NA	NA
119	NA	NA	NA	NA	NA	NA	NA	Solyc01g007780	NA	NA	NA	Solyc01g011050	Solyc01g017250	NA	NA	NA	NA	NA	Solyc01g079610	NA	NA	NA	NA	NA	NA	NA	NA	NA	NA	NA	NA	NA	NA	NA	NA	NA	Solyc01g098760	NA	NA	NA	NA	NA	NA	NA	NA	NA	Solyc01g105420	NA	NA
120	NA	NA	NA	NA	NA	NA	NA	Solyc01g007790	NA	NA	NA	Solyc01g011060	Solyc01g017260	NA	NA	NA	NA	NA	Solyc01g079620	NA	NA	NA	NA	NA	NA	NA	NA	NA	NA	NA	NA	NA	NA	NA	NA	NA	Solyc01g098770	NA	NA	NA	NA	NA	NA	NA	NA	NA	Solyc01g105430	NA	NA
121	NA	NA	NA	NA	NA	NA	NA	Solyc01g007800	NA	NA	NA	Solyc01g011070	Solyc01g017270	NA	NA	NA	NA	NA	Solyc01g079630	NA	NA	NA	NA	NA	NA	NA	NA	NA	NA	NA	NA	NA	NA	NA	NA	NA	Solyc01g098780	NA	NA	NA	NA	NA	NA	NA	NA	NA	NA	NA	NA
122	NA	NA	NA	NA	NA	NA	NA	Solyc01g007810	NA	NA	NA	Solyc01g011080	Solyc01g017280	NA	NA	NA	NA	NA	Solyc01g079640	NA	NA	NA	NA	NA	NA	NA	NA	NA	NA	NA	NA	NA	NA	NA	NA	NA	Solyc01g098790	NA	NA	NA	NA	NA	NA	NA	NA	NA	NA	NA	NA
123	NA	NA	NA	NA	NA	NA	NA	Solyc01g007820	NA	NA	NA	Solyc01g011090	Solyc01g017290	NA	NA	NA	NA	NA	Solyc01g079650	NA	NA	NA	NA	NA	NA	NA	NA	NA	NA	NA	NA	NA	NA	NA	NA	NA	Solyc01g098800	NA	NA	NA	NA	NA	NA	NA	NA	NA	NA	NA	NA
124	NA	NA	NA	NA	NA	NA	NA	Solyc01g007830	NA	NA	NA	Solyc01g011100	Solyc01g017300	NA	NA	NA	NA	NA	Solyc01g079660	NA	NA	NA	NA	NA	NA	NA	NA	NA	NA	NA	NA	NA	NA	NA	NA	NA	Solyc01g098810	NA	NA	NA	NA	NA	NA	NA	NA	NA	NA	NA	NA
125	NA	NA	NA	NA	NA	NA	NA	Solyc01g007840	NA	NA	NA	Solyc01g011110	Solyc01g017310	NA	NA	NA	NA	NA	Solyc01g079670	NA	NA	NA	NA	NA	NA	NA	NA	NA	NA	NA	NA	NA	NA	NA	NA	NA	Solyc01g098820	NA	NA	NA	NA	NA	NA	NA	NA	NA	NA	NA	NA
126	NA	NA	NA	NA	NA	NA	NA	Solyc01g007850	NA	NA	NA	Solyc01g011130	Solyc01g017320	NA	NA	NA	NA	NA	Solyc01g079680	NA	NA	NA	NA	NA	NA	NA	NA	NA	NA	NA	NA	NA	NA	NA	NA	NA	Solyc01g098830	NA	NA	NA	NA	NA	NA	NA	NA	NA	NA	NA	NA
127	NA	NA	NA	NA	NA	NA	NA	Solyc01g007860	NA	NA	NA	Solyc01g011150	Solyc01g017330	NA	NA	NA	NA	NA	Solyc01g079690	NA	NA	NA	NA	NA	NA	NA	NA	NA	NA	NA	NA	NA	NA	NA	NA	NA	Solyc01g098840	NA	NA	NA	NA	NA	NA	NA	NA	NA	NA	NA	NA
128	NA	NA	NA	NA	NA	NA	NA	Solyc01g007870	NA	NA	NA	Solyc01g011170	Solyc01g017340	NA	NA	NA	NA	NA	Solyc01g079700	NA	NA	NA	NA	NA	NA	NA	NA	NA	NA	NA	NA	NA	NA	NA	NA	NA	Solyc01g098850	NA	NA	NA	NA	NA	NA	NA	NA	NA	NA	NA	NA
129	NA	NA	NA	NA	NA	NA	NA	Solyc01g007880	NA	NA	NA	Solyc01g011180	Solyc01g017350	NA	NA	NA	NA	NA	Solyc01g079710	NA	NA	NA	NA	NA	NA	NA	NA	NA	NA	NA	NA	NA	NA	NA	NA	NA	Solyc01g098860	NA	NA	NA	NA	NA	NA	NA	NA	NA	NA	NA	NA
130	NA	NA	NA	NA	NA	NA	NA	Solyc01g007890	NA	NA	NA	Solyc01g011190	Solyc01g017360	NA	NA	NA	NA	NA	Solyc01g079720	NA	NA	NA	NA	NA	NA	NA	NA	NA	NA	NA	NA	NA	NA	NA	NA	NA	Solyc01g098870	NA	NA	NA	NA	NA	NA	NA	NA	NA	NA	NA	NA
131	NA	NA	NA	NA	NA	NA	NA	Solyc01g007900	NA	NA	NA	Solyc01g011200	Solyc01g017370	NA	NA	NA	NA	NA	Solyc01g079730	NA	NA	NA	NA	NA	NA	NA	NA	NA	NA	NA	NA	NA	NA	NA	NA	NA	Solyc01g098880	NA	NA	NA	NA	NA	NA	NA	NA	NA	NA	NA	NA
132	NA	NA	NA	NA	NA	NA	NA	Solyc01g007910	NA	NA	NA	Solyc01g011220	Solyc01g017380	NA	NA	NA	NA	NA	Solyc01g079740	NA	NA	NA	NA	NA	NA	NA	NA	NA	NA	NA	NA	NA	NA	NA	NA	NA	Solyc01g098890	NA	NA	NA	NA	NA	NA	NA	NA	NA	NA	NA	NA
133	NA	NA	NA	NA	NA	NA	NA	Solyc01g007920	NA	NA	NA	Solyc01g011230	Solyc01g017390	NA	NA	NA	NA	NA	Solyc01g079750	NA	NA	NA	NA	NA	NA	NA	NA	NA	NA	NA	NA	NA	NA	NA	NA	NA	Solyc01g098900	NA	NA	NA	NA	NA	NA	NA	NA	NA	NA	NA	NA
134	NA	NA	NA	NA	NA	NA	NA	Solyc01g007930	NA	NA	NA	Solyc01g011240	Solyc01g017400	NA	NA	NA	NA	NA	Solyc01g079760	NA	NA	NA	NA	NA	NA	NA	NA	NA	NA	NA	NA	NA	NA	NA	NA	NA	Solyc01g098910	NA	NA	NA	NA	NA	NA	NA	NA	NA	NA	NA	NA
135	NA	NA	NA	NA	NA	NA	NA	Solyc01g007940	NA	NA	NA	Solyc01g011250	Solyc01g017410	NA	NA	NA	NA	NA	Solyc01g079770	NA	NA	NA	NA	NA	NA	NA	NA	NA	NA	NA	NA	NA	NA	NA	NA	NA	Solyc01g098920	NA	NA	NA	NA	NA	NA	NA	NA	NA	NA	NA	NA
136	NA	NA	NA	NA	NA	NA	NA	Solyc01g007950	NA	NA	NA	Solyc01g011260	Solyc01g017420	NA	NA	NA	NA	NA	Solyc01g079780	NA	NA	NA	NA	NA	NA	NA	NA	NA	NA	NA	NA	NA	NA	NA	NA	NA	Solyc01g098930	NA	NA	NA	NA	NA	NA	NA	NA	NA	NA	NA	NA
137	NA	NA	NA	NA	NA	NA	NA	Solyc01g007960	NA	NA	NA	Solyc01g011270	Solyc01g017430	NA	NA	NA	NA	NA	Solyc01g079790	NA	NA	NA	NA	NA	NA	NA	NA	NA	NA	NA	NA	NA	NA	NA	NA	NA	NA	NA	NA	NA	NA	NA	NA	NA	NA	NA	NA	NA	NA
138	NA	NA	NA	NA	NA	NA	NA	Solyc01g007970	NA	NA	NA	Solyc01g011280	Solyc01g017440	NA	NA	NA	NA	NA	Solyc01g079800	NA	NA	NA	NA	NA	NA	NA	NA	NA	NA	NA	NA	NA	NA	NA	NA	NA	NA	NA	NA	NA	NA	NA	NA	NA	NA	NA	NA	NA	NA
139	NA	NA	NA	NA	NA	NA	NA	Solyc01g007980	NA	NA	NA	Solyc01g011290	Solyc01g017450	NA	NA	NA	NA	NA	Solyc01g079810	NA	NA	NA	NA	NA	NA	NA	NA	NA	NA	NA	NA	NA	NA	NA	NA	NA	NA	NA	NA	NA	NA	NA	NA	NA	NA	NA	NA	NA	NA
140	NA	NA	NA	NA	NA	NA	NA	Solyc01g007990	NA	NA	NA	Solyc01g011300	Solyc01g017460	NA	NA	NA	NA	NA	Solyc01g079820	NA	NA	NA	NA	NA	NA	NA	NA	NA	NA	NA	NA	NA	NA	NA	NA	NA	NA	NA	NA	NA	NA	NA	NA	NA	NA	NA	NA	NA	NA
141	NA	NA	NA	NA	NA	NA	NA	Solyc01g008000	NA	NA	NA	Solyc01g011310	Solyc01g017470	NA	NA	NA	NA	NA	Solyc01g079830	NA	NA	NA	NA	NA	NA	NA	NA	NA	NA	NA	NA	NA	NA	NA	NA	NA	NA	NA	NA	NA	NA	NA	NA	NA	NA	NA	NA	NA	NA
142	NA	NA	NA	NA	NA	NA	NA	Solyc01g008010	NA	NA	NA	Solyc01g011320	Solyc01g017480	NA	NA	NA	NA	NA	Solyc01g079840	NA	NA	NA	NA	NA	NA	NA	NA	NA	NA	NA	NA	NA	NA	NA	NA	NA	NA	NA	NA	NA	NA	NA	NA	NA	NA	NA	NA	NA	NA
143	NA	NA	NA	NA	NA	NA	NA	Solyc01g008020	NA	NA	NA	Solyc01g011330	Solyc01g017490	NA	NA	NA	NA	NA	Solyc01g079850	NA	NA	NA	NA	NA	NA	NA	NA	NA	NA	NA	NA	NA	NA	NA	NA	NA	NA	NA	NA	NA	NA	NA	NA	NA	NA	NA	NA	NA	NA
144	NA	NA	NA	NA	NA	NA	NA	Solyc01g008030	NA	NA	NA	Solyc01g011340	Solyc01g017500	NA	NA	NA	NA	NA	Solyc01g079860	NA	NA	NA	NA	NA	NA	NA	NA	NA	NA	NA	NA	NA	NA	NA	NA	NA	NA	NA	NA	NA	NA	NA	NA	NA	NA	NA	NA	NA	NA
145	NA	NA	NA	NA	NA	NA	NA	Solyc01g008040	NA	NA	NA	Solyc01g011350	Solyc01g017510	NA	NA	NA	NA	NA	Solyc01g079870	NA	NA	NA	NA	NA	NA	NA	NA	NA	NA	NA	NA	NA	NA	NA	NA	NA	NA	NA	NA	NA	NA	NA	NA	NA	NA	NA	NA	NA	NA
146	NA	NA	NA	NA	NA	NA	NA	Solyc01g008050	NA	NA	NA	Solyc01g011370	Solyc01g017520	NA	NA	NA	NA	NA	Solyc01g079880	NA	NA	NA	NA	NA	NA	NA	NA	NA	NA	NA	NA	NA	NA	NA	NA	NA	NA	NA	NA	NA	NA	NA	NA	NA	NA	NA	NA	NA	NA
147	NA	NA	NA	NA	NA	NA	NA	Solyc01g008060	NA	NA	NA	Solyc01g011390	Solyc01g017530	NA	NA	NA	NA	NA	Solyc01g079890	NA	NA	NA	NA	NA	NA	NA	NA	NA	NA	NA	NA	NA	NA	NA	NA	NA	NA	NA	NA	NA	NA	NA	NA	NA	NA	NA	NA	NA	NA
148	NA	NA	NA	NA	NA	NA	NA	Solyc01g008070	NA	NA	NA	Solyc01g011400	Solyc01g017540	NA	NA	NA	NA	NA	Solyc01g079900	NA	NA	NA	NA	NA	NA	NA	NA	NA	NA	NA	NA	NA	NA	NA	NA	NA	NA	NA	NA	NA	NA	NA	NA	NA	NA	NA	NA	NA	NA
149	NA	NA	NA	NA	NA	NA	NA	Solyc01g008080	NA	NA	NA	Solyc01g011410	Solyc01g017550	NA	NA	NA	NA	NA	Solyc01g079910	NA	NA	NA	NA	NA	NA	NA	NA	NA	NA	NA	NA	NA	NA	NA	NA	NA	NA	NA	NA	NA	NA	NA	NA	NA	NA	NA	NA	NA	NA
150	NA	NA	NA	NA	NA	NA	NA	Solyc01g008090	NA	NA	NA	Solyc01g011420	Solyc01g017560	NA	NA	NA	NA	NA	Solyc01g079920	NA	NA	NA	NA	NA	NA	NA	NA	NA	NA	NA	NA	NA	NA	NA	NA	NA	NA	NA	NA	NA	NA	NA	NA	NA	NA	NA	NA	NA	NA
151	NA	NA	NA	NA	NA	NA	NA	Solyc01g008100	NA	NA	NA	Solyc01g011430	Solyc01g017570	NA	NA	NA	NA	NA	Solyc01g079930	NA	NA	NA	NA	NA	NA	NA	NA	NA	NA	NA	NA	NA	NA	NA	NA	NA	NA	NA	NA	NA	NA	NA	NA	NA	NA	NA	NA	NA	NA
152	NA	NA	NA	NA	NA	NA	NA	Solyc01g008110	NA	NA	NA	Solyc01g011450	Solyc01g017580	NA	NA	NA	NA	NA	Solyc01g079940	NA	NA	NA	NA	NA	NA	NA	NA	NA	NA	NA	NA	NA	NA	NA	NA	NA	NA	NA	NA	NA	NA	NA	NA	NA	NA	NA	NA	NA	NA
153	NA	NA	NA	NA	NA	NA	NA	Solyc01g008120	NA	NA	NA	Solyc01g011460	Solyc01g017590	NA	NA	NA	NA	NA	Solyc01g079950	NA	NA	NA	NA	NA	NA	NA	NA	NA	NA	NA	NA	NA	NA	NA	NA	NA	NA	NA	NA	NA	NA	NA	NA	NA	NA	NA	NA	NA	NA
154	NA	NA	NA	NA	NA	NA	NA	Solyc01g008130	NA	NA	NA	Solyc01g011470	Solyc01g017600	NA	NA	NA	NA	NA	Solyc01g079960	NA	NA	NA	NA	NA	NA	NA	NA	NA	NA	NA	NA	NA	NA	NA	NA	NA	NA	NA	NA	NA	NA	NA	NA	NA	NA	NA	NA	NA	NA
155	NA	NA	NA	NA	NA	NA	NA	Solyc01g008140	NA	NA	NA	Solyc01g011480	Solyc01g017610	NA	NA	NA	NA	NA	Solyc01g079970	NA	NA	NA	NA	NA	NA	NA	NA	NA	NA	NA	NA	NA	NA	NA	NA	NA	NA	NA	NA	NA	NA	NA	NA	NA	NA	NA	NA	NA	NA
156	NA	NA	NA	NA	NA	NA	NA	Solyc01g008150	NA	NA	NA	Solyc01g011490	Solyc01g017620	NA	NA	NA	NA	NA	Solyc01g079980	NA	NA	NA	NA	NA	NA	NA	NA	NA	NA	NA	NA	NA	NA	NA	NA	NA	NA	NA	NA	NA	NA	NA	NA	NA	NA	NA	NA	NA	NA
157	NA	NA	NA	NA	NA	NA	NA	Solyc01g008160	NA	NA	NA	Solyc01g011500	Solyc01g017630	NA	NA	NA	NA	NA	Solyc01g079990	NA	NA	NA	NA	NA	NA	NA	NA	NA	NA	NA	NA	NA	NA	NA	NA	NA	NA	NA	NA	NA	NA	NA	NA	NA	NA	NA	NA	NA	NA
158	NA	NA	NA	NA	NA	NA	NA	Solyc01g008170	NA	NA	NA	Solyc01g011510	Solyc01g017640	NA	NA	NA	NA	NA	Solyc01g080000	NA	NA	NA	NA	NA	NA	NA	NA	NA	NA	NA	NA	NA	NA	NA	NA	NA	NA	NA	NA	NA	NA	NA	NA	NA	NA	NA	NA	NA	NA
159	NA	NA	NA	NA	NA	NA	NA	Solyc01g008180	NA	NA	NA	Solyc01g011520	Solyc01g017650	NA	NA	NA	NA	NA	Solyc01g080010	NA	NA	NA	NA	NA	NA	NA	NA	NA	NA	NA	NA	NA	NA	NA	NA	NA	NA	NA	NA	NA	NA	NA	NA	NA	NA	NA	NA	NA	NA
160	NA	NA	NA	NA	NA	NA	NA	Solyc01g008190	NA	NA	NA	Solyc01g011530	Solyc01g017660	NA	NA	NA	NA	NA	Solyc01g080020	NA	NA	NA	NA	NA	NA	NA	NA	NA	NA	NA	NA	NA	NA	NA	NA	NA	NA	NA	NA	NA	NA	NA	NA	NA	NA	NA	NA	NA	NA
161	NA	NA	NA	NA	NA	NA	NA	Solyc01g008200	NA	NA	NA	Solyc01g011540	Solyc01g017670	NA	NA	NA	NA	NA	Solyc01g080030	NA	NA	NA	NA	NA	NA	NA	NA	NA	NA	NA	NA	NA	NA	NA	NA	NA	NA	NA	NA	NA	NA	NA	NA	NA	NA	NA	NA	NA	NA
162	NA	NA	NA	NA	NA	NA	NA	Solyc01g008210	NA	NA	NA	Solyc01g012540	Solyc01g017680	NA	NA	NA	NA	NA	Solyc01g080040	NA	NA	NA	NA	NA	NA	NA	NA	NA	NA	NA	NA	NA	NA	NA	NA	NA	NA	NA	NA	NA	NA	NA	NA	NA	NA	NA	NA	NA	NA
163	NA	NA	NA	NA	NA	NA	NA	Solyc01g008220	NA	NA	NA	Solyc01g012550	Solyc01g017690	NA	NA	NA	NA	NA	Solyc01g080050	NA	NA	NA	NA	NA	NA	NA	NA	NA	NA	NA	NA	NA	NA	NA	NA	NA	NA	NA	NA	NA	NA	NA	NA	NA	NA	NA	NA	NA	NA
164	NA	NA	NA	NA	NA	NA	NA	Solyc01g008230	NA	NA	NA	Solyc01g012560	Solyc01g017700	NA	NA	NA	NA	NA	Solyc01g080060	NA	NA	NA	NA	NA	NA	NA	NA	NA	NA	NA	NA	NA	NA	NA	NA	NA	NA	NA	NA	NA	NA	NA	NA	NA	NA	NA	NA	NA	NA
165	NA	NA	NA	NA	NA	NA	NA	Solyc01g008240	NA	NA	NA	Solyc01g012570	Solyc01g017710	NA	NA	NA	NA	NA	Solyc01g080070	NA	NA	NA	NA	NA	NA	NA	NA	NA	NA	NA	NA	NA	NA	NA	NA	NA	NA	NA	NA	NA	NA	NA	NA	NA	NA	NA	NA	NA	NA
166	NA	NA	NA	NA	NA	NA	NA	Solyc01g008250	NA	NA	NA	Solyc01g012580	Solyc01g017720	NA	NA	NA	NA	NA	Solyc01g080080	NA	NA	NA	NA	NA	NA	NA	NA	NA	NA	NA	NA	NA	NA	NA	NA	NA	NA	NA	NA	NA	NA	NA	NA	NA	NA	NA	NA	NA	NA
167	NA	NA	NA	NA	NA	NA	NA	Solyc01g008260	NA	NA	NA	Solyc01g012590	Solyc01g017730	NA	NA	NA	NA	NA	Solyc01g080090	NA	NA	NA	NA	NA	NA	NA	NA	NA	NA	NA	NA	NA	NA	NA	NA	NA	NA	NA	NA	NA	NA	NA	NA	NA	NA	NA	NA	NA	NA
168	NA	NA	NA	NA	NA	NA	NA	Solyc01g008270	NA	NA	NA	Solyc01g012600	Solyc01g017740	NA	NA	NA	NA	NA	Solyc01g080100	NA	NA	NA	NA	NA	NA	NA	NA	NA	NA	NA	NA	NA	NA	NA	NA	NA	NA	NA	NA	NA	NA	NA	NA	NA	NA	NA	NA	NA	NA
169	NA	NA	NA	NA	NA	NA	NA	Solyc01g008280	NA	NA	NA	Solyc01g012610	Solyc01g017750	NA	NA	NA	NA	NA	Solyc01g080110	NA	NA	NA	NA	NA	NA	NA	NA	NA	NA	NA	NA	NA	NA	NA	NA	NA	NA	NA	NA	NA	NA	NA	NA	NA	NA	NA	NA	NA	NA
170	NA	NA	NA	NA	NA	NA	NA	Solyc01g008290	NA	NA	NA	Solyc01g012620	Solyc01g017760	NA	NA	NA	NA	NA	Solyc01g080120	NA	NA	NA	NA	NA	NA	NA	NA	NA	NA	NA	NA	NA	NA	NA	NA	NA	NA	NA	NA	NA	NA	NA	NA	NA	NA	NA	NA	NA	NA
171	NA	NA	NA	NA	NA	NA	NA	Solyc01g008300	NA	NA	NA	Solyc01g012630	Solyc01g017770	NA	NA	NA	NA	NA	Solyc01g080130	NA	NA	NA	NA	NA	NA	NA	NA	NA	NA	NA	NA	NA	NA	NA	NA	NA	NA	NA	NA	NA	NA	NA	NA	NA	NA	NA	NA	NA	NA
172	NA	NA	NA	NA	NA	NA	NA	Solyc01g008310	NA	NA	NA	Solyc01g012640	Solyc01g017780	NA	NA	NA	NA	NA	Solyc01g080140	NA	NA	NA	NA	NA	NA	NA	NA	NA	NA	NA	NA	NA	NA	NA	NA	NA	NA	NA	NA	NA	NA	NA	NA	NA	NA	NA	NA	NA	NA
173	NA	NA	NA	NA	NA	NA	NA	Solyc01g008320	NA	NA	NA	Solyc01g012650	Solyc01g017790	NA	NA	NA	NA	NA	Solyc01g080150	NA	NA	NA	NA	NA	NA	NA	NA	NA	NA	NA	NA	NA	NA	NA	NA	NA	NA	NA	NA	NA	NA	NA	NA	NA	NA	NA	NA	NA	NA
174	NA	NA	NA	NA	NA	NA	NA	Solyc01g008330	NA	NA	NA	Solyc01g012660	Solyc01g017800	NA	NA	NA	NA	NA	Solyc01g080160	NA	NA	NA	NA	NA	NA	NA	NA	NA	NA	NA	NA	NA	NA	NA	NA	NA	NA	NA	NA	NA	NA	NA	NA	NA	NA	NA	NA	NA	NA
175	NA	NA	NA	NA	NA	NA	NA	Solyc01g008340	NA	NA	NA	Solyc01g012670	Solyc01g017810	NA	NA	NA	NA	NA	Solyc01g080170	NA	NA	NA	NA	NA	NA	NA	NA	NA	NA	NA	NA	NA	NA	NA	NA	NA	NA	NA	NA	NA	NA	NA	NA	NA	NA	NA	NA	NA	NA
176	NA	NA	NA	NA	NA	NA	NA	Solyc01g008350	NA	NA	NA	Solyc01g012680	Solyc01g017820	NA	NA	NA	NA	NA	Solyc01g080180	NA	NA	NA	NA	NA	NA	NA	NA	NA	NA	NA	NA	NA	NA	NA	NA	NA	NA	NA	NA	NA	NA	NA	NA	NA	NA	NA	NA	NA	NA
177	NA	NA	NA	NA	NA	NA	NA	Solyc01g008360	NA	NA	NA	Solyc01g012690	Solyc01g017830	NA	NA	NA	NA	NA	Solyc01g080190	NA	NA	NA	NA	NA	NA	NA	NA	NA	NA	NA	NA	NA	NA	NA	NA	NA	NA	NA	NA	NA	NA	NA	NA	NA	NA	NA	NA	NA	NA
178	NA	NA	NA	NA	NA	NA	NA	Solyc01g008370	NA	NA	NA	Solyc01g012700	Solyc01g017840	NA	NA	NA	NA	NA	Solyc01g080200	NA	NA	NA	NA	NA	NA	NA	NA	NA	NA	NA	NA	NA	NA	NA	NA	NA	NA	NA	NA	NA	NA	NA	NA	NA	NA	NA	NA	NA	NA
179	NA	NA	NA	NA	NA	NA	NA	Solyc01g008380	NA	NA	NA	Solyc01g012710	Solyc01g017850	NA	NA	NA	NA	NA	Solyc01g080210	NA	NA	NA	NA	NA	NA	NA	NA	NA	NA	NA	NA	NA	NA	NA	NA	NA	NA	NA	NA	NA	NA	NA	NA	NA	NA	NA	NA	NA	NA
180	NA	NA	NA	NA	NA	NA	NA	Solyc01g008400	NA	NA	NA	Solyc01g012720	Solyc01g017860	NA	NA	NA	NA	NA	Solyc01g080220	NA	NA	NA	NA	NA	NA	NA	NA	NA	NA	NA	NA	NA	NA	NA	NA	NA	NA	NA	NA	NA	NA	NA	NA	NA	NA	NA	NA	NA	NA
181	NA	NA	NA	NA	NA	NA	NA	Solyc01g008390	NA	NA	NA	Solyc01g012730	Solyc01g017870	NA	NA	NA	NA	NA	Solyc01g080230	NA	NA	NA	NA	NA	NA	NA	NA	NA	NA	NA	NA	NA	NA	NA	NA	NA	NA	NA	NA	NA	NA	NA	NA	NA	NA	NA	NA	NA	NA
182	NA	NA	NA	NA	NA	NA	NA	Solyc01g008410	NA	NA	NA	Solyc01g012740	Solyc01g017880	NA	NA	NA	NA	NA	Solyc01g080240	NA	NA	NA	NA	NA	NA	NA	NA	NA	NA	NA	NA	NA	NA	NA	NA	NA	NA	NA	NA	NA	NA	NA	NA	NA	NA	NA	NA	NA	NA
183	NA	NA	NA	NA	NA	NA	NA	Solyc01g008420	NA	NA	NA	Solyc01g012750	Solyc01g017890	NA	NA	NA	NA	NA	Solyc01g080250	NA	NA	NA	NA	NA	NA	NA	NA	NA	NA	NA	NA	NA	NA	NA	NA	NA	NA	NA	NA	NA	NA	NA	NA	NA	NA	NA	NA	NA	NA
184	NA	NA	NA	NA	NA	NA	NA	Solyc01g008430	NA	NA	NA	Solyc01g012760	Solyc01g017900	NA	NA	NA	NA	NA	Solyc01g080260	NA	NA	NA	NA	NA	NA	NA	NA	NA	NA	NA	NA	NA	NA	NA	NA	NA	NA	NA	NA	NA	NA	NA	NA	NA	NA	NA	NA	NA	NA
185	NA	NA	NA	NA	NA	NA	NA	Solyc01g008440	NA	NA	NA	Solyc01g013760	Solyc01g017910	NA	NA	NA	NA	NA	Solyc01g080270	NA	NA	NA	NA	NA	NA	NA	NA	NA	NA	NA	NA	NA	NA	NA	NA	NA	NA	NA	NA	NA	NA	NA	NA	NA	NA	NA	NA	NA	NA
186	NA	NA	NA	NA	NA	NA	NA	Solyc01g008450	NA	NA	NA	Solyc01g013770	Solyc01g017920	NA	NA	NA	NA	NA	Solyc01g080280	NA	NA	NA	NA	NA	NA	NA	NA	NA	NA	NA	NA	NA	NA	NA	NA	NA	NA	NA	NA	NA	NA	NA	NA	NA	NA	NA	NA	NA	NA
187	NA	NA	NA	NA	NA	NA	NA	Solyc01g008460	NA	NA	NA	Solyc01g013780	Solyc01g017930	NA	NA	NA	NA	NA	Solyc01g080290	NA	NA	NA	NA	NA	NA	NA	NA	NA	NA	NA	NA	NA	NA	NA	NA	NA	NA	NA	NA	NA	NA	NA	NA	NA	NA	NA	NA	NA	NA
188	NA	NA	NA	NA	NA	NA	NA	Solyc01g008470	NA	NA	NA	Solyc01g013790	Solyc01g017940	NA	NA	NA	NA	NA	Solyc01g080300	NA	NA	NA	NA	NA	NA	NA	NA	NA	NA	NA	NA	NA	NA	NA	NA	NA	NA	NA	NA	NA	NA	NA	NA	NA	NA	NA	NA	NA	NA
189	NA	NA	NA	NA	NA	NA	NA	Solyc01g008480	NA	NA	NA	Solyc01g013800	Solyc01g017950	NA	NA	NA	NA	NA	Solyc01g080310	NA	NA	NA	NA	NA	NA	NA	NA	NA	NA	NA	NA	NA	NA	NA	NA	NA	NA	NA	NA	NA	NA	NA	NA	NA	NA	NA	NA	NA	NA
190	NA	NA	NA	NA	NA	NA	NA	Solyc01g008490	NA	NA	NA	Solyc01g013810	Solyc01g017960	NA	NA	NA	NA	NA	Solyc01g080320	NA	NA	NA	NA	NA	NA	NA	NA	NA	NA	NA	NA	NA	NA	NA	NA	NA	NA	NA	NA	NA	NA	NA	NA	NA	NA	NA	NA	NA	NA
191	NA	NA	NA	NA	NA	NA	NA	Solyc01g008500	NA	NA	NA	Solyc01g013820	Solyc01g017970	NA	NA	NA	NA	NA	Solyc01g080330	NA	NA	NA	NA	NA	NA	NA	NA	NA	NA	NA	NA	NA	NA	NA	NA	NA	NA	NA	NA	NA	NA	NA	NA	NA	NA	NA	NA	NA	NA
192	NA	NA	NA	NA	NA	NA	NA	Solyc01g008510	NA	NA	NA	Solyc01g013830	Solyc01g017980	NA	NA	NA	NA	NA	Solyc01g080340	NA	NA	NA	NA	NA	NA	NA	NA	NA	NA	NA	NA	NA	NA	NA	NA	NA	NA	NA	NA	NA	NA	NA	NA	NA	NA	NA	NA	NA	NA
193	NA	NA	NA	NA	NA	NA	NA	Solyc01g008520	NA	NA	NA	Solyc01g013840	Solyc01g017990	NA	NA	NA	NA	NA	Solyc01g080350	NA	NA	NA	NA	NA	NA	NA	NA	NA	NA	NA	NA	NA	NA	NA	NA	NA	NA	NA	NA	NA	NA	NA	NA	NA	NA	NA	NA	NA	NA
194	NA	NA	NA	NA	NA	NA	NA	Solyc01g008530	NA	NA	NA	Solyc01g013850	Solyc01g018000	NA	NA	NA	NA	NA	Solyc01g080360	NA	NA	NA	NA	NA	NA	NA	NA	NA	NA	NA	NA	NA	NA	NA	NA	NA	NA	NA	NA	NA	NA	NA	NA	NA	NA	NA	NA	NA	NA
195	NA	NA	NA	NA	NA	NA	NA	Solyc01g008540	NA	NA	NA	Solyc01g013860	Solyc01g018010	NA	NA	NA	NA	NA	Solyc01g080370	NA	NA	NA	NA	NA	NA	NA	NA	NA	NA	NA	NA	NA	NA	NA	NA	NA	NA	NA	NA	NA	NA	NA	NA	NA	NA	NA	NA	NA	NA
196	NA	NA	NA	NA	NA	NA	NA	Solyc01g008550	NA	NA	NA	Solyc01g013870	Solyc01g018020	NA	NA	NA	NA	NA	Solyc01g080380	NA	NA	NA	NA	NA	NA	NA	NA	NA	NA	NA	NA	NA	NA	NA	NA	NA	NA	NA	NA	NA	NA	NA	NA	NA	NA	NA	NA	NA	NA
197	NA	NA	NA	NA	NA	NA	NA	Solyc01g008560	NA	NA	NA	Solyc01g013880	Solyc01g018040	NA	NA	NA	NA	NA	Solyc01g080390	NA	NA	NA	NA	NA	NA	NA	NA	NA	NA	NA	NA	NA	NA	NA	NA	NA	NA	NA	NA	NA	NA	NA	NA	NA	NA	NA	NA	NA	NA
198	NA	NA	NA	NA	NA	NA	NA	Solyc01g008570	NA	NA	NA	Solyc01g013890	Solyc01g018050	NA	NA	NA	NA	NA	Solyc01g080400	NA	NA	NA	NA	NA	NA	NA	NA	NA	NA	NA	NA	NA	NA	NA	NA	NA	NA	NA	NA	NA	NA	NA	NA	NA	NA	NA	NA	NA	NA
199	NA	NA	NA	NA	NA	NA	NA	Solyc01g008580	NA	NA	NA	Solyc01g013900	Solyc01g018060	NA	NA	NA	NA	NA	Solyc01g080410	NA	NA	NA	NA	NA	NA	NA	NA	NA	NA	NA	NA	NA	NA	NA	NA	NA	NA	NA	NA	NA	NA	NA	NA	NA	NA	NA	NA	NA	NA
200	NA	NA	NA	NA	NA	NA	NA	Solyc01g008590	NA	NA	NA	Solyc01g013910	Solyc01g018070	NA	NA	NA	NA	NA	Solyc01g080420	NA	NA	NA	NA	NA	NA	NA	NA	NA	NA	NA	NA	NA	NA	NA	NA	NA	NA	NA	NA	NA	NA	NA	NA	NA	NA	NA	NA	NA	NA
201	NA	NA	NA	NA	NA	NA	NA	Solyc01g008600	NA	NA	NA	Solyc01g013920	Solyc01g018080	NA	NA	NA	NA	NA	Solyc01g080430	NA	NA	NA	NA	NA	NA	NA	NA	NA	NA	NA	NA	NA	NA	NA	NA	NA	NA	NA	NA	NA	NA	NA	NA	NA	NA	NA	NA	NA	NA
202	NA	NA	NA	NA	NA	NA	NA	Solyc01g008610	NA	NA	NA	Solyc01g013930	Solyc01g018090	NA	NA	NA	NA	NA	Solyc01g080440	NA	NA	NA	NA	NA	NA	NA	NA	NA	NA	NA	NA	NA	NA	NA	NA	NA	NA	NA	NA	NA	NA	NA	NA	NA	NA	NA	NA	NA	NA
203	NA	NA	NA	NA	NA	NA	NA	Solyc01g008620	NA	NA	NA	Solyc01g013940	Solyc01g018100	NA	NA	NA	NA	NA	Solyc01g080450	NA	NA	NA	NA	NA	NA	NA	NA	NA	NA	NA	NA	NA	NA	NA	NA	NA	NA	NA	NA	NA	NA	NA	NA	NA	NA	NA	NA	NA	NA
204	NA	NA	NA	NA	NA	NA	NA	Solyc01g008640	NA	NA	NA	Solyc01g013950	Solyc01g019100	NA	NA	NA	NA	NA	Solyc01g080460	NA	NA	NA	NA	NA	NA	NA	NA	NA	NA	NA	NA	NA	NA	NA	NA	NA	NA	NA	NA	NA	NA	NA	NA	NA	NA	NA	NA	NA	NA
205	NA	NA	NA	NA	NA	NA	NA	Solyc01g008650	NA	NA	NA	Solyc01g013960	Solyc01g020100	NA	NA	NA	NA	NA	Solyc01g080470	NA	NA	NA	NA	NA	NA	NA	NA	NA	NA	NA	NA	NA	NA	NA	NA	NA	NA	NA	NA	NA	NA	NA	NA	NA	NA	NA	NA	NA	NA
206	NA	NA	NA	NA	NA	NA	NA	Solyc01g008660	NA	NA	NA	Solyc01g013970	Solyc01g020110	NA	NA	NA	NA	NA	Solyc01g080480	NA	NA	NA	NA	NA	NA	NA	NA	NA	NA	NA	NA	NA	NA	NA	NA	NA	NA	NA	NA	NA	NA	NA	NA	NA	NA	NA	NA	NA	NA
207	NA	NA	NA	NA	NA	NA	NA	Solyc01g008670	NA	NA	NA	Solyc01g013980	Solyc01g020120	NA	NA	NA	NA	NA	Solyc01g080490	NA	NA	NA	NA	NA	NA	NA	NA	NA	NA	NA	NA	NA	NA	NA	NA	NA	NA	NA	NA	NA	NA	NA	NA	NA	NA	NA	NA	NA	NA
208	NA	NA	NA	NA	NA	NA	NA	Solyc01g008680	NA	NA	NA	Solyc01g013990	Solyc01g020130	NA	NA	NA	NA	NA	Solyc01g080500	NA	NA	NA	NA	NA	NA	NA	NA	NA	NA	NA	NA	NA	NA	NA	NA	NA	NA	NA	NA	NA	NA	NA	NA	NA	NA	NA	NA	NA	NA
209	NA	NA	NA	NA	NA	NA	NA	Solyc01g008690	NA	NA	NA	Solyc01g014000	Solyc01g020140	NA	NA	NA	NA	NA	Solyc01g080510	NA	NA	NA	NA	NA	NA	NA	NA	NA	NA	NA	NA	NA	NA	NA	NA	NA	NA	NA	NA	NA	NA	NA	NA	NA	NA	NA	NA	NA	NA
210	NA	NA	NA	NA	NA	NA	NA	Solyc01g008700	NA	NA	NA	Solyc01g014010	Solyc01g020150	NA	NA	NA	NA	NA	Solyc01g080520	NA	NA	NA	NA	NA	NA	NA	NA	NA	NA	NA	NA	NA	NA	NA	NA	NA	NA	NA	NA	NA	NA	NA	NA	NA	NA	NA	NA	NA	NA
211	NA	NA	NA	NA	NA	NA	NA	Solyc01g008710	NA	NA	NA	Solyc01g014020	Solyc01g020160	NA	NA	NA	NA	NA	Solyc01g080530	NA	NA	NA	NA	NA	NA	NA	NA	NA	NA	NA	NA	NA	NA	NA	NA	NA	NA	NA	NA	NA	NA	NA	NA	NA	NA	NA	NA	NA	NA
212	NA	NA	NA	NA	NA	NA	NA	Solyc01g008720	NA	NA	NA	Solyc01g014030	Solyc01g020170	NA	NA	NA	NA	NA	Solyc01g080540	NA	NA	NA	NA	NA	NA	NA	NA	NA	NA	NA	NA	NA	NA	NA	NA	NA	NA	NA	NA	NA	NA	NA	NA	NA	NA	NA	NA	NA	NA
213	NA	NA	NA	NA	NA	NA	NA	Solyc01g008730	NA	NA	NA	Solyc01g014040	Solyc01g020180	NA	NA	NA	NA	NA	Solyc01g080550	NA	NA	NA	NA	NA	NA	NA	NA	NA	NA	NA	NA	NA	NA	NA	NA	NA	NA	NA	NA	NA	NA	NA	NA	NA	NA	NA	NA	NA	NA
214	NA	NA	NA	NA	NA	NA	NA	Solyc01g008740	NA	NA	NA	Solyc01g014050	Solyc01g020190	NA	NA	NA	NA	NA	Solyc01g080560	NA	NA	NA	NA	NA	NA	NA	NA	NA	NA	NA	NA	NA	NA	NA	NA	NA	NA	NA	NA	NA	NA	NA	NA	NA	NA	NA	NA	NA	NA
215	NA	NA	NA	NA	NA	NA	NA	Solyc01g008750	NA	NA	NA	Solyc01g014060	Solyc01g020200	NA	NA	NA	NA	NA	Solyc01g080570	NA	NA	NA	NA	NA	NA	NA	NA	NA	NA	NA	NA	NA	NA	NA	NA	NA	NA	NA	NA	NA	NA	NA	NA	NA	NA	NA	NA	NA	NA
216	NA	NA	NA	NA	NA	NA	NA	Solyc01g008760	NA	NA	NA	Solyc01g014070	Solyc01g020210	NA	NA	NA	NA	NA	Solyc01g080580	NA	NA	NA	NA	NA	NA	NA	NA	NA	NA	NA	NA	NA	NA	NA	NA	NA	NA	NA	NA	NA	NA	NA	NA	NA	NA	NA	NA	NA	NA
217	NA	NA	NA	NA	NA	NA	NA	Solyc01g008770	NA	NA	NA	Solyc01g014080	Solyc01g020220	NA	NA	NA	NA	NA	Solyc01g080590	NA	NA	NA	NA	NA	NA	NA	NA	NA	NA	NA	NA	NA	NA	NA	NA	NA	NA	NA	NA	NA	NA	NA	NA	NA	NA	NA	NA	NA	NA
218	NA	NA	NA	NA	NA	NA	NA	Solyc01g008780	NA	NA	NA	Solyc01g014090	Solyc01g020230	NA	NA	NA	NA	NA	Solyc01g080600	NA	NA	NA	NA	NA	NA	NA	NA	NA	NA	NA	NA	NA	NA	NA	NA	NA	NA	NA	NA	NA	NA	NA	NA	NA	NA	NA	NA	NA	NA
219	NA	NA	NA	NA	NA	NA	NA	Solyc01g008790	NA	NA	NA	Solyc01g014100	Solyc01g020240	NA	NA	NA	NA	NA	Solyc01g080610	NA	NA	NA	NA	NA	NA	NA	NA	NA	NA	NA	NA	NA	NA	NA	NA	NA	NA	NA	NA	NA	NA	NA	NA	NA	NA	NA	NA	NA	NA
220	NA	NA	NA	NA	NA	NA	NA	Solyc01g008800	NA	NA	NA	Solyc01g014110	Solyc01g020250	NA	NA	NA	NA	NA	Solyc01g080620	NA	NA	NA	NA	NA	NA	NA	NA	NA	NA	NA	NA	NA	NA	NA	NA	NA	NA	NA	NA	NA	NA	NA	NA	NA	NA	NA	NA	NA	NA
221	NA	NA	NA	NA	NA	NA	NA	Solyc01g008810	NA	NA	NA	Solyc01g014120	Solyc01g020260	NA	NA	NA	NA	NA	Solyc01g080630	NA	NA	NA	NA	NA	NA	NA	NA	NA	NA	NA	NA	NA	NA	NA	NA	NA	NA	NA	NA	NA	NA	NA	NA	NA	NA	NA	NA	NA	NA
222	NA	NA	NA	NA	NA	NA	NA	Solyc01g008820	NA	NA	NA	Solyc01g014130	Solyc01g020270	NA	NA	NA	NA	NA	Solyc01g080640	NA	NA	NA	NA	NA	NA	NA	NA	NA	NA	NA	NA	NA	NA	NA	NA	NA	NA	NA	NA	NA	NA	NA	NA	NA	NA	NA	NA	NA	NA
223	NA	NA	NA	NA	NA	NA	NA	Solyc01g008830	NA	NA	NA	Solyc01g014140	Solyc01g020280	NA	NA	NA	NA	NA	Solyc01g080650	NA	NA	NA	NA	NA	NA	NA	NA	NA	NA	NA	NA	NA	NA	NA	NA	NA	NA	NA	NA	NA	NA	NA	NA	NA	NA	NA	NA	NA	NA
224	NA	NA	NA	NA	NA	NA	NA	Solyc01g008840	NA	NA	NA	Solyc01g014150	Solyc01g020290	NA	NA	NA	NA	NA	Solyc01g080660	NA	NA	NA	NA	NA	NA	NA	NA	NA	NA	NA	NA	NA	NA	NA	NA	NA	NA	NA	NA	NA	NA	NA	NA	NA	NA	NA	NA	NA	NA
225	NA	NA	NA	NA	NA	NA	NA	Solyc01g008850	NA	NA	NA	Solyc01g014160	Solyc01g020300	NA	NA	NA	NA	NA	Solyc01g080670	NA	NA	NA	NA	NA	NA	NA	NA	NA	NA	NA	NA	NA	NA	NA	NA	NA	NA	NA	NA	NA	NA	NA	NA	NA	NA	NA	NA	NA	NA
226	NA	NA	NA	NA	NA	NA	NA	Solyc01g008860	NA	NA	NA	Solyc01g014170	Solyc01g020310	NA	NA	NA	NA	NA	Solyc01g080680	NA	NA	NA	NA	NA	NA	NA	NA	NA	NA	NA	NA	NA	NA	NA	NA	NA	NA	NA	NA	NA	NA	NA	NA	NA	NA	NA	NA	NA	NA
227	NA	NA	NA	NA	NA	NA	NA	Solyc01g008870	NA	NA	NA	Solyc01g014180	Solyc01g020320	NA	NA	NA	NA	NA	Solyc01g080690	NA	NA	NA	NA	NA	NA	NA	NA	NA	NA	NA	NA	NA	NA	NA	NA	NA	NA	NA	NA	NA	NA	NA	NA	NA	NA	NA	NA	NA	NA
228	NA	NA	NA	NA	NA	NA	NA	Solyc01g008880	NA	NA	NA	Solyc01g014190	Solyc01g020330	NA	NA	NA	NA	NA	Solyc01g080700	NA	NA	NA	NA	NA	NA	NA	NA	NA	NA	NA	NA	NA	NA	NA	NA	NA	NA	NA	NA	NA	NA	NA	NA	NA	NA	NA	NA	NA	NA
229	NA	NA	NA	NA	NA	NA	NA	Solyc01g008890	NA	NA	NA	Solyc01g014200	Solyc01g020340	NA	NA	NA	NA	NA	Solyc01g080710	NA	NA	NA	NA	NA	NA	NA	NA	NA	NA	NA	NA	NA	NA	NA	NA	NA	NA	NA	NA	NA	NA	NA	NA	NA	NA	NA	NA	NA	NA
230	NA	NA	NA	NA	NA	NA	NA	Solyc01g008900	NA	NA	NA	Solyc01g014210	Solyc01g020350	NA	NA	NA	NA	NA	Solyc01g080720	NA	NA	NA	NA	NA	NA	NA	NA	NA	NA	NA	NA	NA	NA	NA	NA	NA	NA	NA	NA	NA	NA	NA	NA	NA	NA	NA	NA	NA	NA
231	NA	NA	NA	NA	NA	NA	NA	Solyc01g008910	NA	NA	NA	Solyc01g014220	Solyc01g020360	NA	NA	NA	NA	NA	Solyc01g080740	NA	NA	NA	NA	NA	NA	NA	NA	NA	NA	NA	NA	NA	NA	NA	NA	NA	NA	NA	NA	NA	NA	NA	NA	NA	NA	NA	NA	NA	NA
232	NA	NA	NA	NA	NA	NA	NA	Solyc01g008920	NA	NA	NA	Solyc01g014230	Solyc01g020370	NA	NA	NA	NA	NA	Solyc01g080750	NA	NA	NA	NA	NA	NA	NA	NA	NA	NA	NA	NA	NA	NA	NA	NA	NA	NA	NA	NA	NA	NA	NA	NA	NA	NA	NA	NA	NA	NA
233	NA	NA	NA	NA	NA	NA	NA	Solyc01g008930	NA	NA	NA	Solyc01g014240	Solyc01g020380	NA	NA	NA	NA	NA	Solyc01g080760	NA	NA	NA	NA	NA	NA	NA	NA	NA	NA	NA	NA	NA	NA	NA	NA	NA	NA	NA	NA	NA	NA	NA	NA	NA	NA	NA	NA	NA	NA
234	NA	NA	NA	NA	NA	NA	NA	Solyc01g008940	NA	NA	NA	Solyc01g014250	Solyc01g020390	NA	NA	NA	NA	NA	Solyc01g080770	NA	NA	NA	NA	NA	NA	NA	NA	NA	NA	NA	NA	NA	NA	NA	NA	NA	NA	NA	NA	NA	NA	NA	NA	NA	NA	NA	NA	NA	NA
235	NA	NA	NA	NA	NA	NA	NA	Solyc01g008950	NA	NA	NA	Solyc01g014260	Solyc01g020400	NA	NA	NA	NA	NA	Solyc01g080780	NA	NA	NA	NA	NA	NA	NA	NA	NA	NA	NA	NA	NA	NA	NA	NA	NA	NA	NA	NA	NA	NA	NA	NA	NA	NA	NA	NA	NA	NA
236	NA	NA	NA	NA	NA	NA	NA	Solyc01g008960	NA	NA	NA	Solyc01g014270	Solyc01g020410	NA	NA	NA	NA	NA	Solyc01g080790	NA	NA	NA	NA	NA	NA	NA	NA	NA	NA	NA	NA	NA	NA	NA	NA	NA	NA	NA	NA	NA	NA	NA	NA	NA	NA	NA	NA	NA	NA
237	NA	NA	NA	NA	NA	NA	NA	Solyc01g008970	NA	NA	NA	Solyc01g014280	Solyc01g020430	NA	NA	NA	NA	NA	Solyc01g080800	NA	NA	NA	NA	NA	NA	NA	NA	NA	NA	NA	NA	NA	NA	NA	NA	NA	NA	NA	NA	NA	NA	NA	NA	NA	NA	NA	NA	NA	NA
238	NA	NA	NA	NA	NA	NA	NA	Solyc01g008980	NA	NA	NA	Solyc01g014290	Solyc01g020440	NA	NA	NA	NA	NA	Solyc01g080810	NA	NA	NA	NA	NA	NA	NA	NA	NA	NA	NA	NA	NA	NA	NA	NA	NA	NA	NA	NA	NA	NA	NA	NA	NA	NA	NA	NA	NA	NA
239	NA	NA	NA	NA	NA	NA	NA	Solyc01g008990	NA	NA	NA	Solyc01g014300	Solyc01g020450	NA	NA	NA	NA	NA	Solyc01g080820	NA	NA	NA	NA	NA	NA	NA	NA	NA	NA	NA	NA	NA	NA	NA	NA	NA	NA	NA	NA	NA	NA	NA	NA	NA	NA	NA	NA	NA	NA
240	NA	NA	NA	NA	NA	NA	NA	Solyc01g009000	NA	NA	NA	Solyc01g014310	Solyc01g020460	NA	NA	NA	NA	NA	Solyc01g080830	NA	NA	NA	NA	NA	NA	NA	NA	NA	NA	NA	NA	NA	NA	NA	NA	NA	NA	NA	NA	NA	NA	NA	NA	NA	NA	NA	NA	NA	NA
241	NA	NA	NA	NA	NA	NA	NA	Solyc01g009010	NA	NA	NA	Solyc01g014320	Solyc01g020470	NA	NA	NA	NA	NA	Solyc01g080840	NA	NA	NA	NA	NA	NA	NA	NA	NA	NA	NA	NA	NA	NA	NA	NA	NA	NA	NA	NA	NA	NA	NA	NA	NA	NA	NA	NA	NA	NA
242	NA	NA	NA	NA	NA	NA	NA	Solyc01g009020	NA	NA	NA	Solyc01g014330	Solyc01g020480	NA	NA	NA	NA	NA	Solyc01g080850	NA	NA	NA	NA	NA	NA	NA	NA	NA	NA	NA	NA	NA	NA	NA	NA	NA	NA	NA	NA	NA	NA	NA	NA	NA	NA	NA	NA	NA	NA
243	NA	NA	NA	NA	NA	NA	NA	Solyc01g009030	NA	NA	NA	Solyc01g014340	Solyc01g020490	NA	NA	NA	NA	NA	Solyc01g080860	NA	NA	NA	NA	NA	NA	NA	NA	NA	NA	NA	NA	NA	NA	NA	NA	NA	NA	NA	NA	NA	NA	NA	NA	NA	NA	NA	NA	NA	NA
244	NA	NA	NA	NA	NA	NA	NA	Solyc01g009040	NA	NA	NA	Solyc01g014350	Solyc01g020500	NA	NA	NA	NA	NA	Solyc01g080870	NA	NA	NA	NA	NA	NA	NA	NA	NA	NA	NA	NA	NA	NA	NA	NA	NA	NA	NA	NA	NA	NA	NA	NA	NA	NA	NA	NA	NA	NA
245	NA	NA	NA	NA	NA	NA	NA	Solyc01g009050	NA	NA	NA	Solyc01g014360	Solyc01g020510	NA	NA	NA	NA	NA	Solyc01g080880	NA	NA	NA	NA	NA	NA	NA	NA	NA	NA	NA	NA	NA	NA	NA	NA	NA	NA	NA	NA	NA	NA	NA	NA	NA	NA	NA	NA	NA	NA
246	NA	NA	NA	NA	NA	NA	NA	Solyc01g009060	NA	NA	NA	Solyc01g014370	Solyc01g020520	NA	NA	NA	NA	NA	Solyc01g080890	NA	NA	NA	NA	NA	NA	NA	NA	NA	NA	NA	NA	NA	NA	NA	NA	NA	NA	NA	NA	NA	NA	NA	NA	NA	NA	NA	NA	NA	NA
247	NA	NA	NA	NA	NA	NA	NA	Solyc01g009070	NA	NA	NA	Solyc01g014380	Solyc01g020530	NA	NA	NA	NA	NA	Solyc01g080900	NA	NA	NA	NA	NA	NA	NA	NA	NA	NA	NA	NA	NA	NA	NA	NA	NA	NA	NA	NA	NA	NA	NA	NA	NA	NA	NA	NA	NA	NA
248	NA	NA	NA	NA	NA	NA	NA	Solyc01g009080	NA	NA	NA	Solyc01g014390	Solyc01g020550	NA	NA	NA	NA	NA	Solyc01g080910	NA	NA	NA	NA	NA	NA	NA	NA	NA	NA	NA	NA	NA	NA	NA	NA	NA	NA	NA	NA	NA	NA	NA	NA	NA	NA	NA	NA	NA	NA
249	NA	NA	NA	NA	NA	NA	NA	Solyc01g009090	NA	NA	NA	Solyc01g014400	Solyc01g020560	NA	NA	NA	NA	NA	Solyc01g080920	NA	NA	NA	NA	NA	NA	NA	NA	NA	NA	NA	NA	NA	NA	NA	NA	NA	NA	NA	NA	NA	NA	NA	NA	NA	NA	NA	NA	NA	NA
250	NA	NA	NA	NA	NA	NA	NA	Solyc01g009100	NA	NA	NA	Solyc01g014410	Solyc01g020570	NA	NA	NA	NA	NA	Solyc01g080930	NA	NA	NA	NA	NA	NA	NA	NA	NA	NA	NA	NA	NA	NA	NA	NA	NA	NA	NA	NA	NA	NA	NA	NA	NA	NA	NA	NA	NA	NA
251	NA	NA	NA	NA	NA	NA	NA	Solyc01g009110	NA	NA	NA	Solyc01g014420	Solyc01g020580	NA	NA	NA	NA	NA	Solyc01g080940	NA	NA	NA	NA	NA	NA	NA	NA	NA	NA	NA	NA	NA	NA	NA	NA	NA	NA	NA	NA	NA	NA	NA	NA	NA	NA	NA	NA	NA	NA
252	NA	NA	NA	NA	NA	NA	NA	Solyc01g009120	NA	NA	NA	Solyc01g014430	Solyc01g020590	NA	NA	NA	NA	NA	Solyc01g080950	NA	NA	NA	NA	NA	NA	NA	NA	NA	NA	NA	NA	NA	NA	NA	NA	NA	NA	NA	NA	NA	NA	NA	NA	NA	NA	NA	NA	NA	NA
253	NA	NA	NA	NA	NA	NA	NA	Solyc01g009130	NA	NA	NA	Solyc01g014440	Solyc01g020600	NA	NA	NA	NA	NA	Solyc01g080960	NA	NA	NA	NA	NA	NA	NA	NA	NA	NA	NA	NA	NA	NA	NA	NA	NA	NA	NA	NA	NA	NA	NA	NA	NA	NA	NA	NA	NA	NA
254	NA	NA	NA	NA	NA	NA	NA	Solyc01g009140	NA	NA	NA	Solyc01g014450	Solyc01g021600	NA	NA	NA	NA	NA	Solyc01g080970	NA	NA	NA	NA	NA	NA	NA	NA	NA	NA	NA	NA	NA	NA	NA	NA	NA	NA	NA	NA	NA	NA	NA	NA	NA	NA	NA	NA	NA	NA
255	NA	NA	NA	NA	NA	NA	NA	Solyc01g009150	NA	NA	NA	Solyc01g014460	Solyc01g021610	NA	NA	NA	NA	NA	Solyc01g080980	NA	NA	NA	NA	NA	NA	NA	NA	NA	NA	NA	NA	NA	NA	NA	NA	NA	NA	NA	NA	NA	NA	NA	NA	NA	NA	NA	NA	NA	NA
256	NA	NA	NA	NA	NA	NA	NA	Solyc01g009160	NA	NA	NA	Solyc01g014470	Solyc01g021620	NA	NA	NA	NA	NA	Solyc01g080990	NA	NA	NA	NA	NA	NA	NA	NA	NA	NA	NA	NA	NA	NA	NA	NA	NA	NA	NA	NA	NA	NA	NA	NA	NA	NA	NA	NA	NA	NA
257	NA	NA	NA	NA	NA	NA	NA	Solyc01g009170	NA	NA	NA	Solyc01g014480	Solyc01g021630	NA	NA	NA	NA	NA	Solyc01g081000	NA	NA	NA	NA	NA	NA	NA	NA	NA	NA	NA	NA	NA	NA	NA	NA	NA	NA	NA	NA	NA	NA	NA	NA	NA	NA	NA	NA	NA	NA
258	NA	NA	NA	NA	NA	NA	NA	Solyc01g009180	NA	NA	NA	Solyc01g014490	Solyc01g021640	NA	NA	NA	NA	NA	Solyc01g081010	NA	NA	NA	NA	NA	NA	NA	NA	NA	NA	NA	NA	NA	NA	NA	NA	NA	NA	NA	NA	NA	NA	NA	NA	NA	NA	NA	NA	NA	NA
259	NA	NA	NA	NA	NA	NA	NA	Solyc01g009190	NA	NA	NA	Solyc01g014500	Solyc01g021650	NA	NA	NA	NA	NA	Solyc01g081020	NA	NA	NA	NA	NA	NA	NA	NA	NA	NA	NA	NA	NA	NA	NA	NA	NA	NA	NA	NA	NA	NA	NA	NA	NA	NA	NA	NA	NA	NA
260	NA	NA	NA	NA	NA	NA	NA	Solyc01g009200	NA	NA	NA	Solyc01g014510	Solyc01g021660	NA	NA	NA	NA	NA	Solyc01g081030	NA	NA	NA	NA	NA	NA	NA	NA	NA	NA	NA	NA	NA	NA	NA	NA	NA	NA	NA	NA	NA	NA	NA	NA	NA	NA	NA	NA	NA	NA
261	NA	NA	NA	NA	NA	NA	NA	Solyc01g009210	NA	NA	NA	Solyc01g014520	Solyc01g021670	NA	NA	NA	NA	NA	Solyc01g081040	NA	NA	NA	NA	NA	NA	NA	NA	NA	NA	NA	NA	NA	NA	NA	NA	NA	NA	NA	NA	NA	NA	NA	NA	NA	NA	NA	NA	NA	NA
262	NA	NA	NA	NA	NA	NA	NA	Solyc01g009220	NA	NA	NA	Solyc01g014530	Solyc01g021680	NA	NA	NA	NA	NA	Solyc01g081050	NA	NA	NA	NA	NA	NA	NA	NA	NA	NA	NA	NA	NA	NA	NA	NA	NA	NA	NA	NA	NA	NA	NA	NA	NA	NA	NA	NA	NA	NA
263	NA	NA	NA	NA	NA	NA	NA	Solyc01g009230	NA	NA	NA	Solyc01g014540	Solyc01g021690	NA	NA	NA	NA	NA	Solyc01g081060	NA	NA	NA	NA	NA	NA	NA	NA	NA	NA	NA	NA	NA	NA	NA	NA	NA	NA	NA	NA	NA	NA	NA	NA	NA	NA	NA	NA	NA	NA
264	NA	NA	NA	NA	NA	NA	NA	Solyc01g009240	NA	NA	NA	Solyc01g014550	Solyc01g021700	NA	NA	NA	NA	NA	Solyc01g081070	NA	NA	NA	NA	NA	NA	NA	NA	NA	NA	NA	NA	NA	NA	NA	NA	NA	NA	NA	NA	NA	NA	NA	NA	NA	NA	NA	NA	NA	NA
265	NA	NA	NA	NA	NA	NA	NA	Solyc01g009250	NA	NA	NA	Solyc01g014560	Solyc01g021710	NA	NA	NA	NA	NA	Solyc01g081080	NA	NA	NA	NA	NA	NA	NA	NA	NA	NA	NA	NA	NA	NA	NA	NA	NA	NA	NA	NA	NA	NA	NA	NA	NA	NA	NA	NA	NA	NA
266	NA	NA	NA	NA	NA	NA	NA	Solyc01g009260	NA	NA	NA	Solyc01g014570	Solyc01g021720	NA	NA	NA	NA	NA	Solyc01g081090	NA	NA	NA	NA	NA	NA	NA	NA	NA	NA	NA	NA	NA	NA	NA	NA	NA	NA	NA	NA	NA	NA	NA	NA	NA	NA	NA	NA	NA	NA
267	NA	NA	NA	NA	NA	NA	NA	Solyc01g009270	NA	NA	NA	Solyc01g014580	Solyc01g021730	NA	NA	NA	NA	NA	Solyc01g081100	NA	NA	NA	NA	NA	NA	NA	NA	NA	NA	NA	NA	NA	NA	NA	NA	NA	NA	NA	NA	NA	NA	NA	NA	NA	NA	NA	NA	NA	NA
268	NA	NA	NA	NA	NA	NA	NA	Solyc01g009280	NA	NA	NA	Solyc01g014600	Solyc01g021740	NA	NA	NA	NA	NA	Solyc01g081110	NA	NA	NA	NA	NA	NA	NA	NA	NA	NA	NA	NA	NA	NA	NA	NA	NA	NA	NA	NA	NA	NA	NA	NA	NA	NA	NA	NA	NA	NA
269	NA	NA	NA	NA	NA	NA	NA	Solyc01g009290	NA	NA	NA	Solyc01g014610	Solyc01g022740	NA	NA	NA	NA	NA	Solyc01g081120	NA	NA	NA	NA	NA	NA	NA	NA	NA	NA	NA	NA	NA	NA	NA	NA	NA	NA	NA	NA	NA	NA	NA	NA	NA	NA	NA	NA	NA	NA
270	NA	NA	NA	NA	NA	NA	NA	Solyc01g009300	NA	NA	NA	Solyc01g014620	Solyc01g022750	NA	NA	NA	NA	NA	Solyc01g081130	NA	NA	NA	NA	NA	NA	NA	NA	NA	NA	NA	NA	NA	NA	NA	NA	NA	NA	NA	NA	NA	NA	NA	NA	NA	NA	NA	NA	NA	NA
271	NA	NA	NA	NA	NA	NA	NA	Solyc01g009310	NA	NA	NA	Solyc01g014630	Solyc01g022760	NA	NA	NA	NA	NA	Solyc01g081140	NA	NA	NA	NA	NA	NA	NA	NA	NA	NA	NA	NA	NA	NA	NA	NA	NA	NA	NA	NA	NA	NA	NA	NA	NA	NA	NA	NA	NA	NA
272	NA	NA	NA	NA	NA	NA	NA	Solyc01g009320	NA	NA	NA	Solyc01g014640	Solyc01g022770	NA	NA	NA	NA	NA	Solyc01g081150	NA	NA	NA	NA	NA	NA	NA	NA	NA	NA	NA	NA	NA	NA	NA	NA	NA	NA	NA	NA	NA	NA	NA	NA	NA	NA	NA	NA	NA	NA
273	NA	NA	NA	NA	NA	NA	NA	Solyc01g009330	NA	NA	NA	Solyc01g014650	Solyc01g022780	NA	NA	NA	NA	NA	Solyc01g081160	NA	NA	NA	NA	NA	NA	NA	NA	NA	NA	NA	NA	NA	NA	NA	NA	NA	NA	NA	NA	NA	NA	NA	NA	NA	NA	NA	NA	NA	NA
274	NA	NA	NA	NA	NA	NA	NA	Solyc01g009340	NA	NA	NA	Solyc01g014660	Solyc01g022790	NA	NA	NA	NA	NA	Solyc01g081170	NA	NA	NA	NA	NA	NA	NA	NA	NA	NA	NA	NA	NA	NA	NA	NA	NA	NA	NA	NA	NA	NA	NA	NA	NA	NA	NA	NA	NA	NA
275	NA	NA	NA	NA	NA	NA	NA	Solyc01g009350	NA	NA	NA	Solyc01g014670	Solyc01g028800	NA	NA	NA	NA	NA	Solyc01g081180	NA	NA	NA	NA	NA	NA	NA	NA	NA	NA	NA	NA	NA	NA	NA	NA	NA	NA	NA	NA	NA	NA	NA	NA	NA	NA	NA	NA	NA	NA
276	NA	NA	NA	NA	NA	NA	NA	Solyc01g009360	NA	NA	NA	Solyc01g014680	Solyc01g028810	NA	NA	NA	NA	NA	Solyc01g081190	NA	NA	NA	NA	NA	NA	NA	NA	NA	NA	NA	NA	NA	NA	NA	NA	NA	NA	NA	NA	NA	NA	NA	NA	NA	NA	NA	NA	NA	NA
277	NA	NA	NA	NA	NA	NA	NA	Solyc01g009370	NA	NA	NA	Solyc01g014690	Solyc01g028830	NA	NA	NA	NA	NA	Solyc01g081200	NA	NA	NA	NA	NA	NA	NA	NA	NA	NA	NA	NA	NA	NA	NA	NA	NA	NA	NA	NA	NA	NA	NA	NA	NA	NA	NA	NA	NA	NA
278	NA	NA	NA	NA	NA	NA	NA	Solyc01g009380	NA	NA	NA	Solyc01g014700	Solyc01g028840	NA	NA	NA	NA	NA	Solyc01g081210	NA	NA	NA	NA	NA	NA	NA	NA	NA	NA	NA	NA	NA	NA	NA	NA	NA	NA	NA	NA	NA	NA	NA	NA	NA	NA	NA	NA	NA	NA
279	NA	NA	NA	NA	NA	NA	NA	Solyc01g009390	NA	NA	NA	Solyc01g014710	Solyc01g028850	NA	NA	NA	NA	NA	Solyc01g081220	NA	NA	NA	NA	NA	NA	NA	NA	NA	NA	NA	NA	NA	NA	NA	NA	NA	NA	NA	NA	NA	NA	NA	NA	NA	NA	NA	NA	NA	NA
280	NA	NA	NA	NA	NA	NA	NA	Solyc01g009400	NA	NA	NA	Solyc01g014720	Solyc01g028860	NA	NA	NA	NA	NA	Solyc01g081230	NA	NA	NA	NA	NA	NA	NA	NA	NA	NA	NA	NA	NA	NA	NA	NA	NA	NA	NA	NA	NA	NA	NA	NA	NA	NA	NA	NA	NA	NA
281	NA	NA	NA	NA	NA	NA	NA	Solyc01g009410	NA	NA	NA	Solyc01g014730	Solyc01g028870	NA	NA	NA	NA	NA	Solyc01g081240	NA	NA	NA	NA	NA	NA	NA	NA	NA	NA	NA	NA	NA	NA	NA	NA	NA	NA	NA	NA	NA	NA	NA	NA	NA	NA	NA	NA	NA	NA
282	NA	NA	NA	NA	NA	NA	NA	NA	NA	NA	NA	Solyc01g014740	Solyc01g028880	NA	NA	NA	NA	NA	Solyc01g081250	NA	NA	NA	NA	NA	NA	NA	NA	NA	NA	NA	NA	NA	NA	NA	NA	NA	NA	NA	NA	NA	NA	NA	NA	NA	NA	NA	NA	NA	NA
283	NA	NA	NA	NA	NA	NA	NA	NA	NA	NA	NA	Solyc01g014760	Solyc01g028890	NA	NA	NA	NA	NA	Solyc01g081260	NA	NA	NA	NA	NA	NA	NA	NA	NA	NA	NA	NA	NA	NA	NA	NA	NA	NA	NA	NA	NA	NA	NA	NA	NA	NA	NA	NA	NA	NA
284	NA	NA	NA	NA	NA	NA	NA	NA	NA	NA	NA	Solyc01g014770	Solyc01g028900	NA	NA	NA	NA	NA	Solyc01g081270	NA	NA	NA	NA	NA	NA	NA	NA	NA	NA	NA	NA	NA	NA	NA	NA	NA	NA	NA	NA	NA	NA	NA	NA	NA	NA	NA	NA	NA	NA
285	NA	NA	NA	NA	NA	NA	NA	NA	NA	NA	NA	Solyc01g014780	Solyc01g028910	NA	NA	NA	NA	NA	Solyc01g081280	NA	NA	NA	NA	NA	NA	NA	NA	NA	NA	NA	NA	NA	NA	NA	NA	NA	NA	NA	NA	NA	NA	NA	NA	NA	NA	NA	NA	NA	NA
286	NA	NA	NA	NA	NA	NA	NA	NA	NA	NA	NA	Solyc01g014790	Solyc01g028920	NA	NA	NA	NA	NA	Solyc01g081290	NA	NA	NA	NA	NA	NA	NA	NA	NA	NA	NA	NA	NA	NA	NA	NA	NA	NA	NA	NA	NA	NA	NA	NA	NA	NA	NA	NA	NA	NA
287	NA	NA	NA	NA	NA	NA	NA	NA	NA	NA	NA	Solyc01g014800	Solyc01g028930	NA	NA	NA	NA	NA	Solyc01g081300	NA	NA	NA	NA	NA	NA	NA	NA	NA	NA	NA	NA	NA	NA	NA	NA	NA	NA	NA	NA	NA	NA	NA	NA	NA	NA	NA	NA	NA	NA
288	NA	NA	NA	NA	NA	NA	NA	NA	NA	NA	NA	Solyc01g014820	Solyc01g028940	NA	NA	NA	NA	NA	Solyc01g081310	NA	NA	NA	NA	NA	NA	NA	NA	NA	NA	NA	NA	NA	NA	NA	NA	NA	NA	NA	NA	NA	NA	NA	NA	NA	NA	NA	NA	NA	NA
289	NA	NA	NA	NA	NA	NA	NA	NA	NA	NA	NA	Solyc01g014830	Solyc01g028950	NA	NA	NA	NA	NA	Solyc01g081320	NA	NA	NA	NA	NA	NA	NA	NA	NA	NA	NA	NA	NA	NA	NA	NA	NA	NA	NA	NA	NA	NA	NA	NA	NA	NA	NA	NA	NA	NA
290	NA	NA	NA	NA	NA	NA	NA	NA	NA	NA	NA	Solyc01g014840	Solyc01g028960	NA	NA	NA	NA	NA	Solyc01g081330	NA	NA	NA	NA	NA	NA	NA	NA	NA	NA	NA	NA	NA	NA	NA	NA	NA	NA	NA	NA	NA	NA	NA	NA	NA	NA	NA	NA	NA	NA
291	NA	NA	NA	NA	NA	NA	NA	NA	NA	NA	NA	Solyc01g014850	Solyc01g028970	NA	NA	NA	NA	NA	Solyc01g081340	NA	NA	NA	NA	NA	NA	NA	NA	NA	NA	NA	NA	NA	NA	NA	NA	NA	NA	NA	NA	NA	NA	NA	NA	NA	NA	NA	NA	NA	NA
292	NA	NA	NA	NA	NA	NA	NA	NA	NA	NA	NA	Solyc01g014860	Solyc01g028980	NA	NA	NA	NA	NA	Solyc01g081350	NA	NA	NA	NA	NA	NA	NA	NA	NA	NA	NA	NA	NA	NA	NA	NA	NA	NA	NA	NA	NA	NA	NA	NA	NA	NA	NA	NA	NA	NA
293	NA	NA	NA	NA	NA	NA	NA	NA	NA	NA	NA	Solyc01g014870	Solyc01g033980	NA	NA	NA	NA	NA	Solyc01g081360	NA	NA	NA	NA	NA	NA	NA	NA	NA	NA	NA	NA	NA	NA	NA	NA	NA	NA	NA	NA	NA	NA	NA	NA	NA	NA	NA	NA	NA	NA
294	NA	NA	NA	NA	NA	NA	NA	NA	NA	NA	NA	Solyc01g014880	Solyc01g033990	NA	NA	NA	NA	NA	Solyc01g081370	NA	NA	NA	NA	NA	NA	NA	NA	NA	NA	NA	NA	NA	NA	NA	NA	NA	NA	NA	NA	NA	NA	NA	NA	NA	NA	NA	NA	NA	NA
295	NA	NA	NA	NA	NA	NA	NA	NA	NA	NA	NA	Solyc01g014890	Solyc01g034000	NA	NA	NA	NA	NA	Solyc01g081380	NA	NA	NA	NA	NA	NA	NA	NA	NA	NA	NA	NA	NA	NA	NA	NA	NA	NA	NA	NA	NA	NA	NA	NA	NA	NA	NA	NA	NA	NA
296	NA	NA	NA	NA	NA	NA	NA	NA	NA	NA	NA	Solyc01g014900	Solyc01g034010	NA	NA	NA	NA	NA	Solyc01g081390	NA	NA	NA	NA	NA	NA	NA	NA	NA	NA	NA	NA	NA	NA	NA	NA	NA	NA	NA	NA	NA	NA	NA	NA	NA	NA	NA	NA	NA	NA
297	NA	NA	NA	NA	NA	NA	NA	NA	NA	NA	NA	Solyc01g014910	Solyc01g034020	NA	NA	NA	NA	NA	Solyc01g081400	NA	NA	NA	NA	NA	NA	NA	NA	NA	NA	NA	NA	NA	NA	NA	NA	NA	NA	NA	NA	NA	NA	NA	NA	NA	NA	NA	NA	NA	NA
298	NA	NA	NA	NA	NA	NA	NA	NA	NA	NA	NA	Solyc01g014920	Solyc01g034030	NA	NA	NA	NA	NA	Solyc01g081410	NA	NA	NA	NA	NA	NA	NA	NA	NA	NA	NA	NA	NA	NA	NA	NA	NA	NA	NA	NA	NA	NA	NA	NA	NA	NA	NA	NA	NA	NA
299	NA	NA	NA	NA	NA	NA	NA	NA	NA	NA	NA	Solyc01g014930	Solyc01g034040	NA	NA	NA	NA	NA	Solyc01g081420	NA	NA	NA	NA	NA	NA	NA	NA	NA	NA	NA	NA	NA	NA	NA	NA	NA	NA	NA	NA	NA	NA	NA	NA	NA	NA	NA	NA	NA	NA
300	NA	NA	NA	NA	NA	NA	NA	NA	NA	NA	NA	Solyc01g014940	Solyc01g034050	NA	NA	NA	NA	NA	Solyc01g081430	NA	NA	NA	NA	NA	NA	NA	NA	NA	NA	NA	NA	NA	NA	NA	NA	NA	NA	NA	NA	NA	NA	NA	NA	NA	NA	NA	NA	NA	NA
301	NA	NA	NA	NA	NA	NA	NA	NA	NA	NA	NA	Solyc01g014950	Solyc01g034060	NA	NA	NA	NA	NA	Solyc01g081440	NA	NA	NA	NA	NA	NA	NA	NA	NA	NA	NA	NA	NA	NA	NA	NA	NA	NA	NA	NA	NA	NA	NA	NA	NA	NA	NA	NA	NA	NA
302	NA	NA	NA	NA	NA	NA	NA	NA	NA	NA	NA	Solyc01g014960	Solyc01g034070	NA	NA	NA	NA	NA	Solyc01g081450	NA	NA	NA	NA	NA	NA	NA	NA	NA	NA	NA	NA	NA	NA	NA	NA	NA	NA	NA	NA	NA	NA	NA	NA	NA	NA	NA	NA	NA	NA
303	NA	NA	NA	NA	NA	NA	NA	NA	NA	NA	NA	Solyc01g014970	Solyc01g034080	NA	NA	NA	NA	NA	Solyc01g081460	NA	NA	NA	NA	NA	NA	NA	NA	NA	NA	NA	NA	NA	NA	NA	NA	NA	NA	NA	NA	NA	NA	NA	NA	NA	NA	NA	NA	NA	NA
304	NA	NA	NA	NA	NA	NA	NA	NA	NA	NA	NA	Solyc01g014980	Solyc01g034090	NA	NA	NA	NA	NA	Solyc01g081470	NA	NA	NA	NA	NA	NA	NA	NA	NA	NA	NA	NA	NA	NA	NA	NA	NA	NA	NA	NA	NA	NA	NA	NA	NA	NA	NA	NA	NA	NA
305	NA	NA	NA	NA	NA	NA	NA	NA	NA	NA	NA	Solyc01g014990	Solyc01g034100	NA	NA	NA	NA	NA	Solyc01g081480	NA	NA	NA	NA	NA	NA	NA	NA	NA	NA	NA	NA	NA	NA	NA	NA	NA	NA	NA	NA	NA	NA	NA	NA	NA	NA	NA	NA	NA	NA
306	NA	NA	NA	NA	NA	NA	NA	NA	NA	NA	NA	Solyc01g015000	Solyc01g034110	NA	NA	NA	NA	NA	Solyc01g081490	NA	NA	NA	NA	NA	NA	NA	NA	NA	NA	NA	NA	NA	NA	NA	NA	NA	NA	NA	NA	NA	NA	NA	NA	NA	NA	NA	NA	NA	NA
307	NA	NA	NA	NA	NA	NA	NA	NA	NA	NA	NA	Solyc01g015010	Solyc01g034120	NA	NA	NA	NA	NA	Solyc01g081500	NA	NA	NA	NA	NA	NA	NA	NA	NA	NA	NA	NA	NA	NA	NA	NA	NA	NA	NA	NA	NA	NA	NA	NA	NA	NA	NA	NA	NA	NA
308	NA	NA	NA	NA	NA	NA	NA	NA	NA	NA	NA	Solyc01g015020	Solyc01g034130	NA	NA	NA	NA	NA	Solyc01g081510	NA	NA	NA	NA	NA	NA	NA	NA	NA	NA	NA	NA	NA	NA	NA	NA	NA	NA	NA	NA	NA	NA	NA	NA	NA	NA	NA	NA	NA	NA
309	NA	NA	NA	NA	NA	NA	NA	NA	NA	NA	NA	NA	Solyc01g034140	NA	NA	NA	NA	NA	Solyc01g081520	NA	NA	NA	NA	NA	NA	NA	NA	NA	NA	NA	NA	NA	NA	NA	NA	NA	NA	NA	NA	NA	NA	NA	NA	NA	NA	NA	NA	NA	NA
310	NA	NA	NA	NA	NA	NA	NA	NA	NA	NA	NA	NA	Solyc01g034150	NA	NA	NA	NA	NA	Solyc01g081530	NA	NA	NA	NA	NA	NA	NA	NA	NA	NA	NA	NA	NA	NA	NA	NA	NA	NA	NA	NA	NA	NA	NA	NA	NA	NA	NA	NA	NA	NA
311	NA	NA	NA	NA	NA	NA	NA	NA	NA	NA	NA	NA	Solyc01g034160	NA	NA	NA	NA	NA	Solyc01g081540	NA	NA	NA	NA	NA	NA	NA	NA	NA	NA	NA	NA	NA	NA	NA	NA	NA	NA	NA	NA	NA	NA	NA	NA	NA	NA	NA	NA	NA	NA
312	NA	NA	NA	NA	NA	NA	NA	NA	NA	NA	NA	NA	Solyc01g034170	NA	NA	NA	NA	NA	Solyc01g081550	NA	NA	NA	NA	NA	NA	NA	NA	NA	NA	NA	NA	NA	NA	NA	NA	NA	NA	NA	NA	NA	NA	NA	NA	NA	NA	NA	NA	NA	NA
313	NA	NA	NA	NA	NA	NA	NA	NA	NA	NA	NA	NA	Solyc01g034180	NA	NA	NA	NA	NA	Solyc01g081560	NA	NA	NA	NA	NA	NA	NA	NA	NA	NA	NA	NA	NA	NA	NA	NA	NA	NA	NA	NA	NA	NA	NA	NA	NA	NA	NA	NA	NA	NA
314	NA	NA	NA	NA	NA	NA	NA	NA	NA	NA	NA	NA	Solyc01g034190	NA	NA	NA	NA	NA	Solyc01g081570	NA	NA	NA	NA	NA	NA	NA	NA	NA	NA	NA	NA	NA	NA	NA	NA	NA	NA	NA	NA	NA	NA	NA	NA	NA	NA	NA	NA	NA	NA
315	NA	NA	NA	NA	NA	NA	NA	NA	NA	NA	NA	NA	Solyc01g034200	NA	NA	NA	NA	NA	Solyc01g081580	NA	NA	NA	NA	NA	NA	NA	NA	NA	NA	NA	NA	NA	NA	NA	NA	NA	NA	NA	NA	NA	NA	NA	NA	NA	NA	NA	NA	NA	NA
316	NA	NA	NA	NA	NA	NA	NA	NA	NA	NA	NA	NA	Solyc01g034210	NA	NA	NA	NA	NA	Solyc01g081590	NA	NA	NA	NA	NA	NA	NA	NA	NA	NA	NA	NA	NA	NA	NA	NA	NA	NA	NA	NA	NA	NA	NA	NA	NA	NA	NA	NA	NA	NA
317	NA	NA	NA	NA	NA	NA	NA	NA	NA	NA	NA	NA	Solyc01g034220	NA	NA	NA	NA	NA	Solyc01g081600	NA	NA	NA	NA	NA	NA	NA	NA	NA	NA	NA	NA	NA	NA	NA	NA	NA	NA	NA	NA	NA	NA	NA	NA	NA	NA	NA	NA	NA	NA
318	NA	NA	NA	NA	NA	NA	NA	NA	NA	NA	NA	NA	Solyc01g035220	NA	NA	NA	NA	NA	Solyc01g081610	NA	NA	NA	NA	NA	NA	NA	NA	NA	NA	NA	NA	NA	NA	NA	NA	NA	NA	NA	NA	NA	NA	NA	NA	NA	NA	NA	NA	NA	NA
319	NA	NA	NA	NA	NA	NA	NA	NA	NA	NA	NA	NA	Solyc01g038220	NA	NA	NA	NA	NA	Solyc01g081620	NA	NA	NA	NA	NA	NA	NA	NA	NA	NA	NA	NA	NA	NA	NA	NA	NA	NA	NA	NA	NA	NA	NA	NA	NA	NA	NA	NA	NA	NA
320	NA	NA	NA	NA	NA	NA	NA	NA	NA	NA	NA	NA	Solyc01g038230	NA	NA	NA	NA	NA	Solyc01g081630	NA	NA	NA	NA	NA	NA	NA	NA	NA	NA	NA	NA	NA	NA	NA	NA	NA	NA	NA	NA	NA	NA	NA	NA	NA	NA	NA	NA	NA	NA
321	NA	NA	NA	NA	NA	NA	NA	NA	NA	NA	NA	NA	Solyc01g044240	NA	NA	NA	NA	NA	Solyc01g081640	NA	NA	NA	NA	NA	NA	NA	NA	NA	NA	NA	NA	NA	NA	NA	NA	NA	NA	NA	NA	NA	NA	NA	NA	NA	NA	NA	NA	NA	NA
322	NA	NA	NA	NA	NA	NA	NA	NA	NA	NA	NA	NA	Solyc01g044250	NA	NA	NA	NA	NA	Solyc01g086640	NA	NA	NA	NA	NA	NA	NA	NA	NA	NA	NA	NA	NA	NA	NA	NA	NA	NA	NA	NA	NA	NA	NA	NA	NA	NA	NA	NA	NA	NA
323	NA	NA	NA	NA	NA	NA	NA	NA	NA	NA	NA	NA	Solyc01g044270	NA	NA	NA	NA	NA	Solyc01g086650	NA	NA	NA	NA	NA	NA	NA	NA	NA	NA	NA	NA	NA	NA	NA	NA	NA	NA	NA	NA	NA	NA	NA	NA	NA	NA	NA	NA	NA	NA
324	NA	NA	NA	NA	NA	NA	NA	NA	NA	NA	NA	NA	Solyc01g044290	NA	NA	NA	NA	NA	Solyc01g086660	NA	NA	NA	NA	NA	NA	NA	NA	NA	NA	NA	NA	NA	NA	NA	NA	NA	NA	NA	NA	NA	NA	NA	NA	NA	NA	NA	NA	NA	NA
325	NA	NA	NA	NA	NA	NA	NA	NA	NA	NA	NA	NA	Solyc01g044300	NA	NA	NA	NA	NA	Solyc01g086670	NA	NA	NA	NA	NA	NA	NA	NA	NA	NA	NA	NA	NA	NA	NA	NA	NA	NA	NA	NA	NA	NA	NA	NA	NA	NA	NA	NA	NA	NA
326	NA	NA	NA	NA	NA	NA	NA	NA	NA	NA	NA	NA	Solyc01g044320	NA	NA	NA	NA	NA	Solyc01g086680	NA	NA	NA	NA	NA	NA	NA	NA	NA	NA	NA	NA	NA	NA	NA	NA	NA	NA	NA	NA	NA	NA	NA	NA	NA	NA	NA	NA	NA	NA
327	NA	NA	NA	NA	NA	NA	NA	NA	NA	NA	NA	NA	Solyc01g044330	NA	NA	NA	NA	NA	Solyc01g086690	NA	NA	NA	NA	NA	NA	NA	NA	NA	NA	NA	NA	NA	NA	NA	NA	NA	NA	NA	NA	NA	NA	NA	NA	NA	NA	NA	NA	NA	NA
328	NA	NA	NA	NA	NA	NA	NA	NA	NA	NA	NA	NA	Solyc01g044340	NA	NA	NA	NA	NA	Solyc01g086700	NA	NA	NA	NA	NA	NA	NA	NA	NA	NA	NA	NA	NA	NA	NA	NA	NA	NA	NA	NA	NA	NA	NA	NA	NA	NA	NA	NA	NA	NA
329	NA	NA	NA	NA	NA	NA	NA	NA	NA	NA	NA	NA	Solyc01g044350	NA	NA	NA	NA	NA	Solyc01g086710	NA	NA	NA	NA	NA	NA	NA	NA	NA	NA	NA	NA	NA	NA	NA	NA	NA	NA	NA	NA	NA	NA	NA	NA	NA	NA	NA	NA	NA	NA
330	NA	NA	NA	NA	NA	NA	NA	NA	NA	NA	NA	NA	Solyc01g044360	NA	NA	NA	NA	NA	Solyc01g086720	NA	NA	NA	NA	NA	NA	NA	NA	NA	NA	NA	NA	NA	NA	NA	NA	NA	NA	NA	NA	NA	NA	NA	NA	NA	NA	NA	NA	NA	NA
331	NA	NA	NA	NA	NA	NA	NA	NA	NA	NA	NA	NA	Solyc01g044370	NA	NA	NA	NA	NA	Solyc01g086730	NA	NA	NA	NA	NA	NA	NA	NA	NA	NA	NA	NA	NA	NA	NA	NA	NA	NA	NA	NA	NA	NA	NA	NA	NA	NA	NA	NA	NA	NA
332	NA	NA	NA	NA	NA	NA	NA	NA	NA	NA	NA	NA	Solyc01g044380	NA	NA	NA	NA	NA	Solyc01g086740	NA	NA	NA	NA	NA	NA	NA	NA	NA	NA	NA	NA	NA	NA	NA	NA	NA	NA	NA	NA	NA	NA	NA	NA	NA	NA	NA	NA	NA	NA
333	NA	NA	NA	NA	NA	NA	NA	NA	NA	NA	NA	NA	Solyc01g044390	NA	NA	NA	NA	NA	Solyc01g086750	NA	NA	NA	NA	NA	NA	NA	NA	NA	NA	NA	NA	NA	NA	NA	NA	NA	NA	NA	NA	NA	NA	NA	NA	NA	NA	NA	NA	NA	NA
334	NA	NA	NA	NA	NA	NA	NA	NA	NA	NA	NA	NA	Solyc01g044400	NA	NA	NA	NA	NA	Solyc01g086760	NA	NA	NA	NA	NA	NA	NA	NA	NA	NA	NA	NA	NA	NA	NA	NA	NA	NA	NA	NA	NA	NA	NA	NA	NA	NA	NA	NA	NA	NA
335	NA	NA	NA	NA	NA	NA	NA	NA	NA	NA	NA	NA	Solyc01g044410	NA	NA	NA	NA	NA	Solyc01g086770	NA	NA	NA	NA	NA	NA	NA	NA	NA	NA	NA	NA	NA	NA	NA	NA	NA	NA	NA	NA	NA	NA	NA	NA	NA	NA	NA	NA	NA	NA
336	NA	NA	NA	NA	NA	NA	NA	NA	NA	NA	NA	NA	Solyc01g044420	NA	NA	NA	NA	NA	Solyc01g086780	NA	NA	NA	NA	NA	NA	NA	NA	NA	NA	NA	NA	NA	NA	NA	NA	NA	NA	NA	NA	NA	NA	NA	NA	NA	NA	NA	NA	NA	NA
337	NA	NA	NA	NA	NA	NA	NA	NA	NA	NA	NA	NA	Solyc01g044430	NA	NA	NA	NA	NA	Solyc01g086790	NA	NA	NA	NA	NA	NA	NA	NA	NA	NA	NA	NA	NA	NA	NA	NA	NA	NA	NA	NA	NA	NA	NA	NA	NA	NA	NA	NA	NA	NA
338	NA	NA	NA	NA	NA	NA	NA	NA	NA	NA	NA	NA	Solyc01g044440	NA	NA	NA	NA	NA	Solyc01g086800	NA	NA	NA	NA	NA	NA	NA	NA	NA	NA	NA	NA	NA	NA	NA	NA	NA	NA	NA	NA	NA	NA	NA	NA	NA	NA	NA	NA	NA	NA
339	NA	NA	NA	NA	NA	NA	NA	NA	NA	NA	NA	NA	Solyc01g044460	NA	NA	NA	NA	NA	Solyc01g086810	NA	NA	NA	NA	NA	NA	NA	NA	NA	NA	NA	NA	NA	NA	NA	NA	NA	NA	NA	NA	NA	NA	NA	NA	NA	NA	NA	NA	NA	NA
340	NA	NA	NA	NA	NA	NA	NA	NA	NA	NA	NA	NA	Solyc01g044470	NA	NA	NA	NA	NA	Solyc01g086820	NA	NA	NA	NA	NA	NA	NA	NA	NA	NA	NA	NA	NA	NA	NA	NA	NA	NA	NA	NA	NA	NA	NA	NA	NA	NA	NA	NA	NA	NA
341	NA	NA	NA	NA	NA	NA	NA	NA	NA	NA	NA	NA	Solyc01g044480	NA	NA	NA	NA	NA	Solyc01g086830	NA	NA	NA	NA	NA	NA	NA	NA	NA	NA	NA	NA	NA	NA	NA	NA	NA	NA	NA	NA	NA	NA	NA	NA	NA	NA	NA	NA	NA	NA
342	NA	NA	NA	NA	NA	NA	NA	NA	NA	NA	NA	NA	Solyc01g044490	NA	NA	NA	NA	NA	Solyc01g086840	NA	NA	NA	NA	NA	NA	NA	NA	NA	NA	NA	NA	NA	NA	NA	NA	NA	NA	NA	NA	NA	NA	NA	NA	NA	NA	NA	NA	NA	NA
343	NA	NA	NA	NA	NA	NA	NA	NA	NA	NA	NA	NA	Solyc01g044500	NA	NA	NA	NA	NA	Solyc01g086850	NA	NA	NA	NA	NA	NA	NA	NA	NA	NA	NA	NA	NA	NA	NA	NA	NA	NA	NA	NA	NA	NA	NA	NA	NA	NA	NA	NA	NA	NA
344	NA	NA	NA	NA	NA	NA	NA	NA	NA	NA	NA	NA	Solyc01g044510	NA	NA	NA	NA	NA	Solyc01g086860	NA	NA	NA	NA	NA	NA	NA	NA	NA	NA	NA	NA	NA	NA	NA	NA	NA	NA	NA	NA	NA	NA	NA	NA	NA	NA	NA	NA	NA	NA
345	NA	NA	NA	NA	NA	NA	NA	NA	NA	NA	NA	NA	Solyc01g044520	NA	NA	NA	NA	NA	Solyc01g086870	NA	NA	NA	NA	NA	NA	NA	NA	NA	NA	NA	NA	NA	NA	NA	NA	NA	NA	NA	NA	NA	NA	NA	NA	NA	NA	NA	NA	NA	NA
346	NA	NA	NA	NA	NA	NA	NA	NA	NA	NA	NA	NA	Solyc01g044540	NA	NA	NA	NA	NA	Solyc01g086880	NA	NA	NA	NA	NA	NA	NA	NA	NA	NA	NA	NA	NA	NA	NA	NA	NA	NA	NA	NA	NA	NA	NA	NA	NA	NA	NA	NA	NA	NA
347	NA	NA	NA	NA	NA	NA	NA	NA	NA	NA	NA	NA	Solyc01g044550	NA	NA	NA	NA	NA	Solyc01g086890	NA	NA	NA	NA	NA	NA	NA	NA	NA	NA	NA	NA	NA	NA	NA	NA	NA	NA	NA	NA	NA	NA	NA	NA	NA	NA	NA	NA	NA	NA
348	NA	NA	NA	NA	NA	NA	NA	NA	NA	NA	NA	NA	Solyc01g044560	NA	NA	NA	NA	NA	Solyc01g086900	NA	NA	NA	NA	NA	NA	NA	NA	NA	NA	NA	NA	NA	NA	NA	NA	NA	NA	NA	NA	NA	NA	NA	NA	NA	NA	NA	NA	NA	NA
349	NA	NA	NA	NA	NA	NA	NA	NA	NA	NA	NA	NA	Solyc01g045570	NA	NA	NA	NA	NA	Solyc01g086910	NA	NA	NA	NA	NA	NA	NA	NA	NA	NA	NA	NA	NA	NA	NA	NA	NA	NA	NA	NA	NA	NA	NA	NA	NA	NA	NA	NA	NA	NA
350	NA	NA	NA	NA	NA	NA	NA	NA	NA	NA	NA	NA	Solyc01g045580	NA	NA	NA	NA	NA	Solyc01g086920	NA	NA	NA	NA	NA	NA	NA	NA	NA	NA	NA	NA	NA	NA	NA	NA	NA	NA	NA	NA	NA	NA	NA	NA	NA	NA	NA	NA	NA	NA
351	NA	NA	NA	NA	NA	NA	NA	NA	NA	NA	NA	NA	Solyc01g047580	NA	NA	NA	NA	NA	Solyc01g086930	NA	NA	NA	NA	NA	NA	NA	NA	NA	NA	NA	NA	NA	NA	NA	NA	NA	NA	NA	NA	NA	NA	NA	NA	NA	NA	NA	NA	NA	NA
352	NA	NA	NA	NA	NA	NA	NA	NA	NA	NA	NA	NA	Solyc01g047590	NA	NA	NA	NA	NA	Solyc01g086940	NA	NA	NA	NA	NA	NA	NA	NA	NA	NA	NA	NA	NA	NA	NA	NA	NA	NA	NA	NA	NA	NA	NA	NA	NA	NA	NA	NA	NA	NA
353	NA	NA	NA	NA	NA	NA	NA	NA	NA	NA	NA	NA	Solyc01g048590	NA	NA	NA	NA	NA	Solyc01g086950	NA	NA	NA	NA	NA	NA	NA	NA	NA	NA	NA	NA	NA	NA	NA	NA	NA	NA	NA	NA	NA	NA	NA	NA	NA	NA	NA	NA	NA	NA
354	NA	NA	NA	NA	NA	NA	NA	NA	NA	NA	NA	NA	Solyc01g048600	NA	NA	NA	NA	NA	Solyc01g086960	NA	NA	NA	NA	NA	NA	NA	NA	NA	NA	NA	NA	NA	NA	NA	NA	NA	NA	NA	NA	NA	NA	NA	NA	NA	NA	NA	NA	NA	NA
355	NA	NA	NA	NA	NA	NA	NA	NA	NA	NA	NA	NA	Solyc01g048610	NA	NA	NA	NA	NA	Solyc01g086970	NA	NA	NA	NA	NA	NA	NA	NA	NA	NA	NA	NA	NA	NA	NA	NA	NA	NA	NA	NA	NA	NA	NA	NA	NA	NA	NA	NA	NA	NA
356	NA	NA	NA	NA	NA	NA	NA	NA	NA	NA	NA	NA	Solyc01g049610	NA	NA	NA	NA	NA	Solyc01g086980	NA	NA	NA	NA	NA	NA	NA	NA	NA	NA	NA	NA	NA	NA	NA	NA	NA	NA	NA	NA	NA	NA	NA	NA	NA	NA	NA	NA	NA	NA
357	NA	NA	NA	NA	NA	NA	NA	NA	NA	NA	NA	NA	Solyc01g049630	NA	NA	NA	NA	NA	Solyc01g086990	NA	NA	NA	NA	NA	NA	NA	NA	NA	NA	NA	NA	NA	NA	NA	NA	NA	NA	NA	NA	NA	NA	NA	NA	NA	NA	NA	NA	NA	NA
358	NA	NA	NA	NA	NA	NA	NA	NA	NA	NA	NA	NA	Solyc01g049640	NA	NA	NA	NA	NA	Solyc01g087000	NA	NA	NA	NA	NA	NA	NA	NA	NA	NA	NA	NA	NA	NA	NA	NA	NA	NA	NA	NA	NA	NA	NA	NA	NA	NA	NA	NA	NA	NA
359	NA	NA	NA	NA	NA	NA	NA	NA	NA	NA	NA	NA	Solyc01g049650	NA	NA	NA	NA	NA	Solyc01g087010	NA	NA	NA	NA	NA	NA	NA	NA	NA	NA	NA	NA	NA	NA	NA	NA	NA	NA	NA	NA	NA	NA	NA	NA	NA	NA	NA	NA	NA	NA
360	NA	NA	NA	NA	NA	NA	NA	NA	NA	NA	NA	NA	Solyc01g049660	NA	NA	NA	NA	NA	Solyc01g087020	NA	NA	NA	NA	NA	NA	NA	NA	NA	NA	NA	NA	NA	NA	NA	NA	NA	NA	NA	NA	NA	NA	NA	NA	NA	NA	NA	NA	NA	NA
361	NA	NA	NA	NA	NA	NA	NA	NA	NA	NA	NA	NA	Solyc01g049670	NA	NA	NA	NA	NA	Solyc01g087030	NA	NA	NA	NA	NA	NA	NA	NA	NA	NA	NA	NA	NA	NA	NA	NA	NA	NA	NA	NA	NA	NA	NA	NA	NA	NA	NA	NA	NA	NA
362	NA	NA	NA	NA	NA	NA	NA	NA	NA	NA	NA	NA	Solyc01g049680	NA	NA	NA	NA	NA	Solyc01g087040	NA	NA	NA	NA	NA	NA	NA	NA	NA	NA	NA	NA	NA	NA	NA	NA	NA	NA	NA	NA	NA	NA	NA	NA	NA	NA	NA	NA	NA	NA
363	NA	NA	NA	NA	NA	NA	NA	NA	NA	NA	NA	NA	Solyc01g049690	NA	NA	NA	NA	NA	Solyc01g087050	NA	NA	NA	NA	NA	NA	NA	NA	NA	NA	NA	NA	NA	NA	NA	NA	NA	NA	NA	NA	NA	NA	NA	NA	NA	NA	NA	NA	NA	NA
364	NA	NA	NA	NA	NA	NA	NA	NA	NA	NA	NA	NA	Solyc01g049700	NA	NA	NA	NA	NA	Solyc01g087060	NA	NA	NA	NA	NA	NA	NA	NA	NA	NA	NA	NA	NA	NA	NA	NA	NA	NA	NA	NA	NA	NA	NA	NA	NA	NA	NA	NA	NA	NA
365	NA	NA	NA	NA	NA	NA	NA	NA	NA	NA	NA	NA	Solyc01g049710	NA	NA	NA	NA	NA	Solyc01g087070	NA	NA	NA	NA	NA	NA	NA	NA	NA	NA	NA	NA	NA	NA	NA	NA	NA	NA	NA	NA	NA	NA	NA	NA	NA	NA	NA	NA	NA	NA
366	NA	NA	NA	NA	NA	NA	NA	NA	NA	NA	NA	NA	Solyc01g049720	NA	NA	NA	NA	NA	Solyc01g087080	NA	NA	NA	NA	NA	NA	NA	NA	NA	NA	NA	NA	NA	NA	NA	NA	NA	NA	NA	NA	NA	NA	NA	NA	NA	NA	NA	NA	NA	NA
367	NA	NA	NA	NA	NA	NA	NA	NA	NA	NA	NA	NA	Solyc01g049740	NA	NA	NA	NA	NA	Solyc01g087090	NA	NA	NA	NA	NA	NA	NA	NA	NA	NA	NA	NA	NA	NA	NA	NA	NA	NA	NA	NA	NA	NA	NA	NA	NA	NA	NA	NA	NA	NA
368	NA	NA	NA	NA	NA	NA	NA	NA	NA	NA	NA	NA	Solyc01g049750	NA	NA	NA	NA	NA	Solyc01g087120	NA	NA	NA	NA	NA	NA	NA	NA	NA	NA	NA	NA	NA	NA	NA	NA	NA	NA	NA	NA	NA	NA	NA	NA	NA	NA	NA	NA	NA	NA
369	NA	NA	NA	NA	NA	NA	NA	NA	NA	NA	NA	NA	Solyc01g049760	NA	NA	NA	NA	NA	Solyc01g087130	NA	NA	NA	NA	NA	NA	NA	NA	NA	NA	NA	NA	NA	NA	NA	NA	NA	NA	NA	NA	NA	NA	NA	NA	NA	NA	NA	NA	NA	NA
370	NA	NA	NA	NA	NA	NA	NA	NA	NA	NA	NA	NA	Solyc01g049770	NA	NA	NA	NA	NA	Solyc01g087140	NA	NA	NA	NA	NA	NA	NA	NA	NA	NA	NA	NA	NA	NA	NA	NA	NA	NA	NA	NA	NA	NA	NA	NA	NA	NA	NA	NA	NA	NA
371	NA	NA	NA	NA	NA	NA	NA	NA	NA	NA	NA	NA	Solyc01g049780	NA	NA	NA	NA	NA	Solyc01g087150	NA	NA	NA	NA	NA	NA	NA	NA	NA	NA	NA	NA	NA	NA	NA	NA	NA	NA	NA	NA	NA	NA	NA	NA	NA	NA	NA	NA	NA	NA
372	NA	NA	NA	NA	NA	NA	NA	NA	NA	NA	NA	NA	Solyc01g049790	NA	NA	NA	NA	NA	Solyc01g087160	NA	NA	NA	NA	NA	NA	NA	NA	NA	NA	NA	NA	NA	NA	NA	NA	NA	NA	NA	NA	NA	NA	NA	NA	NA	NA	NA	NA	NA	NA
373	NA	NA	NA	NA	NA	NA	NA	NA	NA	NA	NA	NA	Solyc01g049800	NA	NA	NA	NA	NA	Solyc01g087170	NA	NA	NA	NA	NA	NA	NA	NA	NA	NA	NA	NA	NA	NA	NA	NA	NA	NA	NA	NA	NA	NA	NA	NA	NA	NA	NA	NA	NA	NA
374	NA	NA	NA	NA	NA	NA	NA	NA	NA	NA	NA	NA	Solyc01g049810	NA	NA	NA	NA	NA	Solyc01g087180	NA	NA	NA	NA	NA	NA	NA	NA	NA	NA	NA	NA	NA	NA	NA	NA	NA	NA	NA	NA	NA	NA	NA	NA	NA	NA	NA	NA	NA	NA
375	NA	NA	NA	NA	NA	NA	NA	NA	NA	NA	NA	NA	Solyc01g049820	NA	NA	NA	NA	NA	Solyc01g087190	NA	NA	NA	NA	NA	NA	NA	NA	NA	NA	NA	NA	NA	NA	NA	NA	NA	NA	NA	NA	NA	NA	NA	NA	NA	NA	NA	NA	NA	NA
376	NA	NA	NA	NA	NA	NA	NA	NA	NA	NA	NA	NA	Solyc01g049830	NA	NA	NA	NA	NA	Solyc01g087200	NA	NA	NA	NA	NA	NA	NA	NA	NA	NA	NA	NA	NA	NA	NA	NA	NA	NA	NA	NA	NA	NA	NA	NA	NA	NA	NA	NA	NA	NA
377	NA	NA	NA	NA	NA	NA	NA	NA	NA	NA	NA	NA	Solyc01g049840	NA	NA	NA	NA	NA	Solyc01g087210	NA	NA	NA	NA	NA	NA	NA	NA	NA	NA	NA	NA	NA	NA	NA	NA	NA	NA	NA	NA	NA	NA	NA	NA	NA	NA	NA	NA	NA	NA
378	NA	NA	NA	NA	NA	NA	NA	NA	NA	NA	NA	NA	Solyc01g049850	NA	NA	NA	NA	NA	Solyc01g087230	NA	NA	NA	NA	NA	NA	NA	NA	NA	NA	NA	NA	NA	NA	NA	NA	NA	NA	NA	NA	NA	NA	NA	NA	NA	NA	NA	NA	NA	NA
379	NA	NA	NA	NA	NA	NA	NA	NA	NA	NA	NA	NA	Solyc01g049860	NA	NA	NA	NA	NA	Solyc01g087240	NA	NA	NA	NA	NA	NA	NA	NA	NA	NA	NA	NA	NA	NA	NA	NA	NA	NA	NA	NA	NA	NA	NA	NA	NA	NA	NA	NA	NA	NA
380	NA	NA	NA	NA	NA	NA	NA	NA	NA	NA	NA	NA	Solyc01g049880	NA	NA	NA	NA	NA	Solyc01g087250	NA	NA	NA	NA	NA	NA	NA	NA	NA	NA	NA	NA	NA	NA	NA	NA	NA	NA	NA	NA	NA	NA	NA	NA	NA	NA	NA	NA	NA	NA
381	NA	NA	NA	NA	NA	NA	NA	NA	NA	NA	NA	NA	Solyc01g049890	NA	NA	NA	NA	NA	Solyc01g087260	NA	NA	NA	NA	NA	NA	NA	NA	NA	NA	NA	NA	NA	NA	NA	NA	NA	NA	NA	NA	NA	NA	NA	NA	NA	NA	NA	NA	NA	NA
382	NA	NA	NA	NA	NA	NA	NA	NA	NA	NA	NA	NA	Solyc01g049900	NA	NA	NA	NA	NA	Solyc01g087270	NA	NA	NA	NA	NA	NA	NA	NA	NA	NA	NA	NA	NA	NA	NA	NA	NA	NA	NA	NA	NA	NA	NA	NA	NA	NA	NA	NA	NA	NA
383	NA	NA	NA	NA	NA	NA	NA	NA	NA	NA	NA	NA	Solyc01g049910	NA	NA	NA	NA	NA	Solyc01g087280	NA	NA	NA	NA	NA	NA	NA	NA	NA	NA	NA	NA	NA	NA	NA	NA	NA	NA	NA	NA	NA	NA	NA	NA	NA	NA	NA	NA	NA	NA
384	NA	NA	NA	NA	NA	NA	NA	NA	NA	NA	NA	NA	Solyc01g049920	NA	NA	NA	NA	NA	Solyc01g087290	NA	NA	NA	NA	NA	NA	NA	NA	NA	NA	NA	NA	NA	NA	NA	NA	NA	NA	NA	NA	NA	NA	NA	NA	NA	NA	NA	NA	NA	NA
385	NA	NA	NA	NA	NA	NA	NA	NA	NA	NA	NA	NA	Solyc01g049930	NA	NA	NA	NA	NA	Solyc01g087320	NA	NA	NA	NA	NA	NA	NA	NA	NA	NA	NA	NA	NA	NA	NA	NA	NA	NA	NA	NA	NA	NA	NA	NA	NA	NA	NA	NA	NA	NA
386	NA	NA	NA	NA	NA	NA	NA	NA	NA	NA	NA	NA	Solyc01g049950	NA	NA	NA	NA	NA	Solyc01g087300	NA	NA	NA	NA	NA	NA	NA	NA	NA	NA	NA	NA	NA	NA	NA	NA	NA	NA	NA	NA	NA	NA	NA	NA	NA	NA	NA	NA	NA	NA
387	NA	NA	NA	NA	NA	NA	NA	NA	NA	NA	NA	NA	Solyc01g049960	NA	NA	NA	NA	NA	Solyc01g087310	NA	NA	NA	NA	NA	NA	NA	NA	NA	NA	NA	NA	NA	NA	NA	NA	NA	NA	NA	NA	NA	NA	NA	NA	NA	NA	NA	NA	NA	NA
388	NA	NA	NA	NA	NA	NA	NA	NA	NA	NA	NA	NA	Solyc01g049970	NA	NA	NA	NA	NA	Solyc01g087330	NA	NA	NA	NA	NA	NA	NA	NA	NA	NA	NA	NA	NA	NA	NA	NA	NA	NA	NA	NA	NA	NA	NA	NA	NA	NA	NA	NA	NA	NA
389	NA	NA	NA	NA	NA	NA	NA	NA	NA	NA	NA	NA	Solyc01g049980	NA	NA	NA	NA	NA	Solyc01g087340	NA	NA	NA	NA	NA	NA	NA	NA	NA	NA	NA	NA	NA	NA	NA	NA	NA	NA	NA	NA	NA	NA	NA	NA	NA	NA	NA	NA	NA	NA
390	NA	NA	NA	NA	NA	NA	NA	NA	NA	NA	NA	NA	Solyc01g049990	NA	NA	NA	NA	NA	Solyc01g087350	NA	NA	NA	NA	NA	NA	NA	NA	NA	NA	NA	NA	NA	NA	NA	NA	NA	NA	NA	NA	NA	NA	NA	NA	NA	NA	NA	NA	NA	NA
391	NA	NA	NA	NA	NA	NA	NA	NA	NA	NA	NA	NA	Solyc01g050000	NA	NA	NA	NA	NA	Solyc01g087360	NA	NA	NA	NA	NA	NA	NA	NA	NA	NA	NA	NA	NA	NA	NA	NA	NA	NA	NA	NA	NA	NA	NA	NA	NA	NA	NA	NA	NA	NA
392	NA	NA	NA	NA	NA	NA	NA	NA	NA	NA	NA	NA	Solyc01g050010	NA	NA	NA	NA	NA	Solyc01g087370	NA	NA	NA	NA	NA	NA	NA	NA	NA	NA	NA	NA	NA	NA	NA	NA	NA	NA	NA	NA	NA	NA	NA	NA	NA	NA	NA	NA	NA	NA
393	NA	NA	NA	NA	NA	NA	NA	NA	NA	NA	NA	NA	Solyc01g050020	NA	NA	NA	NA	NA	Solyc01g087380	NA	NA	NA	NA	NA	NA	NA	NA	NA	NA	NA	NA	NA	NA	NA	NA	NA	NA	NA	NA	NA	NA	NA	NA	NA	NA	NA	NA	NA	NA
394	NA	NA	NA	NA	NA	NA	NA	NA	NA	NA	NA	NA	Solyc01g050040	NA	NA	NA	NA	NA	Solyc01g087390	NA	NA	NA	NA	NA	NA	NA	NA	NA	NA	NA	NA	NA	NA	NA	NA	NA	NA	NA	NA	NA	NA	NA	NA	NA	NA	NA	NA	NA	NA
395	NA	NA	NA	NA	NA	NA	NA	NA	NA	NA	NA	NA	Solyc01g050070	NA	NA	NA	NA	NA	Solyc01g087400	NA	NA	NA	NA	NA	NA	NA	NA	NA	NA	NA	NA	NA	NA	NA	NA	NA	NA	NA	NA	NA	NA	NA	NA	NA	NA	NA	NA	NA	NA
396	NA	NA	NA	NA	NA	NA	NA	NA	NA	NA	NA	NA	Solyc01g050050	NA	NA	NA	NA	NA	Solyc01g087410	NA	NA	NA	NA	NA	NA	NA	NA	NA	NA	NA	NA	NA	NA	NA	NA	NA	NA	NA	NA	NA	NA	NA	NA	NA	NA	NA	NA	NA	NA
397	NA	NA	NA	NA	NA	NA	NA	NA	NA	NA	NA	NA	Solyc01g050060	NA	NA	NA	NA	NA	Solyc01g087420	NA	NA	NA	NA	NA	NA	NA	NA	NA	NA	NA	NA	NA	NA	NA	NA	NA	NA	NA	NA	NA	NA	NA	NA	NA	NA	NA	NA	NA	NA
398	NA	NA	NA	NA	NA	NA	NA	NA	NA	NA	NA	NA	Solyc01g050080	NA	NA	NA	NA	NA	Solyc01g087430	NA	NA	NA	NA	NA	NA	NA	NA	NA	NA	NA	NA	NA	NA	NA	NA	NA	NA	NA	NA	NA	NA	NA	NA	NA	NA	NA	NA	NA	NA
399	NA	NA	NA	NA	NA	NA	NA	NA	NA	NA	NA	NA	Solyc01g055160	NA	NA	NA	NA	NA	Solyc01g087440	NA	NA	NA	NA	NA	NA	NA	NA	NA	NA	NA	NA	NA	NA	NA	NA	NA	NA	NA	NA	NA	NA	NA	NA	NA	NA	NA	NA	NA	NA
400	NA	NA	NA	NA	NA	NA	NA	NA	NA	NA	NA	NA	Solyc01g055170	NA	NA	NA	NA	NA	Solyc01g087450	NA	NA	NA	NA	NA	NA	NA	NA	NA	NA	NA	NA	NA	NA	NA	NA	NA	NA	NA	NA	NA	NA	NA	NA	NA	NA	NA	NA	NA	NA
401	NA	NA	NA	NA	NA	NA	NA	NA	NA	NA	NA	NA	Solyc01g055200	NA	NA	NA	NA	NA	Solyc01g087460	NA	NA	NA	NA	NA	NA	NA	NA	NA	NA	NA	NA	NA	NA	NA	NA	NA	NA	NA	NA	NA	NA	NA	NA	NA	NA	NA	NA	NA	NA
402	NA	NA	NA	NA	NA	NA	NA	NA	NA	NA	NA	NA	Solyc01g056200	NA	NA	NA	NA	NA	Solyc01g087470	NA	NA	NA	NA	NA	NA	NA	NA	NA	NA	NA	NA	NA	NA	NA	NA	NA	NA	NA	NA	NA	NA	NA	NA	NA	NA	NA	NA	NA	NA
403	NA	NA	NA	NA	NA	NA	NA	NA	NA	NA	NA	NA	Solyc01g056210	NA	NA	NA	NA	NA	Solyc01g087480	NA	NA	NA	NA	NA	NA	NA	NA	NA	NA	NA	NA	NA	NA	NA	NA	NA	NA	NA	NA	NA	NA	NA	NA	NA	NA	NA	NA	NA	NA
404	NA	NA	NA	NA	NA	NA	NA	NA	NA	NA	NA	NA	Solyc01g056220	NA	NA	NA	NA	NA	Solyc01g087490	NA	NA	NA	NA	NA	NA	NA	NA	NA	NA	NA	NA	NA	NA	NA	NA	NA	NA	NA	NA	NA	NA	NA	NA	NA	NA	NA	NA	NA	NA
405	NA	NA	NA	NA	NA	NA	NA	NA	NA	NA	NA	NA	Solyc01g056230	NA	NA	NA	NA	NA	Solyc01g087500	NA	NA	NA	NA	NA	NA	NA	NA	NA	NA	NA	NA	NA	NA	NA	NA	NA	NA	NA	NA	NA	NA	NA	NA	NA	NA	NA	NA	NA	NA
406	NA	NA	NA	NA	NA	NA	NA	NA	NA	NA	NA	NA	Solyc01g056240	NA	NA	NA	NA	NA	Solyc01g087510	NA	NA	NA	NA	NA	NA	NA	NA	NA	NA	NA	NA	NA	NA	NA	NA	NA	NA	NA	NA	NA	NA	NA	NA	NA	NA	NA	NA	NA	NA
407	NA	NA	NA	NA	NA	NA	NA	NA	NA	NA	NA	NA	Solyc01g056250	NA	NA	NA	NA	NA	Solyc01g087520	NA	NA	NA	NA	NA	NA	NA	NA	NA	NA	NA	NA	NA	NA	NA	NA	NA	NA	NA	NA	NA	NA	NA	NA	NA	NA	NA	NA	NA	NA
408	NA	NA	NA	NA	NA	NA	NA	NA	NA	NA	NA	NA	Solyc01g056260	NA	NA	NA	NA	NA	Solyc01g087530	NA	NA	NA	NA	NA	NA	NA	NA	NA	NA	NA	NA	NA	NA	NA	NA	NA	NA	NA	NA	NA	NA	NA	NA	NA	NA	NA	NA	NA	NA
409	NA	NA	NA	NA	NA	NA	NA	NA	NA	NA	NA	NA	Solyc01g056270	NA	NA	NA	NA	NA	Solyc01g087540	NA	NA	NA	NA	NA	NA	NA	NA	NA	NA	NA	NA	NA	NA	NA	NA	NA	NA	NA	NA	NA	NA	NA	NA	NA	NA	NA	NA	NA	NA
410	NA	NA	NA	NA	NA	NA	NA	NA	NA	NA	NA	NA	Solyc01g056280	NA	NA	NA	NA	NA	Solyc01g087550	NA	NA	NA	NA	NA	NA	NA	NA	NA	NA	NA	NA	NA	NA	NA	NA	NA	NA	NA	NA	NA	NA	NA	NA	NA	NA	NA	NA	NA	NA
411	NA	NA	NA	NA	NA	NA	NA	NA	NA	NA	NA	NA	Solyc01g056290	NA	NA	NA	NA	NA	Solyc01g087560	NA	NA	NA	NA	NA	NA	NA	NA	NA	NA	NA	NA	NA	NA	NA	NA	NA	NA	NA	NA	NA	NA	NA	NA	NA	NA	NA	NA	NA	NA
412	NA	NA	NA	NA	NA	NA	NA	NA	NA	NA	NA	NA	Solyc01g056300	NA	NA	NA	NA	NA	Solyc01g087570	NA	NA	NA	NA	NA	NA	NA	NA	NA	NA	NA	NA	NA	NA	NA	NA	NA	NA	NA	NA	NA	NA	NA	NA	NA	NA	NA	NA	NA	NA
413	NA	NA	NA	NA	NA	NA	NA	NA	NA	NA	NA	NA	Solyc01g056310	NA	NA	NA	NA	NA	Solyc01g087580	NA	NA	NA	NA	NA	NA	NA	NA	NA	NA	NA	NA	NA	NA	NA	NA	NA	NA	NA	NA	NA	NA	NA	NA	NA	NA	NA	NA	NA	NA
414	NA	NA	NA	NA	NA	NA	NA	NA	NA	NA	NA	NA	Solyc01g056320	NA	NA	NA	NA	NA	Solyc01g087590	NA	NA	NA	NA	NA	NA	NA	NA	NA	NA	NA	NA	NA	NA	NA	NA	NA	NA	NA	NA	NA	NA	NA	NA	NA	NA	NA	NA	NA	NA
415	NA	NA	NA	NA	NA	NA	NA	NA	NA	NA	NA	NA	Solyc01g056330	NA	NA	NA	NA	NA	Solyc01g087600	NA	NA	NA	NA	NA	NA	NA	NA	NA	NA	NA	NA	NA	NA	NA	NA	NA	NA	NA	NA	NA	NA	NA	NA	NA	NA	NA	NA	NA	NA
416	NA	NA	NA	NA	NA	NA	NA	NA	NA	NA	NA	NA	Solyc01g056340	NA	NA	NA	NA	NA	Solyc01g087610	NA	NA	NA	NA	NA	NA	NA	NA	NA	NA	NA	NA	NA	NA	NA	NA	NA	NA	NA	NA	NA	NA	NA	NA	NA	NA	NA	NA	NA	NA
417	NA	NA	NA	NA	NA	NA	NA	NA	NA	NA	NA	NA	Solyc01g056350	NA	NA	NA	NA	NA	Solyc01g087620	NA	NA	NA	NA	NA	NA	NA	NA	NA	NA	NA	NA	NA	NA	NA	NA	NA	NA	NA	NA	NA	NA	NA	NA	NA	NA	NA	NA	NA	NA
418	NA	NA	NA	NA	NA	NA	NA	NA	NA	NA	NA	NA	Solyc01g056360	NA	NA	NA	NA	NA	Solyc01g087630	NA	NA	NA	NA	NA	NA	NA	NA	NA	NA	NA	NA	NA	NA	NA	NA	NA	NA	NA	NA	NA	NA	NA	NA	NA	NA	NA	NA	NA	NA
419	NA	NA	NA	NA	NA	NA	NA	NA	NA	NA	NA	NA	Solyc01g056370	NA	NA	NA	NA	NA	Solyc01g087640	NA	NA	NA	NA	NA	NA	NA	NA	NA	NA	NA	NA	NA	NA	NA	NA	NA	NA	NA	NA	NA	NA	NA	NA	NA	NA	NA	NA	NA	NA
420	NA	NA	NA	NA	NA	NA	NA	NA	NA	NA	NA	NA	Solyc01g056380	NA	NA	NA	NA	NA	Solyc01g087650	NA	NA	NA	NA	NA	NA	NA	NA	NA	NA	NA	NA	NA	NA	NA	NA	NA	NA	NA	NA	NA	NA	NA	NA	NA	NA	NA	NA	NA	NA
421	NA	NA	NA	NA	NA	NA	NA	NA	NA	NA	NA	NA	Solyc01g056390	NA	NA	NA	NA	NA	Solyc01g087660	NA	NA	NA	NA	NA	NA	NA	NA	NA	NA	NA	NA	NA	NA	NA	NA	NA	NA	NA	NA	NA	NA	NA	NA	NA	NA	NA	NA	NA	NA
422	NA	NA	NA	NA	NA	NA	NA	NA	NA	NA	NA	NA	Solyc01g056400	NA	NA	NA	NA	NA	Solyc01g087670	NA	NA	NA	NA	NA	NA	NA	NA	NA	NA	NA	NA	NA	NA	NA	NA	NA	NA	NA	NA	NA	NA	NA	NA	NA	NA	NA	NA	NA	NA
423	NA	NA	NA	NA	NA	NA	NA	NA	NA	NA	NA	NA	Solyc01g056410	NA	NA	NA	NA	NA	Solyc01g087680	NA	NA	NA	NA	NA	NA	NA	NA	NA	NA	NA	NA	NA	NA	NA	NA	NA	NA	NA	NA	NA	NA	NA	NA	NA	NA	NA	NA	NA	NA
424	NA	NA	NA	NA	NA	NA	NA	NA	NA	NA	NA	NA	Solyc01g056420	NA	NA	NA	NA	NA	Solyc01g087690	NA	NA	NA	NA	NA	NA	NA	NA	NA	NA	NA	NA	NA	NA	NA	NA	NA	NA	NA	NA	NA	NA	NA	NA	NA	NA	NA	NA	NA	NA
425	NA	NA	NA	NA	NA	NA	NA	NA	NA	NA	NA	NA	Solyc01g056430	NA	NA	NA	NA	NA	Solyc01g087700	NA	NA	NA	NA	NA	NA	NA	NA	NA	NA	NA	NA	NA	NA	NA	NA	NA	NA	NA	NA	NA	NA	NA	NA	NA	NA	NA	NA	NA	NA
426	NA	NA	NA	NA	NA	NA	NA	NA	NA	NA	NA	NA	Solyc01g056440	NA	NA	NA	NA	NA	Solyc01g087710	NA	NA	NA	NA	NA	NA	NA	NA	NA	NA	NA	NA	NA	NA	NA	NA	NA	NA	NA	NA	NA	NA	NA	NA	NA	NA	NA	NA	NA	NA
427	NA	NA	NA	NA	NA	NA	NA	NA	NA	NA	NA	NA	Solyc01g056450	NA	NA	NA	NA	NA	Solyc01g087720	NA	NA	NA	NA	NA	NA	NA	NA	NA	NA	NA	NA	NA	NA	NA	NA	NA	NA	NA	NA	NA	NA	NA	NA	NA	NA	NA	NA	NA	NA
428	NA	NA	NA	NA	NA	NA	NA	NA	NA	NA	NA	NA	Solyc01g056460	NA	NA	NA	NA	NA	Solyc01g087730	NA	NA	NA	NA	NA	NA	NA	NA	NA	NA	NA	NA	NA	NA	NA	NA	NA	NA	NA	NA	NA	NA	NA	NA	NA	NA	NA	NA	NA	NA
429	NA	NA	NA	NA	NA	NA	NA	NA	NA	NA	NA	NA	Solyc01g056470	NA	NA	NA	NA	NA	Solyc01g087740	NA	NA	NA	NA	NA	NA	NA	NA	NA	NA	NA	NA	NA	NA	NA	NA	NA	NA	NA	NA	NA	NA	NA	NA	NA	NA	NA	NA	NA	NA
430	NA	NA	NA	NA	NA	NA	NA	NA	NA	NA	NA	NA	Solyc01g056480	NA	NA	NA	NA	NA	Solyc01g087750	NA	NA	NA	NA	NA	NA	NA	NA	NA	NA	NA	NA	NA	NA	NA	NA	NA	NA	NA	NA	NA	NA	NA	NA	NA	NA	NA	NA	NA	NA
431	NA	NA	NA	NA	NA	NA	NA	NA	NA	NA	NA	NA	Solyc01g056490	NA	NA	NA	NA	NA	Solyc01g087760	NA	NA	NA	NA	NA	NA	NA	NA	NA	NA	NA	NA	NA	NA	NA	NA	NA	NA	NA	NA	NA	NA	NA	NA	NA	NA	NA	NA	NA	NA
432	NA	NA	NA	NA	NA	NA	NA	NA	NA	NA	NA	NA	Solyc01g056510	NA	NA	NA	NA	NA	Solyc01g087770	NA	NA	NA	NA	NA	NA	NA	NA	NA	NA	NA	NA	NA	NA	NA	NA	NA	NA	NA	NA	NA	NA	NA	NA	NA	NA	NA	NA	NA	NA
433	NA	NA	NA	NA	NA	NA	NA	NA	NA	NA	NA	NA	Solyc01g056520	NA	NA	NA	NA	NA	Solyc01g087780	NA	NA	NA	NA	NA	NA	NA	NA	NA	NA	NA	NA	NA	NA	NA	NA	NA	NA	NA	NA	NA	NA	NA	NA	NA	NA	NA	NA	NA	NA
434	NA	NA	NA	NA	NA	NA	NA	NA	NA	NA	NA	NA	Solyc01g056530	NA	NA	NA	NA	NA	Solyc01g087790	NA	NA	NA	NA	NA	NA	NA	NA	NA	NA	NA	NA	NA	NA	NA	NA	NA	NA	NA	NA	NA	NA	NA	NA	NA	NA	NA	NA	NA	NA
435	NA	NA	NA	NA	NA	NA	NA	NA	NA	NA	NA	NA	Solyc01g056550	NA	NA	NA	NA	NA	Solyc01g087800	NA	NA	NA	NA	NA	NA	NA	NA	NA	NA	NA	NA	NA	NA	NA	NA	NA	NA	NA	NA	NA	NA	NA	NA	NA	NA	NA	NA	NA	NA
436	NA	NA	NA	NA	NA	NA	NA	NA	NA	NA	NA	NA	Solyc01g056560	NA	NA	NA	NA	NA	Solyc01g087810	NA	NA	NA	NA	NA	NA	NA	NA	NA	NA	NA	NA	NA	NA	NA	NA	NA	NA	NA	NA	NA	NA	NA	NA	NA	NA	NA	NA	NA	NA
437	NA	NA	NA	NA	NA	NA	NA	NA	NA	NA	NA	NA	Solyc01g056570	NA	NA	NA	NA	NA	Solyc01g087820	NA	NA	NA	NA	NA	NA	NA	NA	NA	NA	NA	NA	NA	NA	NA	NA	NA	NA	NA	NA	NA	NA	NA	NA	NA	NA	NA	NA	NA	NA
438	NA	NA	NA	NA	NA	NA	NA	NA	NA	NA	NA	NA	Solyc01g056580	NA	NA	NA	NA	NA	Solyc01g087830	NA	NA	NA	NA	NA	NA	NA	NA	NA	NA	NA	NA	NA	NA	NA	NA	NA	NA	NA	NA	NA	NA	NA	NA	NA	NA	NA	NA	NA	NA
439	NA	NA	NA	NA	NA	NA	NA	NA	NA	NA	NA	NA	Solyc01g056590	NA	NA	NA	NA	NA	Solyc01g087840	NA	NA	NA	NA	NA	NA	NA	NA	NA	NA	NA	NA	NA	NA	NA	NA	NA	NA	NA	NA	NA	NA	NA	NA	NA	NA	NA	NA	NA	NA
440	NA	NA	NA	NA	NA	NA	NA	NA	NA	NA	NA	NA	Solyc01g056600	NA	NA	NA	NA	NA	Solyc01g087850	NA	NA	NA	NA	NA	NA	NA	NA	NA	NA	NA	NA	NA	NA	NA	NA	NA	NA	NA	NA	NA	NA	NA	NA	NA	NA	NA	NA	NA	NA
441	NA	NA	NA	NA	NA	NA	NA	NA	NA	NA	NA	NA	Solyc01g056610	NA	NA	NA	NA	NA	Solyc01g087860	NA	NA	NA	NA	NA	NA	NA	NA	NA	NA	NA	NA	NA	NA	NA	NA	NA	NA	NA	NA	NA	NA	NA	NA	NA	NA	NA	NA	NA	NA
442	NA	NA	NA	NA	NA	NA	NA	NA	NA	NA	NA	NA	Solyc01g056620	NA	NA	NA	NA	NA	Solyc01g087870	NA	NA	NA	NA	NA	NA	NA	NA	NA	NA	NA	NA	NA	NA	NA	NA	NA	NA	NA	NA	NA	NA	NA	NA	NA	NA	NA	NA	NA	NA
443	NA	NA	NA	NA	NA	NA	NA	NA	NA	NA	NA	NA	Solyc01g056640	NA	NA	NA	NA	NA	Solyc01g087880	NA	NA	NA	NA	NA	NA	NA	NA	NA	NA	NA	NA	NA	NA	NA	NA	NA	NA	NA	NA	NA	NA	NA	NA	NA	NA	NA	NA	NA	NA
444	NA	NA	NA	NA	NA	NA	NA	NA	NA	NA	NA	NA	Solyc01g056650	NA	NA	NA	NA	NA	Solyc01g087890	NA	NA	NA	NA	NA	NA	NA	NA	NA	NA	NA	NA	NA	NA	NA	NA	NA	NA	NA	NA	NA	NA	NA	NA	NA	NA	NA	NA	NA	NA
445	NA	NA	NA	NA	NA	NA	NA	NA	NA	NA	NA	NA	Solyc01g056660	NA	NA	NA	NA	NA	Solyc01g087900	NA	NA	NA	NA	NA	NA	NA	NA	NA	NA	NA	NA	NA	NA	NA	NA	NA	NA	NA	NA	NA	NA	NA	NA	NA	NA	NA	NA	NA	NA
446	NA	NA	NA	NA	NA	NA	NA	NA	NA	NA	NA	NA	Solyc01g056670	NA	NA	NA	NA	NA	Solyc01g087910	NA	NA	NA	NA	NA	NA	NA	NA	NA	NA	NA	NA	NA	NA	NA	NA	NA	NA	NA	NA	NA	NA	NA	NA	NA	NA	NA	NA	NA	NA
447	NA	NA	NA	NA	NA	NA	NA	NA	NA	NA	NA	NA	Solyc01g056680	NA	NA	NA	NA	NA	Solyc01g087920	NA	NA	NA	NA	NA	NA	NA	NA	NA	NA	NA	NA	NA	NA	NA	NA	NA	NA	NA	NA	NA	NA	NA	NA	NA	NA	NA	NA	NA	NA
448	NA	NA	NA	NA	NA	NA	NA	NA	NA	NA	NA	NA	Solyc01g056690	NA	NA	NA	NA	NA	Solyc01g087930	NA	NA	NA	NA	NA	NA	NA	NA	NA	NA	NA	NA	NA	NA	NA	NA	NA	NA	NA	NA	NA	NA	NA	NA	NA	NA	NA	NA	NA	NA
449	NA	NA	NA	NA	NA	NA	NA	NA	NA	NA	NA	NA	Solyc01g056700	NA	NA	NA	NA	NA	Solyc01g087940	NA	NA	NA	NA	NA	NA	NA	NA	NA	NA	NA	NA	NA	NA	NA	NA	NA	NA	NA	NA	NA	NA	NA	NA	NA	NA	NA	NA	NA	NA
450	NA	NA	NA	NA	NA	NA	NA	NA	NA	NA	NA	NA	Solyc01g056710	NA	NA	NA	NA	NA	Solyc01g087950	NA	NA	NA	NA	NA	NA	NA	NA	NA	NA	NA	NA	NA	NA	NA	NA	NA	NA	NA	NA	NA	NA	NA	NA	NA	NA	NA	NA	NA	NA
451	NA	NA	NA	NA	NA	NA	NA	NA	NA	NA	NA	NA	Solyc01g056720	NA	NA	NA	NA	NA	Solyc01g087960	NA	NA	NA	NA	NA	NA	NA	NA	NA	NA	NA	NA	NA	NA	NA	NA	NA	NA	NA	NA	NA	NA	NA	NA	NA	NA	NA	NA	NA	NA
452	NA	NA	NA	NA	NA	NA	NA	NA	NA	NA	NA	NA	Solyc01g056730	NA	NA	NA	NA	NA	Solyc01g087970	NA	NA	NA	NA	NA	NA	NA	NA	NA	NA	NA	NA	NA	NA	NA	NA	NA	NA	NA	NA	NA	NA	NA	NA	NA	NA	NA	NA	NA	NA
453	NA	NA	NA	NA	NA	NA	NA	NA	NA	NA	NA	NA	Solyc01g056740	NA	NA	NA	NA	NA	Solyc01g087980	NA	NA	NA	NA	NA	NA	NA	NA	NA	NA	NA	NA	NA	NA	NA	NA	NA	NA	NA	NA	NA	NA	NA	NA	NA	NA	NA	NA	NA	NA
454	NA	NA	NA	NA	NA	NA	NA	NA	NA	NA	NA	NA	Solyc01g056750	NA	NA	NA	NA	NA	Solyc01g087990	NA	NA	NA	NA	NA	NA	NA	NA	NA	NA	NA	NA	NA	NA	NA	NA	NA	NA	NA	NA	NA	NA	NA	NA	NA	NA	NA	NA	NA	NA
455	NA	NA	NA	NA	NA	NA	NA	NA	NA	NA	NA	NA	Solyc01g056760	NA	NA	NA	NA	NA	Solyc01g088000	NA	NA	NA	NA	NA	NA	NA	NA	NA	NA	NA	NA	NA	NA	NA	NA	NA	NA	NA	NA	NA	NA	NA	NA	NA	NA	NA	NA	NA	NA
456	NA	NA	NA	NA	NA	NA	NA	NA	NA	NA	NA	NA	Solyc01g056770	NA	NA	NA	NA	NA	Solyc01g088010	NA	NA	NA	NA	NA	NA	NA	NA	NA	NA	NA	NA	NA	NA	NA	NA	NA	NA	NA	NA	NA	NA	NA	NA	NA	NA	NA	NA	NA	NA
457	NA	NA	NA	NA	NA	NA	NA	NA	NA	NA	NA	NA	Solyc01g056780	NA	NA	NA	NA	NA	Solyc01g088020	NA	NA	NA	NA	NA	NA	NA	NA	NA	NA	NA	NA	NA	NA	NA	NA	NA	NA	NA	NA	NA	NA	NA	NA	NA	NA	NA	NA	NA	NA
458	NA	NA	NA	NA	NA	NA	NA	NA	NA	NA	NA	NA	Solyc01g056790	NA	NA	NA	NA	NA	Solyc01g088040	NA	NA	NA	NA	NA	NA	NA	NA	NA	NA	NA	NA	NA	NA	NA	NA	NA	NA	NA	NA	NA	NA	NA	NA	NA	NA	NA	NA	NA	NA
459	NA	NA	NA	NA	NA	NA	NA	NA	NA	NA	NA	NA	Solyc01g056800	NA	NA	NA	NA	NA	Solyc01g088030	NA	NA	NA	NA	NA	NA	NA	NA	NA	NA	NA	NA	NA	NA	NA	NA	NA	NA	NA	NA	NA	NA	NA	NA	NA	NA	NA	NA	NA	NA
460	NA	NA	NA	NA	NA	NA	NA	NA	NA	NA	NA	NA	Solyc01g056810	NA	NA	NA	NA	NA	Solyc01g088050	NA	NA	NA	NA	NA	NA	NA	NA	NA	NA	NA	NA	NA	NA	NA	NA	NA	NA	NA	NA	NA	NA	NA	NA	NA	NA	NA	NA	NA	NA
461	NA	NA	NA	NA	NA	NA	NA	NA	NA	NA	NA	NA	Solyc01g056820	NA	NA	NA	NA	NA	Solyc01g088060	NA	NA	NA	NA	NA	NA	NA	NA	NA	NA	NA	NA	NA	NA	NA	NA	NA	NA	NA	NA	NA	NA	NA	NA	NA	NA	NA	NA	NA	NA
462	NA	NA	NA	NA	NA	NA	NA	NA	NA	NA	NA	NA	Solyc01g056830	NA	NA	NA	NA	NA	Solyc01g088070	NA	NA	NA	NA	NA	NA	NA	NA	NA	NA	NA	NA	NA	NA	NA	NA	NA	NA	NA	NA	NA	NA	NA	NA	NA	NA	NA	NA	NA	NA
463	NA	NA	NA	NA	NA	NA	NA	NA	NA	NA	NA	NA	Solyc01g056840	NA	NA	NA	NA	NA	Solyc01g088080	NA	NA	NA	NA	NA	NA	NA	NA	NA	NA	NA	NA	NA	NA	NA	NA	NA	NA	NA	NA	NA	NA	NA	NA	NA	NA	NA	NA	NA	NA
464	NA	NA	NA	NA	NA	NA	NA	NA	NA	NA	NA	NA	Solyc01g056850	NA	NA	NA	NA	NA	Solyc01g088090	NA	NA	NA	NA	NA	NA	NA	NA	NA	NA	NA	NA	NA	NA	NA	NA	NA	NA	NA	NA	NA	NA	NA	NA	NA	NA	NA	NA	NA	NA
465	NA	NA	NA	NA	NA	NA	NA	NA	NA	NA	NA	NA	Solyc01g056860	NA	NA	NA	NA	NA	Solyc01g088100	NA	NA	NA	NA	NA	NA	NA	NA	NA	NA	NA	NA	NA	NA	NA	NA	NA	NA	NA	NA	NA	NA	NA	NA	NA	NA	NA	NA	NA	NA
466	NA	NA	NA	NA	NA	NA	NA	NA	NA	NA	NA	NA	Solyc01g056870	NA	NA	NA	NA	NA	Solyc01g088110	NA	NA	NA	NA	NA	NA	NA	NA	NA	NA	NA	NA	NA	NA	NA	NA	NA	NA	NA	NA	NA	NA	NA	NA	NA	NA	NA	NA	NA	NA
467	NA	NA	NA	NA	NA	NA	NA	NA	NA	NA	NA	NA	Solyc01g056880	NA	NA	NA	NA	NA	Solyc01g088120	NA	NA	NA	NA	NA	NA	NA	NA	NA	NA	NA	NA	NA	NA	NA	NA	NA	NA	NA	NA	NA	NA	NA	NA	NA	NA	NA	NA	NA	NA
468	NA	NA	NA	NA	NA	NA	NA	NA	NA	NA	NA	NA	Solyc01g056890	NA	NA	NA	NA	NA	Solyc01g088130	NA	NA	NA	NA	NA	NA	NA	NA	NA	NA	NA	NA	NA	NA	NA	NA	NA	NA	NA	NA	NA	NA	NA	NA	NA	NA	NA	NA	NA	NA
469	NA	NA	NA	NA	NA	NA	NA	NA	NA	NA	NA	NA	Solyc01g056900	NA	NA	NA	NA	NA	Solyc01g088140	NA	NA	NA	NA	NA	NA	NA	NA	NA	NA	NA	NA	NA	NA	NA	NA	NA	NA	NA	NA	NA	NA	NA	NA	NA	NA	NA	NA	NA	NA
470	NA	NA	NA	NA	NA	NA	NA	NA	NA	NA	NA	NA	Solyc01g056910	NA	NA	NA	NA	NA	Solyc01g088150	NA	NA	NA	NA	NA	NA	NA	NA	NA	NA	NA	NA	NA	NA	NA	NA	NA	NA	NA	NA	NA	NA	NA	NA	NA	NA	NA	NA	NA	NA
471	NA	NA	NA	NA	NA	NA	NA	NA	NA	NA	NA	NA	Solyc01g056930	NA	NA	NA	NA	NA	Solyc01g088160	NA	NA	NA	NA	NA	NA	NA	NA	NA	NA	NA	NA	NA	NA	NA	NA	NA	NA	NA	NA	NA	NA	NA	NA	NA	NA	NA	NA	NA	NA
472	NA	NA	NA	NA	NA	NA	NA	NA	NA	NA	NA	NA	Solyc01g056940	NA	NA	NA	NA	NA	Solyc01g088170	NA	NA	NA	NA	NA	NA	NA	NA	NA	NA	NA	NA	NA	NA	NA	NA	NA	NA	NA	NA	NA	NA	NA	NA	NA	NA	NA	NA	NA	NA
473	NA	NA	NA	NA	NA	NA	NA	NA	NA	NA	NA	NA	Solyc01g056950	NA	NA	NA	NA	NA	Solyc01g088180	NA	NA	NA	NA	NA	NA	NA	NA	NA	NA	NA	NA	NA	NA	NA	NA	NA	NA	NA	NA	NA	NA	NA	NA	NA	NA	NA	NA	NA	NA
474	NA	NA	NA	NA	NA	NA	NA	NA	NA	NA	NA	NA	Solyc01g056960	NA	NA	NA	NA	NA	Solyc01g088190	NA	NA	NA	NA	NA	NA	NA	NA	NA	NA	NA	NA	NA	NA	NA	NA	NA	NA	NA	NA	NA	NA	NA	NA	NA	NA	NA	NA	NA	NA
475	NA	NA	NA	NA	NA	NA	NA	NA	NA	NA	NA	NA	Solyc01g056970	NA	NA	NA	NA	NA	Solyc01g088230	NA	NA	NA	NA	NA	NA	NA	NA	NA	NA	NA	NA	NA	NA	NA	NA	NA	NA	NA	NA	NA	NA	NA	NA	NA	NA	NA	NA	NA	NA
476	NA	NA	NA	NA	NA	NA	NA	NA	NA	NA	NA	NA	Solyc01g056980	NA	NA	NA	NA	NA	Solyc01g088200	NA	NA	NA	NA	NA	NA	NA	NA	NA	NA	NA	NA	NA	NA	NA	NA	NA	NA	NA	NA	NA	NA	NA	NA	NA	NA	NA	NA	NA	NA
477	NA	NA	NA	NA	NA	NA	NA	NA	NA	NA	NA	NA	Solyc01g056990	NA	NA	NA	NA	NA	Solyc01g088210	NA	NA	NA	NA	NA	NA	NA	NA	NA	NA	NA	NA	NA	NA	NA	NA	NA	NA	NA	NA	NA	NA	NA	NA	NA	NA	NA	NA	NA	NA
478	NA	NA	NA	NA	NA	NA	NA	NA	NA	NA	NA	NA	Solyc01g057000	NA	NA	NA	NA	NA	Solyc01g088220	NA	NA	NA	NA	NA	NA	NA	NA	NA	NA	NA	NA	NA	NA	NA	NA	NA	NA	NA	NA	NA	NA	NA	NA	NA	NA	NA	NA	NA	NA
479	NA	NA	NA	NA	NA	NA	NA	NA	NA	NA	NA	NA	Solyc01g057010	NA	NA	NA	NA	NA	Solyc01g088240	NA	NA	NA	NA	NA	NA	NA	NA	NA	NA	NA	NA	NA	NA	NA	NA	NA	NA	NA	NA	NA	NA	NA	NA	NA	NA	NA	NA	NA	NA
480	NA	NA	NA	NA	NA	NA	NA	NA	NA	NA	NA	NA	Solyc01g057020	NA	NA	NA	NA	NA	Solyc01g088250	NA	NA	NA	NA	NA	NA	NA	NA	NA	NA	NA	NA	NA	NA	NA	NA	NA	NA	NA	NA	NA	NA	NA	NA	NA	NA	NA	NA	NA	NA
481	NA	NA	NA	NA	NA	NA	NA	NA	NA	NA	NA	NA	Solyc01g057030	NA	NA	NA	NA	NA	Solyc01g088260	NA	NA	NA	NA	NA	NA	NA	NA	NA	NA	NA	NA	NA	NA	NA	NA	NA	NA	NA	NA	NA	NA	NA	NA	NA	NA	NA	NA	NA	NA
482	NA	NA	NA	NA	NA	NA	NA	NA	NA	NA	NA	NA	Solyc01g057040	NA	NA	NA	NA	NA	Solyc01g088270	NA	NA	NA	NA	NA	NA	NA	NA	NA	NA	NA	NA	NA	NA	NA	NA	NA	NA	NA	NA	NA	NA	NA	NA	NA	NA	NA	NA	NA	NA
483	NA	NA	NA	NA	NA	NA	NA	NA	NA	NA	NA	NA	Solyc01g057060	NA	NA	NA	NA	NA	Solyc01g088280	NA	NA	NA	NA	NA	NA	NA	NA	NA	NA	NA	NA	NA	NA	NA	NA	NA	NA	NA	NA	NA	NA	NA	NA	NA	NA	NA	NA	NA	NA
484	NA	NA	NA	NA	NA	NA	NA	NA	NA	NA	NA	NA	Solyc01g057070	NA	NA	NA	NA	NA	Solyc01g088290	NA	NA	NA	NA	NA	NA	NA	NA	NA	NA	NA	NA	NA	NA	NA	NA	NA	NA	NA	NA	NA	NA	NA	NA	NA	NA	NA	NA	NA	NA
485	NA	NA	NA	NA	NA	NA	NA	NA	NA	NA	NA	NA	Solyc01g057080	NA	NA	NA	NA	NA	Solyc01g088300	NA	NA	NA	NA	NA	NA	NA	NA	NA	NA	NA	NA	NA	NA	NA	NA	NA	NA	NA	NA	NA	NA	NA	NA	NA	NA	NA	NA	NA	NA
486	NA	NA	NA	NA	NA	NA	NA	NA	NA	NA	NA	NA	Solyc01g057090	NA	NA	NA	NA	NA	Solyc01g088310	NA	NA	NA	NA	NA	NA	NA	NA	NA	NA	NA	NA	NA	NA	NA	NA	NA	NA	NA	NA	NA	NA	NA	NA	NA	NA	NA	NA	NA	NA
487	NA	NA	NA	NA	NA	NA	NA	NA	NA	NA	NA	NA	Solyc01g057100	NA	NA	NA	NA	NA	Solyc01g088320	NA	NA	NA	NA	NA	NA	NA	NA	NA	NA	NA	NA	NA	NA	NA	NA	NA	NA	NA	NA	NA	NA	NA	NA	NA	NA	NA	NA	NA	NA
488	NA	NA	NA	NA	NA	NA	NA	NA	NA	NA	NA	NA	Solyc01g057110	NA	NA	NA	NA	NA	Solyc01g088330	NA	NA	NA	NA	NA	NA	NA	NA	NA	NA	NA	NA	NA	NA	NA	NA	NA	NA	NA	NA	NA	NA	NA	NA	NA	NA	NA	NA	NA	NA
489	NA	NA	NA	NA	NA	NA	NA	NA	NA	NA	NA	NA	Solyc01g057120	NA	NA	NA	NA	NA	Solyc01g088340	NA	NA	NA	NA	NA	NA	NA	NA	NA	NA	NA	NA	NA	NA	NA	NA	NA	NA	NA	NA	NA	NA	NA	NA	NA	NA	NA	NA	NA	NA
490	NA	NA	NA	NA	NA	NA	NA	NA	NA	NA	NA	NA	Solyc01g057130	NA	NA	NA	NA	NA	Solyc01g088350	NA	NA	NA	NA	NA	NA	NA	NA	NA	NA	NA	NA	NA	NA	NA	NA	NA	NA	NA	NA	NA	NA	NA	NA	NA	NA	NA	NA	NA	NA
491	NA	NA	NA	NA	NA	NA	NA	NA	NA	NA	NA	NA	Solyc01g057140	NA	NA	NA	NA	NA	Solyc01g088360	NA	NA	NA	NA	NA	NA	NA	NA	NA	NA	NA	NA	NA	NA	NA	NA	NA	NA	NA	NA	NA	NA	NA	NA	NA	NA	NA	NA	NA	NA
492	NA	NA	NA	NA	NA	NA	NA	NA	NA	NA	NA	NA	Solyc01g057150	NA	NA	NA	NA	NA	Solyc01g088370	NA	NA	NA	NA	NA	NA	NA	NA	NA	NA	NA	NA	NA	NA	NA	NA	NA	NA	NA	NA	NA	NA	NA	NA	NA	NA	NA	NA	NA	NA
493	NA	NA	NA	NA	NA	NA	NA	NA	NA	NA	NA	NA	Solyc01g057160	NA	NA	NA	NA	NA	Solyc01g088380	NA	NA	NA	NA	NA	NA	NA	NA	NA	NA	NA	NA	NA	NA	NA	NA	NA	NA	NA	NA	NA	NA	NA	NA	NA	NA	NA	NA	NA	NA
494	NA	NA	NA	NA	NA	NA	NA	NA	NA	NA	NA	NA	Solyc01g057170	NA	NA	NA	NA	NA	Solyc01g088390	NA	NA	NA	NA	NA	NA	NA	NA	NA	NA	NA	NA	NA	NA	NA	NA	NA	NA	NA	NA	NA	NA	NA	NA	NA	NA	NA	NA	NA	NA
495	NA	NA	NA	NA	NA	NA	NA	NA	NA	NA	NA	NA	Solyc01g057180	NA	NA	NA	NA	NA	Solyc01g088400	NA	NA	NA	NA	NA	NA	NA	NA	NA	NA	NA	NA	NA	NA	NA	NA	NA	NA	NA	NA	NA	NA	NA	NA	NA	NA	NA	NA	NA	NA
496	NA	NA	NA	NA	NA	NA	NA	NA	NA	NA	NA	NA	Solyc01g057190	NA	NA	NA	NA	NA	Solyc01g088410	NA	NA	NA	NA	NA	NA	NA	NA	NA	NA	NA	NA	NA	NA	NA	NA	NA	NA	NA	NA	NA	NA	NA	NA	NA	NA	NA	NA	NA	NA
497	NA	NA	NA	NA	NA	NA	NA	NA	NA	NA	NA	NA	Solyc01g057200	NA	NA	NA	NA	NA	Solyc01g088420	NA	NA	NA	NA	NA	NA	NA	NA	NA	NA	NA	NA	NA	NA	NA	NA	NA	NA	NA	NA	NA	NA	NA	NA	NA	NA	NA	NA	NA	NA
498	NA	NA	NA	NA	NA	NA	NA	NA	NA	NA	NA	NA	Solyc01g057210	NA	NA	NA	NA	NA	Solyc01g088430	NA	NA	NA	NA	NA	NA	NA	NA	NA	NA	NA	NA	NA	NA	NA	NA	NA	NA	NA	NA	NA	NA	NA	NA	NA	NA	NA	NA	NA	NA
499	NA	NA	NA	NA	NA	NA	NA	NA	NA	NA	NA	NA	Solyc01g057220	NA	NA	NA	NA	NA	Solyc01g088440	NA	NA	NA	NA	NA	NA	NA	NA	NA	NA	NA	NA	NA	NA	NA	NA	NA	NA	NA	NA	NA	NA	NA	NA	NA	NA	NA	NA	NA	NA
500	NA	NA	NA	NA	NA	NA	NA	NA	NA	NA	NA	NA	Solyc01g057240	NA	NA	NA	NA	NA	Solyc01g088450	NA	NA	NA	NA	NA	NA	NA	NA	NA	NA	NA	NA	NA	NA	NA	NA	NA	NA	NA	NA	NA	NA	NA	NA	NA	NA	NA	NA	NA	NA
501	NA	NA	NA	NA	NA	NA	NA	NA	NA	NA	NA	NA	Solyc01g057250	NA	NA	NA	NA	NA	Solyc01g088460	NA	NA	NA	NA	NA	NA	NA	NA	NA	NA	NA	NA	NA	NA	NA	NA	NA	NA	NA	NA	NA	NA	NA	NA	NA	NA	NA	NA	NA	NA
502	NA	NA	NA	NA	NA	NA	NA	NA	NA	NA	NA	NA	Solyc01g057260	NA	NA	NA	NA	NA	Solyc01g088470	NA	NA	NA	NA	NA	NA	NA	NA	NA	NA	NA	NA	NA	NA	NA	NA	NA	NA	NA	NA	NA	NA	NA	NA	NA	NA	NA	NA	NA	NA
503	NA	NA	NA	NA	NA	NA	NA	NA	NA	NA	NA	NA	Solyc01g057270	NA	NA	NA	NA	NA	Solyc01g088480	NA	NA	NA	NA	NA	NA	NA	NA	NA	NA	NA	NA	NA	NA	NA	NA	NA	NA	NA	NA	NA	NA	NA	NA	NA	NA	NA	NA	NA	NA
504	NA	NA	NA	NA	NA	NA	NA	NA	NA	NA	NA	NA	Solyc01g057280	NA	NA	NA	NA	NA	Solyc01g088490	NA	NA	NA	NA	NA	NA	NA	NA	NA	NA	NA	NA	NA	NA	NA	NA	NA	NA	NA	NA	NA	NA	NA	NA	NA	NA	NA	NA	NA	NA
505	NA	NA	NA	NA	NA	NA	NA	NA	NA	NA	NA	NA	Solyc01g057300	NA	NA	NA	NA	NA	Solyc01g088500	NA	NA	NA	NA	NA	NA	NA	NA	NA	NA	NA	NA	NA	NA	NA	NA	NA	NA	NA	NA	NA	NA	NA	NA	NA	NA	NA	NA	NA	NA
506	NA	NA	NA	NA	NA	NA	NA	NA	NA	NA	NA	NA	Solyc01g057310	NA	NA	NA	NA	NA	Solyc01g088510	NA	NA	NA	NA	NA	NA	NA	NA	NA	NA	NA	NA	NA	NA	NA	NA	NA	NA	NA	NA	NA	NA	NA	NA	NA	NA	NA	NA	NA	NA
507	NA	NA	NA	NA	NA	NA	NA	NA	NA	NA	NA	NA	Solyc01g057320	NA	NA	NA	NA	NA	Solyc01g088520	NA	NA	NA	NA	NA	NA	NA	NA	NA	NA	NA	NA	NA	NA	NA	NA	NA	NA	NA	NA	NA	NA	NA	NA	NA	NA	NA	NA	NA	NA
508	NA	NA	NA	NA	NA	NA	NA	NA	NA	NA	NA	NA	Solyc01g057330	NA	NA	NA	NA	NA	Solyc01g088530	NA	NA	NA	NA	NA	NA	NA	NA	NA	NA	NA	NA	NA	NA	NA	NA	NA	NA	NA	NA	NA	NA	NA	NA	NA	NA	NA	NA	NA	NA
509	NA	NA	NA	NA	NA	NA	NA	NA	NA	NA	NA	NA	Solyc01g057340	NA	NA	NA	NA	NA	Solyc01g088540	NA	NA	NA	NA	NA	NA	NA	NA	NA	NA	NA	NA	NA	NA	NA	NA	NA	NA	NA	NA	NA	NA	NA	NA	NA	NA	NA	NA	NA	NA
510	NA	NA	NA	NA	NA	NA	NA	NA	NA	NA	NA	NA	Solyc01g057350	NA	NA	NA	NA	NA	Solyc01g088550	NA	NA	NA	NA	NA	NA	NA	NA	NA	NA	NA	NA	NA	NA	NA	NA	NA	NA	NA	NA	NA	NA	NA	NA	NA	NA	NA	NA	NA	NA
511	NA	NA	NA	NA	NA	NA	NA	NA	NA	NA	NA	NA	Solyc01g057360	NA	NA	NA	NA	NA	Solyc01g088560	NA	NA	NA	NA	NA	NA	NA	NA	NA	NA	NA	NA	NA	NA	NA	NA	NA	NA	NA	NA	NA	NA	NA	NA	NA	NA	NA	NA	NA	NA
512	NA	NA	NA	NA	NA	NA	NA	NA	NA	NA	NA	NA	Solyc01g057370	NA	NA	NA	NA	NA	Solyc01g088570	NA	NA	NA	NA	NA	NA	NA	NA	NA	NA	NA	NA	NA	NA	NA	NA	NA	NA	NA	NA	NA	NA	NA	NA	NA	NA	NA	NA	NA	NA
513	NA	NA	NA	NA	NA	NA	NA	NA	NA	NA	NA	NA	Solyc01g057380	NA	NA	NA	NA	NA	Solyc01g088580	NA	NA	NA	NA	NA	NA	NA	NA	NA	NA	NA	NA	NA	NA	NA	NA	NA	NA	NA	NA	NA	NA	NA	NA	NA	NA	NA	NA	NA	NA
514	NA	NA	NA	NA	NA	NA	NA	NA	NA	NA	NA	NA	Solyc01g057390	NA	NA	NA	NA	NA	Solyc01g088590	NA	NA	NA	NA	NA	NA	NA	NA	NA	NA	NA	NA	NA	NA	NA	NA	NA	NA	NA	NA	NA	NA	NA	NA	NA	NA	NA	NA	NA	NA
515	NA	NA	NA	NA	NA	NA	NA	NA	NA	NA	NA	NA	Solyc01g057400	NA	NA	NA	NA	NA	Solyc01g088600	NA	NA	NA	NA	NA	NA	NA	NA	NA	NA	NA	NA	NA	NA	NA	NA	NA	NA	NA	NA	NA	NA	NA	NA	NA	NA	NA	NA	NA	NA
516	NA	NA	NA	NA	NA	NA	NA	NA	NA	NA	NA	NA	Solyc01g057410	NA	NA	NA	NA	NA	Solyc01g088610	NA	NA	NA	NA	NA	NA	NA	NA	NA	NA	NA	NA	NA	NA	NA	NA	NA	NA	NA	NA	NA	NA	NA	NA	NA	NA	NA	NA	NA	NA
517	NA	NA	NA	NA	NA	NA	NA	NA	NA	NA	NA	NA	Solyc01g057420	NA	NA	NA	NA	NA	Solyc01g088620	NA	NA	NA	NA	NA	NA	NA	NA	NA	NA	NA	NA	NA	NA	NA	NA	NA	NA	NA	NA	NA	NA	NA	NA	NA	NA	NA	NA	NA	NA
518	NA	NA	NA	NA	NA	NA	NA	NA	NA	NA	NA	NA	Solyc01g057430	NA	NA	NA	NA	NA	Solyc01g088630	NA	NA	NA	NA	NA	NA	NA	NA	NA	NA	NA	NA	NA	NA	NA	NA	NA	NA	NA	NA	NA	NA	NA	NA	NA	NA	NA	NA	NA	NA
519	NA	NA	NA	NA	NA	NA	NA	NA	NA	NA	NA	NA	Solyc01g057440	NA	NA	NA	NA	NA	Solyc01g088640	NA	NA	NA	NA	NA	NA	NA	NA	NA	NA	NA	NA	NA	NA	NA	NA	NA	NA	NA	NA	NA	NA	NA	NA	NA	NA	NA	NA	NA	NA
520	NA	NA	NA	NA	NA	NA	NA	NA	NA	NA	NA	NA	Solyc01g057450	NA	NA	NA	NA	NA	Solyc01g088650	NA	NA	NA	NA	NA	NA	NA	NA	NA	NA	NA	NA	NA	NA	NA	NA	NA	NA	NA	NA	NA	NA	NA	NA	NA	NA	NA	NA	NA	NA
521	NA	NA	NA	NA	NA	NA	NA	NA	NA	NA	NA	NA	Solyc01g057460	NA	NA	NA	NA	NA	NA	NA	NA	NA	NA	NA	NA	NA	NA	NA	NA	NA	NA	NA	NA	NA	NA	NA	NA	NA	NA	NA	NA	NA	NA	NA	NA	NA	NA	NA	NA
522	NA	NA	NA	NA	NA	NA	NA	NA	NA	NA	NA	NA	Solyc01g057470	NA	NA	NA	NA	NA	NA	NA	NA	NA	NA	NA	NA	NA	NA	NA	NA	NA	NA	NA	NA	NA	NA	NA	NA	NA	NA	NA	NA	NA	NA	NA	NA	NA	NA	NA	NA
523	NA	NA	NA	NA	NA	NA	NA	NA	NA	NA	NA	NA	Solyc01g057480	NA	NA	NA	NA	NA	NA	NA	NA	NA	NA	NA	NA	NA	NA	NA	NA	NA	NA	NA	NA	NA	NA	NA	NA	NA	NA	NA	NA	NA	NA	NA	NA	NA	NA	NA	NA
524	NA	NA	NA	NA	NA	NA	NA	NA	NA	NA	NA	NA	Solyc01g057490	NA	NA	NA	NA	NA	NA	NA	NA	NA	NA	NA	NA	NA	NA	NA	NA	NA	NA	NA	NA	NA	NA	NA	NA	NA	NA	NA	NA	NA	NA	NA	NA	NA	NA	NA	NA
525	NA	NA	NA	NA	NA	NA	NA	NA	NA	NA	NA	NA	Solyc01g057500	NA	NA	NA	NA	NA	NA	NA	NA	NA	NA	NA	NA	NA	NA	NA	NA	NA	NA	NA	NA	NA	NA	NA	NA	NA	NA	NA	NA	NA	NA	NA	NA	NA	NA	NA	NA
526	NA	NA	NA	NA	NA	NA	NA	NA	NA	NA	NA	NA	Solyc01g057510	NA	NA	NA	NA	NA	NA	NA	NA	NA	NA	NA	NA	NA	NA	NA	NA	NA	NA	NA	NA	NA	NA	NA	NA	NA	NA	NA	NA	NA	NA	NA	NA	NA	NA	NA	NA
527	NA	NA	NA	NA	NA	NA	NA	NA	NA	NA	NA	NA	Solyc01g057520	NA	NA	NA	NA	NA	NA	NA	NA	NA	NA	NA	NA	NA	NA	NA	NA	NA	NA	NA	NA	NA	NA	NA	NA	NA	NA	NA	NA	NA	NA	NA	NA	NA	NA	NA	NA
528	NA	NA	NA	NA	NA	NA	NA	NA	NA	NA	NA	NA	Solyc01g057530	NA	NA	NA	NA	NA	NA	NA	NA	NA	NA	NA	NA	NA	NA	NA	NA	NA	NA	NA	NA	NA	NA	NA	NA	NA	NA	NA	NA	NA	NA	NA	NA	NA	NA	NA	NA
529	NA	NA	NA	NA	NA	NA	NA	NA	NA	NA	NA	NA	Solyc01g057540	NA	NA	NA	NA	NA	NA	NA	NA	NA	NA	NA	NA	NA	NA	NA	NA	NA	NA	NA	NA	NA	NA	NA	NA	NA	NA	NA	NA	NA	NA	NA	NA	NA	NA	NA	NA
530	NA	NA	NA	NA	NA	NA	NA	NA	NA	NA	NA	NA	Solyc01g057550	NA	NA	NA	NA	NA	NA	NA	NA	NA	NA	NA	NA	NA	NA	NA	NA	NA	NA	NA	NA	NA	NA	NA	NA	NA	NA	NA	NA	NA	NA	NA	NA	NA	NA	NA	NA
531	NA	NA	NA	NA	NA	NA	NA	NA	NA	NA	NA	NA	Solyc01g057560	NA	NA	NA	NA	NA	NA	NA	NA	NA	NA	NA	NA	NA	NA	NA	NA	NA	NA	NA	NA	NA	NA	NA	NA	NA	NA	NA	NA	NA	NA	NA	NA	NA	NA	NA	NA
532	NA	NA	NA	NA	NA	NA	NA	NA	NA	NA	NA	NA	Solyc01g057570	NA	NA	NA	NA	NA	NA	NA	NA	NA	NA	NA	NA	NA	NA	NA	NA	NA	NA	NA	NA	NA	NA	NA	NA	NA	NA	NA	NA	NA	NA	NA	NA	NA	NA	NA	NA
533	NA	NA	NA	NA	NA	NA	NA	NA	NA	NA	NA	NA	Solyc01g057580	NA	NA	NA	NA	NA	NA	NA	NA	NA	NA	NA	NA	NA	NA	NA	NA	NA	NA	NA	NA	NA	NA	NA	NA	NA	NA	NA	NA	NA	NA	NA	NA	NA	NA	NA	NA
534	NA	NA	NA	NA	NA	NA	NA	NA	NA	NA	NA	NA	Solyc01g057590	NA	NA	NA	NA	NA	NA	NA	NA	NA	NA	NA	NA	NA	NA	NA	NA	NA	NA	NA	NA	NA	NA	NA	NA	NA	NA	NA	NA	NA	NA	NA	NA	NA	NA	NA	NA
535	NA	NA	NA	NA	NA	NA	NA	NA	NA	NA	NA	NA	Solyc01g057600	NA	NA	NA	NA	NA	NA	NA	NA	NA	NA	NA	NA	NA	NA	NA	NA	NA	NA	NA	NA	NA	NA	NA	NA	NA	NA	NA	NA	NA	NA	NA	NA	NA	NA	NA	NA
536	NA	NA	NA	NA	NA	NA	NA	NA	NA	NA	NA	NA	Solyc01g057610	NA	NA	NA	NA	NA	NA	NA	NA	NA	NA	NA	NA	NA	NA	NA	NA	NA	NA	NA	NA	NA	NA	NA	NA	NA	NA	NA	NA	NA	NA	NA	NA	NA	NA	NA	NA
537	NA	NA	NA	NA	NA	NA	NA	NA	NA	NA	NA	NA	Solyc01g057620	NA	NA	NA	NA	NA	NA	NA	NA	NA	NA	NA	NA	NA	NA	NA	NA	NA	NA	NA	NA	NA	NA	NA	NA	NA	NA	NA	NA	NA	NA	NA	NA	NA	NA	NA	NA
538	NA	NA	NA	NA	NA	NA	NA	NA	NA	NA	NA	NA	Solyc01g057630	NA	NA	NA	NA	NA	NA	NA	NA	NA	NA	NA	NA	NA	NA	NA	NA	NA	NA	NA	NA	NA	NA	NA	NA	NA	NA	NA	NA	NA	NA	NA	NA	NA	NA	NA	NA
539	NA	NA	NA	NA	NA	NA	NA	NA	NA	NA	NA	NA	Solyc01g057640	NA	NA	NA	NA	NA	NA	NA	NA	NA	NA	NA	NA	NA	NA	NA	NA	NA	NA	NA	NA	NA	NA	NA	NA	NA	NA	NA	NA	NA	NA	NA	NA	NA	NA	NA	NA
540	NA	NA	NA	NA	NA	NA	NA	NA	NA	NA	NA	NA	Solyc01g057650	NA	NA	NA	NA	NA	NA	NA	NA	NA	NA	NA	NA	NA	NA	NA	NA	NA	NA	NA	NA	NA	NA	NA	NA	NA	NA	NA	NA	NA	NA	NA	NA	NA	NA	NA	NA
541	NA	NA	NA	NA	NA	NA	NA	NA	NA	NA	NA	NA	Solyc01g057660	NA	NA	NA	NA	NA	NA	NA	NA	NA	NA	NA	NA	NA	NA	NA	NA	NA	NA	NA	NA	NA	NA	NA	NA	NA	NA	NA	NA	NA	NA	NA	NA	NA	NA	NA	NA
542	NA	NA	NA	NA	NA	NA	NA	NA	NA	NA	NA	NA	Solyc01g057670	NA	NA	NA	NA	NA	NA	NA	NA	NA	NA	NA	NA	NA	NA	NA	NA	NA	NA	NA	NA	NA	NA	NA	NA	NA	NA	NA	NA	NA	NA	NA	NA	NA	NA	NA	NA
543	NA	NA	NA	NA	NA	NA	NA	NA	NA	NA	NA	NA	Solyc01g057680	NA	NA	NA	NA	NA	NA	NA	NA	NA	NA	NA	NA	NA	NA	NA	NA	NA	NA	NA	NA	NA	NA	NA	NA	NA	NA	NA	NA	NA	NA	NA	NA	NA	NA	NA	NA
544	NA	NA	NA	NA	NA	NA	NA	NA	NA	NA	NA	NA	Solyc01g057690	NA	NA	NA	NA	NA	NA	NA	NA	NA	NA	NA	NA	NA	NA	NA	NA	NA	NA	NA	NA	NA	NA	NA	NA	NA	NA	NA	NA	NA	NA	NA	NA	NA	NA	NA	NA
545	NA	NA	NA	NA	NA	NA	NA	NA	NA	NA	NA	NA	Solyc01g057700	NA	NA	NA	NA	NA	NA	NA	NA	NA	NA	NA	NA	NA	NA	NA	NA	NA	NA	NA	NA	NA	NA	NA	NA	NA	NA	NA	NA	NA	NA	NA	NA	NA	NA	NA	NA
546	NA	NA	NA	NA	NA	NA	NA	NA	NA	NA	NA	NA	Solyc01g057710	NA	NA	NA	NA	NA	NA	NA	NA	NA	NA	NA	NA	NA	NA	NA	NA	NA	NA	NA	NA	NA	NA	NA	NA	NA	NA	NA	NA	NA	NA	NA	NA	NA	NA	NA	NA
547	NA	NA	NA	NA	NA	NA	NA	NA	NA	NA	NA	NA	Solyc01g057720	NA	NA	NA	NA	NA	NA	NA	NA	NA	NA	NA	NA	NA	NA	NA	NA	NA	NA	NA	NA	NA	NA	NA	NA	NA	NA	NA	NA	NA	NA	NA	NA	NA	NA	NA	NA
548	NA	NA	NA	NA	NA	NA	NA	NA	NA	NA	NA	NA	Solyc01g057730	NA	NA	NA	NA	NA	NA	NA	NA	NA	NA	NA	NA	NA	NA	NA	NA	NA	NA	NA	NA	NA	NA	NA	NA	NA	NA	NA	NA	NA	NA	NA	NA	NA	NA	NA	NA
549	NA	NA	NA	NA	NA	NA	NA	NA	NA	NA	NA	NA	Solyc01g057740	NA	NA	NA	NA	NA	NA	NA	NA	NA	NA	NA	NA	NA	NA	NA	NA	NA	NA	NA	NA	NA	NA	NA	NA	NA	NA	NA	NA	NA	NA	NA	NA	NA	NA	NA	NA
550	NA	NA	NA	NA	NA	NA	NA	NA	NA	NA	NA	NA	Solyc01g057750	NA	NA	NA	NA	NA	NA	NA	NA	NA	NA	NA	NA	NA	NA	NA	NA	NA	NA	NA	NA	NA	NA	NA	NA	NA	NA	NA	NA	NA	NA	NA	NA	NA	NA	NA	NA
551	NA	NA	NA	NA	NA	NA	NA	NA	NA	NA	NA	NA	Solyc01g057760	NA	NA	NA	NA	NA	NA	NA	NA	NA	NA	NA	NA	NA	NA	NA	NA	NA	NA	NA	NA	NA	NA	NA	NA	NA	NA	NA	NA	NA	NA	NA	NA	NA	NA	NA	NA
552	NA	NA	NA	NA	NA	NA	NA	NA	NA	NA	NA	NA	Solyc01g057770	NA	NA	NA	NA	NA	NA	NA	NA	NA	NA	NA	NA	NA	NA	NA	NA	NA	NA	NA	NA	NA	NA	NA	NA	NA	NA	NA	NA	NA	NA	NA	NA	NA	NA	NA	NA
553	NA	NA	NA	NA	NA	NA	NA	NA	NA	NA	NA	NA	Solyc01g057780	NA	NA	NA	NA	NA	NA	NA	NA	NA	NA	NA	NA	NA	NA	NA	NA	NA	NA	NA	NA	NA	NA	NA	NA	NA	NA	NA	NA	NA	NA	NA	NA	NA	NA	NA	NA
554	NA	NA	NA	NA	NA	NA	NA	NA	NA	NA	NA	NA	Solyc01g057790	NA	NA	NA	NA	NA	NA	NA	NA	NA	NA	NA	NA	NA	NA	NA	NA	NA	NA	NA	NA	NA	NA	NA	NA	NA	NA	NA	NA	NA	NA	NA	NA	NA	NA	NA	NA
555	NA	NA	NA	NA	NA	NA	NA	NA	NA	NA	NA	NA	Solyc01g057800	NA	NA	NA	NA	NA	NA	NA	NA	NA	NA	NA	NA	NA	NA	NA	NA	NA	NA	NA	NA	NA	NA	NA	NA	NA	NA	NA	NA	NA	NA	NA	NA	NA	NA	NA	NA
556	NA	NA	NA	NA	NA	NA	NA	NA	NA	NA	NA	NA	Solyc01g057810	NA	NA	NA	NA	NA	NA	NA	NA	NA	NA	NA	NA	NA	NA	NA	NA	NA	NA	NA	NA	NA	NA	NA	NA	NA	NA	NA	NA	NA	NA	NA	NA	NA	NA	NA	NA
557	NA	NA	NA	NA	NA	NA	NA	NA	NA	NA	NA	NA	Solyc01g057820	NA	NA	NA	NA	NA	NA	NA	NA	NA	NA	NA	NA	NA	NA	NA	NA	NA	NA	NA	NA	NA	NA	NA	NA	NA	NA	NA	NA	NA	NA	NA	NA	NA	NA	NA	NA
558	NA	NA	NA	NA	NA	NA	NA	NA	NA	NA	NA	NA	Solyc01g057830	NA	NA	NA	NA	NA	NA	NA	NA	NA	NA	NA	NA	NA	NA	NA	NA	NA	NA	NA	NA	NA	NA	NA	NA	NA	NA	NA	NA	NA	NA	NA	NA	NA	NA	NA	NA
559	NA	NA	NA	NA	NA	NA	NA	NA	NA	NA	NA	NA	Solyc01g057840	NA	NA	NA	NA	NA	NA	NA	NA	NA	NA	NA	NA	NA	NA	NA	NA	NA	NA	NA	NA	NA	NA	NA	NA	NA	NA	NA	NA	NA	NA	NA	NA	NA	NA	NA	NA
560	NA	NA	NA	NA	NA	NA	NA	NA	NA	NA	NA	NA	Solyc01g057850	NA	NA	NA	NA	NA	NA	NA	NA	NA	NA	NA	NA	NA	NA	NA	NA	NA	NA	NA	NA	NA	NA	NA	NA	NA	NA	NA	NA	NA	NA	NA	NA	NA	NA	NA	NA
561	NA	NA	NA	NA	NA	NA	NA	NA	NA	NA	NA	NA	Solyc01g057860	NA	NA	NA	NA	NA	NA	NA	NA	NA	NA	NA	NA	NA	NA	NA	NA	NA	NA	NA	NA	NA	NA	NA	NA	NA	NA	NA	NA	NA	NA	NA	NA	NA	NA	NA	NA
562	NA	NA	NA	NA	NA	NA	NA	NA	NA	NA	NA	NA	Solyc01g057870	NA	NA	NA	NA	NA	NA	NA	NA	NA	NA	NA	NA	NA	NA	NA	NA	NA	NA	NA	NA	NA	NA	NA	NA	NA	NA	NA	NA	NA	NA	NA	NA	NA	NA	NA	NA
563	NA	NA	NA	NA	NA	NA	NA	NA	NA	NA	NA	NA	Solyc01g057880	NA	NA	NA	NA	NA	NA	NA	NA	NA	NA	NA	NA	NA	NA	NA	NA	NA	NA	NA	NA	NA	NA	NA	NA	NA	NA	NA	NA	NA	NA	NA	NA	NA	NA	NA	NA
564	NA	NA	NA	NA	NA	NA	NA	NA	NA	NA	NA	NA	Solyc01g057890	NA	NA	NA	NA	NA	NA	NA	NA	NA	NA	NA	NA	NA	NA	NA	NA	NA	NA	NA	NA	NA	NA	NA	NA	NA	NA	NA	NA	NA	NA	NA	NA	NA	NA	NA	NA
565	NA	NA	NA	NA	NA	NA	NA	NA	NA	NA	NA	NA	Solyc01g057900	NA	NA	NA	NA	NA	NA	NA	NA	NA	NA	NA	NA	NA	NA	NA	NA	NA	NA	NA	NA	NA	NA	NA	NA	NA	NA	NA	NA	NA	NA	NA	NA	NA	NA	NA	NA
566	NA	NA	NA	NA	NA	NA	NA	NA	NA	NA	NA	NA	Solyc01g057910	NA	NA	NA	NA	NA	NA	NA	NA	NA	NA	NA	NA	NA	NA	NA	NA	NA	NA	NA	NA	NA	NA	NA	NA	NA	NA	NA	NA	NA	NA	NA	NA	NA	NA	NA	NA
567	NA	NA	NA	NA	NA	NA	NA	NA	NA	NA	NA	NA	Solyc01g057920	NA	NA	NA	NA	NA	NA	NA	NA	NA	NA	NA	NA	NA	NA	NA	NA	NA	NA	NA	NA	NA	NA	NA	NA	NA	NA	NA	NA	NA	NA	NA	NA	NA	NA	NA	NA
568	NA	NA	NA	NA	NA	NA	NA	NA	NA	NA	NA	NA	Solyc01g057930	NA	NA	NA	NA	NA	NA	NA	NA	NA	NA	NA	NA	NA	NA	NA	NA	NA	NA	NA	NA	NA	NA	NA	NA	NA	NA	NA	NA	NA	NA	NA	NA	NA	NA	NA	NA
569	NA	NA	NA	NA	NA	NA	NA	NA	NA	NA	NA	NA	Solyc01g057940	NA	NA	NA	NA	NA	NA	NA	NA	NA	NA	NA	NA	NA	NA	NA	NA	NA	NA	NA	NA	NA	NA	NA	NA	NA	NA	NA	NA	NA	NA	NA	NA	NA	NA	NA	NA
570	NA	NA	NA	NA	NA	NA	NA	NA	NA	NA	NA	NA	Solyc01g057960	NA	NA	NA	NA	NA	NA	NA	NA	NA	NA	NA	NA	NA	NA	NA	NA	NA	NA	NA	NA	NA	NA	NA	NA	NA	NA	NA	NA	NA	NA	NA	NA	NA	NA	NA	NA
571	NA	NA	NA	NA	NA	NA	NA	NA	NA	NA	NA	NA	Solyc01g057970	NA	NA	NA	NA	NA	NA	NA	NA	NA	NA	NA	NA	NA	NA	NA	NA	NA	NA	NA	NA	NA	NA	NA	NA	NA	NA	NA	NA	NA	NA	NA	NA	NA	NA	NA	NA
572	NA	NA	NA	NA	NA	NA	NA	NA	NA	NA	NA	NA	Solyc01g057980	NA	NA	NA	NA	NA	NA	NA	NA	NA	NA	NA	NA	NA	NA	NA	NA	NA	NA	NA	NA	NA	NA	NA	NA	NA	NA	NA	NA	NA	NA	NA	NA	NA	NA	NA	NA
573	NA	NA	NA	NA	NA	NA	NA	NA	NA	NA	NA	NA	Solyc01g057990	NA	NA	NA	NA	NA	NA	NA	NA	NA	NA	NA	NA	NA	NA	NA	NA	NA	NA	NA	NA	NA	NA	NA	NA	NA	NA	NA	NA	NA	NA	NA	NA	NA	NA	NA	NA
574	NA	NA	NA	NA	NA	NA	NA	NA	NA	NA	NA	NA	Solyc01g058000	NA	NA	NA	NA	NA	NA	NA	NA	NA	NA	NA	NA	NA	NA	NA	NA	NA	NA	NA	NA	NA	NA	NA	NA	NA	NA	NA	NA	NA	NA	NA	NA	NA	NA	NA	NA
575	NA	NA	NA	NA	NA	NA	NA	NA	NA	NA	NA	NA	Solyc01g058010	NA	NA	NA	NA	NA	NA	NA	NA	NA	NA	NA	NA	NA	NA	NA	NA	NA	NA	NA	NA	NA	NA	NA	NA	NA	NA	NA	NA	NA	NA	NA	NA	NA	NA	NA	NA
576	NA	NA	NA	NA	NA	NA	NA	NA	NA	NA	NA	NA	Solyc01g058020	NA	NA	NA	NA	NA	NA	NA	NA	NA	NA	NA	NA	NA	NA	NA	NA	NA	NA	NA	NA	NA	NA	NA	NA	NA	NA	NA	NA	NA	NA	NA	NA	NA	NA	NA	NA
577	NA	NA	NA	NA	NA	NA	NA	NA	NA	NA	NA	NA	Solyc01g058030	NA	NA	NA	NA	NA	NA	NA	NA	NA	NA	NA	NA	NA	NA	NA	NA	NA	NA	NA	NA	NA	NA	NA	NA	NA	NA	NA	NA	NA	NA	NA	NA	NA	NA	NA	NA
578	NA	NA	NA	NA	NA	NA	NA	NA	NA	NA	NA	NA	Solyc01g058040	NA	NA	NA	NA	NA	NA	NA	NA	NA	NA	NA	NA	NA	NA	NA	NA	NA	NA	NA	NA	NA	NA	NA	NA	NA	NA	NA	NA	NA	NA	NA	NA	NA	NA	NA	NA
579	NA	NA	NA	NA	NA	NA	NA	NA	NA	NA	NA	NA	Solyc01g058050	NA	NA	NA	NA	NA	NA	NA	NA	NA	NA	NA	NA	NA	NA	NA	NA	NA	NA	NA	NA	NA	NA	NA	NA	NA	NA	NA	NA	NA	NA	NA	NA	NA	NA	NA	NA
580	NA	NA	NA	NA	NA	NA	NA	NA	NA	NA	NA	NA	Solyc01g058060	NA	NA	NA	NA	NA	NA	NA	NA	NA	NA	NA	NA	NA	NA	NA	NA	NA	NA	NA	NA	NA	NA	NA	NA	NA	NA	NA	NA	NA	NA	NA	NA	NA	NA	NA	NA
581	NA	NA	NA	NA	NA	NA	NA	NA	NA	NA	NA	NA	Solyc01g058070	NA	NA	NA	NA	NA	NA	NA	NA	NA	NA	NA	NA	NA	NA	NA	NA	NA	NA	NA	NA	NA	NA	NA	NA	NA	NA	NA	NA	NA	NA	NA	NA	NA	NA	NA	NA
582	NA	NA	NA	NA	NA	NA	NA	NA	NA	NA	NA	NA	Solyc01g058080	NA	NA	NA	NA	NA	NA	NA	NA	NA	NA	NA	NA	NA	NA	NA	NA	NA	NA	NA	NA	NA	NA	NA	NA	NA	NA	NA	NA	NA	NA	NA	NA	NA	NA	NA	NA
583	NA	NA	NA	NA	NA	NA	NA	NA	NA	NA	NA	NA	Solyc01g058090	NA	NA	NA	NA	NA	NA	NA	NA	NA	NA	NA	NA	NA	NA	NA	NA	NA	NA	NA	NA	NA	NA	NA	NA	NA	NA	NA	NA	NA	NA	NA	NA	NA	NA	NA	NA
584	NA	NA	NA	NA	NA	NA	NA	NA	NA	NA	NA	NA	Solyc01g058100	NA	NA	NA	NA	NA	NA	NA	NA	NA	NA	NA	NA	NA	NA	NA	NA	NA	NA	NA	NA	NA	NA	NA	NA	NA	NA	NA	NA	NA	NA	NA	NA	NA	NA	NA	NA
585	NA	NA	NA	NA	NA	NA	NA	NA	NA	NA	NA	NA	Solyc01g058120	NA	NA	NA	NA	NA	NA	NA	NA	NA	NA	NA	NA	NA	NA	NA	NA	NA	NA	NA	NA	NA	NA	NA	NA	NA	NA	NA	NA	NA	NA	NA	NA	NA	NA	NA	NA
586	NA	NA	NA	NA	NA	NA	NA	NA	NA	NA	NA	NA	Solyc01g058130	NA	NA	NA	NA	NA	NA	NA	NA	NA	NA	NA	NA	NA	NA	NA	NA	NA	NA	NA	NA	NA	NA	NA	NA	NA	NA	NA	NA	NA	NA	NA	NA	NA	NA	NA	NA
587	NA	NA	NA	NA	NA	NA	NA	NA	NA	NA	NA	NA	Solyc01g058140	NA	NA	NA	NA	NA	NA	NA	NA	NA	NA	NA	NA	NA	NA	NA	NA	NA	NA	NA	NA	NA	NA	NA	NA	NA	NA	NA	NA	NA	NA	NA	NA	NA	NA	NA	NA
588	NA	NA	NA	NA	NA	NA	NA	NA	NA	NA	NA	NA	Solyc01g058150	NA	NA	NA	NA	NA	NA	NA	NA	NA	NA	NA	NA	NA	NA	NA	NA	NA	NA	NA	NA	NA	NA	NA	NA	NA	NA	NA	NA	NA	NA	NA	NA	NA	NA	NA	NA
589	NA	NA	NA	NA	NA	NA	NA	NA	NA	NA	NA	NA	Solyc01g058160	NA	NA	NA	NA	NA	NA	NA	NA	NA	NA	NA	NA	NA	NA	NA	NA	NA	NA	NA	NA	NA	NA	NA	NA	NA	NA	NA	NA	NA	NA	NA	NA	NA	NA	NA	NA
590	NA	NA	NA	NA	NA	NA	NA	NA	NA	NA	NA	NA	Solyc01g058170	NA	NA	NA	NA	NA	NA	NA	NA	NA	NA	NA	NA	NA	NA	NA	NA	NA	NA	NA	NA	NA	NA	NA	NA	NA	NA	NA	NA	NA	NA	NA	NA	NA	NA	NA	NA
591	NA	NA	NA	NA	NA	NA	NA	NA	NA	NA	NA	NA	Solyc01g058190	NA	NA	NA	NA	NA	NA	NA	NA	NA	NA	NA	NA	NA	NA	NA	NA	NA	NA	NA	NA	NA	NA	NA	NA	NA	NA	NA	NA	NA	NA	NA	NA	NA	NA	NA	NA
592	NA	NA	NA	NA	NA	NA	NA	NA	NA	NA	NA	NA	Solyc01g058200	NA	NA	NA	NA	NA	NA	NA	NA	NA	NA	NA	NA	NA	NA	NA	NA	NA	NA	NA	NA	NA	NA	NA	NA	NA	NA	NA	NA	NA	NA	NA	NA	NA	NA	NA	NA
593	NA	NA	NA	NA	NA	NA	NA	NA	NA	NA	NA	NA	Solyc01g058210	NA	NA	NA	NA	NA	NA	NA	NA	NA	NA	NA	NA	NA	NA	NA	NA	NA	NA	NA	NA	NA	NA	NA	NA	NA	NA	NA	NA	NA	NA	NA	NA	NA	NA	NA	NA
594	NA	NA	NA	NA	NA	NA	NA	NA	NA	NA	NA	NA	Solyc01g058220	NA	NA	NA	NA	NA	NA	NA	NA	NA	NA	NA	NA	NA	NA	NA	NA	NA	NA	NA	NA	NA	NA	NA	NA	NA	NA	NA	NA	NA	NA	NA	NA	NA	NA	NA	NA
595	NA	NA	NA	NA	NA	NA	NA	NA	NA	NA	NA	NA	Solyc01g058230	NA	NA	NA	NA	NA	NA	NA	NA	NA	NA	NA	NA	NA	NA	NA	NA	NA	NA	NA	NA	NA	NA	NA	NA	NA	NA	NA	NA	NA	NA	NA	NA	NA	NA	NA	NA
596	NA	NA	NA	NA	NA	NA	NA	NA	NA	NA	NA	NA	Solyc01g058240	NA	NA	NA	NA	NA	NA	NA	NA	NA	NA	NA	NA	NA	NA	NA	NA	NA	NA	NA	NA	NA	NA	NA	NA	NA	NA	NA	NA	NA	NA	NA	NA	NA	NA	NA	NA
597	NA	NA	NA	NA	NA	NA	NA	NA	NA	NA	NA	NA	Solyc01g058250	NA	NA	NA	NA	NA	NA	NA	NA	NA	NA	NA	NA	NA	NA	NA	NA	NA	NA	NA	NA	NA	NA	NA	NA	NA	NA	NA	NA	NA	NA	NA	NA	NA	NA	NA	NA
598	NA	NA	NA	NA	NA	NA	NA	NA	NA	NA	NA	NA	Solyc01g058260	NA	NA	NA	NA	NA	NA	NA	NA	NA	NA	NA	NA	NA	NA	NA	NA	NA	NA	NA	NA	NA	NA	NA	NA	NA	NA	NA	NA	NA	NA	NA	NA	NA	NA	NA	NA
599	NA	NA	NA	NA	NA	NA	NA	NA	NA	NA	NA	NA	Solyc01g058270	NA	NA	NA	NA	NA	NA	NA	NA	NA	NA	NA	NA	NA	NA	NA	NA	NA	NA	NA	NA	NA	NA	NA	NA	NA	NA	NA	NA	NA	NA	NA	NA	NA	NA	NA	NA
600	NA	NA	NA	NA	NA	NA	NA	NA	NA	NA	NA	NA	Solyc01g058280	NA	NA	NA	NA	NA	NA	NA	NA	NA	NA	NA	NA	NA	NA	NA	NA	NA	NA	NA	NA	NA	NA	NA	NA	NA	NA	NA	NA	NA	NA	NA	NA	NA	NA	NA	NA
601	NA	NA	NA	NA	NA	NA	NA	NA	NA	NA	NA	NA	Solyc01g058290	NA	NA	NA	NA	NA	NA	NA	NA	NA	NA	NA	NA	NA	NA	NA	NA	NA	NA	NA	NA	NA	NA	NA	NA	NA	NA	NA	NA	NA	NA	NA	NA	NA	NA	NA	NA
602	NA	NA	NA	NA	NA	NA	NA	NA	NA	NA	NA	NA	Solyc01g058300	NA	NA	NA	NA	NA	NA	NA	NA	NA	NA	NA	NA	NA	NA	NA	NA	NA	NA	NA	NA	NA	NA	NA	NA	NA	NA	NA	NA	NA	NA	NA	NA	NA	NA	NA	NA
603	NA	NA	NA	NA	NA	NA	NA	NA	NA	NA	NA	NA	Solyc01g058310	NA	NA	NA	NA	NA	NA	NA	NA	NA	NA	NA	NA	NA	NA	NA	NA	NA	NA	NA	NA	NA	NA	NA	NA	NA	NA	NA	NA	NA	NA	NA	NA	NA	NA	NA	NA
604	NA	NA	NA	NA	NA	NA	NA	NA	NA	NA	NA	NA	Solyc01g058320	NA	NA	NA	NA	NA	NA	NA	NA	NA	NA	NA	NA	NA	NA	NA	NA	NA	NA	NA	NA	NA	NA	NA	NA	NA	NA	NA	NA	NA	NA	NA	NA	NA	NA	NA	NA
605	NA	NA	NA	NA	NA	NA	NA	NA	NA	NA	NA	NA	Solyc01g058330	NA	NA	NA	NA	NA	NA	NA	NA	NA	NA	NA	NA	NA	NA	NA	NA	NA	NA	NA	NA	NA	NA	NA	NA	NA	NA	NA	NA	NA	NA	NA	NA	NA	NA	NA	NA
606	NA	NA	NA	NA	NA	NA	NA	NA	NA	NA	NA	NA	Solyc01g058340	NA	NA	NA	NA	NA	NA	NA	NA	NA	NA	NA	NA	NA	NA	NA	NA	NA	NA	NA	NA	NA	NA	NA	NA	NA	NA	NA	NA	NA	NA	NA	NA	NA	NA	NA	NA
607	NA	NA	NA	NA	NA	NA	NA	NA	NA	NA	NA	NA	Solyc01g058350	NA	NA	NA	NA	NA	NA	NA	NA	NA	NA	NA	NA	NA	NA	NA	NA	NA	NA	NA	NA	NA	NA	NA	NA	NA	NA	NA	NA	NA	NA	NA	NA	NA	NA	NA	NA
608	NA	NA	NA	NA	NA	NA	NA	NA	NA	NA	NA	NA	Solyc01g058360	NA	NA	NA	NA	NA	NA	NA	NA	NA	NA	NA	NA	NA	NA	NA	NA	NA	NA	NA	NA	NA	NA	NA	NA	NA	NA	NA	NA	NA	NA	NA	NA	NA	NA	NA	NA
609	NA	NA	NA	NA	NA	NA	NA	NA	NA	NA	NA	NA	Solyc01g058370	NA	NA	NA	NA	NA	NA	NA	NA	NA	NA	NA	NA	NA	NA	NA	NA	NA	NA	NA	NA	NA	NA	NA	NA	NA	NA	NA	NA	NA	NA	NA	NA	NA	NA	NA	NA
610	NA	NA	NA	NA	NA	NA	NA	NA	NA	NA	NA	NA	Solyc01g058380	NA	NA	NA	NA	NA	NA	NA	NA	NA	NA	NA	NA	NA	NA	NA	NA	NA	NA	NA	NA	NA	NA	NA	NA	NA	NA	NA	NA	NA	NA	NA	NA	NA	NA	NA	NA
611	NA	NA	NA	NA	NA	NA	NA	NA	NA	NA	NA	NA	Solyc01g058390	NA	NA	NA	NA	NA	NA	NA	NA	NA	NA	NA	NA	NA	NA	NA	NA	NA	NA	NA	NA	NA	NA	NA	NA	NA	NA	NA	NA	NA	NA	NA	NA	NA	NA	NA	NA
612	NA	NA	NA	NA	NA	NA	NA	NA	NA	NA	NA	NA	Solyc01g058400	NA	NA	NA	NA	NA	NA	NA	NA	NA	NA	NA	NA	NA	NA	NA	NA	NA	NA	NA	NA	NA	NA	NA	NA	NA	NA	NA	NA	NA	NA	NA	NA	NA	NA	NA	NA
613	NA	NA	NA	NA	NA	NA	NA	NA	NA	NA	NA	NA	Solyc01g058410	NA	NA	NA	NA	NA	NA	NA	NA	NA	NA	NA	NA	NA	NA	NA	NA	NA	NA	NA	NA	NA	NA	NA	NA	NA	NA	NA	NA	NA	NA	NA	NA	NA	NA	NA	NA
614	NA	NA	NA	NA	NA	NA	NA	NA	NA	NA	NA	NA	Solyc01g058420	NA	NA	NA	NA	NA	NA	NA	NA	NA	NA	NA	NA	NA	NA	NA	NA	NA	NA	NA	NA	NA	NA	NA	NA	NA	NA	NA	NA	NA	NA	NA	NA	NA	NA	NA	NA
615	NA	NA	NA	NA	NA	NA	NA	NA	NA	NA	NA	NA	Solyc01g058430	NA	NA	NA	NA	NA	NA	NA	NA	NA	NA	NA	NA	NA	NA	NA	NA	NA	NA	NA	NA	NA	NA	NA	NA	NA	NA	NA	NA	NA	NA	NA	NA	NA	NA	NA	NA
616	NA	NA	NA	NA	NA	NA	NA	NA	NA	NA	NA	NA	Solyc01g058440	NA	NA	NA	NA	NA	NA	NA	NA	NA	NA	NA	NA	NA	NA	NA	NA	NA	NA	NA	NA	NA	NA	NA	NA	NA	NA	NA	NA	NA	NA	NA	NA	NA	NA	NA	NA
617	NA	NA	NA	NA	NA	NA	NA	NA	NA	NA	NA	NA	Solyc01g058450	NA	NA	NA	NA	NA	NA	NA	NA	NA	NA	NA	NA	NA	NA	NA	NA	NA	NA	NA	NA	NA	NA	NA	NA	NA	NA	NA	NA	NA	NA	NA	NA	NA	NA	NA	NA
618	NA	NA	NA	NA	NA	NA	NA	NA	NA	NA	NA	NA	Solyc01g058460	NA	NA	NA	NA	NA	NA	NA	NA	NA	NA	NA	NA	NA	NA	NA	NA	NA	NA	NA	NA	NA	NA	NA	NA	NA	NA	NA	NA	NA	NA	NA	NA	NA	NA	NA	NA
619	NA	NA	NA	NA	NA	NA	NA	NA	NA	NA	NA	NA	Solyc01g058470	NA	NA	NA	NA	NA	NA	NA	NA	NA	NA	NA	NA	NA	NA	NA	NA	NA	NA	NA	NA	NA	NA	NA	NA	NA	NA	NA	NA	NA	NA	NA	NA	NA	NA	NA	NA
620	NA	NA	NA	NA	NA	NA	NA	NA	NA	NA	NA	NA	Solyc01g058480	NA	NA	NA	NA	NA	NA	NA	NA	NA	NA	NA	NA	NA	NA	NA	NA	NA	NA	NA	NA	NA	NA	NA	NA	NA	NA	NA	NA	NA	NA	NA	NA	NA	NA	NA	NA
621	NA	NA	NA	NA	NA	NA	NA	NA	NA	NA	NA	NA	Solyc01g058490	NA	NA	NA	NA	NA	NA	NA	NA	NA	NA	NA	NA	NA	NA	NA	NA	NA	NA	NA	NA	NA	NA	NA	NA	NA	NA	NA	NA	NA	NA	NA	NA	NA	NA	NA	NA
622	NA	NA	NA	NA	NA	NA	NA	NA	NA	NA	NA	NA	Solyc01g058500	NA	NA	NA	NA	NA	NA	NA	NA	NA	NA	NA	NA	NA	NA	NA	NA	NA	NA	NA	NA	NA	NA	NA	NA	NA	NA	NA	NA	NA	NA	NA	NA	NA	NA	NA	NA
623	NA	NA	NA	NA	NA	NA	NA	NA	NA	NA	NA	NA	Solyc01g058510	NA	NA	NA	NA	NA	NA	NA	NA	NA	NA	NA	NA	NA	NA	NA	NA	NA	NA	NA	NA	NA	NA	NA	NA	NA	NA	NA	NA	NA	NA	NA	NA	NA	NA	NA	NA
624	NA	NA	NA	NA	NA	NA	NA	NA	NA	NA	NA	NA	Solyc01g058520	NA	NA	NA	NA	NA	NA	NA	NA	NA	NA	NA	NA	NA	NA	NA	NA	NA	NA	NA	NA	NA	NA	NA	NA	NA	NA	NA	NA	NA	NA	NA	NA	NA	NA	NA	NA
625	NA	NA	NA	NA	NA	NA	NA	NA	NA	NA	NA	NA	Solyc01g058530	NA	NA	NA	NA	NA	NA	NA	NA	NA	NA	NA	NA	NA	NA	NA	NA	NA	NA	NA	NA	NA	NA	NA	NA	NA	NA	NA	NA	NA	NA	NA	NA	NA	NA	NA	NA
626	NA	NA	NA	NA	NA	NA	NA	NA	NA	NA	NA	NA	Solyc01g058540	NA	NA	NA	NA	NA	NA	NA	NA	NA	NA	NA	NA	NA	NA	NA	NA	NA	NA	NA	NA	NA	NA	NA	NA	NA	NA	NA	NA	NA	NA	NA	NA	NA	NA	NA	NA
627	NA	NA	NA	NA	NA	NA	NA	NA	NA	NA	NA	NA	Solyc01g058550	NA	NA	NA	NA	NA	NA	NA	NA	NA	NA	NA	NA	NA	NA	NA	NA	NA	NA	NA	NA	NA	NA	NA	NA	NA	NA	NA	NA	NA	NA	NA	NA	NA	NA	NA	NA
628	NA	NA	NA	NA	NA	NA	NA	NA	NA	NA	NA	NA	Solyc01g058560	NA	NA	NA	NA	NA	NA	NA	NA	NA	NA	NA	NA	NA	NA	NA	NA	NA	NA	NA	NA	NA	NA	NA	NA	NA	NA	NA	NA	NA	NA	NA	NA	NA	NA	NA	NA
629	NA	NA	NA	NA	NA	NA	NA	NA	NA	NA	NA	NA	Solyc01g058570	NA	NA	NA	NA	NA	NA	NA	NA	NA	NA	NA	NA	NA	NA	NA	NA	NA	NA	NA	NA	NA	NA	NA	NA	NA	NA	NA	NA	NA	NA	NA	NA	NA	NA	NA	NA
630	NA	NA	NA	NA	NA	NA	NA	NA	NA	NA	NA	NA	Solyc01g058580	NA	NA	NA	NA	NA	NA	NA	NA	NA	NA	NA	NA	NA	NA	NA	NA	NA	NA	NA	NA	NA	NA	NA	NA	NA	NA	NA	NA	NA	NA	NA	NA	NA	NA	NA	NA
631	NA	NA	NA	NA	NA	NA	NA	NA	NA	NA	NA	NA	Solyc01g058590	NA	NA	NA	NA	NA	NA	NA	NA	NA	NA	NA	NA	NA	NA	NA	NA	NA	NA	NA	NA	NA	NA	NA	NA	NA	NA	NA	NA	NA	NA	NA	NA	NA	NA	NA	NA
632	NA	NA	NA	NA	NA	NA	NA	NA	NA	NA	NA	NA	Solyc01g058600	NA	NA	NA	NA	NA	NA	NA	NA	NA	NA	NA	NA	NA	NA	NA	NA	NA	NA	NA	NA	NA	NA	NA	NA	NA	NA	NA	NA	NA	NA	NA	NA	NA	NA	NA	NA
633	NA	NA	NA	NA	NA	NA	NA	NA	NA	NA	NA	NA	Solyc01g058610	NA	NA	NA	NA	NA	NA	NA	NA	NA	NA	NA	NA	NA	NA	NA	NA	NA	NA	NA	NA	NA	NA	NA	NA	NA	NA	NA	NA	NA	NA	NA	NA	NA	NA	NA	NA
634	NA	NA	NA	NA	NA	NA	NA	NA	NA	NA	NA	NA	Solyc01g058620	NA	NA	NA	NA	NA	NA	NA	NA	NA	NA	NA	NA	NA	NA	NA	NA	NA	NA	NA	NA	NA	NA	NA	NA	NA	NA	NA	NA	NA	NA	NA	NA	NA	NA	NA	NA
635	NA	NA	NA	NA	NA	NA	NA	NA	NA	NA	NA	NA	Solyc01g058630	NA	NA	NA	NA	NA	NA	NA	NA	NA	NA	NA	NA	NA	NA	NA	NA	NA	NA	NA	NA	NA	NA	NA	NA	NA	NA	NA	NA	NA	NA	NA	NA	NA	NA	NA	NA
636	NA	NA	NA	NA	NA	NA	NA	NA	NA	NA	NA	NA	Solyc01g058640	NA	NA	NA	NA	NA	NA	NA	NA	NA	NA	NA	NA	NA	NA	NA	NA	NA	NA	NA	NA	NA	NA	NA	NA	NA	NA	NA	NA	NA	NA	NA	NA	NA	NA	NA	NA
637	NA	NA	NA	NA	NA	NA	NA	NA	NA	NA	NA	NA	Solyc01g058650	NA	NA	NA	NA	NA	NA	NA	NA	NA	NA	NA	NA	NA	NA	NA	NA	NA	NA	NA	NA	NA	NA	NA	NA	NA	NA	NA	NA	NA	NA	NA	NA	NA	NA	NA	NA
638	NA	NA	NA	NA	NA	NA	NA	NA	NA	NA	NA	NA	Solyc01g058660	NA	NA	NA	NA	NA	NA	NA	NA	NA	NA	NA	NA	NA	NA	NA	NA	NA	NA	NA	NA	NA	NA	NA	NA	NA	NA	NA	NA	NA	NA	NA	NA	NA	NA	NA	NA
639	NA	NA	NA	NA	NA	NA	NA	NA	NA	NA	NA	NA	Solyc01g058670	NA	NA	NA	NA	NA	NA	NA	NA	NA	NA	NA	NA	NA	NA	NA	NA	NA	NA	NA	NA	NA	NA	NA	NA	NA	NA	NA	NA	NA	NA	NA	NA	NA	NA	NA	NA
640	NA	NA	NA	NA	NA	NA	NA	NA	NA	NA	NA	NA	Solyc01g058680	NA	NA	NA	NA	NA	NA	NA	NA	NA	NA	NA	NA	NA	NA	NA	NA	NA	NA	NA	NA	NA	NA	NA	NA	NA	NA	NA	NA	NA	NA	NA	NA	NA	NA	NA	NA
641	NA	NA	NA	NA	NA	NA	NA	NA	NA	NA	NA	NA	Solyc01g058690	NA	NA	NA	NA	NA	NA	NA	NA	NA	NA	NA	NA	NA	NA	NA	NA	NA	NA	NA	NA	NA	NA	NA	NA	NA	NA	NA	NA	NA	NA	NA	NA	NA	NA	NA	NA
642	NA	NA	NA	NA	NA	NA	NA	NA	NA	NA	NA	NA	Solyc01g058700	NA	NA	NA	NA	NA	NA	NA	NA	NA	NA	NA	NA	NA	NA	NA	NA	NA	NA	NA	NA	NA	NA	NA	NA	NA	NA	NA	NA	NA	NA	NA	NA	NA	NA	NA	NA
643	NA	NA	NA	NA	NA	NA	NA	NA	NA	NA	NA	NA	Solyc01g058710	NA	NA	NA	NA	NA	NA	NA	NA	NA	NA	NA	NA	NA	NA	NA	NA	NA	NA	NA	NA	NA	NA	NA	NA	NA	NA	NA	NA	NA	NA	NA	NA	NA	NA	NA	NA
644	NA	NA	NA	NA	NA	NA	NA	NA	NA	NA	NA	NA	Solyc01g058720	NA	NA	NA	NA	NA	NA	NA	NA	NA	NA	NA	NA	NA	NA	NA	NA	NA	NA	NA	NA	NA	NA	NA	NA	NA	NA	NA	NA	NA	NA	NA	NA	NA	NA	NA	NA
645	NA	NA	NA	NA	NA	NA	NA	NA	NA	NA	NA	NA	Solyc01g058730	NA	NA	NA	NA	NA	NA	NA	NA	NA	NA	NA	NA	NA	NA	NA	NA	NA	NA	NA	NA	NA	NA	NA	NA	NA	NA	NA	NA	NA	NA	NA	NA	NA	NA	NA	NA
646	NA	NA	NA	NA	NA	NA	NA	NA	NA	NA	NA	NA	Solyc01g058740	NA	NA	NA	NA	NA	NA	NA	NA	NA	NA	NA	NA	NA	NA	NA	NA	NA	NA	NA	NA	NA	NA	NA	NA	NA	NA	NA	NA	NA	NA	NA	NA	NA	NA	NA	NA
647	NA	NA	NA	NA	NA	NA	NA	NA	NA	NA	NA	NA	Solyc01g059740	NA	NA	NA	NA	NA	NA	NA	NA	NA	NA	NA	NA	NA	NA	NA	NA	NA	NA	NA	NA	NA	NA	NA	NA	NA	NA	NA	NA	NA	NA	NA	NA	NA	NA	NA	NA
648	NA	NA	NA	NA	NA	NA	NA	NA	NA	NA	NA	NA	Solyc01g059750	NA	NA	NA	NA	NA	NA	NA	NA	NA	NA	NA	NA	NA	NA	NA	NA	NA	NA	NA	NA	NA	NA	NA	NA	NA	NA	NA	NA	NA	NA	NA	NA	NA	NA	NA	NA
649	NA	NA	NA	NA	NA	NA	NA	NA	NA	NA	NA	NA	Solyc01g059760	NA	NA	NA	NA	NA	NA	NA	NA	NA	NA	NA	NA	NA	NA	NA	NA	NA	NA	NA	NA	NA	NA	NA	NA	NA	NA	NA	NA	NA	NA	NA	NA	NA	NA	NA	NA
650	NA	NA	NA	NA	NA	NA	NA	NA	NA	NA	NA	NA	Solyc01g059780	NA	NA	NA	NA	NA	NA	NA	NA	NA	NA	NA	NA	NA	NA	NA	NA	NA	NA	NA	NA	NA	NA	NA	NA	NA	NA	NA	NA	NA	NA	NA	NA	NA	NA	NA	NA
651	NA	NA	NA	NA	NA	NA	NA	NA	NA	NA	NA	NA	Solyc01g059790	NA	NA	NA	NA	NA	NA	NA	NA	NA	NA	NA	NA	NA	NA	NA	NA	NA	NA	NA	NA	NA	NA	NA	NA	NA	NA	NA	NA	NA	NA	NA	NA	NA	NA	NA	NA
652	NA	NA	NA	NA	NA	NA	NA	NA	NA	NA	NA	NA	Solyc01g059800	NA	NA	NA	NA	NA	NA	NA	NA	NA	NA	NA	NA	NA	NA	NA	NA	NA	NA	NA	NA	NA	NA	NA	NA	NA	NA	NA	NA	NA	NA	NA	NA	NA	NA	NA	NA
653	NA	NA	NA	NA	NA	NA	NA	NA	NA	NA	NA	NA	Solyc01g059810	NA	NA	NA	NA	NA	NA	NA	NA	NA	NA	NA	NA	NA	NA	NA	NA	NA	NA	NA	NA	NA	NA	NA	NA	NA	NA	NA	NA	NA	NA	NA	NA	NA	NA	NA	NA
654	NA	NA	NA	NA	NA	NA	NA	NA	NA	NA	NA	NA	Solyc01g059820	NA	NA	NA	NA	NA	NA	NA	NA	NA	NA	NA	NA	NA	NA	NA	NA	NA	NA	NA	NA	NA	NA	NA	NA	NA	NA	NA	NA	NA	NA	NA	NA	NA	NA	NA	NA
655	NA	NA	NA	NA	NA	NA	NA	NA	NA	NA	NA	NA	Solyc01g059830	NA	NA	NA	NA	NA	NA	NA	NA	NA	NA	NA	NA	NA	NA	NA	NA	NA	NA	NA	NA	NA	NA	NA	NA	NA	NA	NA	NA	NA	NA	NA	NA	NA	NA	NA	NA
656	NA	NA	NA	NA	NA	NA	NA	NA	NA	NA	NA	NA	Solyc01g059840	NA	NA	NA	NA	NA	NA	NA	NA	NA	NA	NA	NA	NA	NA	NA	NA	NA	NA	NA	NA	NA	NA	NA	NA	NA	NA	NA	NA	NA	NA	NA	NA	NA	NA	NA	NA
657	NA	NA	NA	NA	NA	NA	NA	NA	NA	NA	NA	NA	Solyc01g059850	NA	NA	NA	NA	NA	NA	NA	NA	NA	NA	NA	NA	NA	NA	NA	NA	NA	NA	NA	NA	NA	NA	NA	NA	NA	NA	NA	NA	NA	NA	NA	NA	NA	NA	NA	NA
658	NA	NA	NA	NA	NA	NA	NA	NA	NA	NA	NA	NA	Solyc01g059860	NA	NA	NA	NA	NA	NA	NA	NA	NA	NA	NA	NA	NA	NA	NA	NA	NA	NA	NA	NA	NA	NA	NA	NA	NA	NA	NA	NA	NA	NA	NA	NA	NA	NA	NA	NA
659	NA	NA	NA	NA	NA	NA	NA	NA	NA	NA	NA	NA	Solyc01g059870	NA	NA	NA	NA	NA	NA	NA	NA	NA	NA	NA	NA	NA	NA	NA	NA	NA	NA	NA	NA	NA	NA	NA	NA	NA	NA	NA	NA	NA	NA	NA	NA	NA	NA	NA	NA
660	NA	NA	NA	NA	NA	NA	NA	NA	NA	NA	NA	NA	Solyc01g059880	NA	NA	NA	NA	NA	NA	NA	NA	NA	NA	NA	NA	NA	NA	NA	NA	NA	NA	NA	NA	NA	NA	NA	NA	NA	NA	NA	NA	NA	NA	NA	NA	NA	NA	NA	NA
661	NA	NA	NA	NA	NA	NA	NA	NA	NA	NA	NA	NA	Solyc01g059890	NA	NA	NA	NA	NA	NA	NA	NA	NA	NA	NA	NA	NA	NA	NA	NA	NA	NA	NA	NA	NA	NA	NA	NA	NA	NA	NA	NA	NA	NA	NA	NA	NA	NA	NA	NA
662	NA	NA	NA	NA	NA	NA	NA	NA	NA	NA	NA	NA	Solyc01g059900	NA	NA	NA	NA	NA	NA	NA	NA	NA	NA	NA	NA	NA	NA	NA	NA	NA	NA	NA	NA	NA	NA	NA	NA	NA	NA	NA	NA	NA	NA	NA	NA	NA	NA	NA	NA
663	NA	NA	NA	NA	NA	NA	NA	NA	NA	NA	NA	NA	Solyc01g059910	NA	NA	NA	NA	NA	NA	NA	NA	NA	NA	NA	NA	NA	NA	NA	NA	NA	NA	NA	NA	NA	NA	NA	NA	NA	NA	NA	NA	NA	NA	NA	NA	NA	NA	NA	NA
664	NA	NA	NA	NA	NA	NA	NA	NA	NA	NA	NA	NA	Solyc01g059920	NA	NA	NA	NA	NA	NA	NA	NA	NA	NA	NA	NA	NA	NA	NA	NA	NA	NA	NA	NA	NA	NA	NA	NA	NA	NA	NA	NA	NA	NA	NA	NA	NA	NA	NA	NA
665	NA	NA	NA	NA	NA	NA	NA	NA	NA	NA	NA	NA	Solyc01g059930	NA	NA	NA	NA	NA	NA	NA	NA	NA	NA	NA	NA	NA	NA	NA	NA	NA	NA	NA	NA	NA	NA	NA	NA	NA	NA	NA	NA	NA	NA	NA	NA	NA	NA	NA	NA
666	NA	NA	NA	NA	NA	NA	NA	NA	NA	NA	NA	NA	Solyc01g059940	NA	NA	NA	NA	NA	NA	NA	NA	NA	NA	NA	NA	NA	NA	NA	NA	NA	NA	NA	NA	NA	NA	NA	NA	NA	NA	NA	NA	NA	NA	NA	NA	NA	NA	NA	NA
667	NA	NA	NA	NA	NA	NA	NA	NA	NA	NA	NA	NA	Solyc01g059950	NA	NA	NA	NA	NA	NA	NA	NA	NA	NA	NA	NA	NA	NA	NA	NA	NA	NA	NA	NA	NA	NA	NA	NA	NA	NA	NA	NA	NA	NA	NA	NA	NA	NA	NA	NA
668	NA	NA	NA	NA	NA	NA	NA	NA	NA	NA	NA	NA	Solyc01g059960	NA	NA	NA	NA	NA	NA	NA	NA	NA	NA	NA	NA	NA	NA	NA	NA	NA	NA	NA	NA	NA	NA	NA	NA	NA	NA	NA	NA	NA	NA	NA	NA	NA	NA	NA	NA
669	NA	NA	NA	NA	NA	NA	NA	NA	NA	NA	NA	NA	Solyc01g059970	NA	NA	NA	NA	NA	NA	NA	NA	NA	NA	NA	NA	NA	NA	NA	NA	NA	NA	NA	NA	NA	NA	NA	NA	NA	NA	NA	NA	NA	NA	NA	NA	NA	NA	NA	NA
670	NA	NA	NA	NA	NA	NA	NA	NA	NA	NA	NA	NA	Solyc01g059980	NA	NA	NA	NA	NA	NA	NA	NA	NA	NA	NA	NA	NA	NA	NA	NA	NA	NA	NA	NA	NA	NA	NA	NA	NA	NA	NA	NA	NA	NA	NA	NA	NA	NA	NA	NA
671	NA	NA	NA	NA	NA	NA	NA	NA	NA	NA	NA	NA	Solyc01g059990	NA	NA	NA	NA	NA	NA	NA	NA	NA	NA	NA	NA	NA	NA	NA	NA	NA	NA	NA	NA	NA	NA	NA	NA	NA	NA	NA	NA	NA	NA	NA	NA	NA	NA	NA	NA
672	NA	NA	NA	NA	NA	NA	NA	NA	NA	NA	NA	NA	Solyc01g060000	NA	NA	NA	NA	NA	NA	NA	NA	NA	NA	NA	NA	NA	NA	NA	NA	NA	NA	NA	NA	NA	NA	NA	NA	NA	NA	NA	NA	NA	NA	NA	NA	NA	NA	NA	NA
673	NA	NA	NA	NA	NA	NA	NA	NA	NA	NA	NA	NA	Solyc01g060010	NA	NA	NA	NA	NA	NA	NA	NA	NA	NA	NA	NA	NA	NA	NA	NA	NA	NA	NA	NA	NA	NA	NA	NA	NA	NA	NA	NA	NA	NA	NA	NA	NA	NA	NA	NA
674	NA	NA	NA	NA	NA	NA	NA	NA	NA	NA	NA	NA	Solyc01g060020	NA	NA	NA	NA	NA	NA	NA	NA	NA	NA	NA	NA	NA	NA	NA	NA	NA	NA	NA	NA	NA	NA	NA	NA	NA	NA	NA	NA	NA	NA	NA	NA	NA	NA	NA	NA
675	NA	NA	NA	NA	NA	NA	NA	NA	NA	NA	NA	NA	Solyc01g060030	NA	NA	NA	NA	NA	NA	NA	NA	NA	NA	NA	NA	NA	NA	NA	NA	NA	NA	NA	NA	NA	NA	NA	NA	NA	NA	NA	NA	NA	NA	NA	NA	NA	NA	NA	NA
676	NA	NA	NA	NA	NA	NA	NA	NA	NA	NA	NA	NA	Solyc01g060040	NA	NA	NA	NA	NA	NA	NA	NA	NA	NA	NA	NA	NA	NA	NA	NA	NA	NA	NA	NA	NA	NA	NA	NA	NA	NA	NA	NA	NA	NA	NA	NA	NA	NA	NA	NA
677	NA	NA	NA	NA	NA	NA	NA	NA	NA	NA	NA	NA	Solyc01g060050	NA	NA	NA	NA	NA	NA	NA	NA	NA	NA	NA	NA	NA	NA	NA	NA	NA	NA	NA	NA	NA	NA	NA	NA	NA	NA	NA	NA	NA	NA	NA	NA	NA	NA	NA	NA
678	NA	NA	NA	NA	NA	NA	NA	NA	NA	NA	NA	NA	Solyc01g060070	NA	NA	NA	NA	NA	NA	NA	NA	NA	NA	NA	NA	NA	NA	NA	NA	NA	NA	NA	NA	NA	NA	NA	NA	NA	NA	NA	NA	NA	NA	NA	NA	NA	NA	NA	NA
679	NA	NA	NA	NA	NA	NA	NA	NA	NA	NA	NA	NA	Solyc01g060080	NA	NA	NA	NA	NA	NA	NA	NA	NA	NA	NA	NA	NA	NA	NA	NA	NA	NA	NA	NA	NA	NA	NA	NA	NA	NA	NA	NA	NA	NA	NA	NA	NA	NA	NA	NA
680	NA	NA	NA	NA	NA	NA	NA	NA	NA	NA	NA	NA	Solyc01g060090	NA	NA	NA	NA	NA	NA	NA	NA	NA	NA	NA	NA	NA	NA	NA	NA	NA	NA	NA	NA	NA	NA	NA	NA	NA	NA	NA	NA	NA	NA	NA	NA	NA	NA	NA	NA
681	NA	NA	NA	NA	NA	NA	NA	NA	NA	NA	NA	NA	Solyc01g060100	NA	NA	NA	NA	NA	NA	NA	NA	NA	NA	NA	NA	NA	NA	NA	NA	NA	NA	NA	NA	NA	NA	NA	NA	NA	NA	NA	NA	NA	NA	NA	NA	NA	NA	NA	NA
682	NA	NA	NA	NA	NA	NA	NA	NA	NA	NA	NA	NA	Solyc01g060110	NA	NA	NA	NA	NA	NA	NA	NA	NA	NA	NA	NA	NA	NA	NA	NA	NA	NA	NA	NA	NA	NA	NA	NA	NA	NA	NA	NA	NA	NA	NA	NA	NA	NA	NA	NA
683	NA	NA	NA	NA	NA	NA	NA	NA	NA	NA	NA	NA	Solyc01g060120	NA	NA	NA	NA	NA	NA	NA	NA	NA	NA	NA	NA	NA	NA	NA	NA	NA	NA	NA	NA	NA	NA	NA	NA	NA	NA	NA	NA	NA	NA	NA	NA	NA	NA	NA	NA
684	NA	NA	NA	NA	NA	NA	NA	NA	NA	NA	NA	NA	Solyc01g060130	NA	NA	NA	NA	NA	NA	NA	NA	NA	NA	NA	NA	NA	NA	NA	NA	NA	NA	NA	NA	NA	NA	NA	NA	NA	NA	NA	NA	NA	NA	NA	NA	NA	NA	NA	NA
685	NA	NA	NA	NA	NA	NA	NA	NA	NA	NA	NA	NA	Solyc01g060140	NA	NA	NA	NA	NA	NA	NA	NA	NA	NA	NA	NA	NA	NA	NA	NA	NA	NA	NA	NA	NA	NA	NA	NA	NA	NA	NA	NA	NA	NA	NA	NA	NA	NA	NA	NA
686	NA	NA	NA	NA	NA	NA	NA	NA	NA	NA	NA	NA	Solyc01g060150	NA	NA	NA	NA	NA	NA	NA	NA	NA	NA	NA	NA	NA	NA	NA	NA	NA	NA	NA	NA	NA	NA	NA	NA	NA	NA	NA	NA	NA	NA	NA	NA	NA	NA	NA	NA
687	NA	NA	NA	NA	NA	NA	NA	NA	NA	NA	NA	NA	Solyc01g060160	NA	NA	NA	NA	NA	NA	NA	NA	NA	NA	NA	NA	NA	NA	NA	NA	NA	NA	NA	NA	NA	NA	NA	NA	NA	NA	NA	NA	NA	NA	NA	NA	NA	NA	NA	NA
688	NA	NA	NA	NA	NA	NA	NA	NA	NA	NA	NA	NA	Solyc01g060170	NA	NA	NA	NA	NA	NA	NA	NA	NA	NA	NA	NA	NA	NA	NA	NA	NA	NA	NA	NA	NA	NA	NA	NA	NA	NA	NA	NA	NA	NA	NA	NA	NA	NA	NA	NA
689	NA	NA	NA	NA	NA	NA	NA	NA	NA	NA	NA	NA	Solyc01g060180	NA	NA	NA	NA	NA	NA	NA	NA	NA	NA	NA	NA	NA	NA	NA	NA	NA	NA	NA	NA	NA	NA	NA	NA	NA	NA	NA	NA	NA	NA	NA	NA	NA	NA	NA	NA
690	NA	NA	NA	NA	NA	NA	NA	NA	NA	NA	NA	NA	Solyc01g060190	NA	NA	NA	NA	NA	NA	NA	NA	NA	NA	NA	NA	NA	NA	NA	NA	NA	NA	NA	NA	NA	NA	NA	NA	NA	NA	NA	NA	NA	NA	NA	NA	NA	NA	NA	NA
691	NA	NA	NA	NA	NA	NA	NA	NA	NA	NA	NA	NA	Solyc01g060200	NA	NA	NA	NA	NA	NA	NA	NA	NA	NA	NA	NA	NA	NA	NA	NA	NA	NA	NA	NA	NA	NA	NA	NA	NA	NA	NA	NA	NA	NA	NA	NA	NA	NA	NA	NA
692	NA	NA	NA	NA	NA	NA	NA	NA	NA	NA	NA	NA	Solyc01g060210	NA	NA	NA	NA	NA	NA	NA	NA	NA	NA	NA	NA	NA	NA	NA	NA	NA	NA	NA	NA	NA	NA	NA	NA	NA	NA	NA	NA	NA	NA	NA	NA	NA	NA	NA	NA
693	NA	NA	NA	NA	NA	NA	NA	NA	NA	NA	NA	NA	Solyc01g060220	NA	NA	NA	NA	NA	NA	NA	NA	NA	NA	NA	NA	NA	NA	NA	NA	NA	NA	NA	NA	NA	NA	NA	NA	NA	NA	NA	NA	NA	NA	NA	NA	NA	NA	NA	NA
694	NA	NA	NA	NA	NA	NA	NA	NA	NA	NA	NA	NA	Solyc01g060230	NA	NA	NA	NA	NA	NA	NA	NA	NA	NA	NA	NA	NA	NA	NA	NA	NA	NA	NA	NA	NA	NA	NA	NA	NA	NA	NA	NA	NA	NA	NA	NA	NA	NA	NA	NA
695	NA	NA	NA	NA	NA	NA	NA	NA	NA	NA	NA	NA	Solyc01g060240	NA	NA	NA	NA	NA	NA	NA	NA	NA	NA	NA	NA	NA	NA	NA	NA	NA	NA	NA	NA	NA	NA	NA	NA	NA	NA	NA	NA	NA	NA	NA	NA	NA	NA	NA	NA
696	NA	NA	NA	NA	NA	NA	NA	NA	NA	NA	NA	NA	Solyc01g060250	NA	NA	NA	NA	NA	NA	NA	NA	NA	NA	NA	NA	NA	NA	NA	NA	NA	NA	NA	NA	NA	NA	NA	NA	NA	NA	NA	NA	NA	NA	NA	NA	NA	NA	NA	NA
697	NA	NA	NA	NA	NA	NA	NA	NA	NA	NA	NA	NA	Solyc01g060260	NA	NA	NA	NA	NA	NA	NA	NA	NA	NA	NA	NA	NA	NA	NA	NA	NA	NA	NA	NA	NA	NA	NA	NA	NA	NA	NA	NA	NA	NA	NA	NA	NA	NA	NA	NA
698	NA	NA	NA	NA	NA	NA	NA	NA	NA	NA	NA	NA	Solyc01g060270	NA	NA	NA	NA	NA	NA	NA	NA	NA	NA	NA	NA	NA	NA	NA	NA	NA	NA	NA	NA	NA	NA	NA	NA	NA	NA	NA	NA	NA	NA	NA	NA	NA	NA	NA	NA
699	NA	NA	NA	NA	NA	NA	NA	NA	NA	NA	NA	NA	Solyc01g060280	NA	NA	NA	NA	NA	NA	NA	NA	NA	NA	NA	NA	NA	NA	NA	NA	NA	NA	NA	NA	NA	NA	NA	NA	NA	NA	NA	NA	NA	NA	NA	NA	NA	NA	NA	NA
700	NA	NA	NA	NA	NA	NA	NA	NA	NA	NA	NA	NA	Solyc01g060290	NA	NA	NA	NA	NA	NA	NA	NA	NA	NA	NA	NA	NA	NA	NA	NA	NA	NA	NA	NA	NA	NA	NA	NA	NA	NA	NA	NA	NA	NA	NA	NA	NA	NA	NA	NA
701	NA	NA	NA	NA	NA	NA	NA	NA	NA	NA	NA	NA	Solyc01g060300	NA	NA	NA	NA	NA	NA	NA	NA	NA	NA	NA	NA	NA	NA	NA	NA	NA	NA	NA	NA	NA	NA	NA	NA	NA	NA	NA	NA	NA	NA	NA	NA	NA	NA	NA	NA
702	NA	NA	NA	NA	NA	NA	NA	NA	NA	NA	NA	NA	Solyc01g060310	NA	NA	NA	NA	NA	NA	NA	NA	NA	NA	NA	NA	NA	NA	NA	NA	NA	NA	NA	NA	NA	NA	NA	NA	NA	NA	NA	NA	NA	NA	NA	NA	NA	NA	NA	NA
703	NA	NA	NA	NA	NA	NA	NA	NA	NA	NA	NA	NA	Solyc01g060320	NA	NA	NA	NA	NA	NA	NA	NA	NA	NA	NA	NA	NA	NA	NA	NA	NA	NA	NA	NA	NA	NA	NA	NA	NA	NA	NA	NA	NA	NA	NA	NA	NA	NA	NA	NA
704	NA	NA	NA	NA	NA	NA	NA	NA	NA	NA	NA	NA	Solyc01g060330	NA	NA	NA	NA	NA	NA	NA	NA	NA	NA	NA	NA	NA	NA	NA	NA	NA	NA	NA	NA	NA	NA	NA	NA	NA	NA	NA	NA	NA	NA	NA	NA	NA	NA	NA	NA
705	NA	NA	NA	NA	NA	NA	NA	NA	NA	NA	NA	NA	Solyc01g060340	NA	NA	NA	NA	NA	NA	NA	NA	NA	NA	NA	NA	NA	NA	NA	NA	NA	NA	NA	NA	NA	NA	NA	NA	NA	NA	NA	NA	NA	NA	NA	NA	NA	NA	NA	NA
706	NA	NA	NA	NA	NA	NA	NA	NA	NA	NA	NA	NA	Solyc01g060350	NA	NA	NA	NA	NA	NA	NA	NA	NA	NA	NA	NA	NA	NA	NA	NA	NA	NA	NA	NA	NA	NA	NA	NA	NA	NA	NA	NA	NA	NA	NA	NA	NA	NA	NA	NA
707	NA	NA	NA	NA	NA	NA	NA	NA	NA	NA	NA	NA	Solyc01g060360	NA	NA	NA	NA	NA	NA	NA	NA	NA	NA	NA	NA	NA	NA	NA	NA	NA	NA	NA	NA	NA	NA	NA	NA	NA	NA	NA	NA	NA	NA	NA	NA	NA	NA	NA	NA
708	NA	NA	NA	NA	NA	NA	NA	NA	NA	NA	NA	NA	Solyc01g060370	NA	NA	NA	NA	NA	NA	NA	NA	NA	NA	NA	NA	NA	NA	NA	NA	NA	NA	NA	NA	NA	NA	NA	NA	NA	NA	NA	NA	NA	NA	NA	NA	NA	NA	NA	NA
709	NA	NA	NA	NA	NA	NA	NA	NA	NA	NA	NA	NA	Solyc01g060380	NA	NA	NA	NA	NA	NA	NA	NA	NA	NA	NA	NA	NA	NA	NA	NA	NA	NA	NA	NA	NA	NA	NA	NA	NA	NA	NA	NA	NA	NA	NA	NA	NA	NA	NA	NA
710	NA	NA	NA	NA	NA	NA	NA	NA	NA	NA	NA	NA	Solyc01g060390	NA	NA	NA	NA	NA	NA	NA	NA	NA	NA	NA	NA	NA	NA	NA	NA	NA	NA	NA	NA	NA	NA	NA	NA	NA	NA	NA	NA	NA	NA	NA	NA	NA	NA	NA	NA
711	NA	NA	NA	NA	NA	NA	NA	NA	NA	NA	NA	NA	Solyc01g060400	NA	NA	NA	NA	NA	NA	NA	NA	NA	NA	NA	NA	NA	NA	NA	NA	NA	NA	NA	NA	NA	NA	NA	NA	NA	NA	NA	NA	NA	NA	NA	NA	NA	NA	NA	NA
712	NA	NA	NA	NA	NA	NA	NA	NA	NA	NA	NA	NA	Solyc01g060410	NA	NA	NA	NA	NA	NA	NA	NA	NA	NA	NA	NA	NA	NA	NA	NA	NA	NA	NA	NA	NA	NA	NA	NA	NA	NA	NA	NA	NA	NA	NA	NA	NA	NA	NA	NA
713	NA	NA	NA	NA	NA	NA	NA	NA	NA	NA	NA	NA	Solyc01g060420	NA	NA	NA	NA	NA	NA	NA	NA	NA	NA	NA	NA	NA	NA	NA	NA	NA	NA	NA	NA	NA	NA	NA	NA	NA	NA	NA	NA	NA	NA	NA	NA	NA	NA	NA	NA
714	NA	NA	NA	NA	NA	NA	NA	NA	NA	NA	NA	NA	Solyc01g060430	NA	NA	NA	NA	NA	NA	NA	NA	NA	NA	NA	NA	NA	NA	NA	NA	NA	NA	NA	NA	NA	NA	NA	NA	NA	NA	NA	NA	NA	NA	NA	NA	NA	NA	NA	NA
715	NA	NA	NA	NA	NA	NA	NA	NA	NA	NA	NA	NA	Solyc01g060440	NA	NA	NA	NA	NA	NA	NA	NA	NA	NA	NA	NA	NA	NA	NA	NA	NA	NA	NA	NA	NA	NA	NA	NA	NA	NA	NA	NA	NA	NA	NA	NA	NA	NA	NA	NA
716	NA	NA	NA	NA	NA	NA	NA	NA	NA	NA	NA	NA	Solyc01g060450	NA	NA	NA	NA	NA	NA	NA	NA	NA	NA	NA	NA	NA	NA	NA	NA	NA	NA	NA	NA	NA	NA	NA	NA	NA	NA	NA	NA	NA	NA	NA	NA	NA	NA	NA	NA
717	NA	NA	NA	NA	NA	NA	NA	NA	NA	NA	NA	NA	Solyc01g060460	NA	NA	NA	NA	NA	NA	NA	NA	NA	NA	NA	NA	NA	NA	NA	NA	NA	NA	NA	NA	NA	NA	NA	NA	NA	NA	NA	NA	NA	NA	NA	NA	NA	NA	NA	NA
718	NA	NA	NA	NA	NA	NA	NA	NA	NA	NA	NA	NA	Solyc01g060470	NA	NA	NA	NA	NA	NA	NA	NA	NA	NA	NA	NA	NA	NA	NA	NA	NA	NA	NA	NA	NA	NA	NA	NA	NA	NA	NA	NA	NA	NA	NA	NA	NA	NA	NA	NA
719	NA	NA	NA	NA	NA	NA	NA	NA	NA	NA	NA	NA	Solyc01g060480	NA	NA	NA	NA	NA	NA	NA	NA	NA	NA	NA	NA	NA	NA	NA	NA	NA	NA	NA	NA	NA	NA	NA	NA	NA	NA	NA	NA	NA	NA	NA	NA	NA	NA	NA	NA
720	NA	NA	NA	NA	NA	NA	NA	NA	NA	NA	NA	NA	Solyc01g060490	NA	NA	NA	NA	NA	NA	NA	NA	NA	NA	NA	NA	NA	NA	NA	NA	NA	NA	NA	NA	NA	NA	NA	NA	NA	NA	NA	NA	NA	NA	NA	NA	NA	NA	NA	NA
721	NA	NA	NA	NA	NA	NA	NA	NA	NA	NA	NA	NA	Solyc01g065490	NA	NA	NA	NA	NA	NA	NA	NA	NA	NA	NA	NA	NA	NA	NA	NA	NA	NA	NA	NA	NA	NA	NA	NA	NA	NA	NA	NA	NA	NA	NA	NA	NA	NA	NA	NA
722	NA	NA	NA	NA	NA	NA	NA	NA	NA	NA	NA	NA	Solyc01g065500	NA	NA	NA	NA	NA	NA	NA	NA	NA	NA	NA	NA	NA	NA	NA	NA	NA	NA	NA	NA	NA	NA	NA	NA	NA	NA	NA	NA	NA	NA	NA	NA	NA	NA	NA	NA
723	NA	NA	NA	NA	NA	NA	NA	NA	NA	NA	NA	NA	Solyc01g065510	NA	NA	NA	NA	NA	NA	NA	NA	NA	NA	NA	NA	NA	NA	NA	NA	NA	NA	NA	NA	NA	NA	NA	NA	NA	NA	NA	NA	NA	NA	NA	NA	NA	NA	NA	NA
724	NA	NA	NA	NA	NA	NA	NA	NA	NA	NA	NA	NA	Solyc01g065520	NA	NA	NA	NA	NA	NA	NA	NA	NA	NA	NA	NA	NA	NA	NA	NA	NA	NA	NA	NA	NA	NA	NA	NA	NA	NA	NA	NA	NA	NA	NA	NA	NA	NA	NA	NA
725	NA	NA	NA	NA	NA	NA	NA	NA	NA	NA	NA	NA	Solyc01g065530	NA	NA	NA	NA	NA	NA	NA	NA	NA	NA	NA	NA	NA	NA	NA	NA	NA	NA	NA	NA	NA	NA	NA	NA	NA	NA	NA	NA	NA	NA	NA	NA	NA	NA	NA	NA
726	NA	NA	NA	NA	NA	NA	NA	NA	NA	NA	NA	NA	Solyc01g065540	NA	NA	NA	NA	NA	NA	NA	NA	NA	NA	NA	NA	NA	NA	NA	NA	NA	NA	NA	NA	NA	NA	NA	NA	NA	NA	NA	NA	NA	NA	NA	NA	NA	NA	NA	NA
727	NA	NA	NA	NA	NA	NA	NA	NA	NA	NA	NA	NA	Solyc01g065550	NA	NA	NA	NA	NA	NA	NA	NA	NA	NA	NA	NA	NA	NA	NA	NA	NA	NA	NA	NA	NA	NA	NA	NA	NA	NA	NA	NA	NA	NA	NA	NA	NA	NA	NA	NA
728	NA	NA	NA	NA	NA	NA	NA	NA	NA	NA	NA	NA	Solyc01g065560	NA	NA	NA	NA	NA	NA	NA	NA	NA	NA	NA	NA	NA	NA	NA	NA	NA	NA	NA	NA	NA	NA	NA	NA	NA	NA	NA	NA	NA	NA	NA	NA	NA	NA	NA	NA
729	NA	NA	NA	NA	NA	NA	NA	NA	NA	NA	NA	NA	Solyc01g065570	NA	NA	NA	NA	NA	NA	NA	NA	NA	NA	NA	NA	NA	NA	NA	NA	NA	NA	NA	NA	NA	NA	NA	NA	NA	NA	NA	NA	NA	NA	NA	NA	NA	NA	NA	NA
730	NA	NA	NA	NA	NA	NA	NA	NA	NA	NA	NA	NA	Solyc01g065580	NA	NA	NA	NA	NA	NA	NA	NA	NA	NA	NA	NA	NA	NA	NA	NA	NA	NA	NA	NA	NA	NA	NA	NA	NA	NA	NA	NA	NA	NA	NA	NA	NA	NA	NA	NA
731	NA	NA	NA	NA	NA	NA	NA	NA	NA	NA	NA	NA	Solyc01g065590	NA	NA	NA	NA	NA	NA	NA	NA	NA	NA	NA	NA	NA	NA	NA	NA	NA	NA	NA	NA	NA	NA	NA	NA	NA	NA	NA	NA	NA	NA	NA	NA	NA	NA	NA	NA
732	NA	NA	NA	NA	NA	NA	NA	NA	NA	NA	NA	NA	Solyc01g065600	NA	NA	NA	NA	NA	NA	NA	NA	NA	NA	NA	NA	NA	NA	NA	NA	NA	NA	NA	NA	NA	NA	NA	NA	NA	NA	NA	NA	NA	NA	NA	NA	NA	NA	NA	NA
733	NA	NA	NA	NA	NA	NA	NA	NA	NA	NA	NA	NA	Solyc01g065610	NA	NA	NA	NA	NA	NA	NA	NA	NA	NA	NA	NA	NA	NA	NA	NA	NA	NA	NA	NA	NA	NA	NA	NA	NA	NA	NA	NA	NA	NA	NA	NA	NA	NA	NA	NA
734	NA	NA	NA	NA	NA	NA	NA	NA	NA	NA	NA	NA	Solyc01g065620	NA	NA	NA	NA	NA	NA	NA	NA	NA	NA	NA	NA	NA	NA	NA	NA	NA	NA	NA	NA	NA	NA	NA	NA	NA	NA	NA	NA	NA	NA	NA	NA	NA	NA	NA	NA
735	NA	NA	NA	NA	NA	NA	NA	NA	NA	NA	NA	NA	Solyc01g065630	NA	NA	NA	NA	NA	NA	NA	NA	NA	NA	NA	NA	NA	NA	NA	NA	NA	NA	NA	NA	NA	NA	NA	NA	NA	NA	NA	NA	NA	NA	NA	NA	NA	NA	NA	NA
736	NA	NA	NA	NA	NA	NA	NA	NA	NA	NA	NA	NA	Solyc01g065640	NA	NA	NA	NA	NA	NA	NA	NA	NA	NA	NA	NA	NA	NA	NA	NA	NA	NA	NA	NA	NA	NA	NA	NA	NA	NA	NA	NA	NA	NA	NA	NA	NA	NA	NA	NA
737	NA	NA	NA	NA	NA	NA	NA	NA	NA	NA	NA	NA	Solyc01g065650	NA	NA	NA	NA	NA	NA	NA	NA	NA	NA	NA	NA	NA	NA	NA	NA	NA	NA	NA	NA	NA	NA	NA	NA	NA	NA	NA	NA	NA	NA	NA	NA	NA	NA	NA	NA
738	NA	NA	NA	NA	NA	NA	NA	NA	NA	NA	NA	NA	Solyc01g065660	NA	NA	NA	NA	NA	NA	NA	NA	NA	NA	NA	NA	NA	NA	NA	NA	NA	NA	NA	NA	NA	NA	NA	NA	NA	NA	NA	NA	NA	NA	NA	NA	NA	NA	NA	NA
739	NA	NA	NA	NA	NA	NA	NA	NA	NA	NA	NA	NA	Solyc01g065670	NA	NA	NA	NA	NA	NA	NA	NA	NA	NA	NA	NA	NA	NA	NA	NA	NA	NA	NA	NA	NA	NA	NA	NA	NA	NA	NA	NA	NA	NA	NA	NA	NA	NA	NA	NA
740	NA	NA	NA	NA	NA	NA	NA	NA	NA	NA	NA	NA	Solyc01g065680	NA	NA	NA	NA	NA	NA	NA	NA	NA	NA	NA	NA	NA	NA	NA	NA	NA	NA	NA	NA	NA	NA	NA	NA	NA	NA	NA	NA	NA	NA	NA	NA	NA	NA	NA	NA
741	NA	NA	NA	NA	NA	NA	NA	NA	NA	NA	NA	NA	Solyc01g065690	NA	NA	NA	NA	NA	NA	NA	NA	NA	NA	NA	NA	NA	NA	NA	NA	NA	NA	NA	NA	NA	NA	NA	NA	NA	NA	NA	NA	NA	NA	NA	NA	NA	NA	NA	NA
742	NA	NA	NA	NA	NA	NA	NA	NA	NA	NA	NA	NA	Solyc01g065700	NA	NA	NA	NA	NA	NA	NA	NA	NA	NA	NA	NA	NA	NA	NA	NA	NA	NA	NA	NA	NA	NA	NA	NA	NA	NA	NA	NA	NA	NA	NA	NA	NA	NA	NA	NA
743	NA	NA	NA	NA	NA	NA	NA	NA	NA	NA	NA	NA	Solyc01g065710	NA	NA	NA	NA	NA	NA	NA	NA	NA	NA	NA	NA	NA	NA	NA	NA	NA	NA	NA	NA	NA	NA	NA	NA	NA	NA	NA	NA	NA	NA	NA	NA	NA	NA	NA	NA
744	NA	NA	NA	NA	NA	NA	NA	NA	NA	NA	NA	NA	Solyc01g065720	NA	NA	NA	NA	NA	NA	NA	NA	NA	NA	NA	NA	NA	NA	NA	NA	NA	NA	NA	NA	NA	NA	NA	NA	NA	NA	NA	NA	NA	NA	NA	NA	NA	NA	NA	NA
745	NA	NA	NA	NA	NA	NA	NA	NA	NA	NA	NA	NA	Solyc01g065740	NA	NA	NA	NA	NA	NA	NA	NA	NA	NA	NA	NA	NA	NA	NA	NA	NA	NA	NA	NA	NA	NA	NA	NA	NA	NA	NA	NA	NA	NA	NA	NA	NA	NA	NA	NA
746	NA	NA	NA	NA	NA	NA	NA	NA	NA	NA	NA	NA	Solyc01g065750	NA	NA	NA	NA	NA	NA	NA	NA	NA	NA	NA	NA	NA	NA	NA	NA	NA	NA	NA	NA	NA	NA	NA	NA	NA	NA	NA	NA	NA	NA	NA	NA	NA	NA	NA	NA
747	NA	NA	NA	NA	NA	NA	NA	NA	NA	NA	NA	NA	Solyc01g065760	NA	NA	NA	NA	NA	NA	NA	NA	NA	NA	NA	NA	NA	NA	NA	NA	NA	NA	NA	NA	NA	NA	NA	NA	NA	NA	NA	NA	NA	NA	NA	NA	NA	NA	NA	NA
748	NA	NA	NA	NA	NA	NA	NA	NA	NA	NA	NA	NA	Solyc01g065770	NA	NA	NA	NA	NA	NA	NA	NA	NA	NA	NA	NA	NA	NA	NA	NA	NA	NA	NA	NA	NA	NA	NA	NA	NA	NA	NA	NA	NA	NA	NA	NA	NA	NA	NA	NA
749	NA	NA	NA	NA	NA	NA	NA	NA	NA	NA	NA	NA	Solyc01g065780	NA	NA	NA	NA	NA	NA	NA	NA	NA	NA	NA	NA	NA	NA	NA	NA	NA	NA	NA	NA	NA	NA	NA	NA	NA	NA	NA	NA	NA	NA	NA	NA	NA	NA	NA	NA
750	NA	NA	NA	NA	NA	NA	NA	NA	NA	NA	NA	NA	Solyc01g065790	NA	NA	NA	NA	NA	NA	NA	NA	NA	NA	NA	NA	NA	NA	NA	NA	NA	NA	NA	NA	NA	NA	NA	NA	NA	NA	NA	NA	NA	NA	NA	NA	NA	NA	NA	NA
751	NA	NA	NA	NA	NA	NA	NA	NA	NA	NA	NA	NA	Solyc01g065800	NA	NA	NA	NA	NA	NA	NA	NA	NA	NA	NA	NA	NA	NA	NA	NA	NA	NA	NA	NA	NA	NA	NA	NA	NA	NA	NA	NA	NA	NA	NA	NA	NA	NA	NA	NA
752	NA	NA	NA	NA	NA	NA	NA	NA	NA	NA	NA	NA	Solyc01g065810	NA	NA	NA	NA	NA	NA	NA	NA	NA	NA	NA	NA	NA	NA	NA	NA	NA	NA	NA	NA	NA	NA	NA	NA	NA	NA	NA	NA	NA	NA	NA	NA	NA	NA	NA	NA
753	NA	NA	NA	NA	NA	NA	NA	NA	NA	NA	NA	NA	Solyc01g065820	NA	NA	NA	NA	NA	NA	NA	NA	NA	NA	NA	NA	NA	NA	NA	NA	NA	NA	NA	NA	NA	NA	NA	NA	NA	NA	NA	NA	NA	NA	NA	NA	NA	NA	NA	NA
754	NA	NA	NA	NA	NA	NA	NA	NA	NA	NA	NA	NA	Solyc01g065830	NA	NA	NA	NA	NA	NA	NA	NA	NA	NA	NA	NA	NA	NA	NA	NA	NA	NA	NA	NA	NA	NA	NA	NA	NA	NA	NA	NA	NA	NA	NA	NA	NA	NA	NA	NA
755	NA	NA	NA	NA	NA	NA	NA	NA	NA	NA	NA	NA	Solyc01g065840	NA	NA	NA	NA	NA	NA	NA	NA	NA	NA	NA	NA	NA	NA	NA	NA	NA	NA	NA	NA	NA	NA	NA	NA	NA	NA	NA	NA	NA	NA	NA	NA	NA	NA	NA	NA
756	NA	NA	NA	NA	NA	NA	NA	NA	NA	NA	NA	NA	Solyc01g065850	NA	NA	NA	NA	NA	NA	NA	NA	NA	NA	NA	NA	NA	NA	NA	NA	NA	NA	NA	NA	NA	NA	NA	NA	NA	NA	NA	NA	NA	NA	NA	NA	NA	NA	NA	NA
757	NA	NA	NA	NA	NA	NA	NA	NA	NA	NA	NA	NA	Solyc01g065860	NA	NA	NA	NA	NA	NA	NA	NA	NA	NA	NA	NA	NA	NA	NA	NA	NA	NA	NA	NA	NA	NA	NA	NA	NA	NA	NA	NA	NA	NA	NA	NA	NA	NA	NA	NA
758	NA	NA	NA	NA	NA	NA	NA	NA	NA	NA	NA	NA	Solyc01g065870	NA	NA	NA	NA	NA	NA	NA	NA	NA	NA	NA	NA	NA	NA	NA	NA	NA	NA	NA	NA	NA	NA	NA	NA	NA	NA	NA	NA	NA	NA	NA	NA	NA	NA	NA	NA
759	NA	NA	NA	NA	NA	NA	NA	NA	NA	NA	NA	NA	Solyc01g065880	NA	NA	NA	NA	NA	NA	NA	NA	NA	NA	NA	NA	NA	NA	NA	NA	NA	NA	NA	NA	NA	NA	NA	NA	NA	NA	NA	NA	NA	NA	NA	NA	NA	NA	NA	NA
760	NA	NA	NA	NA	NA	NA	NA	NA	NA	NA	NA	NA	Solyc01g065890	NA	NA	NA	NA	NA	NA	NA	NA	NA	NA	NA	NA	NA	NA	NA	NA	NA	NA	NA	NA	NA	NA	NA	NA	NA	NA	NA	NA	NA	NA	NA	NA	NA	NA	NA	NA
761	NA	NA	NA	NA	NA	NA	NA	NA	NA	NA	NA	NA	Solyc01g065900	NA	NA	NA	NA	NA	NA	NA	NA	NA	NA	NA	NA	NA	NA	NA	NA	NA	NA	NA	NA	NA	NA	NA	NA	NA	NA	NA	NA	NA	NA	NA	NA	NA	NA	NA	NA
762	NA	NA	NA	NA	NA	NA	NA	NA	NA	NA	NA	NA	Solyc01g065910	NA	NA	NA	NA	NA	NA	NA	NA	NA	NA	NA	NA	NA	NA	NA	NA	NA	NA	NA	NA	NA	NA	NA	NA	NA	NA	NA	NA	NA	NA	NA	NA	NA	NA	NA	NA
763	NA	NA	NA	NA	NA	NA	NA	NA	NA	NA	NA	NA	Solyc01g065920	NA	NA	NA	NA	NA	NA	NA	NA	NA	NA	NA	NA	NA	NA	NA	NA	NA	NA	NA	NA	NA	NA	NA	NA	NA	NA	NA	NA	NA	NA	NA	NA	NA	NA	NA	NA
764	NA	NA	NA	NA	NA	NA	NA	NA	NA	NA	NA	NA	Solyc01g065930	NA	NA	NA	NA	NA	NA	NA	NA	NA	NA	NA	NA	NA	NA	NA	NA	NA	NA	NA	NA	NA	NA	NA	NA	NA	NA	NA	NA	NA	NA	NA	NA	NA	NA	NA	NA
765	NA	NA	NA	NA	NA	NA	NA	NA	NA	NA	NA	NA	Solyc01g065940	NA	NA	NA	NA	NA	NA	NA	NA	NA	NA	NA	NA	NA	NA	NA	NA	NA	NA	NA	NA	NA	NA	NA	NA	NA	NA	NA	NA	NA	NA	NA	NA	NA	NA	NA	NA
766	NA	NA	NA	NA	NA	NA	NA	NA	NA	NA	NA	NA	Solyc01g065950	NA	NA	NA	NA	NA	NA	NA	NA	NA	NA	NA	NA	NA	NA	NA	NA	NA	NA	NA	NA	NA	NA	NA	NA	NA	NA	NA	NA	NA	NA	NA	NA	NA	NA	NA	NA
767	NA	NA	NA	NA	NA	NA	NA	NA	NA	NA	NA	NA	Solyc01g065960	NA	NA	NA	NA	NA	NA	NA	NA	NA	NA	NA	NA	NA	NA	NA	NA	NA	NA	NA	NA	NA	NA	NA	NA	NA	NA	NA	NA	NA	NA	NA	NA	NA	NA	NA	NA
768	NA	NA	NA	NA	NA	NA	NA	NA	NA	NA	NA	NA	Solyc01g065970	NA	NA	NA	NA	NA	NA	NA	NA	NA	NA	NA	NA	NA	NA	NA	NA	NA	NA	NA	NA	NA	NA	NA	NA	NA	NA	NA	NA	NA	NA	NA	NA	NA	NA	NA	NA
769	NA	NA	NA	NA	NA	NA	NA	NA	NA	NA	NA	NA	Solyc01g065980	NA	NA	NA	NA	NA	NA	NA	NA	NA	NA	NA	NA	NA	NA	NA	NA	NA	NA	NA	NA	NA	NA	NA	NA	NA	NA	NA	NA	NA	NA	NA	NA	NA	NA	NA	NA
770	NA	NA	NA	NA	NA	NA	NA	NA	NA	NA	NA	NA	Solyc01g065990	NA	NA	NA	NA	NA	NA	NA	NA	NA	NA	NA	NA	NA	NA	NA	NA	NA	NA	NA	NA	NA	NA	NA	NA	NA	NA	NA	NA	NA	NA	NA	NA	NA	NA	NA	NA
771	NA	NA	NA	NA	NA	NA	NA	NA	NA	NA	NA	NA	Solyc01g066000	NA	NA	NA	NA	NA	NA	NA	NA	NA	NA	NA	NA	NA	NA	NA	NA	NA	NA	NA	NA	NA	NA	NA	NA	NA	NA	NA	NA	NA	NA	NA	NA	NA	NA	NA	NA
772	NA	NA	NA	NA	NA	NA	NA	NA	NA	NA	NA	NA	Solyc01g066010	NA	NA	NA	NA	NA	NA	NA	NA	NA	NA	NA	NA	NA	NA	NA	NA	NA	NA	NA	NA	NA	NA	NA	NA	NA	NA	NA	NA	NA	NA	NA	NA	NA	NA	NA	NA
773	NA	NA	NA	NA	NA	NA	NA	NA	NA	NA	NA	NA	Solyc01g066020	NA	NA	NA	NA	NA	NA	NA	NA	NA	NA	NA	NA	NA	NA	NA	NA	NA	NA	NA	NA	NA	NA	NA	NA	NA	NA	NA	NA	NA	NA	NA	NA	NA	NA	NA	NA
774	NA	NA	NA	NA	NA	NA	NA	NA	NA	NA	NA	NA	Solyc01g066030	NA	NA	NA	NA	NA	NA	NA	NA	NA	NA	NA	NA	NA	NA	NA	NA	NA	NA	NA	NA	NA	NA	NA	NA	NA	NA	NA	NA	NA	NA	NA	NA	NA	NA	NA	NA
775	NA	NA	NA	NA	NA	NA	NA	NA	NA	NA	NA	NA	Solyc01g066040	NA	NA	NA	NA	NA	NA	NA	NA	NA	NA	NA	NA	NA	NA	NA	NA	NA	NA	NA	NA	NA	NA	NA	NA	NA	NA	NA	NA	NA	NA	NA	NA	NA	NA	NA	NA
776	NA	NA	NA	NA	NA	NA	NA	NA	NA	NA	NA	NA	Solyc01g066050	NA	NA	NA	NA	NA	NA	NA	NA	NA	NA	NA	NA	NA	NA	NA	NA	NA	NA	NA	NA	NA	NA	NA	NA	NA	NA	NA	NA	NA	NA	NA	NA	NA	NA	NA	NA
777	NA	NA	NA	NA	NA	NA	NA	NA	NA	NA	NA	NA	Solyc01g066060	NA	NA	NA	NA	NA	NA	NA	NA	NA	NA	NA	NA	NA	NA	NA	NA	NA	NA	NA	NA	NA	NA	NA	NA	NA	NA	NA	NA	NA	NA	NA	NA	NA	NA	NA	NA
778	NA	NA	NA	NA	NA	NA	NA	NA	NA	NA	NA	NA	Solyc01g066070	NA	NA	NA	NA	NA	NA	NA	NA	NA	NA	NA	NA	NA	NA	NA	NA	NA	NA	NA	NA	NA	NA	NA	NA	NA	NA	NA	NA	NA	NA	NA	NA	NA	NA	NA	NA
779	NA	NA	NA	NA	NA	NA	NA	NA	NA	NA	NA	NA	Solyc01g066080	NA	NA	NA	NA	NA	NA	NA	NA	NA	NA	NA	NA	NA	NA	NA	NA	NA	NA	NA	NA	NA	NA	NA	NA	NA	NA	NA	NA	NA	NA	NA	NA	NA	NA	NA	NA
780	NA	NA	NA	NA	NA	NA	NA	NA	NA	NA	NA	NA	Solyc01g066090	NA	NA	NA	NA	NA	NA	NA	NA	NA	NA	NA	NA	NA	NA	NA	NA	NA	NA	NA	NA	NA	NA	NA	NA	NA	NA	NA	NA	NA	NA	NA	NA	NA	NA	NA	NA
781	NA	NA	NA	NA	NA	NA	NA	NA	NA	NA	NA	NA	Solyc01g066100	NA	NA	NA	NA	NA	NA	NA	NA	NA	NA	NA	NA	NA	NA	NA	NA	NA	NA	NA	NA	NA	NA	NA	NA	NA	NA	NA	NA	NA	NA	NA	NA	NA	NA	NA	NA
782	NA	NA	NA	NA	NA	NA	NA	NA	NA	NA	NA	NA	Solyc01g066110	NA	NA	NA	NA	NA	NA	NA	NA	NA	NA	NA	NA	NA	NA	NA	NA	NA	NA	NA	NA	NA	NA	NA	NA	NA	NA	NA	NA	NA	NA	NA	NA	NA	NA	NA	NA
783	NA	NA	NA	NA	NA	NA	NA	NA	NA	NA	NA	NA	Solyc01g066120	NA	NA	NA	NA	NA	NA	NA	NA	NA	NA	NA	NA	NA	NA	NA	NA	NA	NA	NA	NA	NA	NA	NA	NA	NA	NA	NA	NA	NA	NA	NA	NA	NA	NA	NA	NA
784	NA	NA	NA	NA	NA	NA	NA	NA	NA	NA	NA	NA	Solyc01g066130	NA	NA	NA	NA	NA	NA	NA	NA	NA	NA	NA	NA	NA	NA	NA	NA	NA	NA	NA	NA	NA	NA	NA	NA	NA	NA	NA	NA	NA	NA	NA	NA	NA	NA	NA	NA
785	NA	NA	NA	NA	NA	NA	NA	NA	NA	NA	NA	NA	Solyc01g066140	NA	NA	NA	NA	NA	NA	NA	NA	NA	NA	NA	NA	NA	NA	NA	NA	NA	NA	NA	NA	NA	NA	NA	NA	NA	NA	NA	NA	NA	NA	NA	NA	NA	NA	NA	NA
786	NA	NA	NA	NA	NA	NA	NA	NA	NA	NA	NA	NA	Solyc01g066150	NA	NA	NA	NA	NA	NA	NA	NA	NA	NA	NA	NA	NA	NA	NA	NA	NA	NA	NA	NA	NA	NA	NA	NA	NA	NA	NA	NA	NA	NA	NA	NA	NA	NA	NA	NA
787	NA	NA	NA	NA	NA	NA	NA	NA	NA	NA	NA	NA	Solyc01g066160	NA	NA	NA	NA	NA	NA	NA	NA	NA	NA	NA	NA	NA	NA	NA	NA	NA	NA	NA	NA	NA	NA	NA	NA	NA	NA	NA	NA	NA	NA	NA	NA	NA	NA	NA	NA
788	NA	NA	NA	NA	NA	NA	NA	NA	NA	NA	NA	NA	Solyc01g066170	NA	NA	NA	NA	NA	NA	NA	NA	NA	NA	NA	NA	NA	NA	NA	NA	NA	NA	NA	NA	NA	NA	NA	NA	NA	NA	NA	NA	NA	NA	NA	NA	NA	NA	NA	NA
789	NA	NA	NA	NA	NA	NA	NA	NA	NA	NA	NA	NA	Solyc01g066180	NA	NA	NA	NA	NA	NA	NA	NA	NA	NA	NA	NA	NA	NA	NA	NA	NA	NA	NA	NA	NA	NA	NA	NA	NA	NA	NA	NA	NA	NA	NA	NA	NA	NA	NA	NA
790	NA	NA	NA	NA	NA	NA	NA	NA	NA	NA	NA	NA	Solyc01g066190	NA	NA	NA	NA	NA	NA	NA	NA	NA	NA	NA	NA	NA	NA	NA	NA	NA	NA	NA	NA	NA	NA	NA	NA	NA	NA	NA	NA	NA	NA	NA	NA	NA	NA	NA	NA
791	NA	NA	NA	NA	NA	NA	NA	NA	NA	NA	NA	NA	Solyc01g066200	NA	NA	NA	NA	NA	NA	NA	NA	NA	NA	NA	NA	NA	NA	NA	NA	NA	NA	NA	NA	NA	NA	NA	NA	NA	NA	NA	NA	NA	NA	NA	NA	NA	NA	NA	NA
792	NA	NA	NA	NA	NA	NA	NA	NA	NA	NA	NA	NA	Solyc01g066210	NA	NA	NA	NA	NA	NA	NA	NA	NA	NA	NA	NA	NA	NA	NA	NA	NA	NA	NA	NA	NA	NA	NA	NA	NA	NA	NA	NA	NA	NA	NA	NA	NA	NA	NA	NA
793	NA	NA	NA	NA	NA	NA	NA	NA	NA	NA	NA	NA	Solyc01g066220	NA	NA	NA	NA	NA	NA	NA	NA	NA	NA	NA	NA	NA	NA	NA	NA	NA	NA	NA	NA	NA	NA	NA	NA	NA	NA	NA	NA	NA	NA	NA	NA	NA	NA	NA	NA
794	NA	NA	NA	NA	NA	NA	NA	NA	NA	NA	NA	NA	Solyc01g066230	NA	NA	NA	NA	NA	NA	NA	NA	NA	NA	NA	NA	NA	NA	NA	NA	NA	NA	NA	NA	NA	NA	NA	NA	NA	NA	NA	NA	NA	NA	NA	NA	NA	NA	NA	NA
795	NA	NA	NA	NA	NA	NA	NA	NA	NA	NA	NA	NA	Solyc01g066240	NA	NA	NA	NA	NA	NA	NA	NA	NA	NA	NA	NA	NA	NA	NA	NA	NA	NA	NA	NA	NA	NA	NA	NA	NA	NA	NA	NA	NA	NA	NA	NA	NA	NA	NA	NA
796	NA	NA	NA	NA	NA	NA	NA	NA	NA	NA	NA	NA	Solyc01g066250	NA	NA	NA	NA	NA	NA	NA	NA	NA	NA	NA	NA	NA	NA	NA	NA	NA	NA	NA	NA	NA	NA	NA	NA	NA	NA	NA	NA	NA	NA	NA	NA	NA	NA	NA	NA
797	NA	NA	NA	NA	NA	NA	NA	NA	NA	NA	NA	NA	Solyc01g066260	NA	NA	NA	NA	NA	NA	NA	NA	NA	NA	NA	NA	NA	NA	NA	NA	NA	NA	NA	NA	NA	NA	NA	NA	NA	NA	NA	NA	NA	NA	NA	NA	NA	NA	NA	NA
798	NA	NA	NA	NA	NA	NA	NA	NA	NA	NA	NA	NA	Solyc01g066270	NA	NA	NA	NA	NA	NA	NA	NA	NA	NA	NA	NA	NA	NA	NA	NA	NA	NA	NA	NA	NA	NA	NA	NA	NA	NA	NA	NA	NA	NA	NA	NA	NA	NA	NA	NA
799	NA	NA	NA	NA	NA	NA	NA	NA	NA	NA	NA	NA	Solyc01g066280	NA	NA	NA	NA	NA	NA	NA	NA	NA	NA	NA	NA	NA	NA	NA	NA	NA	NA	NA	NA	NA	NA	NA	NA	NA	NA	NA	NA	NA	NA	NA	NA	NA	NA	NA	NA
800	NA	NA	NA	NA	NA	NA	NA	NA	NA	NA	NA	NA	Solyc01g066290	NA	NA	NA	NA	NA	NA	NA	NA	NA	NA	NA	NA	NA	NA	NA	NA	NA	NA	NA	NA	NA	NA	NA	NA	NA	NA	NA	NA	NA	NA	NA	NA	NA	NA	NA	NA
801	NA	NA	NA	NA	NA	NA	NA	NA	NA	NA	NA	NA	Solyc01g066300	NA	NA	NA	NA	NA	NA	NA	NA	NA	NA	NA	NA	NA	NA	NA	NA	NA	NA	NA	NA	NA	NA	NA	NA	NA	NA	NA	NA	NA	NA	NA	NA	NA	NA	NA	NA
802	NA	NA	NA	NA	NA	NA	NA	NA	NA	NA	NA	NA	Solyc01g066310	NA	NA	NA	NA	NA	NA	NA	NA	NA	NA	NA	NA	NA	NA	NA	NA	NA	NA	NA	NA	NA	NA	NA	NA	NA	NA	NA	NA	NA	NA	NA	NA	NA	NA	NA	NA
803	NA	NA	NA	NA	NA	NA	NA	NA	NA	NA	NA	NA	Solyc01g066320	NA	NA	NA	NA	NA	NA	NA	NA	NA	NA	NA	NA	NA	NA	NA	NA	NA	NA	NA	NA	NA	NA	NA	NA	NA	NA	NA	NA	NA	NA	NA	NA	NA	NA	NA	NA
804	NA	NA	NA	NA	NA	NA	NA	NA	NA	NA	NA	NA	Solyc01g066330	NA	NA	NA	NA	NA	NA	NA	NA	NA	NA	NA	NA	NA	NA	NA	NA	NA	NA	NA	NA	NA	NA	NA	NA	NA	NA	NA	NA	NA	NA	NA	NA	NA	NA	NA	NA
805	NA	NA	NA	NA	NA	NA	NA	NA	NA	NA	NA	NA	Solyc01g066340	NA	NA	NA	NA	NA	NA	NA	NA	NA	NA	NA	NA	NA	NA	NA	NA	NA	NA	NA	NA	NA	NA	NA	NA	NA	NA	NA	NA	NA	NA	NA	NA	NA	NA	NA	NA
806	NA	NA	NA	NA	NA	NA	NA	NA	NA	NA	NA	NA	Solyc01g066350	NA	NA	NA	NA	NA	NA	NA	NA	NA	NA	NA	NA	NA	NA	NA	NA	NA	NA	NA	NA	NA	NA	NA	NA	NA	NA	NA	NA	NA	NA	NA	NA	NA	NA	NA	NA
807	NA	NA	NA	NA	NA	NA	NA	NA	NA	NA	NA	NA	Solyc01g066360	NA	NA	NA	NA	NA	NA	NA	NA	NA	NA	NA	NA	NA	NA	NA	NA	NA	NA	NA	NA	NA	NA	NA	NA	NA	NA	NA	NA	NA	NA	NA	NA	NA	NA	NA	NA
808	NA	NA	NA	NA	NA	NA	NA	NA	NA	NA	NA	NA	Solyc01g066370	NA	NA	NA	NA	NA	NA	NA	NA	NA	NA	NA	NA	NA	NA	NA	NA	NA	NA	NA	NA	NA	NA	NA	NA	NA	NA	NA	NA	NA	NA	NA	NA	NA	NA	NA	NA
809	NA	NA	NA	NA	NA	NA	NA	NA	NA	NA	NA	NA	Solyc01g066380	NA	NA	NA	NA	NA	NA	NA	NA	NA	NA	NA	NA	NA	NA	NA	NA	NA	NA	NA	NA	NA	NA	NA	NA	NA	NA	NA	NA	NA	NA	NA	NA	NA	NA	NA	NA
810	NA	NA	NA	NA	NA	NA	NA	NA	NA	NA	NA	NA	Solyc01g066390	NA	NA	NA	NA	NA	NA	NA	NA	NA	NA	NA	NA	NA	NA	NA	NA	NA	NA	NA	NA	NA	NA	NA	NA	NA	NA	NA	NA	NA	NA	NA	NA	NA	NA	NA	NA
811	NA	NA	NA	NA	NA	NA	NA	NA	NA	NA	NA	NA	Solyc01g066400	NA	NA	NA	NA	NA	NA	NA	NA	NA	NA	NA	NA	NA	NA	NA	NA	NA	NA	NA	NA	NA	NA	NA	NA	NA	NA	NA	NA	NA	NA	NA	NA	NA	NA	NA	NA
812	NA	NA	NA	NA	NA	NA	NA	NA	NA	NA	NA	NA	Solyc01g066410	NA	NA	NA	NA	NA	NA	NA	NA	NA	NA	NA	NA	NA	NA	NA	NA	NA	NA	NA	NA	NA	NA	NA	NA	NA	NA	NA	NA	NA	NA	NA	NA	NA	NA	NA	NA
813	NA	NA	NA	NA	NA	NA	NA	NA	NA	NA	NA	NA	Solyc01g066420	NA	NA	NA	NA	NA	NA	NA	NA	NA	NA	NA	NA	NA	NA	NA	NA	NA	NA	NA	NA	NA	NA	NA	NA	NA	NA	NA	NA	NA	NA	NA	NA	NA	NA	NA	NA
814	NA	NA	NA	NA	NA	NA	NA	NA	NA	NA	NA	NA	Solyc01g066430	NA	NA	NA	NA	NA	NA	NA	NA	NA	NA	NA	NA	NA	NA	NA	NA	NA	NA	NA	NA	NA	NA	NA	NA	NA	NA	NA	NA	NA	NA	NA	NA	NA	NA	NA	NA
815	NA	NA	NA	NA	NA	NA	NA	NA	NA	NA	NA	NA	Solyc01g066440	NA	NA	NA	NA	NA	NA	NA	NA	NA	NA	NA	NA	NA	NA	NA	NA	NA	NA	NA	NA	NA	NA	NA	NA	NA	NA	NA	NA	NA	NA	NA	NA	NA	NA	NA	NA
816	NA	NA	NA	NA	NA	NA	NA	NA	NA	NA	NA	NA	Solyc01g066450	NA	NA	NA	NA	NA	NA	NA	NA	NA	NA	NA	NA	NA	NA	NA	NA	NA	NA	NA	NA	NA	NA	NA	NA	NA	NA	NA	NA	NA	NA	NA	NA	NA	NA	NA	NA
817	NA	NA	NA	NA	NA	NA	NA	NA	NA	NA	NA	NA	Solyc01g066460	NA	NA	NA	NA	NA	NA	NA	NA	NA	NA	NA	NA	NA	NA	NA	NA	NA	NA	NA	NA	NA	NA	NA	NA	NA	NA	NA	NA	NA	NA	NA	NA	NA	NA	NA	NA
818	NA	NA	NA	NA	NA	NA	NA	NA	NA	NA	NA	NA	Solyc01g066470	NA	NA	NA	NA	NA	NA	NA	NA	NA	NA	NA	NA	NA	NA	NA	NA	NA	NA	NA	NA	NA	NA	NA	NA	NA	NA	NA	NA	NA	NA	NA	NA	NA	NA	NA	NA
819	NA	NA	NA	NA	NA	NA	NA	NA	NA	NA	NA	NA	Solyc01g066480	NA	NA	NA	NA	NA	NA	NA	NA	NA	NA	NA	NA	NA	NA	NA	NA	NA	NA	NA	NA	NA	NA	NA	NA	NA	NA	NA	NA	NA	NA	NA	NA	NA	NA	NA	NA
820	NA	NA	NA	NA	NA	NA	NA	NA	NA	NA	NA	NA	Solyc01g066490	NA	NA	NA	NA	NA	NA	NA	NA	NA	NA	NA	NA	NA	NA	NA	NA	NA	NA	NA	NA	NA	NA	NA	NA	NA	NA	NA	NA	NA	NA	NA	NA	NA	NA	NA	NA
821	NA	NA	NA	NA	NA	NA	NA	NA	NA	NA	NA	NA	Solyc01g066500	NA	NA	NA	NA	NA	NA	NA	NA	NA	NA	NA	NA	NA	NA	NA	NA	NA	NA	NA	NA	NA	NA	NA	NA	NA	NA	NA	NA	NA	NA	NA	NA	NA	NA	NA	NA
822	NA	NA	NA	NA	NA	NA	NA	NA	NA	NA	NA	NA	Solyc01g066510	NA	NA	NA	NA	NA	NA	NA	NA	NA	NA	NA	NA	NA	NA	NA	NA	NA	NA	NA	NA	NA	NA	NA	NA	NA	NA	NA	NA	NA	NA	NA	NA	NA	NA	NA	NA
823	NA	NA	NA	NA	NA	NA	NA	NA	NA	NA	NA	NA	Solyc01g066520	NA	NA	NA	NA	NA	NA	NA	NA	NA	NA	NA	NA	NA	NA	NA	NA	NA	NA	NA	NA	NA	NA	NA	NA	NA	NA	NA	NA	NA	NA	NA	NA	NA	NA	NA	NA
824	NA	NA	NA	NA	NA	NA	NA	NA	NA	NA	NA	NA	Solyc01g066530	NA	NA	NA	NA	NA	NA	NA	NA	NA	NA	NA	NA	NA	NA	NA	NA	NA	NA	NA	NA	NA	NA	NA	NA	NA	NA	NA	NA	NA	NA	NA	NA	NA	NA	NA	NA
825	NA	NA	NA	NA	NA	NA	NA	NA	NA	NA	NA	NA	Solyc01g066560	NA	NA	NA	NA	NA	NA	NA	NA	NA	NA	NA	NA	NA	NA	NA	NA	NA	NA	NA	NA	NA	NA	NA	NA	NA	NA	NA	NA	NA	NA	NA	NA	NA	NA	NA	NA
826	NA	NA	NA	NA	NA	NA	NA	NA	NA	NA	NA	NA	Solyc01g066570	NA	NA	NA	NA	NA	NA	NA	NA	NA	NA	NA	NA	NA	NA	NA	NA	NA	NA	NA	NA	NA	NA	NA	NA	NA	NA	NA	NA	NA	NA	NA	NA	NA	NA	NA	NA
827	NA	NA	NA	NA	NA	NA	NA	NA	NA	NA	NA	NA	Solyc01g066580	NA	NA	NA	NA	NA	NA	NA	NA	NA	NA	NA	NA	NA	NA	NA	NA	NA	NA	NA	NA	NA	NA	NA	NA	NA	NA	NA	NA	NA	NA	NA	NA	NA	NA	NA	NA
828	NA	NA	NA	NA	NA	NA	NA	NA	NA	NA	NA	NA	Solyc01g066590	NA	NA	NA	NA	NA	NA	NA	NA	NA	NA	NA	NA	NA	NA	NA	NA	NA	NA	NA	NA	NA	NA	NA	NA	NA	NA	NA	NA	NA	NA	NA	NA	NA	NA	NA	NA
829	NA	NA	NA	NA	NA	NA	NA	NA	NA	NA	NA	NA	Solyc01g066600	NA	NA	NA	NA	NA	NA	NA	NA	NA	NA	NA	NA	NA	NA	NA	NA	NA	NA	NA	NA	NA	NA	NA	NA	NA	NA	NA	NA	NA	NA	NA	NA	NA	NA	NA	NA
830	NA	NA	NA	NA	NA	NA	NA	NA	NA	NA	NA	NA	Solyc01g066610	NA	NA	NA	NA	NA	NA	NA	NA	NA	NA	NA	NA	NA	NA	NA	NA	NA	NA	NA	NA	NA	NA	NA	NA	NA	NA	NA	NA	NA	NA	NA	NA	NA	NA	NA	NA
831	NA	NA	NA	NA	NA	NA	NA	NA	NA	NA	NA	NA	Solyc01g066620	NA	NA	NA	NA	NA	NA	NA	NA	NA	NA	NA	NA	NA	NA	NA	NA	NA	NA	NA	NA	NA	NA	NA	NA	NA	NA	NA	NA	NA	NA	NA	NA	NA	NA	NA	NA
832	NA	NA	NA	NA	NA	NA	NA	NA	NA	NA	NA	NA	Solyc01g066630	NA	NA	NA	NA	NA	NA	NA	NA	NA	NA	NA	NA	NA	NA	NA	NA	NA	NA	NA	NA	NA	NA	NA	NA	NA	NA	NA	NA	NA	NA	NA	NA	NA	NA	NA	NA
833	NA	NA	NA	NA	NA	NA	NA	NA	NA	NA	NA	NA	Solyc01g066640	NA	NA	NA	NA	NA	NA	NA	NA	NA	NA	NA	NA	NA	NA	NA	NA	NA	NA	NA	NA	NA	NA	NA	NA	NA	NA	NA	NA	NA	NA	NA	NA	NA	NA	NA	NA
834	NA	NA	NA	NA	NA	NA	NA	NA	NA	NA	NA	NA	Solyc01g066650	NA	NA	NA	NA	NA	NA	NA	NA	NA	NA	NA	NA	NA	NA	NA	NA	NA	NA	NA	NA	NA	NA	NA	NA	NA	NA	NA	NA	NA	NA	NA	NA	NA	NA	NA	NA
835	NA	NA	NA	NA	NA	NA	NA	NA	NA	NA	NA	NA	Solyc01g066660	NA	NA	NA	NA	NA	NA	NA	NA	NA	NA	NA	NA	NA	NA	NA	NA	NA	NA	NA	NA	NA	NA	NA	NA	NA	NA	NA	NA	NA	NA	NA	NA	NA	NA	NA	NA
836	NA	NA	NA	NA	NA	NA	NA	NA	NA	NA	NA	NA	Solyc01g066670	NA	NA	NA	NA	NA	NA	NA	NA	NA	NA	NA	NA	NA	NA	NA	NA	NA	NA	NA	NA	NA	NA	NA	NA	NA	NA	NA	NA	NA	NA	NA	NA	NA	NA	NA	NA
837	NA	NA	NA	NA	NA	NA	NA	NA	NA	NA	NA	NA	Solyc01g066680	NA	NA	NA	NA	NA	NA	NA	NA	NA	NA	NA	NA	NA	NA	NA	NA	NA	NA	NA	NA	NA	NA	NA	NA	NA	NA	NA	NA	NA	NA	NA	NA	NA	NA	NA	NA
838	NA	NA	NA	NA	NA	NA	NA	NA	NA	NA	NA	NA	Solyc01g066690	NA	NA	NA	NA	NA	NA	NA	NA	NA	NA	NA	NA	NA	NA	NA	NA	NA	NA	NA	NA	NA	NA	NA	NA	NA	NA	NA	NA	NA	NA	NA	NA	NA	NA	NA	NA
839	NA	NA	NA	NA	NA	NA	NA	NA	NA	NA	NA	NA	Solyc01g066700	NA	NA	NA	NA	NA	NA	NA	NA	NA	NA	NA	NA	NA	NA	NA	NA	NA	NA	NA	NA	NA	NA	NA	NA	NA	NA	NA	NA	NA	NA	NA	NA	NA	NA	NA	NA
840	NA	NA	NA	NA	NA	NA	NA	NA	NA	NA	NA	NA	Solyc01g066710	NA	NA	NA	NA	NA	NA	NA	NA	NA	NA	NA	NA	NA	NA	NA	NA	NA	NA	NA	NA	NA	NA	NA	NA	NA	NA	NA	NA	NA	NA	NA	NA	NA	NA	NA	NA
841	NA	NA	NA	NA	NA	NA	NA	NA	NA	NA	NA	NA	Solyc01g066720	NA	NA	NA	NA	NA	NA	NA	NA	NA	NA	NA	NA	NA	NA	NA	NA	NA	NA	NA	NA	NA	NA	NA	NA	NA	NA	NA	NA	NA	NA	NA	NA	NA	NA	NA	NA
842	NA	NA	NA	NA	NA	NA	NA	NA	NA	NA	NA	NA	Solyc01g066730	NA	NA	NA	NA	NA	NA	NA	NA	NA	NA	NA	NA	NA	NA	NA	NA	NA	NA	NA	NA	NA	NA	NA	NA	NA	NA	NA	NA	NA	NA	NA	NA	NA	NA	NA	NA
843	NA	NA	NA	NA	NA	NA	NA	NA	NA	NA	NA	NA	Solyc01g066740	NA	NA	NA	NA	NA	NA	NA	NA	NA	NA	NA	NA	NA	NA	NA	NA	NA	NA	NA	NA	NA	NA	NA	NA	NA	NA	NA	NA	NA	NA	NA	NA	NA	NA	NA	NA
844	NA	NA	NA	NA	NA	NA	NA	NA	NA	NA	NA	NA	Solyc01g066750	NA	NA	NA	NA	NA	NA	NA	NA	NA	NA	NA	NA	NA	NA	NA	NA	NA	NA	NA	NA	NA	NA	NA	NA	NA	NA	NA	NA	NA	NA	NA	NA	NA	NA	NA	NA
845	NA	NA	NA	NA	NA	NA	NA	NA	NA	NA	NA	NA	Solyc01g066760	NA	NA	NA	NA	NA	NA	NA	NA	NA	NA	NA	NA	NA	NA	NA	NA	NA	NA	NA	NA	NA	NA	NA	NA	NA	NA	NA	NA	NA	NA	NA	NA	NA	NA	NA	NA
846	NA	NA	NA	NA	NA	NA	NA	NA	NA	NA	NA	NA	Solyc01g066770	NA	NA	NA	NA	NA	NA	NA	NA	NA	NA	NA	NA	NA	NA	NA	NA	NA	NA	NA	NA	NA	NA	NA	NA	NA	NA	NA	NA	NA	NA	NA	NA	NA	NA	NA	NA
847	NA	NA	NA	NA	NA	NA	NA	NA	NA	NA	NA	NA	Solyc01g066790	NA	NA	NA	NA	NA	NA	NA	NA	NA	NA	NA	NA	NA	NA	NA	NA	NA	NA	NA	NA	NA	NA	NA	NA	NA	NA	NA	NA	NA	NA	NA	NA	NA	NA	NA	NA
848	NA	NA	NA	NA	NA	NA	NA	NA	NA	NA	NA	NA	Solyc01g066800	NA	NA	NA	NA	NA	NA	NA	NA	NA	NA	NA	NA	NA	NA	NA	NA	NA	NA	NA	NA	NA	NA	NA	NA	NA	NA	NA	NA	NA	NA	NA	NA	NA	NA	NA	NA
849	NA	NA	NA	NA	NA	NA	NA	NA	NA	NA	NA	NA	Solyc01g066810	NA	NA	NA	NA	NA	NA	NA	NA	NA	NA	NA	NA	NA	NA	NA	NA	NA	NA	NA	NA	NA	NA	NA	NA	NA	NA	NA	NA	NA	NA	NA	NA	NA	NA	NA	NA
850	NA	NA	NA	NA	NA	NA	NA	NA	NA	NA	NA	NA	Solyc01g066820	NA	NA	NA	NA	NA	NA	NA	NA	NA	NA	NA	NA	NA	NA	NA	NA	NA	NA	NA	NA	NA	NA	NA	NA	NA	NA	NA	NA	NA	NA	NA	NA	NA	NA	NA	NA
851	NA	NA	NA	NA	NA	NA	NA	NA	NA	NA	NA	NA	Solyc01g066830	NA	NA	NA	NA	NA	NA	NA	NA	NA	NA	NA	NA	NA	NA	NA	NA	NA	NA	NA	NA	NA	NA	NA	NA	NA	NA	NA	NA	NA	NA	NA	NA	NA	NA	NA	NA
852	NA	NA	NA	NA	NA	NA	NA	NA	NA	NA	NA	NA	Solyc01g066840	NA	NA	NA	NA	NA	NA	NA	NA	NA	NA	NA	NA	NA	NA	NA	NA	NA	NA	NA	NA	NA	NA	NA	NA	NA	NA	NA	NA	NA	NA	NA	NA	NA	NA	NA	NA
853	NA	NA	NA	NA	NA	NA	NA	NA	NA	NA	NA	NA	Solyc01g066850	NA	NA	NA	NA	NA	NA	NA	NA	NA	NA	NA	NA	NA	NA	NA	NA	NA	NA	NA	NA	NA	NA	NA	NA	NA	NA	NA	NA	NA	NA	NA	NA	NA	NA	NA	NA
854	NA	NA	NA	NA	NA	NA	NA	NA	NA	NA	NA	NA	Solyc01g066860	NA	NA	NA	NA	NA	NA	NA	NA	NA	NA	NA	NA	NA	NA	NA	NA	NA	NA	NA	NA	NA	NA	NA	NA	NA	NA	NA	NA	NA	NA	NA	NA	NA	NA	NA	NA
855	NA	NA	NA	NA	NA	NA	NA	NA	NA	NA	NA	NA	Solyc01g066870	NA	NA	NA	NA	NA	NA	NA	NA	NA	NA	NA	NA	NA	NA	NA	NA	NA	NA	NA	NA	NA	NA	NA	NA	NA	NA	NA	NA	NA	NA	NA	NA	NA	NA	NA	NA
856	NA	NA	NA	NA	NA	NA	NA	NA	NA	NA	NA	NA	Solyc01g066880	NA	NA	NA	NA	NA	NA	NA	NA	NA	NA	NA	NA	NA	NA	NA	NA	NA	NA	NA	NA	NA	NA	NA	NA	NA	NA	NA	NA	NA	NA	NA	NA	NA	NA	NA	NA
857	NA	NA	NA	NA	NA	NA	NA	NA	NA	NA	NA	NA	Solyc01g066890	NA	NA	NA	NA	NA	NA	NA	NA	NA	NA	NA	NA	NA	NA	NA	NA	NA	NA	NA	NA	NA	NA	NA	NA	NA	NA	NA	NA	NA	NA	NA	NA	NA	NA	NA	NA
858	NA	NA	NA	NA	NA	NA	NA	NA	NA	NA	NA	NA	Solyc01g066900	NA	NA	NA	NA	NA	NA	NA	NA	NA	NA	NA	NA	NA	NA	NA	NA	NA	NA	NA	NA	NA	NA	NA	NA	NA	NA	NA	NA	NA	NA	NA	NA	NA	NA	NA	NA
859	NA	NA	NA	NA	NA	NA	NA	NA	NA	NA	NA	NA	Solyc01g066910	NA	NA	NA	NA	NA	NA	NA	NA	NA	NA	NA	NA	NA	NA	NA	NA	NA	NA	NA	NA	NA	NA	NA	NA	NA	NA	NA	NA	NA	NA	NA	NA	NA	NA	NA	NA
860	NA	NA	NA	NA	NA	NA	NA	NA	NA	NA	NA	NA	Solyc01g066930	NA	NA	NA	NA	NA	NA	NA	NA	NA	NA	NA	NA	NA	NA	NA	NA	NA	NA	NA	NA	NA	NA	NA	NA	NA	NA	NA	NA	NA	NA	NA	NA	NA	NA	NA	NA
861	NA	NA	NA	NA	NA	NA	NA	NA	NA	NA	NA	NA	Solyc01g066940	NA	NA	NA	NA	NA	NA	NA	NA	NA	NA	NA	NA	NA	NA	NA	NA	NA	NA	NA	NA	NA	NA	NA	NA	NA	NA	NA	NA	NA	NA	NA	NA	NA	NA	NA	NA
862	NA	NA	NA	NA	NA	NA	NA	NA	NA	NA	NA	NA	Solyc01g066950	NA	NA	NA	NA	NA	NA	NA	NA	NA	NA	NA	NA	NA	NA	NA	NA	NA	NA	NA	NA	NA	NA	NA	NA	NA	NA	NA	NA	NA	NA	NA	NA	NA	NA	NA	NA
863	NA	NA	NA	NA	NA	NA	NA	NA	NA	NA	NA	NA	Solyc01g066960	NA	NA	NA	NA	NA	NA	NA	NA	NA	NA	NA	NA	NA	NA	NA	NA	NA	NA	NA	NA	NA	NA	NA	NA	NA	NA	NA	NA	NA	NA	NA	NA	NA	NA	NA	NA
864	NA	NA	NA	NA	NA	NA	NA	NA	NA	NA	NA	NA	Solyc01g066970	NA	NA	NA	NA	NA	NA	NA	NA	NA	NA	NA	NA	NA	NA	NA	NA	NA	NA	NA	NA	NA	NA	NA	NA	NA	NA	NA	NA	NA	NA	NA	NA	NA	NA	NA	NA
865	NA	NA	NA	NA	NA	NA	NA	NA	NA	NA	NA	NA	Solyc01g066980	NA	NA	NA	NA	NA	NA	NA	NA	NA	NA	NA	NA	NA	NA	NA	NA	NA	NA	NA	NA	NA	NA	NA	NA	NA	NA	NA	NA	NA	NA	NA	NA	NA	NA	NA	NA
866	NA	NA	NA	NA	NA	NA	NA	NA	NA	NA	NA	NA	Solyc01g066990	NA	NA	NA	NA	NA	NA	NA	NA	NA	NA	NA	NA	NA	NA	NA	NA	NA	NA	NA	NA	NA	NA	NA	NA	NA	NA	NA	NA	NA	NA	NA	NA	NA	NA	NA	NA
867	NA	NA	NA	NA	NA	NA	NA	NA	NA	NA	NA	NA	Solyc01g067000	NA	NA	NA	NA	NA	NA	NA	NA	NA	NA	NA	NA	NA	NA	NA	NA	NA	NA	NA	NA	NA	NA	NA	NA	NA	NA	NA	NA	NA	NA	NA	NA	NA	NA	NA	NA
868	NA	NA	NA	NA	NA	NA	NA	NA	NA	NA	NA	NA	Solyc01g067010	NA	NA	NA	NA	NA	NA	NA	NA	NA	NA	NA	NA	NA	NA	NA	NA	NA	NA	NA	NA	NA	NA	NA	NA	NA	NA	NA	NA	NA	NA	NA	NA	NA	NA	NA	NA
869	NA	NA	NA	NA	NA	NA	NA	NA	NA	NA	NA	NA	Solyc01g067020	NA	NA	NA	NA	NA	NA	NA	NA	NA	NA	NA	NA	NA	NA	NA	NA	NA	NA	NA	NA	NA	NA	NA	NA	NA	NA	NA	NA	NA	NA	NA	NA	NA	NA	NA	NA
870	NA	NA	NA	NA	NA	NA	NA	NA	NA	NA	NA	NA	Solyc01g067030	NA	NA	NA	NA	NA	NA	NA	NA	NA	NA	NA	NA	NA	NA	NA	NA	NA	NA	NA	NA	NA	NA	NA	NA	NA	NA	NA	NA	NA	NA	NA	NA	NA	NA	NA	NA
871	NA	NA	NA	NA	NA	NA	NA	NA	NA	NA	NA	NA	Solyc01g067040	NA	NA	NA	NA	NA	NA	NA	NA	NA	NA	NA	NA	NA	NA	NA	NA	NA	NA	NA	NA	NA	NA	NA	NA	NA	NA	NA	NA	NA	NA	NA	NA	NA	NA	NA	NA
872	NA	NA	NA	NA	NA	NA	NA	NA	NA	NA	NA	NA	Solyc01g067050	NA	NA	NA	NA	NA	NA	NA	NA	NA	NA	NA	NA	NA	NA	NA	NA	NA	NA	NA	NA	NA	NA	NA	NA	NA	NA	NA	NA	NA	NA	NA	NA	NA	NA	NA	NA
873	NA	NA	NA	NA	NA	NA	NA	NA	NA	NA	NA	NA	Solyc01g067060	NA	NA	NA	NA	NA	NA	NA	NA	NA	NA	NA	NA	NA	NA	NA	NA	NA	NA	NA	NA	NA	NA	NA	NA	NA	NA	NA	NA	NA	NA	NA	NA	NA	NA	NA	NA
874	NA	NA	NA	NA	NA	NA	NA	NA	NA	NA	NA	NA	Solyc01g067070	NA	NA	NA	NA	NA	NA	NA	NA	NA	NA	NA	NA	NA	NA	NA	NA	NA	NA	NA	NA	NA	NA	NA	NA	NA	NA	NA	NA	NA	NA	NA	NA	NA	NA	NA	NA
875	NA	NA	NA	NA	NA	NA	NA	NA	NA	NA	NA	NA	Solyc01g067080	NA	NA	NA	NA	NA	NA	NA	NA	NA	NA	NA	NA	NA	NA	NA	NA	NA	NA	NA	NA	NA	NA	NA	NA	NA	NA	NA	NA	NA	NA	NA	NA	NA	NA	NA	NA
876	NA	NA	NA	NA	NA	NA	NA	NA	NA	NA	NA	NA	Solyc01g067090	NA	NA	NA	NA	NA	NA	NA	NA	NA	NA	NA	NA	NA	NA	NA	NA	NA	NA	NA	NA	NA	NA	NA	NA	NA	NA	NA	NA	NA	NA	NA	NA	NA	NA	NA	NA
877	NA	NA	NA	NA	NA	NA	NA	NA	NA	NA	NA	NA	Solyc01g067100	NA	NA	NA	NA	NA	NA	NA	NA	NA	NA	NA	NA	NA	NA	NA	NA	NA	NA	NA	NA	NA	NA	NA	NA	NA	NA	NA	NA	NA	NA	NA	NA	NA	NA	NA	NA
878	NA	NA	NA	NA	NA	NA	NA	NA	NA	NA	NA	NA	Solyc01g067110	NA	NA	NA	NA	NA	NA	NA	NA	NA	NA	NA	NA	NA	NA	NA	NA	NA	NA	NA	NA	NA	NA	NA	NA	NA	NA	NA	NA	NA	NA	NA	NA	NA	NA	NA	NA
879	NA	NA	NA	NA	NA	NA	NA	NA	NA	NA	NA	NA	Solyc01g067120	NA	NA	NA	NA	NA	NA	NA	NA	NA	NA	NA	NA	NA	NA	NA	NA	NA	NA	NA	NA	NA	NA	NA	NA	NA	NA	NA	NA	NA	NA	NA	NA	NA	NA	NA	NA
880	NA	NA	NA	NA	NA	NA	NA	NA	NA	NA	NA	NA	Solyc01g067130	NA	NA	NA	NA	NA	NA	NA	NA	NA	NA	NA	NA	NA	NA	NA	NA	NA	NA	NA	NA	NA	NA	NA	NA	NA	NA	NA	NA	NA	NA	NA	NA	NA	NA	NA	NA
881	NA	NA	NA	NA	NA	NA	NA	NA	NA	NA	NA	NA	Solyc01g067140	NA	NA	NA	NA	NA	NA	NA	NA	NA	NA	NA	NA	NA	NA	NA	NA	NA	NA	NA	NA	NA	NA	NA	NA	NA	NA	NA	NA	NA	NA	NA	NA	NA	NA	NA	NA
882	NA	NA	NA	NA	NA	NA	NA	NA	NA	NA	NA	NA	Solyc01g067150	NA	NA	NA	NA	NA	NA	NA	NA	NA	NA	NA	NA	NA	NA	NA	NA	NA	NA	NA	NA	NA	NA	NA	NA	NA	NA	NA	NA	NA	NA	NA	NA	NA	NA	NA	NA
883	NA	NA	NA	NA	NA	NA	NA	NA	NA	NA	NA	NA	Solyc01g067160	NA	NA	NA	NA	NA	NA	NA	NA	NA	NA	NA	NA	NA	NA	NA	NA	NA	NA	NA	NA	NA	NA	NA	NA	NA	NA	NA	NA	NA	NA	NA	NA	NA	NA	NA	NA
884	NA	NA	NA	NA	NA	NA	NA	NA	NA	NA	NA	NA	Solyc01g067170	NA	NA	NA	NA	NA	NA	NA	NA	NA	NA	NA	NA	NA	NA	NA	NA	NA	NA	NA	NA	NA	NA	NA	NA	NA	NA	NA	NA	NA	NA	NA	NA	NA	NA	NA	NA
885	NA	NA	NA	NA	NA	NA	NA	NA	NA	NA	NA	NA	Solyc01g067180	NA	NA	NA	NA	NA	NA	NA	NA	NA	NA	NA	NA	NA	NA	NA	NA	NA	NA	NA	NA	NA	NA	NA	NA	NA	NA	NA	NA	NA	NA	NA	NA	NA	NA	NA	NA
886	NA	NA	NA	NA	NA	NA	NA	NA	NA	NA	NA	NA	Solyc01g067190	NA	NA	NA	NA	NA	NA	NA	NA	NA	NA	NA	NA	NA	NA	NA	NA	NA	NA	NA	NA	NA	NA	NA	NA	NA	NA	NA	NA	NA	NA	NA	NA	NA	NA	NA	NA
887	NA	NA	NA	NA	NA	NA	NA	NA	NA	NA	NA	NA	Solyc01g067200	NA	NA	NA	NA	NA	NA	NA	NA	NA	NA	NA	NA	NA	NA	NA	NA	NA	NA	NA	NA	NA	NA	NA	NA	NA	NA	NA	NA	NA	NA	NA	NA	NA	NA	NA	NA
888	NA	NA	NA	NA	NA	NA	NA	NA	NA	NA	NA	NA	Solyc01g067210	NA	NA	NA	NA	NA	NA	NA	NA	NA	NA	NA	NA	NA	NA	NA	NA	NA	NA	NA	NA	NA	NA	NA	NA	NA	NA	NA	NA	NA	NA	NA	NA	NA	NA	NA	NA
889	NA	NA	NA	NA	NA	NA	NA	NA	NA	NA	NA	NA	Solyc01g067220	NA	NA	NA	NA	NA	NA	NA	NA	NA	NA	NA	NA	NA	NA	NA	NA	NA	NA	NA	NA	NA	NA	NA	NA	NA	NA	NA	NA	NA	NA	NA	NA	NA	NA	NA	NA
890	NA	NA	NA	NA	NA	NA	NA	NA	NA	NA	NA	NA	Solyc01g067230	NA	NA	NA	NA	NA	NA	NA	NA	NA	NA	NA	NA	NA	NA	NA	NA	NA	NA	NA	NA	NA	NA	NA	NA	NA	NA	NA	NA	NA	NA	NA	NA	NA	NA	NA	NA
891	NA	NA	NA	NA	NA	NA	NA	NA	NA	NA	NA	NA	Solyc01g067240	NA	NA	NA	NA	NA	NA	NA	NA	NA	NA	NA	NA	NA	NA	NA	NA	NA	NA	NA	NA	NA	NA	NA	NA	NA	NA	NA	NA	NA	NA	NA	NA	NA	NA	NA	NA
892	NA	NA	NA	NA	NA	NA	NA	NA	NA	NA	NA	NA	Solyc01g067250	NA	NA	NA	NA	NA	NA	NA	NA	NA	NA	NA	NA	NA	NA	NA	NA	NA	NA	NA	NA	NA	NA	NA	NA	NA	NA	NA	NA	NA	NA	NA	NA	NA	NA	NA	NA
893	NA	NA	NA	NA	NA	NA	NA	NA	NA	NA	NA	NA	Solyc01g067260	NA	NA	NA	NA	NA	NA	NA	NA	NA	NA	NA	NA	NA	NA	NA	NA	NA	NA	NA	NA	NA	NA	NA	NA	NA	NA	NA	NA	NA	NA	NA	NA	NA	NA	NA	NA
894	NA	NA	NA	NA	NA	NA	NA	NA	NA	NA	NA	NA	Solyc01g067270	NA	NA	NA	NA	NA	NA	NA	NA	NA	NA	NA	NA	NA	NA	NA	NA	NA	NA	NA	NA	NA	NA	NA	NA	NA	NA	NA	NA	NA	NA	NA	NA	NA	NA	NA	NA
895	NA	NA	NA	NA	NA	NA	NA	NA	NA	NA	NA	NA	Solyc01g067280	NA	NA	NA	NA	NA	NA	NA	NA	NA	NA	NA	NA	NA	NA	NA	NA	NA	NA	NA	NA	NA	NA	NA	NA	NA	NA	NA	NA	NA	NA	NA	NA	NA	NA	NA	NA
896	NA	NA	NA	NA	NA	NA	NA	NA	NA	NA	NA	NA	Solyc01g067290	NA	NA	NA	NA	NA	NA	NA	NA	NA	NA	NA	NA	NA	NA	NA	NA	NA	NA	NA	NA	NA	NA	NA	NA	NA	NA	NA	NA	NA	NA	NA	NA	NA	NA	NA	NA
897	NA	NA	NA	NA	NA	NA	NA	NA	NA	NA	NA	NA	Solyc01g067300	NA	NA	NA	NA	NA	NA	NA	NA	NA	NA	NA	NA	NA	NA	NA	NA	NA	NA	NA	NA	NA	NA	NA	NA	NA	NA	NA	NA	NA	NA	NA	NA	NA	NA	NA	NA
898	NA	NA	NA	NA	NA	NA	NA	NA	NA	NA	NA	NA	Solyc01g067310	NA	NA	NA	NA	NA	NA	NA	NA	NA	NA	NA	NA	NA	NA	NA	NA	NA	NA	NA	NA	NA	NA	NA	NA	NA	NA	NA	NA	NA	NA	NA	NA	NA	NA	NA	NA
899	NA	NA	NA	NA	NA	NA	NA	NA	NA	NA	NA	NA	Solyc01g067320	NA	NA	NA	NA	NA	NA	NA	NA	NA	NA	NA	NA	NA	NA	NA	NA	NA	NA	NA	NA	NA	NA	NA	NA	NA	NA	NA	NA	NA	NA	NA	NA	NA	NA	NA	NA
900	NA	NA	NA	NA	NA	NA	NA	NA	NA	NA	NA	NA	Solyc01g067330	NA	NA	NA	NA	NA	NA	NA	NA	NA	NA	NA	NA	NA	NA	NA	NA	NA	NA	NA	NA	NA	NA	NA	NA	NA	NA	NA	NA	NA	NA	NA	NA	NA	NA	NA	NA
901	NA	NA	NA	NA	NA	NA	NA	NA	NA	NA	NA	NA	Solyc01g067340	NA	NA	NA	NA	NA	NA	NA	NA	NA	NA	NA	NA	NA	NA	NA	NA	NA	NA	NA	NA	NA	NA	NA	NA	NA	NA	NA	NA	NA	NA	NA	NA	NA	NA	NA	NA
902	NA	NA	NA	NA	NA	NA	NA	NA	NA	NA	NA	NA	Solyc01g067350	NA	NA	NA	NA	NA	NA	NA	NA	NA	NA	NA	NA	NA	NA	NA	NA	NA	NA	NA	NA	NA	NA	NA	NA	NA	NA	NA	NA	NA	NA	NA	NA	NA	NA	NA	NA
903	NA	NA	NA	NA	NA	NA	NA	NA	NA	NA	NA	NA	Solyc01g067360	NA	NA	NA	NA	NA	NA	NA	NA	NA	NA	NA	NA	NA	NA	NA	NA	NA	NA	NA	NA	NA	NA	NA	NA	NA	NA	NA	NA	NA	NA	NA	NA	NA	NA	NA	NA
904	NA	NA	NA	NA	NA	NA	NA	NA	NA	NA	NA	NA	NA	NA	NA	NA	NA	NA	NA	NA	NA	NA	NA	NA	NA	NA	NA	NA	NA	NA	NA	NA	NA	NA	NA	NA	NA	NA	NA	NA	NA	NA	NA	NA	NA	NA	NA	NA	NA
905	NA	NA	NA	NA	NA	NA	NA	NA	NA	NA	NA	NA	NA	NA	NA	NA	NA	NA	NA	NA	NA	NA	NA	NA	NA	NA	NA	NA	NA	NA	NA	NA	NA	NA	NA	NA	NA	NA	NA	NA	NA	NA	NA	NA	NA	NA	NA	NA	NA
906	NA	NA	NA	NA	NA	NA	NA	NA	NA	NA	NA	NA	NA	NA	NA	NA	NA	NA	NA	NA	NA	NA	NA	NA	NA	NA	NA	NA	NA	NA	NA	NA	NA	NA	NA	NA	NA	NA	NA	NA	NA	NA	NA	NA	NA	NA	NA	NA	NA
907	NA	NA	NA	NA	NA	NA	NA	NA	NA	NA	NA	NA	NA	NA	NA	NA	NA	NA	NA	NA	NA	NA	NA	NA	NA	NA	NA	NA	NA	NA	NA	NA	NA	NA	NA	NA	NA	NA	NA	NA	NA	NA	NA	NA	NA	NA	NA	NA	NA
908	NA	NA	NA	NA	NA	NA	NA	NA	NA	NA	NA	NA	NA	NA	NA	NA	NA	NA	NA	NA	NA	NA	NA	NA	NA	NA	NA	NA	NA	NA	NA	NA	NA	NA	NA	NA	NA	NA	NA	NA	NA	NA	NA	NA	NA	NA	NA	NA	NA
909	NA	NA	NA	NA	NA	NA	NA	NA	NA	NA	NA	NA	NA	NA	NA	NA	NA	NA	NA	NA	NA	NA	NA	NA	NA	NA	NA	NA	NA	NA	NA	NA	NA	NA	NA	NA	NA	NA	NA	NA	NA	NA	NA	NA	NA	NA	NA	NA	NA
910	NA	NA	NA	NA	NA	NA	NA	NA	NA	NA	NA	NA	NA	NA	NA	NA	NA	NA	NA	NA	NA	NA	NA	NA	NA	NA	NA	NA	NA	NA	NA	NA	NA	NA	NA	NA	NA	NA	NA	NA	NA	NA	NA	NA	NA	NA	NA	NA	NA
911	NA	NA	NA	NA	NA	NA	NA	NA	NA	NA	NA	NA	NA	NA	NA	NA	NA	NA	NA	NA	NA	NA	NA	NA	NA	NA	NA	NA	NA	NA	NA	NA	NA	NA	NA	NA	NA	NA	NA	NA	NA	NA	NA	NA	NA	NA	NA	NA	NA
912	NA	NA	NA	NA	NA	NA	NA	NA	NA	NA	NA	NA	NA	NA	NA	NA	NA	NA	NA	NA	NA	NA	NA	NA	NA	NA	NA	NA	NA	NA	NA	NA	NA	NA	NA	NA	NA	NA	NA	NA	NA	NA	NA	NA	NA	NA	NA	NA	NA
913	NA	NA	NA	NA	NA	NA	NA	NA	NA	NA	NA	NA	NA	NA	NA	NA	NA	NA	NA	NA	NA	NA	NA	NA	NA	NA	NA	NA	NA	NA	NA	NA	NA	NA	NA	NA	NA	NA	NA	NA	NA	NA	NA	NA	NA	NA	NA	NA	NA
914	NA	NA	NA	NA	NA	NA	NA	NA	NA	NA	NA	NA	NA	NA	NA	NA	NA	NA	NA	NA	NA	NA	NA	NA	NA	NA	NA	NA	NA	NA	NA	NA	NA	NA	NA	NA	NA	NA	NA	NA	NA	NA	NA	NA	NA	NA	NA	NA	NA
915	NA	NA	NA	NA	NA	NA	NA	NA	NA	NA	NA	NA	NA	NA	NA	NA	NA	NA	NA	NA	NA	NA	NA	NA	NA	NA	NA	NA	NA	NA	NA	NA	NA	NA	NA	NA	NA	NA	NA	NA	NA	NA	NA	NA	NA	NA	NA	NA	NA
916	NA	NA	NA	NA	NA	NA	NA	NA	NA	NA	NA	NA	NA	NA	NA	NA	NA	NA	NA	NA	NA	NA	NA	NA	NA	NA	NA	NA	NA	NA	NA	NA	NA	NA	NA	NA	NA	NA	NA	NA	NA	NA	NA	NA	NA	NA	NA	NA	NA
917	NA	NA	NA	NA	NA	NA	NA	NA	NA	NA	NA	NA	NA	NA	NA	NA	NA	NA	NA	NA	NA	NA	NA	NA	NA	NA	NA	NA	NA	NA	NA	NA	NA	NA	NA	NA	NA	NA	NA	NA	NA	NA	NA	NA	NA	NA	NA	NA	NA
918	NA	NA	NA	NA	NA	NA	NA	NA	NA	NA	NA	NA	NA	NA	NA	NA	NA	NA	NA	NA	NA	NA	NA	NA	NA	NA	NA	NA	NA	NA	NA	NA	NA	NA	NA	NA	NA	NA	NA	NA	NA	NA	NA	NA	NA	NA	NA	NA	NA
919	NA	NA	NA	NA	NA	NA	NA	NA	NA	NA	NA	NA	NA	NA	NA	NA	NA	NA	NA	NA	NA	NA	NA	NA	NA	NA	NA	NA	NA	NA	NA	NA	NA	NA	NA	NA	NA	NA	NA	NA	NA	NA	NA	NA	NA	NA	NA	NA	NA
920	NA	NA	NA	NA	NA	NA	NA	NA	NA	NA	NA	NA	NA	NA	NA	NA	NA	NA	NA	NA	NA	NA	NA	NA	NA	NA	NA	NA	NA	NA	NA	NA	NA	NA	NA	NA	NA	NA	NA	NA	NA	NA	NA	NA	NA	NA	NA	NA	NA
921	NA	NA	NA	NA	NA	NA	NA	NA	NA	NA	NA	NA	NA	NA	NA	NA	NA	NA	NA	NA	NA	NA	NA	NA	NA	NA	NA	NA	NA	NA	NA	NA	NA	NA	NA	NA	NA	NA	NA	NA	NA	NA	NA	NA	NA	NA	NA	NA	NA
922	NA	NA	NA	NA	NA	NA	NA	NA	NA	NA	NA	NA	NA	NA	NA	NA	NA	NA	NA	NA	NA	NA	NA	NA	NA	NA	NA	NA	NA	NA	NA	NA	NA	NA	NA	NA	NA	NA	NA	NA	NA	NA	NA	NA	NA	NA	NA	NA	NA
923	NA	NA	NA	NA	NA	NA	NA	NA	NA	NA	NA	NA	NA	NA	NA	NA	NA	NA	NA	NA	NA	NA	NA	NA	NA	NA	NA	NA	NA	NA	NA	NA	NA	NA	NA	NA	NA	NA	NA	NA	NA	NA	NA	NA	NA	NA	NA	NA	NA
924	NA	NA	NA	NA	NA	NA	NA	NA	NA	NA	NA	NA	NA	NA	NA	NA	NA	NA	NA	NA	NA	NA	NA	NA	NA	NA	NA	NA	NA	NA	NA	NA	NA	NA	NA	NA	NA	NA	NA	NA	NA	NA	NA	NA	NA	NA	NA	NA	NA
925	NA	NA	NA	NA	NA	NA	NA	NA	NA	NA	NA	NA	NA	NA	NA	NA	NA	NA	NA	NA	NA	NA	NA	NA	NA	NA	NA	NA	NA	NA	NA	NA	NA	NA	NA	NA	NA	NA	NA	NA	NA	NA	NA	NA	NA	NA	NA	NA	NA
926	NA	NA	NA	NA	NA	NA	NA	NA	NA	NA	NA	NA	NA	NA	NA	NA	NA	NA	NA	NA	NA	NA	NA	NA	NA	NA	NA	NA	NA	NA	NA	NA	NA	NA	NA	NA	NA	NA	NA	NA	NA	NA	NA	NA	NA	NA	NA	NA	NA
927	NA	NA	NA	NA	NA	NA	NA	NA	NA	NA	NA	NA	NA	NA	NA	NA	NA	NA	NA	NA	NA	NA	NA	NA	NA	NA	NA	NA	NA	NA	NA	NA	NA	NA	NA	NA	NA	NA	NA	NA	NA	NA	NA	NA	NA	NA	NA	NA	NA
928	NA	NA	NA	NA	NA	NA	NA	NA	NA	NA	NA	NA	NA	NA	NA	NA	NA	NA	NA	NA	NA	NA	NA	NA	NA	NA	NA	NA	NA	NA	NA	NA	NA	NA	NA	NA	NA	NA	NA	NA	NA	NA	NA	NA	NA	NA	NA	NA	NA
929	NA	NA	NA	NA	NA	NA	NA	NA	NA	NA	NA	NA	NA	NA	NA	NA	NA	NA	NA	NA	NA	NA	NA	NA	NA	NA	NA	NA	NA	NA	NA	NA	NA	NA	NA	NA	NA	NA	NA	NA	NA	NA	NA	NA	NA	NA	NA	NA	NA
930	NA	NA	NA	NA	NA	NA	NA	NA	NA	NA	NA	NA	NA	NA	NA	NA	NA	NA	NA	NA	NA	NA	NA	NA	NA	NA	NA	NA	NA	NA	NA	NA	NA	NA	NA	NA	NA	NA	NA	NA	NA	NA	NA	NA	NA	NA	NA	NA	NA
931	NA	NA	NA	NA	NA	NA	NA	NA	NA	NA	NA	NA	NA	NA	NA	NA	NA	NA	NA	NA	NA	NA	NA	NA	NA	NA	NA	NA	NA	NA	NA	NA	NA	NA	NA	NA	NA	NA	NA	NA	NA	NA	NA	NA	NA	NA	NA	NA	NA
932	NA	NA	NA	NA	NA	NA	NA	NA	NA	NA	NA	NA	NA	NA	NA	NA	NA	NA	NA	NA	NA	NA	NA	NA	NA	NA	NA	NA	NA	NA	NA	NA	NA	NA	NA	NA	NA	NA	NA	NA	NA	NA	NA	NA	NA	NA	NA	NA	NA
933	NA	NA	NA	NA	NA	NA	NA	NA	NA	NA	NA	NA	NA	NA	NA	NA	NA	NA	NA	NA	NA	NA	NA	NA	NA	NA	NA	NA	NA	NA	NA	NA	NA	NA	NA	NA	NA	NA	NA	NA	NA	NA	NA	NA	NA	NA	NA	NA	NA
934	NA	NA	NA	NA	NA	NA	NA	NA	NA	NA	NA	NA	NA	NA	NA	NA	NA	NA	NA	NA	NA	NA	NA	NA	NA	NA	NA	NA	NA	NA	NA	NA	NA	NA	NA	NA	NA	NA	NA	NA	NA	NA	NA	NA	NA	NA	NA	NA	NA
935	NA	NA	NA	NA	NA	NA	NA	NA	NA	NA	NA	NA	NA	NA	NA	NA	NA	NA	NA	NA	NA	NA	NA	NA	NA	NA	NA	NA	NA	NA	NA	NA	NA	NA	NA	NA	NA	NA	NA	NA	NA	NA	NA	NA	NA	NA	NA	NA	NA
936	NA	NA	NA	NA	NA	NA	NA	NA	NA	NA	NA	NA	NA	NA	NA	NA	NA	NA	NA	NA	NA	NA	NA	NA	NA	NA	NA	NA	NA	NA	NA	NA	NA	NA	NA	NA	NA	NA	NA	NA	NA	NA	NA	NA	NA	NA	NA	NA	NA
937	NA	NA	NA	NA	NA	NA	NA	NA	NA	NA	NA	NA	NA	NA	NA	NA	NA	NA	NA	NA	NA	NA	NA	NA	NA	NA	NA	NA	NA	NA	NA	NA	NA	NA	NA	NA	NA	NA	NA	NA	NA	NA	NA	NA	NA	NA	NA	NA	NA
938	NA	NA	NA	NA	NA	NA	NA	NA	NA	NA	NA	NA	NA	NA	NA	NA	NA	NA	NA	NA	NA	NA	NA	NA	NA	NA	NA	NA	NA	NA	NA	NA	NA	NA	NA	NA	NA	NA	NA	NA	NA	NA	NA	NA	NA	NA	NA	NA	NA
939	NA	NA	NA	NA	NA	NA	NA	NA	NA	NA	NA	NA	NA	NA	NA	NA	NA	NA	NA	NA	NA	NA	NA	NA	NA	NA	NA	NA	NA	NA	NA	NA	NA	NA	NA	NA	NA	NA	NA	NA	NA	NA	NA	NA	NA	NA	NA	NA	NA
940	NA	NA	NA	NA	NA	NA	NA	NA	NA	NA	NA	NA	NA	NA	NA	NA	NA	NA	NA	NA	NA	NA	NA	NA	NA	NA	NA	NA	NA	NA	NA	NA	NA	NA	NA	NA	NA	NA	NA	NA	NA	NA	NA	NA	NA	NA	NA	NA	NA
941	NA	NA	NA	NA	NA	NA	NA	NA	NA	NA	NA	NA	NA	NA	NA	NA	NA	NA	NA	NA	NA	NA	NA	NA	NA	NA	NA	NA	NA	NA	NA	NA	NA	NA	NA	NA	NA	NA	NA	NA	NA	NA	NA	NA	NA	NA	NA	NA	NA
942	NA	NA	NA	NA	NA	NA	NA	NA	NA	NA	NA	NA	NA	NA	NA	NA	NA	NA	NA	NA	NA	NA	NA	NA	NA	NA	NA	NA	NA	NA	NA	NA	NA	NA	NA	NA	NA	NA	NA	NA	NA	NA	NA	NA	NA	NA	NA	NA	NA
943	NA	NA	NA	NA	NA	NA	NA	NA	NA	NA	NA	NA	NA	NA	NA	NA	NA	NA	NA	NA	NA	NA	NA	NA	NA	NA	NA	NA	NA	NA	NA	NA	NA	NA	NA	NA	NA	NA	NA	NA	NA	NA	NA	NA	NA	NA	NA	NA	NA
944	NA	NA	NA	NA	NA	NA	NA	NA	NA	NA	NA	NA	NA	NA	NA	NA	NA	NA	NA	NA	NA	NA	NA	NA	NA	NA	NA	NA	NA	NA	NA	NA	NA	NA	NA	NA	NA	NA	NA	NA	NA	NA	NA	NA	NA	NA	NA	NA	NA
945	NA	NA	NA	NA	NA	NA	NA	NA	NA	NA	NA	NA	NA	NA	NA	NA	NA	NA	NA	NA	NA	NA	NA	NA	NA	NA	NA	NA	NA	NA	NA	NA	NA	NA	NA	NA	NA	NA	NA	NA	NA	NA	NA	NA	NA	NA	NA	NA	NA
946	NA	NA	NA	NA	NA	NA	NA	NA	NA	NA	NA	NA	NA	NA	NA	NA	NA	NA	NA	NA	NA	NA	NA	NA	NA	NA	NA	NA	NA	NA	NA	NA	NA	NA	NA	NA	NA	NA	NA	NA	NA	NA	NA	NA	NA	NA	NA	NA	NA
947	NA	NA	NA	NA	NA	NA	NA	NA	NA	NA	NA	NA	NA	NA	NA	NA	NA	NA	NA	NA	NA	NA	NA	NA	NA	NA	NA	NA	NA	NA	NA	NA	NA	NA	NA	NA	NA	NA	NA	NA	NA	NA	NA	NA	NA	NA	NA	NA	NA
948	NA	NA	NA	NA	NA	NA	NA	NA	NA	NA	NA	NA	NA	NA	NA	NA	NA	NA	NA	NA	NA	NA	NA	NA	NA	NA	NA	NA	NA	NA	NA	NA	NA	NA	NA	NA	NA	NA	NA	NA	NA	NA	NA	NA	NA	NA	NA	NA	NA
949	NA	NA	NA	NA	NA	NA	NA	NA	NA	NA	NA	NA	NA	NA	NA	NA	NA	NA	NA	NA	NA	NA	NA	NA	NA	NA	NA	NA	NA	NA	NA	NA	NA	NA	NA	NA	NA	NA	NA	NA	NA	NA	NA	NA	NA	NA	NA	NA	NA
950	NA	NA	NA	NA	NA	NA	NA	NA	NA	NA	NA	NA	NA	NA	NA	NA	NA	NA	NA	NA	NA	NA	NA	NA	NA	NA	NA	NA	NA	NA	NA	NA	NA	NA	NA	NA	NA	NA	NA	NA	NA	NA	NA	NA	NA	NA	NA	NA	NA
951	NA	NA	NA	NA	NA	NA	NA	NA	NA	NA	NA	NA	NA	NA	NA	NA	NA	NA	NA	NA	NA	NA	NA	NA	NA	NA	NA	NA	NA	NA	NA	NA	NA	NA	NA	NA	NA	NA	NA	NA	NA	NA	NA	NA	NA	NA	NA	NA	NA
952	NA	NA	NA	NA	NA	NA	NA	NA	NA	NA	NA	NA	NA	NA	NA	NA	NA	NA	NA	NA	NA	NA	NA	NA	NA	NA	NA	NA	NA	NA	NA	NA	NA	NA	NA	NA	NA	NA	NA	NA	NA	NA	NA	NA	NA	NA	NA	NA	NA
953	NA	NA	NA	NA	NA	NA	NA	NA	NA	NA	NA	NA	NA	NA	NA	NA	NA	NA	NA	NA	NA	NA	NA	NA	NA	NA	NA	NA	NA	NA	NA	NA	NA	NA	NA	NA	NA	NA	NA	NA	NA	NA	NA	NA	NA	NA	NA	NA	NA
954	NA	NA	NA	NA	NA	NA	NA	NA	NA	NA	NA	NA	NA	NA	NA	NA	NA	NA	NA	NA	NA	NA	NA	NA	NA	NA	NA	NA	NA	NA	NA	NA	NA	NA	NA	NA	NA	NA	NA	NA	NA	NA	NA	NA	NA	NA	NA	NA	NA
955	NA	NA	NA	NA	NA	NA	NA	NA	NA	NA	NA	NA	NA	NA	NA	NA	NA	NA	NA	NA	NA	NA	NA	NA	NA	NA	NA	NA	NA	NA	NA	NA	NA	NA	NA	NA	NA	NA	NA	NA	NA	NA	NA	NA	NA	NA	NA	NA	NA
956	NA	NA	NA	NA	NA	NA	NA	NA	NA	NA	NA	NA	NA	NA	NA	NA	NA	NA	NA	NA	NA	NA	NA	NA	NA	NA	NA	NA	NA	NA	NA	NA	NA	NA	NA	NA	NA	NA	NA	NA	NA	NA	NA	NA	NA	NA	NA	NA	NA
957	NA	NA	NA	NA	NA	NA	NA	NA	NA	NA	NA	NA	NA	NA	NA	NA	NA	NA	NA	NA	NA	NA	NA	NA	NA	NA	NA	NA	NA	NA	NA	NA	NA	NA	NA	NA	NA	NA	NA	NA	NA	NA	NA	NA	NA	NA	NA	NA	NA
958	NA	NA	NA	NA	NA	NA	NA	NA	NA	NA	NA	NA	NA	NA	NA	NA	NA	NA	NA	NA	NA	NA	NA	NA	NA	NA	NA	NA	NA	NA	NA	NA	NA	NA	NA	NA	NA	NA	NA	NA	NA	NA	NA	NA	NA	NA	NA	NA	NA
959	NA	NA	NA	NA	NA	NA	NA	NA	NA	NA	NA	NA	NA	NA	NA	NA	NA	NA	NA	NA	NA	NA	NA	NA	NA	NA	NA	NA	NA	NA	NA	NA	NA	NA	NA	NA	NA	NA	NA	NA	NA	NA	NA	NA	NA	NA	NA	NA	NA
960	NA	NA	NA	NA	NA	NA	NA	NA	NA	NA	NA	NA	NA	NA	NA	NA	NA	NA	NA	NA	NA	NA	NA	NA	NA	NA	NA	NA	NA	NA	NA	NA	NA	NA	NA	NA	NA	NA	NA	NA	NA	NA	NA	NA	NA	NA	NA	NA	NA
961	NA	NA	NA	NA	NA	NA	NA	NA	NA	NA	NA	NA	NA	NA	NA	NA	NA	NA	NA	NA	NA	NA	NA	NA	NA	NA	NA	NA	NA	NA	NA	NA	NA	NA	NA	NA	NA	NA	NA	NA	NA	NA	NA	NA	NA	NA	NA	NA	NA
962	NA	NA	NA	NA	NA	NA	NA	NA	NA	NA	NA	NA	NA	NA	NA	NA	NA	NA	NA	NA	NA	NA	NA	NA	NA	NA	NA	NA	NA	NA	NA	NA	NA	NA	NA	NA	NA	NA	NA	NA	NA	NA	NA	NA	NA	NA	NA	NA	NA
963	NA	NA	NA	NA	NA	NA	NA	NA	NA	NA	NA	NA	NA	NA	NA	NA	NA	NA	NA	NA	NA	NA	NA	NA	NA	NA	NA	NA	NA	NA	NA	NA	NA	NA	NA	NA	NA	NA	NA	NA	NA	NA	NA	NA	NA	NA	NA	NA	NA
964	NA	NA	NA	NA	NA	NA	NA	NA	NA	NA	NA	NA	NA	NA	NA	NA	NA	NA	NA	NA	NA	NA	NA	NA	NA	NA	NA	NA	NA	NA	NA	NA	NA	NA	NA	NA	NA	NA	NA	NA	NA	NA	NA	NA	NA	NA	NA	NA	NA
965	NA	NA	NA	NA	NA	NA	NA	NA	NA	NA	NA	NA	NA	NA	NA	NA	NA	NA	NA	NA	NA	NA	NA	NA	NA	NA	NA	NA	NA	NA	NA	NA	NA	NA	NA	NA	NA	NA	NA	NA	NA	NA	NA	NA	NA	NA	NA	NA	NA
966	NA	NA	NA	NA	NA	NA	NA	NA	NA	NA	NA	NA	NA	NA	NA	NA	NA	NA	NA	NA	NA	NA	NA	NA	NA	NA	NA	NA	NA	NA	NA	NA	NA	NA	NA	NA	NA	NA	NA	NA	NA	NA	NA	NA	NA	NA	NA	NA	NA
967	NA	NA	NA	NA	NA	NA	NA	NA	NA	NA	NA	NA	NA	NA	NA	NA	NA	NA	NA	NA	NA	NA	NA	NA	NA	NA	NA	NA	NA	NA	NA	NA	NA	NA	NA	NA	NA	NA	NA	NA	NA	NA	NA	NA	NA	NA	NA	NA	NA
968	NA	NA	NA	NA	NA	NA	NA	NA	NA	NA	NA	NA	NA	NA	NA	NA	NA	NA	NA	NA	NA	NA	NA	NA	NA	NA	NA	NA	NA	NA	NA	NA	NA	NA	NA	NA	NA	NA	NA	NA	NA	NA	NA	NA	NA	NA	NA	NA	NA
969	NA	NA	NA	NA	NA	NA	NA	NA	NA	NA	NA	NA	NA	NA	NA	NA	NA	NA	NA	NA	NA	NA	NA	NA	NA	NA	NA	NA	NA	NA	NA	NA	NA	NA	NA	NA	NA	NA	NA	NA	NA	NA	NA	NA	NA	NA	NA	NA	NA
970	NA	NA	NA	NA	NA	NA	NA	NA	NA	NA	NA	NA	NA	NA	NA	NA	NA	NA	NA	NA	NA	NA	NA	NA	NA	NA	NA	NA	NA	NA	NA	NA	NA	NA	NA	NA	NA	NA	NA	NA	NA	NA	NA	NA	NA	NA	NA	NA	NA
971	NA	NA	NA	NA	NA	NA	NA	NA	NA	NA	NA	NA	NA	NA	NA	NA	NA	NA	NA	NA	NA	NA	NA	NA	NA	NA	NA	NA	NA	NA	NA	NA	NA	NA	NA	NA	NA	NA	NA	NA	NA	NA	NA	NA	NA	NA	NA	NA	NA
972	NA	NA	NA	NA	NA	NA	NA	NA	NA	NA	NA	NA	NA	NA	NA	NA	NA	NA	NA	NA	NA	NA	NA	NA	NA	NA	NA	NA	NA	NA	NA	NA	NA	NA	NA	NA	NA	NA	NA	NA	NA	NA	NA	NA	NA	NA	NA	NA	NA
973	NA	NA	NA	NA	NA	NA	NA	NA	NA	NA	NA	NA	NA	NA	NA	NA	NA	NA	NA	NA	NA	NA	NA	NA	NA	NA	NA	NA	NA	NA	NA	NA	NA	NA	NA	NA	NA	NA	NA	NA	NA	NA	NA	NA	NA	NA	NA	NA	NA
974	NA	NA	NA	NA	NA	NA	NA	NA	NA	NA	NA	NA	NA	NA	NA	NA	NA	NA	NA	NA	NA	NA	NA	NA	NA	NA	NA	NA	NA	NA	NA	NA	NA	NA	NA	NA	NA	NA	NA	NA	NA	NA	NA	NA	NA	NA	NA	NA	NA
975	NA	NA	NA	NA	NA	NA	NA	NA	NA	NA	NA	NA	NA	NA	NA	NA	NA	NA	NA	NA	NA	NA	NA	NA	NA	NA	NA	NA	NA	NA	NA	NA	NA	NA	NA	NA	NA	NA	NA	NA	NA	NA	NA	NA	NA	NA	NA	NA	NA
976	NA	NA	NA	NA	NA	NA	NA	NA	NA	NA	NA	NA	NA	NA	NA	NA	NA	NA	NA	NA	NA	NA	NA	NA	NA	NA	NA	NA	NA	NA	NA	NA	NA	NA	NA	NA	NA	NA	NA	NA	NA	NA	NA	NA	NA	NA	NA	NA	NA
977	NA	NA	NA	NA	NA	NA	NA	NA	NA	NA	NA	NA	NA	NA	NA	NA	NA	NA	NA	NA	NA	NA	NA	NA	NA	NA	NA	NA	NA	NA	NA	NA	NA	NA	NA	NA	NA	NA	NA	NA	NA	NA	NA	NA	NA	NA	NA	NA	NA
978	NA	NA	NA	NA	NA	NA	NA	NA	NA	NA	NA	NA	NA	NA	NA	NA	NA	NA	NA	NA	NA	NA	NA	NA	NA	NA	NA	NA	NA	NA	NA	NA	NA	NA	NA	NA	NA	NA	NA	NA	NA	NA	NA	NA	NA	NA	NA	NA	NA
979	NA	NA	NA	NA	NA	NA	NA	NA	NA	NA	NA	NA	NA	NA	NA	NA	NA	NA	NA	NA	NA	NA	NA	NA	NA	NA	NA	NA	NA	NA	NA	NA	NA	NA	NA	NA	NA	NA	NA	NA	NA	NA	NA	NA	NA	NA	NA	NA	NA
980	NA	NA	NA	NA	NA	NA	NA	NA	NA	NA	NA	NA	NA	NA	NA	NA	NA	NA	NA	NA	NA	NA	NA	NA	NA	NA	NA	NA	NA	NA	NA	NA	NA	NA	NA	NA	NA	NA	NA	NA	NA	NA	NA	NA	NA	NA	NA	NA	NA
981	NA	NA	NA	NA	NA	NA	NA	NA	NA	NA	NA	NA	NA	NA	NA	NA	NA	NA	NA	NA	NA	NA	NA	NA	NA	NA	NA	NA	NA	NA	NA	NA	NA	NA	NA	NA	NA	NA	NA	NA	NA	NA	NA	NA	NA	NA	NA	NA	NA
982	NA	NA	NA	NA	NA	NA	NA	NA	NA	NA	NA	NA	NA	NA	NA	NA	NA	NA	NA	NA	NA	NA	NA	NA	NA	NA	NA	NA	NA	NA	NA	NA	NA	NA	NA	NA	NA	NA	NA	NA	NA	NA	NA	NA	NA	NA	NA	NA	NA
983	NA	NA	NA	NA	NA	NA	NA	NA	NA	NA	NA	NA	NA	NA	NA	NA	NA	NA	NA	NA	NA	NA	NA	NA	NA	NA	NA	NA	NA	NA	NA	NA	NA	NA	NA	NA	NA	NA	NA	NA	NA	NA	NA	NA	NA	NA	NA	NA	NA
984	NA	NA	NA	NA	NA	NA	NA	NA	NA	NA	NA	NA	NA	NA	NA	NA	NA	NA	NA	NA	NA	NA	NA	NA	NA	NA	NA	NA	NA	NA	NA	NA	NA	NA	NA	NA	NA	NA	NA	NA	NA	NA	NA	NA	NA	NA	NA	NA	NA
[truncated: 969 more columns]
