# Supplementary material for: A New Advanced Backcross Tomato Population Enables High Resolution Leaf QTL Mapping and Gene Identification
Source: G3 (Bethesda). 2016 Aug 10;6(10):3169–84. doi: 10.1534/g3.116.030536 (PMC5068939; doi:10.1534/g3.116.030536)
Supplement: Supplemental Material [file supp_g3.116.030536_FileS5.zip]

Archive with 41 entries (38 files):
- Supplemental_dataset_5_marginal_regress_QTL/
- Supplemental_dataset_5_marginal_regress_QTL/AR_correlation_results.txt
- __MACOSX/
- __MACOSX/Supplemental_dataset_5_marginal_regress_QTL/
- __MACOSX/Supplemental_dataset_5_marginal_regress_QTL/._AR_correlation_results.txt
- Supplemental_dataset_5_marginal_regress_QTL/Area_correlation_results.txt
- __MACOSX/Supplemental_dataset_5_marginal_regress_QTL/._Area_correlation_results.txt
- Supplemental_dataset_5_marginal_regress_QTL/asymPC1_correlation_results.txt
- __MACOSX/Supplemental_dataset_5_marginal_regress_QTL/._asymPC1_correlation_results.txt
- Supplemental_dataset_5_marginal_regress_QTL/asymPC2_correlation_results.txt
- __MACOSX/Supplemental_dataset_5_marginal_regress_QTL/._asymPC2_correlation_results.txt
- Supplemental_dataset_5_marginal_regress_QTL/asymPC3_correlation_results.txt
- __MACOSX/Supplemental_dataset_5_marginal_regress_QTL/._asymPC3_correlation_results.txt
- Supplemental_dataset_5_marginal_regress_QTL/asymPC4_correlation_results.txt
- __MACOSX/Supplemental_dataset_5_marginal_regress_QTL/._asymPC4_correlation_results.txt
- Supplemental_dataset_5_marginal_regress_QTL/circularity_correlation_results.txt
- __MACOSX/Supplemental_dataset_5_marginal_regress_QTL/._circularity_correlation_results.txt
- Supplemental_dataset_5_marginal_regress_QTL/complexity_all_correlation_results.txt
- __MACOSX/Supplemental_dataset_5_marginal_regress_QTL/._complexity_all_correlation_results.txt
- Supplemental_dataset_5_marginal_regress_QTL/complexity_int_correlation_results.txt
- __MACOSX/Supplemental_dataset_5_marginal_regress_QTL/._complexity_int_correlation_results.txt
- Supplemental_dataset_5_marginal_regress_QTL/complexity_pri_correlation_results.txt
- __MACOSX/Supplemental_dataset_5_marginal_regress_QTL/._complexity_pri_correlation_results.txt
- Supplemental_dataset_5_marginal_regress_QTL/complexity_sec_correlation_results.txt
- __MACOSX/Supplemental_dataset_5_marginal_regress_QTL/._complexity_sec_correlation_results.txt
- Supplemental_dataset_5_marginal_regress_QTL/FT_correlation.results.txt
- __MACOSX/Supplemental_dataset_5_marginal_regress_QTL/._FT_correlation.results.txt
- Supplemental_dataset_5_marginal_regress_QTL/roundness_correlation_results.txt
- __MACOSX/Supplemental_dataset_5_marginal_regress_QTL/._roundness_correlation_results.txt
- Supplemental_dataset_5_marginal_regress_QTL/solidity_correlation_results.txt
- __MACOSX/Supplemental_dataset_5_marginal_regress_QTL/._solidity_correlation_results.txt
- Supplemental_dataset_5_marginal_regress_QTL/symPC1_correlation_results.txt
- __MACOSX/Supplemental_dataset_5_marginal_regress_QTL/._symPC1_correlation_results.txt
- Supplemental_dataset_5_marginal_regress_QTL/symPC2_correlation_results.txt
- __MACOSX/Supplemental_dataset_5_marginal_regress_QTL/._symPC2_correlation_results.txt
- Supplemental_dataset_5_marginal_regress_QTL/symPC3_correlation_results.txt
- __MACOSX/Supplemental_dataset_5_marginal_regress_QTL/._symPC3_correlation_results.txt
- Supplemental_dataset_5_marginal_regress_QTL/symPC4_correlation_results.txt
- __MACOSX/Supplemental_dataset_5_marginal_regress_QTL/._symPC4_correlation_results.txt
- __MACOSX/._Supplemental_dataset_5_marginal_regress_QTL
- BIL_G3_revised_final_formatting_early_online_wFigs.pdf
