# Supplementary material for: A New Advanced Backcross Tomato Population Enables High Resolution Leaf QTL Mapping and Gene Identification
Source: G3 (Bethesda). 2016 Aug 10;6(10):3169–84. doi: 10.1534/g3.116.030536 (PMC5068939; doi:10.1534/g3.116.030536)
Supplement: Supplemental Material [file supp_g3.116.030536_FileS5.zip › Supplemental_dataset_5_marginal_regress_QTL/AR_correlation_results.txt]

bin	slope	pvalue	BH_adjusted_pvalue
BIN_14	-0.159807442	0.001501527	0.005363958
BIN_65	0.051178127	0.000499297	0.00222665
BIN_66	0.054397355	0.000388651	0.001770896
BIN_68	0.051650531	0.00132112	0.004944764
BIN_69	0.045456479	0.003095531	0.009635584
BIN_70	0.058814178	0.000249052	0.001191811
BIN_71	0.060390717	0.000756691	0.003184788
BIN_72	0.052138424	0.002087891	0.007035724
BIN_74	0.061069614	0.001434623	0.005279416
BIN_75	0.073997763	0.000336403	0.001553085
BIN_80	0.063780431	0.002038514	0.006913793
BIN_81	0.058579396	0.002241751	0.007458271
BIN_82	0.067707957	0.001049934	0.004105713
BIN_142	-0.023973031	0.002950684	0.009271593
BIN_143	-0.025263719	0.002410429	0.007918901
BIN_144	-0.029737229	0.000253358	0.001206907
BIN_145	0.041847451	0.000136733	0.000672753
BIN_146	0.049028833	1.17E-05	6.30E-05
BIN_147	0.050583287	9.93E-06	5.36E-05
BIN_148	0.060638176	4.32E-07	3.53E-06
BIN_149	0.076072093	5.31E-09	6.71E-08
BIN_150	0.076283331	1.56E-08	1.74E-07
BIN_151	0.079980632	1.05E-08	1.22E-07
BIN_152	0.078345696	6.11E-09	7.53E-08
BIN_153	0.074218431	1.11E-06	7.75E-06
BIN_154	0.073071728	1.45E-05	7.68E-05
BIN_155	0.069532512	0.000101762	0.00051027
BIN_158	0.075035344	0.000902224	0.003693481
BIN_161	0.075035344	0.000902224	0.003693481
BIN_162	0.092996673	0.001410653	0.005242428
BIN_210	-0.033574056	0.002282071	0.007544511
BIN_211	-0.034177735	0.002383258	0.007854258
BIN_212	-0.034340782	0.002866515	0.009075854
BIN_213	-0.0358566	0.001111338	0.00431364
BIN_214	-0.038312612	0.000649714	0.002767887
BIN_215	-0.042261957	0.000116952	0.00058088
BIN_216	-0.045472058	4.94E-05	0.000251407
BIN_217	-0.050855214	1.47E-05	7.74E-05
BIN_218	-0.049597888	3.89E-05	0.000198817
BIN_219	-0.055774957	1.04E-06	7.40E-06
BIN_220	-0.054698701	9.44E-07	6.87E-06
BIN_221	-0.057618094	1.21E-07	1.19E-06
BIN_222	-0.061019081	9.52E-09	1.12E-07
BIN_223	-0.057247488	4.14E-08	4.26E-07
BIN_224	-0.058998543	7.80E-09	9.40E-08
BIN_225	-0.064417493	5.61E-10	1.18E-08
BIN_226	-0.076477723	3.66E-12	2.13E-10
BIN_227	-0.080486326	8.19E-13	7.15E-11
BIN_228	-0.080062825	4.03E-12	2.22E-10
BIN_229	-0.082828776	1.59E-13	2.11E-11
BIN_230	-0.074566606	1.42E-12	1.07E-10
BIN_231	-0.072529837	2.14E-12	1.32E-10
BIN_232	-0.074566606	1.42E-12	1.07E-10
BIN_233	-0.073593804	8.47E-12	4.03E-10
BIN_234	-0.077140494	1.92E-14	1.03E-11
BIN_235	-0.073151029	1.61E-13	2.11E-11
BIN_236	-0.07188811	1.59E-13	2.11E-11
BIN_237	-0.072597397	3.12E-14	1.09E-11
BIN_238	-0.070709988	5.80E-14	1.52E-11
BIN_239	-0.069019393	6.23E-13	5.94E-11
BIN_240	-0.071173868	2.85E-13	3.32E-11
BIN_241	-0.071949549	1.96E-14	1.03E-11
BIN_242	-0.071361259	8.96E-14	1.88E-11
BIN_243	-0.068449596	3.96E-13	4.15E-11
BIN_244	-0.066255007	5.56E-12	2.91E-10
BIN_245	-0.066494447	1.96E-12	1.28E-10
BIN_246	-0.065759382	1.53E-12	1.07E-10
BIN_247	-0.061690774	1.85E-11	7.77E-10
BIN_248	-0.062174276	6.06E-12	3.03E-10
BIN_249	-0.059594833	2.45E-11	9.87E-10
BIN_250	-0.055238313	7.39E-11	2.42E-09
BIN_251	-0.057205213	8.69E-11	2.76E-09
BIN_252	-0.055900854	1.35E-10	3.92E-09
BIN_253	-0.053894597	3.75E-10	9.25E-09
BIN_254	-0.05313669	4.03E-10	9.38E-09
BIN_255	-0.057014021	5.53E-11	2.07E-09
BIN_256	-0.05697404	9.48E-12	4.32E-10
BIN_257	-0.05482449	3.47E-11	1.35E-09
BIN_258	-0.052523293	1.08E-09	1.94E-08
BIN_259	-0.050453318	4.99E-09	6.54E-08
BIN_260	-0.051514826	1.42E-09	2.26E-08
BIN_261	-0.053704155	4.35E-10	9.91E-09
BIN_262	-0.053627009	1.93E-08	2.06E-07
BIN_263	-0.055471594	3.32E-09	4.57E-08
BIN_264	-0.054024693	2.92E-09	4.08E-08
BIN_265	-0.050257748	2.29E-08	2.43E-07
BIN_266	-0.048355918	5.15E-08	5.19E-07
BIN_267	-0.049495351	3.79E-08	3.93E-07
BIN_268	-0.049127319	7.50E-08	7.49E-07
BIN_269	-0.059515074	3.80E-10	9.25E-09
BIN_270	-0.058927822	1.11E-09	1.97E-08
BIN_271	-0.06353001	9.86E-10	1.85E-08
BIN_272	-0.05804333	1.87E-07	1.75E-06
BIN_273	-0.055667426	1.09E-06	7.67E-06
BIN_274	-0.052729166	2.34E-06	1.45E-05
BIN_275	-0.049129246	1.80E-05	9.32E-05
BIN_276	-0.067869872	1.36E-06	9.23E-06
BIN_277	-0.065461715	7.72E-06	4.24E-05
BIN_278	-0.078407035	8.95E-07	6.65E-06
BIN_279	-0.081828638	1.12E-06	7.78E-06
BIN_280	-0.069678521	4.98E-06	2.81E-05
BIN_281	-0.074497475	3.13E-06	1.81E-05
BIN_282	-0.043921343	0.001925762	0.006595419
BIN_283	-0.041995049	0.002115987	0.007107545
BIN_334	-0.032608028	0.000600083	0.002609491
BIN_335	-0.029319136	0.001494299	0.005363958
BIN_336	-0.029204425	0.001510151	0.005364874
BIN_337	-0.030542868	0.001272644	0.004809877
BIN_338	-0.031205348	0.001718931	0.005983424
BIN_339	-0.031472123	0.001298747	0.004878447
BIN_340	-0.033741234	0.00069144	0.002921894
BIN_341	-0.035754443	0.000407652	0.001849435
BIN_342	-0.03849023	0.000105192	0.000524958
BIN_343	-0.040328783	6.91E-05	0.000347957
BIN_344	-0.041108289	6.82E-05	0.000345233
BIN_345	-0.044301187	2.50E-05	0.000128451
BIN_346	-0.048400945	6.72E-07	5.18E-06
BIN_347	-0.06475232	5.31E-09	6.71E-08
BIN_348	-0.065212325	1.78E-09	2.57E-08
BIN_349	-0.069180382	1.03E-09	1.90E-08
BIN_350	-0.062968419	1.43E-08	1.61E-07
BIN_351	-0.061194924	1.78E-08	1.97E-07
BIN_352	-0.062960553	1.41E-09	2.26E-08
BIN_353	-0.062349121	2.16E-10	6.12E-09
BIN_354	-0.059994583	5.37E-10	1.15E-08
BIN_355	-0.05658124	1.56E-09	2.37E-08
BIN_356	-0.056174925	1.14E-09	1.99E-08
BIN_357	-0.059084921	2.65E-10	7.12E-09
BIN_358	-0.05782918	3.47E-10	8.86E-09
BIN_359	-0.057355349	2.64E-10	7.12E-09
BIN_360	-0.057871018	3.36E-10	8.81E-09
BIN_361	-0.05641139	5.30E-10	1.15E-08
BIN_362	-0.05440776	3.88E-09	5.21E-08
BIN_363	-0.056973493	1.19E-09	2.04E-08
BIN_364	-0.058251747	9.17E-10	1.78E-08
BIN_365	-0.057972124	5.88E-10	1.21E-08
BIN_366	-0.055116405	2.38E-09	3.38E-08
BIN_367	-0.059291407	4.44E-10	9.91E-09
BIN_368	-0.060835597	7.30E-11	2.42E-09
BIN_369	-0.059577639	9.46E-11	2.83E-09
BIN_370	-0.058202614	7.23E-11	2.42E-09
BIN_371	-0.059806203	1.55E-11	6.77E-10
BIN_372	-0.058081549	7.02E-11	2.42E-09
BIN_373	-0.059577639	9.46E-11	2.83E-09
BIN_374	-0.058513766	4.00E-10	9.38E-09
BIN_375	-0.056381674	9.82E-10	1.85E-08
BIN_376	-0.057459728	1.58E-09	2.37E-08
BIN_377	-0.056730691	6.53E-10	1.32E-08
BIN_378	-0.056142365	1.42E-09	2.26E-08
BIN_379	-0.057459728	1.58E-09	2.37E-08
BIN_380	-0.058060238	3.77E-09	5.13E-08
BIN_381	-0.056900068	4.24E-09	5.63E-08
BIN_382	-0.059300116	1.69E-09	2.49E-08
BIN_383	-0.061725502	6.91E-10	1.37E-08
BIN_384	-0.057477665	5.46E-09	6.81E-08
BIN_385	-0.060866755	1.21E-09	2.05E-08
BIN_386	-0.057834406	8.24E-09	9.81E-08
BIN_387	-0.057510179	1.89E-08	2.05E-07
BIN_388	-0.057045338	1.33E-08	1.53E-07
BIN_389	-0.056031704	1.35E-08	1.53E-07
BIN_390	-0.053908792	8.39E-08	8.29E-07
BIN_391	-0.051486752	1.95E-07	1.79E-06
BIN_392	-0.05020896	2.46E-07	2.13E-06
BIN_393	-0.049789091	1.96E-07	1.79E-06
BIN_394	-0.045051582	1.26E-06	8.70E-06
BIN_395	-0.044133089	1.46E-06	9.70E-06
BIN_396	-0.042169447	3.11E-06	1.81E-05
BIN_397	-0.040077928	1.28E-05	6.81E-05
BIN_398	-0.040059856	9.65E-06	5.24E-05
BIN_399	-0.039991422	1.79E-05	9.32E-05
BIN_400	-0.039346257	1.85E-05	9.56E-05
BIN_401	-0.038936749	1.72E-05	9.02E-05
BIN_402	-0.040074176	3.01E-06	1.78E-05
BIN_403	-0.040537731	3.08E-06	1.80E-05
BIN_404	-0.040443618	4.36E-06	2.48E-05
BIN_405	-0.038666419	8.79E-06	4.80E-05
BIN_406	-0.041329513	2.65E-06	1.60E-05
BIN_407	-0.043245839	6.17E-07	4.83E-06
BIN_408	-0.043048511	9.72E-07	7.03E-06
BIN_409	-0.043562892	5.08E-07	4.09E-06
BIN_410	-0.043865052	2.98E-07	2.50E-06
BIN_411	-0.042900509	3.95E-07	3.26E-06
BIN_412	-0.04023049	1.55E-06	1.02E-05
BIN_413	-0.041980642	1.33E-06	9.02E-06
BIN_414	-0.042273899	2.12E-06	1.33E-05
BIN_415	-0.04335292	1.60E-06	1.03E-05
BIN_416	-0.045434794	6.97E-07	5.33E-06
BIN_417	-0.049397814	2.46E-07	2.13E-06
BIN_418	-0.049781001	1.24E-07	1.21E-06
BIN_419	-0.047970145	2.35E-07	2.09E-06
BIN_420	-0.044815179	3.02E-06	1.78E-05
BIN_421	-0.042534588	6.87E-06	3.79E-05
BIN_422	-0.046090976	1.54E-06	1.02E-05
BIN_423	-0.045280634	1.62E-06	1.04E-05
BIN_424	-0.045731639	8.61E-07	6.45E-06
BIN_425	-0.044906731	9.44E-07	6.87E-06
BIN_426	-0.04306978	1.88E-06	1.19E-05
BIN_427	-0.044906731	9.44E-07	6.87E-06
BIN_428	-0.044055316	1.07E-06	7.59E-06
BIN_429	-0.043751135	1.81E-06	1.15E-05
BIN_430	-0.042583401	2.47E-06	1.50E-05
BIN_431	-0.043984247	1.59E-06	1.03E-05
BIN_432	-0.043870745	5.93E-07	4.67E-06
BIN_433	-0.044019226	7.70E-07	5.84E-06
BIN_434	-0.044439537	8.58E-07	6.45E-06
BIN_435	-0.042243542	2.16E-06	1.35E-05
BIN_436	-0.042035766	1.28E-06	8.79E-06
BIN_437	-0.04230678	5.76E-07	4.57E-06
BIN_438	-0.044078512	2.60E-07	2.23E-06
BIN_439	-0.043366764	1.59E-06	1.03E-05
BIN_440	-0.044805198	1.45E-06	9.66E-06
BIN_441	-0.047457888	4.83E-07	3.92E-06
BIN_442	-0.045066586	2.65E-06	1.60E-05
BIN_443	-0.041368222	1.23E-05	6.59E-05
BIN_444	-0.043843182	4.98E-06	2.81E-05
BIN_445	-0.045772054	2.70E-06	1.62E-05
BIN_446	-0.045480101	6.82E-06	3.78E-05
BIN_487	0.049178003	0.00176838	0.0061035
BIN_488	0.047818012	0.000927776	0.00376864
BIN_489	0.043622691	0.001173324	0.004504188
BIN_490	0.046031516	0.001440757	0.005279416
BIN_491	0.045247385	0.001146303	0.004416638
BIN_492	0.046132297	0.001008775	0.00400453
BIN_493	0.042478507	0.000832496	0.003475921
BIN_494	0.042421136	0.000591312	0.002592865
BIN_495	0.043444029	0.000629143	0.002702219
BIN_496	0.044837821	0.00045577	0.002041227
BIN_497	0.044709021	0.000318078	0.001481539
BIN_498	0.043486155	0.0003196	0.001482039
BIN_499	0.044964658	0.00013223	0.000653665
BIN_500	0.044488031	0.000210896	0.001023237
BIN_501	0.03946845	0.000412101	0.001861558
BIN_502	0.038634163	0.000307322	0.00143783
BIN_503	0.038305059	0.000261554	0.001240308
BIN_504	0.037933409	0.000915942	0.003735047
BIN_505	0.03818262	0.001504775	0.005363958
BIN_506	0.036918097	0.000437176	0.001966352
BIN_507	0.035380481	0.000963086	0.003852342
BIN_508	0.033859097	0.001671489	0.005878255
BIN_548	-0.037436746	0.00113928	0.004405776
BIN_549	-0.044440016	0.000234117	0.001130667
BIN_550	-0.03894117	0.000955664	0.00383782
BIN_551	-0.034411854	0.002808686	0.008974094
BIN_571	-0.037803062	0.003183356	0.009870288
BIN_572	-0.037546877	0.002555049	0.008341717
BIN_613	-0.034602728	0.002658593	0.0085994
BIN_619	-0.032509377	0.001697026	0.005928279
BIN_620	-0.038103569	0.00029982	0.001415365
BIN_621	-0.035392315	0.000624738	0.002694342
BIN_622	-0.034668708	0.000642924	0.002750139
BIN_623	-0.042145849	6.03E-06	3.38E-05
BIN_624	-0.044520112	2.44E-06	1.50E-05
BIN_625	-0.04255103	3.50E-06	2.00E-05
BIN_626	-0.040370584	3.39E-06	1.95E-05
BIN_627	-0.041535137	2.35E-06	1.45E-05
BIN_628	-0.041834058	1.45E-06	9.66E-06
BIN_629	-0.042844806	5.68E-07	4.54E-06
BIN_630	-0.041960073	9.80E-07	7.03E-06
BIN_631	-0.043830397	2.16E-07	1.94E-06
BIN_632	-0.044087715	2.41E-07	2.13E-06
BIN_633	-0.044352134	2.89E-07	2.44E-06
BIN_634	-0.044510258	1.83E-07	1.73E-06
BIN_635	-0.044991507	1.92E-07	1.78E-06
BIN_636	-0.048321205	3.16E-08	3.31E-07
BIN_637	-0.046849269	1.89E-08	2.05E-07
BIN_638	-0.052068399	1.37E-09	2.26E-08
BIN_639	-0.050896468	5.27E-09	6.71E-08
BIN_640	-0.051880844	1.58E-09	2.37E-08
BIN_641	-0.052381319	1.79E-09	2.57E-08
BIN_642	-0.05047213	7.13E-09	8.68E-08
BIN_643	-0.044258819	2.16E-07	1.94E-06
BIN_644	-0.043326054	2.81E-07	2.40E-06
BIN_645	-0.044011374	1.68E-07	1.60E-06
BIN_646	-0.045311635	4.86E-08	4.94E-07
BIN_647	-0.043478755	1.31E-07	1.26E-06
BIN_648	-0.042089109	3.53E-07	2.94E-06
BIN_649	-0.040677091	6.59E-07	5.11E-06
BIN_650	-0.036689351	6.09E-06	3.39E-05
BIN_651	-0.038326009	2.89E-06	1.72E-05
BIN_678	0.038894918	0.001770481	0.0061035
BIN_679	0.038125926	0.001633734	0.005764825
BIN_680	0.038018771	0.001263831	0.004798895
BIN_682	0.039829391	0.002586099	0.00839081
BIN_812	-0.029142147	0.00219388	0.007322251
BIN_813	-0.03028652	0.001724231	0.005983424
BIN_814	-0.029170823	0.002171653	0.007271222
BIN_815	-0.029261842	0.002471115	0.0080929
BIN_816	-0.029480174	0.002701789	0.008658943
BIN_817	-0.029148243	0.002569944	0.008364291
BIN_818	-0.028565006	0.002687789	0.008643765
BIN_819	-0.027249027	0.003095704	0.009635584
BIN_821	-0.027999568	0.001489684	0.005363958
BIN_822	-0.027877044	0.001358403	0.005066213
BIN_823	-0.030396204	0.000556056	0.002458845
BIN_824	-0.03037455	0.000561216	0.002471237
BIN_825	-0.027093854	0.001425806	0.005279416
BIN_826	-0.028068735	0.001091013	0.00425049
BIN_827	-0.027362241	0.001275903	0.004809877
BIN_875	-0.017511272	0.002064578	0.006979606
BIN_876	-0.016875148	0.003098465	0.009635584
BIN_877	-0.018199129	0.001258681	0.004796717
BIN_878	-0.018594688	0.00101918	0.00401655
BIN_879	-0.020064293	0.000593827	0.002593045
BIN_880	-0.020393936	0.000505223	0.002243533
BIN_881	-0.021074788	0.000361067	0.00165964
BIN_882	-0.021860323	0.000241188	0.00115947
BIN_883	-0.022553901	0.000160816	0.000787549
BIN_884	-0.022298929	0.00017947	0.000874811
BIN_885	-0.021697155	0.000303223	0.001425012
BIN_886	-0.020588747	0.000613871	0.002658419
BIN_887	-0.020218829	0.000955793	0.00383782
BIN_888	-0.021039604	0.000838114	0.003485492
BIN_889	-0.02190856	0.000861458	0.003568412
BIN_890	-0.021936613	0.000977848	0.00389652
BIN_891	-0.021312674	0.001461233	0.005327059
BIN_892	-0.020617632	0.001959319	0.006688489
BIN_893	-0.021168972	0.001684817	0.005905311
BIN_897	-0.019855558	0.003240773	0.009989207
BIN_900	-0.019742991	0.002845753	0.009046707
BIN_901	-0.019915027	0.002940113	0.009271593
BIN_902	-0.021416168	0.001469008	0.005327059
BIN_903	-0.021416729	0.001468581	0.005327059
BIN_905	-0.019981898	0.003211813	0.009929143
BIN_906	-0.020359742	0.002848677	0.009046707
BIN_907	-0.020966681	0.002263603	0.007507139
BIN_908	-0.020154356	0.002954878	0.009271593
BIN_921	-0.022611674	0.000778662	0.003264152
BIN_975	-0.027269999	0.001044667	0.004100417
BIN_976	-0.029252905	0.000371662	0.001700882
BIN_977	-0.027518585	0.000938066	0.003795726
BIN_978	-0.027434921	0.001910901	0.006565982
BIN_979	-0.027618883	0.001549073	0.005484556
BIN_980	-0.02805619	0.001499216	0.005363958
BIN_981	-0.030209513	0.001440071	0.005279416
BIN_982	-0.032155017	0.000687902	0.002918709
BIN_983	-0.02804695	0.002688805	0.008643765
BIN_984	-0.029337982	0.00197786	0.00672986
BIN_985	-0.02977043	0.001216633	0.0046534
BIN_986	-0.030159256	0.000885321	0.003652822
BIN_987	-0.029402947	0.001019468	0.00401655
