# Supplementary material for: A New Advanced Backcross Tomato Population Enables High Resolution Leaf QTL Mapping and Gene Identification
Source: G3 (Bethesda). 2016 Aug 10;6(10):3169–84. doi: 10.1534/g3.116.030536 (PMC5068939; doi:10.1534/g3.116.030536)
Supplement: Supplemental Material [file supp_g3.116.030536_FileS5.zip › Supplemental_dataset_5_marginal_regress_QTL/asymPC1_correlation_results.txt]

bin	slope	pvalue	BH_adjusted_pvalue
BIN_204	-0.004820533	0.0002566	0.004717831
BIN_205	-0.004822892	0.000128374	0.002745636
BIN_206	-0.004723258	0.00024633	0.004672154
BIN_207	-0.004831979	0.000162617	0.00327735
BIN_208	-0.004594074	0.000249657	0.004672154
BIN_209	-0.004487251	0.000372285	0.00642252
BIN_210	-0.004510247	0.0003469	0.00616188
BIN_211	-0.004585969	0.00037383	0.00642252
BIN_212	-0.004888621	0.000208877	0.004053754
BIN_213	-0.004977369	7.67E-05	0.001869953
BIN_214	-0.005235487	4.68E-05	0.00136346
BIN_215	-0.004922231	9.24E-05	0.002151082
BIN_216	-0.00519604	5.35E-05	0.001476506
BIN_217	-0.005176202	0.000126396	0.002745636
BIN_218	-0.005255733	0.000149262	0.003067194
BIN_219	-0.005299224	5.70E-05	0.001530433
BIN_220	-0.005129705	6.69E-05	0.001669006
BIN_221	-0.005259299	2.88E-05	0.000887474
BIN_222	-0.005600747	5.18E-06	0.000208656
BIN_223	-0.00523967	1.39E-05	0.000520149
BIN_224	-0.005577928	2.30E-06	0.000109648
BIN_225	-0.005526007	4.46E-06	0.000187046
BIN_226	-0.006042851	2.43E-06	0.000110809
BIN_227	-0.00662459	4.22E-07	9.35E-05
BIN_228	-0.006927875	2.40E-07	9.35E-05
BIN_229	-0.006260729	1.81E-06	1.00E-04
BIN_230	-0.005888352	1.61E-06	9.35E-05
BIN_231	-0.005812105	1.35E-06	9.35E-05
BIN_232	-0.005888352	1.61E-06	9.35E-05
BIN_233	-0.006228795	6.55E-07	9.35E-05
BIN_234	-0.00616322	1.64E-07	9.35E-05
BIN_235	-0.005830703	4.67E-07	9.35E-05
BIN_236	-0.005548558	1.08E-06	9.35E-05
BIN_237	-0.005318642	2.02E-06	0.000100844
BIN_238	-0.005007132	5.58E-06	0.000216637
BIN_239	-0.005537322	7.34E-07	9.35E-05
BIN_240	-0.005788231	3.51E-07	9.35E-05
BIN_241	-0.00538725	9.79E-07	9.35E-05
BIN_242	-0.00543728	1.17E-06	9.35E-05
BIN_243	-0.005237804	1.97E-06	0.000100844
BIN_244	-0.005481234	9.55E-07	9.35E-05
BIN_245	-0.005375595	1.04E-06	9.35E-05
BIN_246	-0.005077576	2.84E-06	0.000124043
BIN_247	-0.005147574	1.42E-06	9.35E-05
BIN_248	-0.005074335	1.40E-06	9.35E-05
BIN_249	-0.004998413	1.44E-06	9.35E-05
BIN_432	-0.003698438	0.000269473	0.004869106
BIN_433	-0.003862298	0.000172585	0.003412628
BIN_434	-0.004001348	0.00012314	0.002745636
BIN_435	-0.004183073	4.62E-05	0.00136346
BIN_436	-0.004021266	5.85E-05	0.001532625
BIN_437	-0.0040944	2.70E-05	0.000862099
BIN_438	-0.004150188	2.63E-05	0.000862099
BIN_439	-0.004365604	2.71E-05	0.000862099
BIN_440	-0.004164568	0.000102878	0.002343828
BIN_441	-0.004268212	8.82E-05	0.002099666
BIN_442	-0.004756911	1.64E-05	0.00059086
BIN_443	-0.004596903	2.35E-05	0.00081973
BIN_444	-0.00440817	6.67E-05	0.001669006
BIN_445	-0.004297891	0.000132316	0.002773342
BIN_446	-0.004722704	4.88E-05	0.001382165
