# Supplementary material for: A New Advanced Backcross Tomato Population Enables High Resolution Leaf QTL Mapping and Gene Identification
Source: G3 (Bethesda). 2016 Aug 10;6(10):3169–84. doi: 10.1534/g3.116.030536 (PMC5068939; doi:10.1534/g3.116.030536)
Supplement: Supplemental Material [file supp_g3.116.030536_FileS5.zip › Supplemental_dataset_5_marginal_regress_QTL/asymPC2_correlation_results.txt]

bin	slope	pvalue	BH_adjusted_pvalue
BIN_346	0.003653452	0.000531352	0.007843055
BIN_347	0.004489753	0.000197441	0.004995526
BIN_348	0.004343614	0.000232505	0.005102304
BIN_353	0.003741766	0.00048517	0.007477319
BIN_365	0.003492394	0.000628559	0.008434603
BIN_367	0.003710649	0.000345933	0.006042292
BIN_368	0.00354047	0.000526898	0.007843055
BIN_369	0.003463387	0.000575863	0.008114123
BIN_373	0.003463387	0.000575863	0.008114123
BIN_380	0.003612379	0.000761107	0.009704304
BIN_382	0.003655565	0.000655973	0.008487161
BIN_383	0.003894579	0.000358501	0.006159161
BIN_384	0.003673723	0.000615926	0.008385566
BIN_385	0.003885902	0.000369699	0.006249114
BIN_388	0.003859101	0.000406383	0.006552147
BIN_389	0.003946483	0.00023086	0.005102304
BIN_624	0.003629585	0.000377672	0.006282548
BIN_629	0.003405023	0.000238832	0.005108079
BIN_630	0.003518038	0.000145932	0.004498154
BIN_631	0.003719361	4.72E-05	0.001979245
BIN_632	0.003793544	3.94E-05	0.001794443
BIN_633	0.003804193	4.68E-05	0.001979245
BIN_634	0.00394139	1.91E-05	0.000912012
BIN_635	0.004180185	7.38E-06	0.00040681
BIN_636	0.004511458	1.72E-06	0.000112492
BIN_637	0.005083787	1.37E-08	1.19E-06
BIN_638	0.005893675	1.61E-10	1.12E-07
BIN_639	0.005660136	1.46E-09	2.37E-07
BIN_640	0.005727451	5.43E-10	1.42E-07
BIN_641	0.005880771	3.06E-10	1.12E-07
BIN_642	0.005874871	3.20E-10	1.12E-07
BIN_643	0.005316095	6.00E-09	6.29E-07
BIN_644	0.005423515	1.81E-09	2.37E-07
BIN_645	0.005427635	1.61E-09	2.37E-07
BIN_646	0.005363026	1.63E-09	2.37E-07
BIN_647	0.005076648	8.93E-09	8.51E-07
BIN_648	0.004913406	2.93E-08	2.36E-06
BIN_649	0.004846047	3.20E-08	2.40E-06
BIN_650	0.004758891	4.06E-08	2.84E-06
BIN_651	0.005115584	4.92E-09	5.73E-07
BIN_861	0.002576581	0.000294813	0.005617529
BIN_867	0.002238206	0.000635815	0.008434603
BIN_868	0.002464728	0.000165235	0.004947621
BIN_869	0.002411195	0.000214952	0.005102304
BIN_870	0.002372788	0.000254855	0.005136312
BIN_871	0.002398514	0.000203984	0.004995526
BIN_872	0.002303776	0.000386132	0.006322919
BIN_873	0.002344179	0.000284966	0.005530443
BIN_874	0.002379651	0.000189893	0.004995526
BIN_875	0.002099272	0.000580686	0.008114123
BIN_900	0.002722925	0.000122351	0.004479101
BIN_901	0.002529744	0.000429036	0.006710887
BIN_902	0.002684901	0.000201163	0.004995526
BIN_903	0.002657844	0.000233693	0.005102304
BIN_904	0.002488099	0.000579196	0.008114123
BIN_905	0.002619165	0.0003157	0.005737755
BIN_906	0.002681904	0.000246616	0.005136312
BIN_907	0.002694273	0.000253643	0.005136312
BIN_908	0.002685541	0.000220082	0.005102304
BIN_909	0.003124078	1.85E-05	0.000912012
BIN_910	0.003135762	1.75E-05	0.000912012
BIN_911	0.003371451	5.06E-06	0.000311863
BIN_912	0.002903934	0.00012559	0.004479101
BIN_913	0.002759616	0.000300815	0.005629533
BIN_914	0.002620708	0.000500492	0.007601678
BIN_915	0.002680478	0.000335387	0.00595738
BIN_916	0.002814166	0.000182972	0.004995526
BIN_917	0.002771279	0.000187303	0.004995526
BIN_918	0.002812375	0.000136766	0.004479101
BIN_919	0.002485376	0.000616115	0.008385566
BIN_920	0.002812375	0.000136766	0.004479101
BIN_921	0.003261009	5.84E-06	0.000339905
BIN_922	0.002812375	0.000136766	0.004479101
BIN_923	0.002833576	0.000135111	0.004479101
BIN_924	0.002776509	0.000204969	0.004995526
BIN_925	0.00288087	0.000144938	0.004498154
BIN_926	0.002699183	0.000415447	0.006596794
BIN_927	0.002884232	0.000178658	0.004995526
BIN_928	0.00305183	8.20E-05	0.00330666
BIN_929	0.002865143	0.000278046	0.005497968
BIN_930	0.002861624	0.000317548	0.005737755
BIN_931	0.002809266	0.000644035	0.008436857
BIN_933	0.002816745	0.000768566	0.009704304
