# Supplementary material for: A New Advanced Backcross Tomato Population Enables High Resolution Leaf QTL Mapping and Gene Identification
Source: G3 (Bethesda). 2016 Aug 10;6(10):3169–84. doi: 10.1534/g3.116.030536 (PMC5068939; doi:10.1534/g3.116.030536)
Supplement: Supplemental Material [file supp_g3.116.030536_FileS5.zip › Supplemental_dataset_5_marginal_regress_QTL/asymPC4_correlation_results.txt]

bin	slope	pvalue	BH_adjusted_pvalue
BIN_92	0.003645074	0.000131972	0.00446151
BIN_93	0.004016468	4.99E-05	0.002179991
BIN_95	0.004451448	3.88E-05	0.001769615
BIN_96	0.004207026	8.50E-05	0.003180761
BIN_97	0.005166887	4.12E-06	0.000269548
BIN_98	0.00506917	2.01E-07	0.000126012
BIN_99	0.004425197	1.09E-06	0.000126012
BIN_100	0.004415871	2.72E-06	0.00020354
BIN_101	0.004140095	5.31E-06	0.000292707
BIN_102	0.004510712	1.63E-06	0.000142499
BIN_103	0.004221505	3.42E-06	0.000238727
BIN_104	0.004122251	2.61E-05	0.001242736
BIN_284	-0.003484971	0.000260015	0.007364751
BIN_285	-0.003630379	7.86E-05	0.003168307
BIN_286	-0.003665877	0.000120583	0.004357606
BIN_287	-0.00375458	0.000131607	0.00446151
BIN_869	-0.001475602	0.000313496	0.008213591
BIN_870	-0.001489012	0.000258641	0.007364751
BIN_871	-0.001463945	0.000309698	0.008213591
BIN_872	-0.001524552	0.000182454	0.005975368
BIN_873	-0.001488347	0.000244357	0.007316746
BIN_874	-0.001447475	0.000303819	0.008213591
BIN_875	-0.001736499	5.28E-06	0.000292707
BIN_876	-0.001742893	5.23E-06	0.000292707
BIN_877	-0.001878074	6.72E-07	0.000126012
BIN_878	-0.001892293	6.01E-07	0.000126012
BIN_879	-0.001895295	1.32E-06	0.000126012
BIN_880	-0.001929554	9.26E-07	0.000126012
BIN_881	-0.001927431	1.17E-06	0.000126012
BIN_882	-0.002027458	3.81E-07	0.000126012
BIN_883	-0.002006203	5.68E-07	0.000126012
BIN_884	-0.001938021	1.25E-06	0.000126012
BIN_885	-0.001971067	1.01E-06	0.000126012
BIN_886	-0.001918594	1.97E-06	0.000158674
BIN_887	-0.001783291	1.46E-05	0.000730501
BIN_888	-0.001898854	7.23E-06	0.000378609
BIN_889	-0.001781403	5.71E-05	0.002395546
BIN_890	-0.001761541	8.46E-05	0.003180761
BIN_891	-0.0016683	0.000218572	0.006737155
BIN_892	-0.001668844	0.000198689	0.006309879
BIN_894	-0.00160577	0.000376679	0.009628287
