# Supplementary material for: A New Advanced Backcross Tomato Population Enables High Resolution Leaf QTL Mapping and Gene Identification
Source: G3 (Bethesda). 2016 Aug 10;6(10):3169–84. doi: 10.1534/g3.116.030536 (PMC5068939; doi:10.1534/g3.116.030536)
Supplement: Supplemental Material [file supp_g3.116.030536_FileS5.zip › Supplemental_dataset_5_marginal_regress_QTL/circularity_correlation_results.txt]

bin	slope	pvalue	BH_adjusted_pvalue
BIN_135	0.015264887	0.002928359	0.009133692
BIN_136	0.015224559	0.002706042	0.008593733
BIN_137	0.017033683	0.000887143	0.003239463
BIN_138	0.017936727	0.000532008	0.002091359
BIN_139	0.020251894	0.000160974	0.000690517
BIN_140	0.019755841	5.80E-05	0.000276167
BIN_141	0.019842005	5.37E-05	0.00025914
BIN_142	0.019688485	8.64E-05	0.000397159
BIN_143	0.01982727	0.000129838	0.000571723
BIN_144	0.019924358	8.43E-05	0.00039096
BIN_187	0.028942423	0.001052659	0.003739616
BIN_190	0.026823805	0.00113986	0.00398191
BIN_191	0.026135341	0.001074277	0.003765359
BIN_202	0.02435471	0.003168794	0.009796154
BIN_204	0.029088479	4.83E-05	0.000236609
BIN_205	0.026693159	9.67E-05	0.000438657
BIN_206	0.026560561	0.000148851	0.000644612
BIN_207	0.02680833	0.000118823	0.000532164
BIN_208	0.027012275	7.33E-05	0.000342933
BIN_209	0.026774224	9.20E-05	0.000419151
BIN_210	0.030129227	1.03E-05	6.02E-05
BIN_211	0.030879566	9.74E-06	5.86E-05
BIN_212	0.031755003	8.82E-06	5.50E-05
BIN_213	0.030174352	9.96E-06	5.90E-05
BIN_214	0.030114079	1.63E-05	8.93E-05
BIN_215	0.031115056	5.14E-06	3.57E-05
BIN_216	0.034139249	9.48E-07	8.28E-06
BIN_217	0.035439903	1.23E-06	1.02E-05
BIN_218	0.034683994	3.83E-06	2.78E-05
BIN_219	0.038905465	4.33E-08	5.10E-07
BIN_220	0.038043892	4.22E-08	5.08E-07
BIN_221	0.040112084	3.12E-09	4.42E-08
BIN_222	0.04252189	1.21E-10	2.56E-09
BIN_223	0.041669531	1.22E-10	2.56E-09
BIN_224	0.042856091	1.34E-11	3.34E-10
BIN_225	0.047308149	1.84E-13	7.14E-12
BIN_226	0.05166406	4.09E-14	2.38E-12
BIN_227	0.055328253	2.11E-15	5.74E-13
BIN_228	0.053951343	5.34E-14	2.95E-12
BIN_229	0.055118929	2.74E-15	5.74E-13
BIN_230	0.049721671	3.04E-14	1.99E-12
BIN_231	0.046721366	3.79E-13	1.20E-11
BIN_232	0.049721671	3.04E-14	1.99E-12
BIN_233	0.051085849	2.07E-14	1.81E-12
BIN_234	0.050290099	1.05E-15	5.74E-13
BIN_235	0.047935038	7.83E-15	9.12E-13
BIN_236	0.045021063	1.31E-13	5.50E-12
BIN_237	0.045835094	1.52E-14	1.45E-12
BIN_238	0.044758122	2.44E-14	1.97E-12
BIN_239	0.044698979	7.29E-14	3.32E-12
BIN_240	0.045927747	3.90E-14	2.38E-12
BIN_241	0.044009537	6.95E-14	3.31E-12
BIN_242	0.043324828	4.56E-13	1.36E-11
BIN_243	0.042982358	2.82E-13	9.23E-12
BIN_244	0.042574913	1.20E-12	3.41E-11
BIN_245	0.043676654	1.10E-13	4.80E-12
BIN_246	0.042543215	2.05E-13	7.68E-12
BIN_247	0.039952767	2.89E-12	7.88E-11
BIN_248	0.040254282	8.73E-13	2.54E-11
BIN_249	0.038806861	2.93E-12	7.88E-11
BIN_250	0.036199182	7.16E-12	1.88E-10
BIN_251	0.036918856	1.83E-11	4.35E-10
BIN_252	0.035522286	6.04E-11	1.35E-09
BIN_253	0.034315373	1.60E-10	3.17E-09
BIN_254	0.033392577	3.04E-10	5.58E-09
BIN_255	0.035394037	7.13E-11	1.56E-09
BIN_256	0.035594179	9.10E-12	2.33E-10
BIN_257	0.034397949	2.73E-11	6.35E-10
BIN_258	0.031831924	3.37E-09	4.64E-08
BIN_259	0.030024236	2.63E-08	3.28E-07
BIN_260	0.030945468	6.02E-09	8.08E-08
BIN_261	0.032124275	2.38E-09	3.62E-08
BIN_262	0.030999548	2.11E-07	2.17E-06
BIN_263	0.032357523	3.53E-08	4.35E-07
BIN_264	0.032196165	1.54E-08	1.97E-07
BIN_265	0.030258034	7.34E-08	8.36E-07
BIN_266	0.0281038	4.22E-07	3.95E-06
BIN_267	0.029338472	1.85E-07	1.94E-06
BIN_268	0.030275522	1.11E-07	1.21E-06
BIN_269	0.037858785	1.69E-10	3.28E-09
BIN_270	0.037468873	5.26E-10	9.19E-09
BIN_271	0.038721975	2.50E-09	3.75E-08
BIN_272	0.038030294	4.27E-08	5.08E-07
BIN_273	0.036442451	3.07E-07	2.98E-06
BIN_274	0.036312219	1.75E-07	1.86E-06
BIN_275	0.034825416	1.03E-06	8.94E-06
BIN_276	0.04756606	5.26E-08	6.13E-07
BIN_277	0.048754127	8.18E-08	9.22E-07
BIN_278	0.056730072	1.05E-08	1.36E-07
BIN_279	0.060430439	6.93E-09	9.19E-08
BIN_280	0.057452324	1.16E-09	1.89E-08
BIN_281	0.063322094	1.38E-10	2.83E-09
BIN_282	0.055185185	2.12E-10	3.97E-09
BIN_283	0.053427397	1.82E-10	3.47E-09
BIN_284	0.051738553	2.88E-09	4.13E-08
BIN_285	0.049612662	3.61E-09	4.91E-08
BIN_286	0.047157161	6.90E-08	7.94E-07
BIN_287	0.046534761	2.45E-07	2.50E-06
BIN_288	0.029698298	0.001951745	0.006432166
BIN_289	0.027544563	0.002735223	0.008660161
BIN_334	0.018079688	0.00233754	0.007584339
BIN_335	0.018374078	0.001430436	0.004867199
BIN_336	0.018292695	0.001454101	0.004931707
BIN_337	0.019647784	0.000894881	0.003256373
BIN_338	0.021177039	0.000645691	0.002451755
BIN_339	0.021741517	0.000365097	0.00147162
BIN_340	0.023570022	0.000142786	0.000623498
BIN_341	0.026056171	3.51E-05	0.000174945
BIN_342	0.027646064	7.64E-06	4.88E-05
BIN_343	0.028285456	7.39E-06	4.77E-05
BIN_344	0.028621615	8.51E-06	5.34E-05
BIN_345	0.028563869	1.32E-05	7.45E-05
BIN_346	0.02740893	6.91E-06	4.59E-05
BIN_347	0.033001051	2.20E-06	1.69E-05
BIN_348	0.029467697	1.62E-05	8.91E-05
BIN_349	0.030718609	1.74E-05	9.39E-05
BIN_350	0.030058482	1.69E-05	9.17E-05
BIN_351	0.028445461	3.19E-05	0.000162048
BIN_352	0.030214889	3.94E-06	2.83E-05
BIN_353	0.030581625	7.63E-07	6.84E-06
BIN_354	0.028679732	2.47E-06	1.88E-05
BIN_355	0.02672724	5.95E-06	4.07E-05
BIN_356	0.026141134	6.93E-06	4.59E-05
BIN_357	0.027947195	2.13E-06	1.66E-05
BIN_358	0.026916809	3.61E-06	2.65E-05
BIN_359	0.024609111	1.78E-05	9.58E-05
BIN_360	0.024182181	3.30E-05	0.000165266
BIN_361	0.025065293	1.23E-05	6.98E-05
BIN_362	0.024033463	3.69E-05	0.000182509
BIN_363	0.024452787	3.55E-05	0.000176367
BIN_364	0.025441881	2.26E-05	0.000119251
BIN_365	0.023592763	6.70E-05	0.000314794
BIN_366	0.021709171	0.00019908	0.000834542
BIN_367	0.021079873	0.000466582	0.001873478
BIN_368	0.019989728	0.000753947	0.002792
BIN_369	0.019120333	0.001072887	0.003765359
BIN_370	0.019346001	0.000651114	0.002463419
BIN_371	0.020743678	0.00023358	0.000956216
BIN_372	0.01941497	0.000600946	0.002306927
BIN_373	0.019120333	0.001072887	0.003765359
BIN_377	0.018064034	0.001933488	0.006392098
BIN_404	-0.016571996	0.002750319	0.008681731
BIN_405	-0.017313822	0.001520186	0.005122686
BIN_424	-0.017285325	0.003142344	0.009743124
BIN_425	-0.016975819	0.003247622	0.009980962
BIN_426	-0.017288378	0.002356254	0.007621463
BIN_427	-0.016975819	0.003247622	0.009980962
BIN_484	-0.037860724	0.001067607	0.003765359
BIN_485	-0.039374722	0.000290647	0.001176052
BIN_486	-0.038784874	0.0001624	0.000691849
BIN_487	-0.039251036	6.02E-05	0.000285403
BIN_488	-0.040120654	7.68E-06	4.88E-05
BIN_489	-0.036764457	1.06E-05	6.16E-05
BIN_490	-0.036894725	4.01E-05	0.000197275
BIN_491	-0.03638489	2.60E-05	0.000134285
BIN_492	-0.037053897	2.15E-05	0.000114025
BIN_493	-0.034238235	1.47E-05	8.22E-05
BIN_494	-0.034885972	5.39E-06	3.72E-05
BIN_495	-0.037421715	2.07E-06	1.63E-05
BIN_496	-0.036694582	3.85E-06	2.78E-05
BIN_497	-0.037169414	1.42E-06	1.16E-05
BIN_498	-0.037540614	5.40E-07	4.92E-06
BIN_499	-0.037873387	2.06E-07	2.14E-06
BIN_500	-0.038213366	2.81E-07	2.83E-06
BIN_501	-0.030027234	1.56E-05	8.65E-05
BIN_502	-0.030634836	4.11E-06	2.91E-05
BIN_503	-0.029312451	7.03E-06	4.63E-05
BIN_504	-0.027951466	8.74E-05	0.00040009
BIN_505	-0.03312728	9.20E-06	5.67E-05
BIN_506	-0.024017891	0.000245228	0.000999996
BIN_507	-0.023152402	0.000534813	0.002091359
BIN_508	-0.022405168	0.000855381	0.003134404
BIN_509	-0.021023389	0.00221011	0.00721556
BIN_549	0.023352462	0.002001636	0.006555357
BIN_569	0.024246974	0.002434078	0.007800959
BIN_570	0.024668932	0.002795876	0.008799033
BIN_571	0.024227213	0.002454283	0.007841735
BIN_572	0.023569879	0.00241422	0.007772049
BIN_623	0.020146716	0.000563495	0.002187194
BIN_624	0.020314045	0.000615778	0.002346674
BIN_625	0.019826963	0.000573425	0.002217524
BIN_626	0.020129174	0.000220793	0.000914589
BIN_627	0.021732268	8.10E-05	0.000377191
BIN_628	0.022003051	5.25E-05	0.000254874
BIN_629	0.023010716	1.81E-05	9.67E-05
BIN_630	0.022540251	2.70E-05	0.000138483
BIN_631	0.023304237	1.10E-05	6.32E-05
BIN_632	0.023685608	9.57E-06	5.81E-05
BIN_633	0.023938761	9.92E-06	5.90E-05
BIN_634	0.02368475	9.57E-06	5.81E-05
BIN_635	0.024932332	4.09E-06	2.91E-05
BIN_636	0.026696445	1.08E-06	9.15E-06
BIN_637	0.024721256	2.27E-06	1.74E-05
BIN_638	0.028554594	1.18E-07	1.27E-06
BIN_639	0.027416571	5.37E-07	4.92E-06
BIN_640	0.0273007	4.26E-07	3.95E-06
BIN_641	0.028036222	2.91E-07	2.86E-06
BIN_642	0.02703773	7.75E-07	6.89E-06
BIN_643	0.024798069	3.49E-06	2.57E-05
BIN_644	0.023803795	6.66E-06	4.50E-05
BIN_645	0.02368028	7.09E-06	4.64E-05
BIN_646	0.023820626	4.83E-06	3.37E-05
BIN_647	0.023146623	7.42E-06	4.77E-05
BIN_648	0.022399266	1.53E-05	8.55E-05
BIN_649	0.022056861	1.67E-05	9.13E-05
BIN_650	0.022484595	9.05E-06	5.61E-05
BIN_651	0.022473897	1.14E-05	6.55E-05
BIN_686	-0.02613976	0.003122143	0.009709217
BIN_688	-0.034049835	0.000689449	0.002580508
BIN_690	-0.034049835	0.000689449	0.002580508
BIN_691	-0.034239784	0.001197709	0.004128945
BIN_692	-0.035081445	0.00076976	0.002840524
BIN_693	-0.034239784	0.001197709	0.004128945
BIN_713	-0.02690678	0.002868061	0.008999184
BIN_714	-0.029003778	0.000836616	0.003076397
BIN_715	-0.027607941	0.001353511	0.004620455
BIN_716	-0.027074549	0.001835611	0.006107048
BIN_717	-0.028487529	0.001144934	0.003986347
BIN_718	-0.030719693	0.000730915	0.002716308
BIN_719	-0.034871941	0.000230266	0.000946347
BIN_720	-0.035612151	0.000143813	0.000625377
BIN_721	-0.034433291	0.00012913	0.000571005
BIN_722	-0.032247636	0.001015169	0.003631049
BIN_723	-0.028502316	0.002417641	0.007772049
BIN_854	0.012901418	0.002914357	0.009117152
BIN_855	0.013710067	0.001671449	0.005614355
BIN_856	0.014695115	0.000684676	0.002580508
BIN_857	0.013857007	0.001180467	0.004096454
BIN_858	0.014923815	0.000562228	0.002187194
BIN_859	0.015707814	0.000253894	0.001031323
BIN_860	0.01571441	0.000228933	0.000944573
BIN_861	0.016529561	6.19E-05	0.000292134
BIN_862	0.016484112	3.21E-05	0.000162048
BIN_863	0.016671269	2.35E-05	0.000122993
BIN_864	0.017099807	8.50E-06	5.34E-05
BIN_865	0.017912029	3.39E-06	2.52E-05
BIN_866	0.017949766	2.88E-06	2.16E-05
BIN_867	0.019129283	4.03E-07	3.81E-06
BIN_868	0.020720389	3.73E-08	4.54E-07
BIN_869	0.022218276	2.77E-09	4.03E-08
BIN_870	0.022028364	3.24E-09	4.52E-08
BIN_871	0.022187227	2.09E-09	3.27E-08
BIN_872	0.022900954	7.10E-10	1.20E-08
BIN_873	0.022491341	1.23E-09	1.98E-08
BIN_874	0.022496569	7.33E-10	1.22E-08
BIN_875	0.025350745	2.38E-13	8.31E-12
BIN_876	0.025210223	3.96E-13	1.22E-11
BIN_877	0.025295716	1.82E-13	7.14E-12
BIN_878	0.025824886	6.41E-14	3.20E-12
BIN_879	0.02786083	3.89E-15	5.83E-13
BIN_880	0.027907562	4.51E-15	5.91E-13
BIN_881	0.028343516	2.70E-15	5.74E-13
BIN_882	0.028743259	1.81E-15	5.74E-13
BIN_883	0.028605391	3.35E-15	5.83E-13
BIN_884	0.027895385	1.34E-14	1.40E-12
BIN_885	0.027483511	5.80E-14	3.04E-12
BIN_886	0.026853726	2.32E-13	8.31E-12
BIN_887	0.02828214	2.95E-14	1.99E-12
BIN_888	0.028063793	2.68E-13	9.07E-12
BIN_889	0.027191828	1.41E-11	3.45E-10
BIN_890	0.026957618	3.79E-11	8.63E-10
BIN_891	0.02633133	1.46E-10	2.93E-09
BIN_892	0.025497533	4.46E-10	7.92E-09
BIN_893	0.02586814	4.07E-10	7.36E-09
BIN_894	0.024943972	1.39E-09	2.20E-08
BIN_895	0.025376956	5.43E-10	9.32E-09
BIN_896	0.024605059	2.35E-09	3.62E-08
BIN_897	0.024703907	2.56E-09	3.78E-08
BIN_898	0.02405163	8.60E-09	1.13E-07
BIN_899	0.023713831	1.76E-08	2.22E-07
BIN_900	0.019959716	1.10E-06	9.19E-06
BIN_901	0.019510825	2.57E-06	1.93E-05
BIN_902	0.020364894	1.04E-06	8.96E-06
BIN_903	0.019795551	2.10E-06	1.65E-05
BIN_904	0.018729594	7.41E-06	4.77E-05
BIN_905	0.01861984	9.59E-06	5.81E-05
BIN_906	0.018555416	1.18E-05	6.71E-05
BIN_907	0.018778009	1.05E-05	6.13E-05
BIN_908	0.01931597	4.31E-06	3.03E-05
BIN_909	0.017826075	2.60E-05	0.000134285
BIN_910	0.017848135	2.59E-05	0.000134285
BIN_911	0.016321316	0.000151087	0.000651601
BIN_912	0.018308257	3.05E-05	0.000155895
BIN_913	0.01739605	8.53E-05	0.000393912
BIN_914	0.016788801	0.000120408	0.00053593
BIN_915	0.016551454	0.000135089	0.000592358
BIN_916	0.016196517	0.000209366	0.000874166
BIN_917	0.014773692	0.00061518	0.002346674
BIN_918	0.01498009	0.000476711	0.001892397
BIN_919	0.013639205	0.001222107	0.004199239
BIN_920	0.01498009	0.000476711	0.001892397
BIN_921	0.01791563	1.85E-05	9.84E-05
BIN_922	0.01498009	0.000476711	0.001892397
BIN_923	0.014951855	0.000533981	0.002091359
BIN_924	0.015163555	0.000485848	0.001921392
BIN_925	0.014914615	0.000720943	0.002688783
BIN_926	0.014321535	0.001275451	0.00436821
BIN_927	0.013657683	0.00230837	0.007512954
BIN_928	0.01409123	0.001801955	0.006014167
BIN_929	0.015113867	0.000975798	0.003519049
BIN_930	0.015161109	0.001035449	0.00369099
BIN_931	0.016412536	0.000596501	0.002298282
BIN_932	0.015105023	0.001763727	0.005905386
BIN_933	0.015064448	0.001969042	0.006468828
BIN_934	0.015320701	0.001483641	0.005015663
BIN_935	0.015744603	0.000977141	0.003519049
BIN_936	0.015983841	0.000909485	0.003298064
BIN_937	0.017746845	0.000197146	0.000829755
BIN_938	0.019438044	3.22E-05	0.000162048
BIN_939	0.018956814	5.20E-05	0.000253402
BIN_940	0.01776309	0.000174083	0.000735643
BIN_941	0.018378481	0.00021101	0.000877532
BIN_942	0.018498398	0.000164885	0.000699592
BIN_943	0.020381647	5.53E-05	0.000264746
BIN_944	0.018896913	0.000161428	0.000690517
BIN_945	0.019278296	0.000100252	0.000450917
BIN_946	0.019307572	9.78E-05	0.000441773
BIN_947	0.01909329	0.000120686	0.00053593
BIN_948	0.020240441	5.39E-05	0.00025914
BIN_949	0.021273884	9.79E-06	5.86E-05
BIN_950	0.021853219	6.75E-06	4.53E-05
BIN_951	0.023547009	1.50E-06	1.22E-05
BIN_952	0.024337564	1.08E-06	9.15E-06
BIN_953	0.023963958	2.05E-06	1.63E-05
BIN_954	0.024155549	1.31E-06	1.08E-05
BIN_955	0.023251158	2.04E-06	1.63E-05
BIN_956	0.024877554	6.12E-07	5.53E-06
BIN_957	0.02508977	3.69E-07	3.52E-06
BIN_958	0.026579503	2.92E-07	2.86E-06
BIN_959	0.02665497	2.87E-07	2.86E-06
BIN_960	0.027373402	9.48E-08	1.06E-06
BIN_961	0.027392046	1.30E-07	1.39E-06
BIN_962	0.028565667	1.08E-07	1.19E-06
BIN_963	0.027264449	3.14E-07	3.02E-06
BIN_964	0.025929746	8.77E-07	7.72E-06
BIN_965	0.025895326	1.67E-06	1.35E-05
BIN_966	0.024233962	1.00E-05	5.90E-05
BIN_967	0.024206896	6.00E-06	4.08E-05
BIN_968	0.017935216	0.000986271	0.003539767
BIN_969	0.016726286	0.001880678	0.006237187
BIN_973	0.015719673	0.002490579	0.007933515
