# Supplementary material for: A New Advanced Backcross Tomato Population Enables High Resolution Leaf QTL Mapping and Gene Identification
Source: G3 (Bethesda). 2016 Aug 10;6(10):3169–84. doi: 10.1534/g3.116.030536 (PMC5068939; doi:10.1534/g3.116.030536)
Supplement: Supplemental Material [file supp_g3.116.030536_FileS5.zip › Supplemental_dataset_5_marginal_regress_QTL/complexity_all_correlation_results.txt]

bin	slope	pvalue	BH_adjusted_pvalue
BIN_68	-0.929899017	0.000932689	0.004610652
BIN_69	-0.872266671	0.001146059	0.005560511
BIN_105	0.751962248	0.002177724	0.00940544
BIN_107	0.698586428	0.002309265	0.009719318
BIN_108	0.697976816	0.001688498	0.007829848
BIN_109	0.668590312	0.001968373	0.008740911
BIN_110	0.676576535	0.001286171	0.006099128
BIN_111	0.783063418	1.84E-05	0.000164891
BIN_112	0.726015206	5.28E-05	0.000389694
BIN_113	0.672277587	0.000139858	0.000916067
BIN_114	0.686072248	5.67E-05	0.000401195
BIN_115	0.709249856	2.30E-05	0.000200463
BIN_116	0.679416691	3.83E-05	0.000301042
BIN_117	0.68931637	3.68E-05	0.000292233
BIN_118	0.688525081	2.82E-05	0.000234831
BIN_119	0.692786289	4.49E-05	0.000342971
BIN_120	0.725054821	2.64E-05	0.000224782
BIN_121	0.744958183	1.11E-05	0.000110775
BIN_122	0.803715952	4.49E-06	5.00E-05
BIN_123	0.80177101	7.04E-06	7.38E-05
BIN_124	0.753174127	1.25E-05	0.000120951
BIN_125	0.538431222	0.000779853	0.003986759
BIN_126	0.53956494	0.000905744	0.004541723
BIN_127	0.538416386	0.001108085	0.00540127
BIN_128	0.518329875	0.002002755	0.008856063
BIN_129	0.562329868	0.000653683	0.003442511
BIN_130	0.521101574	0.001892975	0.008514324
BIN_132	0.591246883	7.87E-05	0.000542822
BIN_133	0.569989883	0.000118018	0.000797956
BIN_134	0.524177011	0.000216397	0.001374446
BIN_135	0.484526526	0.000728332	0.003741629
BIN_136	0.482453359	0.000672597	0.003489513
BIN_137	0.447691189	0.001815764	0.008273568
BIN_205	-0.627531853	0.001090743	0.005341581
BIN_206	-0.699193099	0.000365667	0.002128993
BIN_207	-0.698581513	0.000345303	0.002033021
BIN_208	-0.699108654	0.000250683	0.001518586
BIN_209	-0.699622721	0.000265653	0.001600026
BIN_210	-0.732157254	0.000133962	0.000888559
BIN_211	-0.79035299	5.42E-05	0.000396402
BIN_212	-0.793793091	7.50E-05	0.0005241
BIN_213	-0.771232037	5.66E-05	0.000401195
BIN_214	-0.77403291	7.76E-05	0.000538545
BIN_215	-0.779437747	4.70E-05	0.000351516
BIN_216	-0.848173219	1.44E-05	0.000134469
BIN_217	-0.843058999	4.01E-05	0.000311532
BIN_218	-0.858847217	4.58E-05	0.000344969
BIN_219	-0.97197038	1.11E-06	1.44E-05
BIN_220	-0.996425751	3.09E-07	4.70E-06
BIN_221	-1.044513943	3.86E-08	7.03E-07
BIN_222	-1.056923545	1.29E-08	2.77E-07
BIN_223	-1.002783549	3.82E-08	7.03E-07
BIN_224	-1.029768867	8.11E-09	1.98E-07
BIN_225	-1.10113213	1.36E-09	4.57E-08
BIN_226	-1.104838449	1.24E-08	2.76E-07
BIN_227	-1.157365172	5.41E-09	1.35E-07
BIN_228	-1.189206273	4.91E-09	1.29E-07
BIN_229	-1.206420048	1.12E-09	3.90E-08
BIN_230	-1.130882771	1.05E-09	3.90E-08
BIN_231	-1.023885905	1.92E-08	3.95E-07
BIN_232	-1.130882771	1.05E-09	3.90E-08
BIN_233	-1.122278735	3.17E-09	8.75E-08
BIN_234	-1.093447764	8.36E-10	3.65E-08
BIN_235	-1.110524234	2.02E-10	1.73E-08
BIN_236	-1.050450923	9.84E-10	3.90E-08
BIN_237	-1.066552359	2.59E-10	1.94E-08
BIN_238	-1.053857934	2.15E-10	1.73E-08
BIN_239	-1.096246877	7.72E-11	1.16E-08
BIN_240	-1.105275056	1.15E-10	1.33E-08
BIN_241	-1.039834725	3.81E-10	2.66E-08
BIN_242	-1.030266682	1.08E-09	3.90E-08
BIN_243	-1.02078476	8.16E-10	3.65E-08
BIN_244	-1.023725216	1.39E-09	4.57E-08
BIN_245	-0.936111153	1.99E-08	4.02E-07
BIN_246	-0.938680537	1.06E-08	2.41E-07
BIN_247	-0.929764761	8.68E-09	2.07E-07
BIN_248	-0.947712821	2.51E-09	7.32E-08
BIN_249	-0.868310908	3.33E-08	6.34E-07
BIN_250	-0.75414857	4.66E-07	6.43E-06
BIN_251	-0.785756693	4.35E-07	6.17E-06
BIN_252	-0.779966319	3.71E-07	5.47E-06
BIN_253	-0.753284875	6.70E-07	9.01E-06
BIN_254	-0.732015407	1.02E-06	1.34E-05
BIN_255	-0.702943034	4.91E-06	5.36E-05
BIN_256	-0.724224777	9.85E-07	1.31E-05
BIN_257	-0.74636936	3.22E-07	4.82E-06
BIN_258	-0.682006815	7.19E-06	7.47E-05
BIN_259	-0.621163582	4.52E-05	0.000342971
BIN_260	-0.639987034	2.05E-05	0.00018214
BIN_261	-0.614250226	5.50E-05	0.000396402
BIN_262	-0.602800577	0.00034895	0.002043013
BIN_263	-0.600389966	0.00029602	0.001772737
BIN_264	-0.569525616	0.000407119	0.002306272
BIN_265	-0.524215486	0.000975533	0.004799805
BIN_266	-0.488125772	0.001866556	0.008431685
BIN_267	-0.486090296	0.002250735	0.009549676
BIN_268	-0.53373837	0.000931759	0.004610652
BIN_269	-0.584438319	0.000529266	0.002888912
BIN_270	-0.553147769	0.001264767	0.006024891
BIN_276	-0.910234994	0.000227035	0.001429755
BIN_277	-0.884768833	0.000573696	0.003115198
BIN_278	-1.099104954	8.77E-05	0.000596931
BIN_279	-1.236254219	2.72E-05	0.000230132
BIN_280	-1.220971859	4.67E-06	5.15E-05
BIN_281	-1.34941616	1.31E-06	1.68E-05
BIN_282	-1.266473221	2.36E-07	3.64E-06
BIN_283	-1.109641877	2.86E-06	3.36E-05
BIN_284	-1.080251936	1.14E-05	0.000112238
BIN_285	-0.990930383	3.05E-05	0.000248189
BIN_286	-0.913739636	0.000214512	0.001370783
BIN_287	-0.901810084	0.000392989	0.002262925
BIN_321	-0.846270458	0.000308274	0.001835634
BIN_322	-0.869285275	0.000127548	0.000851403
BIN_323	-0.898335381	0.000126126	0.000847311
BIN_324	-0.840453774	0.000237904	0.001466608
BIN_325	-0.759723967	0.000465786	0.00258277
BIN_326	-0.760890363	0.000666134	0.003473177
BIN_327	-0.721730037	0.001772235	0.008146063
BIN_328	-0.631947002	0.001677898	0.007815274
BIN_330	-0.70638781	0.000230967	0.001432267
BIN_331	-0.698148807	0.000201268	0.001294042
BIN_332	-0.565501919	0.002180841	0.00940544
BIN_334	-0.509290833	0.002189989	0.009406183
BIN_337	-0.536964718	0.001186276	0.00570283
BIN_341	-0.625013289	0.000405245	0.002306272
BIN_342	-0.608153223	0.000462774	0.00257972
BIN_343	-0.649325181	0.000250359	0.001518586
BIN_344	-0.647391366	0.00033934	0.002009199
BIN_345	-0.653647781	0.000387336	0.002242698
BIN_402	0.574763761	0.000134841	0.000888763
BIN_403	0.626689732	3.85E-05	0.000301042
BIN_404	0.670386365	1.35E-05	0.000127307
BIN_405	0.642494949	2.42E-05	0.000209458
BIN_406	0.64306331	3.03E-05	0.000248189
BIN_407	0.613001735	5.70E-05	0.000401195
BIN_408	0.622079511	5.52E-05	0.000396402
BIN_409	0.636543634	2.88E-05	0.000238049
BIN_410	0.6953113	3.55E-06	4.08E-05
BIN_411	0.647986578	1.26E-05	0.000120951
BIN_412	0.653459973	8.26E-06	8.41E-05
BIN_413	0.708530781	3.06E-06	3.56E-05
BIN_414	0.74522145	1.71E-06	2.06E-05
BIN_415	0.800846408	3.76E-07	5.48E-06
BIN_416	0.835971027	1.66E-07	2.60E-06
BIN_417	0.938393945	1.84E-08	3.85E-07
BIN_418	0.865642543	1.43E-07	2.31E-06
BIN_419	0.893916503	3.30E-08	6.34E-07
BIN_420	1.029171107	5.85E-10	3.02E-08
BIN_421	1.012215445	6.06E-10	3.02E-08
BIN_422	1.017655795	9.23E-10	3.87E-08
BIN_423	0.976573977	2.50E-09	7.32E-08
BIN_424	0.942213646	5.38E-09	1.35E-07
BIN_425	0.98615248	5.20E-10	3.02E-08
BIN_426	0.969869918	5.76E-10	3.02E-08
BIN_427	0.98615248	5.20E-10	3.02E-08
BIN_428	0.947175592	1.49E-09	4.73E-08
BIN_429	0.889371418	2.41E-08	4.76E-07
BIN_430	0.838011149	1.02E-07	1.69E-06
BIN_431	0.81092021	3.94E-07	5.65E-06
BIN_432	0.654673573	2.16E-05	0.000190009
BIN_433	0.654865008	2.76E-05	0.000231735
BIN_434	0.63946411	5.46E-05	0.000396402
BIN_435	0.617179851	7.94E-05	0.000543529
BIN_436	0.568793609	0.000191773	0.00124831
BIN_437	0.462732466	0.001922379	0.008609629
BIN_438	0.46175059	0.002230299	0.009501438
BIN_446	0.542650772	0.002264364	0.009568766
BIN_447	-0.569673172	0.000405689	0.002306272
BIN_448	-0.560868202	0.000604436	0.00323188
BIN_449	-0.579781506	0.000478057	0.002636863
BIN_450	-0.547721246	0.001174371	0.005671618
BIN_451	-0.542772691	0.001563222	0.007346444
BIN_490	0.922705061	0.000250079	0.001518586
BIN_491	1.008100141	3.15E-05	0.000253806
BIN_492	1.053274276	1.59E-05	0.000147626
BIN_493	1.007776418	5.06E-06	5.47E-05
BIN_494	1.121287174	1.57E-07	2.50E-06
BIN_495	1.247927185	1.30E-08	2.77E-07
BIN_496	1.192792724	7.12E-08	1.22E-06
BIN_497	1.164485826	6.07E-08	1.06E-06
BIN_498	1.240632092	2.66E-09	7.53E-08
BIN_499	1.29068617	1.86E-10	1.73E-08
BIN_500	1.337121686	9.37E-11	1.23E-08
BIN_501	1.154681023	2.06E-09	6.34E-08
BIN_502	0.992250894	8.69E-08	1.47E-06
BIN_503	0.997985182	3.89E-08	7.03E-07
BIN_504	1.292637363	4.55E-11	8.69E-09
BIN_505	1.438713241	2.63E-12	1.80E-09
BIN_506	1.250742461	3.43E-12	1.80E-09
BIN_507	1.208365813	4.98E-11	8.69E-09
BIN_508	1.214626555	4.82E-11	8.69E-09
BIN_509	1.17544793	5.12E-10	3.02E-08
BIN_510	1.23116625	2.55E-11	8.69E-09
BIN_511	1.202746942	1.93E-10	1.73E-08
BIN_512	1.264253267	1.05E-08	2.41E-07
BIN_513	1.551227042	4.58E-09	1.23E-07
BIN_514	1.403564621	6.50E-10	3.09E-08
BIN_515	1.291100512	4.47E-08	7.94E-07
BIN_516	1.207748904	1.25E-07	2.05E-06
BIN_517	1.120222231	4.42E-07	6.17E-06
BIN_518	0.910017938	0.000227833	0.001429755
BIN_519	0.820459304	0.000579156	0.003128636
BIN_540	-0.721492793	0.00222514	0.009501438
BIN_548	-0.636228137	0.001558602	0.007346444
BIN_592	-1.203146372	0.002342318	0.009818998
BIN_593	-1.209045879	0.000809082	0.004096222
BIN_596	-1.209045879	0.000809082	0.004096222
BIN_813	-0.525887398	0.001844464	0.008367956
BIN_817	-0.563359072	0.000841238	0.004238547
BIN_818	-0.586334983	0.000411174	0.002316724
BIN_819	-0.59745675	0.000197092	0.001275017
BIN_820	-0.58122943	0.000230946	0.001432267
BIN_821	-0.486289619	0.0015923	0.00744969
BIN_822	-0.471369846	0.00194342	0.008666827
BIN_823	-0.48042725	0.001815761	0.008273568
BIN_978	-0.475826199	0.002066356	0.009098913
BIN_979	-0.50510201	0.000916965	0.004576091
BIN_980	-0.483249786	0.001753276	0.008094419
BIN_981	-0.707873853	1.76E-05	0.000158947
BIN_982	-0.734901216	8.15E-06	8.38E-05
BIN_983	-0.708015798	1.30E-05	0.000123467
BIN_984	-0.710416745	1.64E-05	0.000150633
BIN_985	-0.700202246	1.21E-05	0.00011835
BIN_986	-0.639621048	5.17E-05	0.000384626
BIN_987	-0.648158159	3.18E-05	0.000254738
BIN_988	-0.688613808	1.69E-05	0.000154195
BIN_989	-0.702655868	8.38E-06	8.44E-05
BIN_990	-0.718715316	6.97E-06	7.38E-05
BIN_991	-0.825025359	4.48E-06	5.00E-05
BIN_992	-0.77342036	2.54E-05	0.000218296
BIN_993	-0.82794618	4.14E-06	4.71E-05
BIN_994	-0.845806542	1.62E-06	1.97E-05
BIN_995	-0.835232357	1.43E-06	1.76E-05
BIN_996	-0.765316389	6.75E-06	7.22E-05
BIN_997	-0.791207364	2.19E-06	2.60E-05
BIN_998	-0.794106984	1.37E-06	1.73E-05
BIN_999	-0.82968502	6.62E-07	9.01E-06
BIN_1000	-0.818472051	1.42E-06	1.76E-05
BIN_1001	-0.781730242	4.09E-05	0.000315252
BIN_1004	-0.758473173	0.000635807	0.003365279
BIN_1005	-0.734817409	0.000660543	0.003461244
BIN_1006	-0.778078508	0.000455932	0.002555168
BIN_1007	-0.746594087	0.000585205	0.003145103
BIN_1008	-0.705284655	0.000613512	0.003263759
BIN_1009	-0.734740164	0.000504588	0.002768629
BIN_1010	-0.667702732	0.001192133	0.005704819
BIN_1011	-0.617852094	0.002132264	0.009272252
BIN_1021	-0.617852094	0.002132264	0.009272252
BIN_1022	-0.649167335	0.000727869	0.003741629
BIN_1023	-0.617852094	0.002132264	0.009272252
