# Supplementary material for: A New Advanced Backcross Tomato Population Enables High Resolution Leaf QTL Mapping and Gene Identification
Source: G3 (Bethesda). 2016 Aug 10;6(10):3169–84. doi: 10.1534/g3.116.030536 (PMC5068939; doi:10.1534/g3.116.030536)
Supplement: Supplemental Material [file supp_g3.116.030536_FileS5.zip › Supplemental_dataset_5_marginal_regress_QTL/complexity_int_correlation_results.txt]

bin	slope	pvalue	BH_adjusted_pvalue
BIN_111	0.415231582	0.001715119	0.007218655
BIN_115	0.39109258	0.00126008	0.005741582
BIN_116	0.381158639	0.001412971	0.006232917
BIN_117	0.38403434	0.001489493	0.006450367
BIN_118	0.389660203	0.001058107	0.004928427
BIN_119	0.373464801	0.002375976	0.009291129
BIN_120	0.383839844	0.00212673	0.008539515
BIN_121	0.381868812	0.001884614	0.007837602
BIN_122	0.407551832	0.001339828	0.006052329
BIN_123	0.396893036	0.002168727	0.008581758
BIN_124	0.386164891	0.001996507	0.008109841
BIN_205	-0.480033929	0.000523425	0.002587498
BIN_206	-0.53342353	0.000160067	0.00088519
BIN_207	-0.531107339	0.000158437	0.000883204
BIN_208	-0.533237001	0.000105379	0.000627482
BIN_209	-0.535415632	0.000106527	0.000630736
BIN_210	-0.549615174	6.90E-05	0.000437976
BIN_211	-0.58983368	2.89E-05	0.000196804
BIN_212	-0.598746947	3.37E-05	0.000224891
BIN_213	-0.55202834	6.40E-05	0.000413849
BIN_214	-0.550785684	9.62E-05	0.000585263
BIN_215	-0.540456322	9.14E-05	0.000561987
BIN_216	-0.567020582	5.89E-05	0.000383717
BIN_217	-0.548351392	0.000216656	0.001164389
BIN_218	-0.565587112	0.000200818	0.00109045
BIN_219	-0.676802133	2.59E-06	2.16E-05
BIN_220	-0.700229916	6.19E-07	5.63E-06
BIN_221	-0.74941043	4.50E-08	5.48E-07
BIN_222	-0.753078619	1.92E-08	2.76E-07
BIN_223	-0.721515648	4.06E-08	5.07E-07
BIN_224	-0.735287429	1.13E-08	1.99E-07
BIN_225	-0.786781254	1.92E-09	6.28E-08
BIN_226	-0.762836668	5.16E-08	6.07E-07
BIN_227	-0.803787351	1.99E-08	2.82E-07
BIN_228	-0.835680369	1.22E-08	2.08E-07
BIN_229	-0.851224022	2.57E-09	7.40E-08
BIN_230	-0.797590508	2.45E-09	7.34E-08
BIN_231	-0.715775155	5.24E-08	6.10E-07
BIN_232	-0.797590508	2.45E-09	7.34E-08
BIN_233	-0.787766834	8.37E-09	1.78E-07
BIN_234	-0.751753233	5.15E-09	1.25E-07
BIN_235	-0.754533546	2.26E-09	7.16E-08
BIN_236	-0.699415982	1.83E-08	2.70E-07
BIN_237	-0.711877302	5.43E-09	1.29E-07
BIN_238	-0.695221681	7.08E-09	1.58E-07
BIN_239	-0.723790292	2.94E-09	8.11E-08
BIN_240	-0.728143421	4.42E-09	1.13E-07
BIN_241	-0.688606198	9.94E-09	1.93E-07
BIN_242	-0.678802119	2.82E-08	3.79E-07
BIN_243	-0.676296556	1.85E-08	2.70E-07
BIN_244	-0.688027153	1.80E-08	2.70E-07
BIN_245	-0.638418053	1.16E-07	1.18E-06
BIN_246	-0.638663159	7.10E-08	7.83E-07
BIN_247	-0.638994565	4.33E-08	5.34E-07
BIN_248	-0.657019317	1.04E-08	1.96E-07
BIN_249	-0.603280104	1.06E-07	1.10E-06
BIN_250	-0.524033832	1.22E-06	1.06E-05
BIN_251	-0.579248248	2.33E-07	2.24E-06
BIN_252	-0.581460727	1.42E-07	1.42E-06
BIN_253	-0.572888986	1.51E-07	1.49E-06
BIN_254	-0.564695826	1.60E-07	1.56E-06
BIN_255	-0.559419815	4.26E-07	3.98E-06
BIN_256	-0.57264253	7.28E-08	7.94E-07
BIN_257	-0.57996552	3.35E-08	4.44E-07
BIN_258	-0.551764071	4.37E-07	4.05E-06
BIN_259	-0.484816031	9.68E-06	7.41E-05
BIN_260	-0.498156776	4.08E-06	3.32E-05
BIN_261	-0.488561389	8.23E-06	6.48E-05
BIN_262	-0.484617965	6.46E-05	0.000415404
BIN_263	-0.473404777	7.36E-05	0.000464957
BIN_264	-0.438835226	0.000155011	0.000868722
BIN_265	-0.402176755	0.000444135	0.00220594
BIN_266	-0.373700549	0.000946322	0.004467324
BIN_267	-0.365744907	0.001421438	0.006232917
BIN_268	-0.400565343	0.000564245	0.002763219
BIN_269	-0.433477531	0.000360942	0.001827376
BIN_270	-0.406589461	0.001008765	0.004740744
BIN_271	-0.417463111	0.001695079	0.007163077
BIN_274	-0.441925929	0.001812489	0.007597953
BIN_276	-0.697182417	8.80E-05	0.000545987
BIN_277	-0.674594689	0.000266968	0.001398913
BIN_278	-0.819040111	4.97E-05	0.000327473
BIN_279	-0.944423273	8.52E-06	6.61E-05
BIN_280	-0.88603814	4.02E-06	3.29E-05
BIN_281	-0.951900994	2.23E-06	1.89E-05
BIN_282	-0.844427602	1.85E-06	1.57E-05
BIN_283	-0.723331724	2.41E-05	0.000168447
BIN_284	-0.693263958	9.66E-05	0.000585263
BIN_285	-0.62328162	0.000284288	0.001482259
BIN_286	-0.538109886	0.002562748	0.009984238
BIN_316	-0.62209936	0.001688215	0.007162954
BIN_317	-0.630251589	0.001463388	0.006363614
BIN_318	-0.673399327	0.001202949	0.005529345
BIN_319	-0.665406765	0.000774967	0.003674954
BIN_320	-0.665291722	0.001380347	0.006155759
BIN_321	-0.655867871	0.000102821	0.000617266
BIN_322	-0.692485935	2.22E-05	0.000158125
BIN_323	-0.745745698	9.54E-06	7.35E-05
BIN_324	-0.68493223	3.13E-05	0.00021156
BIN_325	-0.65275558	2.87E-05	0.000196351
BIN_326	-0.636376422	7.57E-05	0.000475125
BIN_327	-0.632068772	0.000140123	0.000793778
BIN_328	-0.513980394	0.000384396	0.001936763
BIN_329	-0.476161431	0.001347856	0.006062461
BIN_330	-0.557151854	5.45E-05	0.00035695
BIN_331	-0.539076099	6.70E-05	0.000428304
BIN_332	-0.46035579	0.000528621	0.002600916
BIN_333	-0.444688412	0.001041888	0.00487455
BIN_337	-0.380477514	0.001441463	0.006294389
BIN_341	-0.404383125	0.00152541	0.006555654
BIN_342	-0.395250518	0.00161793	0.006920779
BIN_343	-0.415445224	0.00117525	0.005425826
BIN_398	0.365881751	0.001415509	0.006232917
BIN_399	0.439044748	0.000192384	0.001050096
BIN_400	0.454979598	8.69E-05	0.000542129
BIN_401	0.442748706	0.000107697	0.00063408
BIN_402	0.544459392	4.47E-07	4.11E-06
BIN_403	0.585498587	7.82E-08	8.45E-07
BIN_404	0.618106068	2.07E-08	2.85E-07
BIN_405	0.595404349	4.62E-08	5.57E-07
BIN_406	0.600090031	5.42E-08	6.24E-07
BIN_407	0.581658673	9.57E-08	1.00E-06
BIN_408	0.598200474	5.99E-08	6.82E-07
BIN_409	0.604857145	2.78E-08	3.78E-07
BIN_410	0.638634806	2.61E-09	7.40E-08
BIN_411	0.60454232	1.23E-08	2.08E-07
BIN_412	0.604301404	8.28E-09	1.78E-07
BIN_413	0.663805361	9.40E-10	3.29E-08
BIN_414	0.690826656	5.36E-10	1.94E-08
BIN_415	0.731431653	8.19E-11	3.18E-09
BIN_416	0.760259121	2.62E-11	1.12E-09
BIN_417	0.841241322	1.55E-12	9.01E-11
BIN_418	0.783014971	2.66E-11	1.12E-09
BIN_419	0.807137557	2.71E-12	1.49E-10
BIN_420	0.909953173	1.51E-14	2.26E-12
BIN_421	0.907584025	6.41E-15	1.34E-12
BIN_422	0.918500417	8.22E-15	1.44E-12
BIN_423	0.892136498	1.95E-14	2.56E-12
BIN_424	0.877035563	2.21E-14	2.57E-12
BIN_425	0.906658312	8.92E-16	3.12E-13
BIN_426	0.904046339	3.98E-16	3.12E-13
BIN_427	0.906658312	8.92E-16	3.12E-13
BIN_428	0.876859376	3.38E-15	8.86E-13
BIN_429	0.84646616	8.02E-14	7.64E-12
BIN_430	0.8084666	5.14E-13	4.14E-11
BIN_431	0.78721958	4.64E-12	2.43E-10
BIN_432	0.639586295	6.30E-09	1.44E-07
BIN_433	0.633396687	1.42E-08	2.25E-07
BIN_434	0.623652627	3.75E-08	4.81E-07
BIN_435	0.609120924	5.14E-08	6.07E-07
BIN_436	0.55681164	3.40E-07	3.21E-06
BIN_437	0.468606721	1.18E-05	8.82E-05
BIN_438	0.458781528	2.28E-05	0.000160653
BIN_439	0.443948413	0.000103074	0.000617266
BIN_440	0.435321896	0.000218427	0.001167916
BIN_441	0.455889457	0.000136188	0.000784202
BIN_442	0.465144722	0.000127118	0.000740107
BIN_443	0.453338872	0.000148664	0.000837634
BIN_444	0.465144722	0.000127118	0.000740107
BIN_445	0.471542577	0.00013259	0.000767701
BIN_446	0.486714275	0.000138901	0.000791132
BIN_447	-0.416510191	0.000333854	0.001698443
BIN_448	-0.414447116	0.000436742	0.002179552
BIN_449	-0.429814535	0.000326357	0.001684836
BIN_450	-0.412720248	0.00068889	0.003326991
BIN_451	-0.416948526	0.000743725	0.003559013
BIN_452	-0.387887995	0.002057934	0.008295056
BIN_490	0.658998674	0.000285821	0.001482873
BIN_491	0.739351086	2.27E-05	0.000160653
BIN_492	0.762893989	1.45E-05	0.000106022
BIN_493	0.712494211	7.73E-06	6.14E-05
BIN_494	0.788584453	3.19E-07	3.04E-06
BIN_495	0.894469658	1.58E-08	2.47E-07
BIN_496	0.862743997	6.41E-08	7.23E-07
BIN_497	0.883094118	1.14E-08	1.99E-07
BIN_498	0.911593251	1.27E-09	4.29E-08
BIN_499	0.962458925	4.03E-11	1.62E-09
BIN_500	0.998114508	1.83E-11	8.34E-10
BIN_501	0.887743668	1.45E-10	5.42E-09
BIN_502	0.761725196	1.11E-08	1.99E-07
BIN_503	0.770160667	3.66E-09	9.59E-08
BIN_504	0.99977722	1.31E-12	8.09E-11
BIN_505	1.094296779	1.29E-13	1.13E-11
BIN_506	0.98137183	2.63E-14	2.76E-12
BIN_507	0.941115765	9.98E-13	6.97E-11
BIN_508	0.946971065	9.09E-13	6.80E-11
BIN_509	0.917775342	1.39E-11	6.62E-10
BIN_510	0.941428544	1.25E-12	8.09E-11
BIN_511	0.921164697	1.16E-11	5.78E-10
BIN_512	0.913853693	9.51E-09	1.88E-07
BIN_513	1.074720171	1.85E-08	2.70E-07
BIN_514	0.889660785	6.49E-08	7.23E-07
BIN_515	0.815819982	1.78E-06	1.53E-05
BIN_516	0.755905643	4.86E-06	3.92E-05
BIN_517	0.691041032	1.67E-05	0.000120104
BIN_518	0.553193645	0.001926765	0.007920628
BIN_548	-0.459506203	0.001526316	0.006555654
BIN_586	-0.596921324	0.002033334	0.008227544
BIN_592	-0.964423902	0.000703945	0.003384104
BIN_593	-0.932703929	0.000333151	0.001698443
BIN_596	-0.932703929	0.000333151	0.001698443
BIN_786	-0.504160238	0.001651969	0.007037655
BIN_787	-0.475194742	0.002280551	0.008985029
BIN_788	-0.491461997	0.002166187	0.008581758
BIN_789	-0.502462128	0.001844614	0.007701815
BIN_808	-0.399457213	0.001239239	0.005671279
BIN_809	-0.431181367	0.00038826	0.001946873
BIN_810	-0.461755511	0.000183304	0.001005774
BIN_811	-0.508410013	3.69E-05	0.000244764
BIN_812	-0.519008124	1.34E-05	9.86E-05
BIN_813	-0.532245269	1.10E-05	8.36E-05
BIN_814	-0.502833793	2.49E-05	0.000172938
BIN_815	-0.507920644	2.77E-05	0.000191277
BIN_816	-0.512798908	3.15E-05	0.00021156
BIN_817	-0.548009815	5.91E-06	4.73E-05
BIN_818	-0.572389909	1.48E-06	1.29E-05
BIN_819	-0.568356795	7.72E-07	6.86E-06
BIN_820	-0.554229243	9.57E-07	8.43E-06
BIN_821	-0.475699405	1.67E-05	0.000120104
BIN_822	-0.46981086	1.66E-05	0.000120104
BIN_823	-0.484077437	1.17E-05	8.82E-05
BIN_824	-0.432973587	9.17E-05	0.000561987
BIN_846	-0.356331655	0.000748385	0.003565036
BIN_975	-0.456739881	1.19E-05	8.82E-05
BIN_976	-0.483670206	2.63E-06	2.17E-05
BIN_977	-0.464286737	8.42E-06	6.59E-05
BIN_978	-0.550103797	6.23E-07	5.63E-06
BIN_979	-0.568834944	1.72E-07	1.67E-06
BIN_980	-0.547826463	6.96E-07	6.23E-06
BIN_981	-0.632532883	8.65E-08	9.16E-07
BIN_982	-0.663857414	1.83E-08	2.70E-07
BIN_983	-0.639713413	3.78E-08	4.81E-07
BIN_984	-0.649254074	3.81E-08	4.81E-07
BIN_985	-0.658714658	8.59E-09	1.78E-07
BIN_986	-0.601166245	1.08E-07	1.11E-06
BIN_987	-0.598963875	7.98E-08	8.53E-07
BIN_988	-0.642546029	2.03E-08	2.83E-07
BIN_989	-0.649276912	8.71E-09	1.78E-07
BIN_990	-0.650850833	1.31E-08	2.14E-07
BIN_991	-0.740595221	8.81E-09	1.78E-07
BIN_992	-0.696454563	1.22E-07	1.22E-06
BIN_993	-0.736969856	1.05E-08	1.96E-07
BIN_994	-0.740284342	4.61E-09	1.15E-07
BIN_995	-0.732402315	3.56E-09	9.58E-08
BIN_996	-0.672399984	3.43E-08	4.49E-07
BIN_997	-0.681622339	1.26E-08	2.10E-07
BIN_998	-0.674271386	1.07E-08	1.97E-07
BIN_999	-0.696145305	5.98E-09	1.39E-07
BIN_1000	-0.690525254	1.41E-08	2.25E-07
BIN_1001	-0.645592583	2.43E-06	2.03E-05
BIN_1002	-0.514064631	0.000685818	0.003326991
BIN_1003	-0.508774841	0.001078485	0.005001117
BIN_1004	-0.584963221	0.000254057	0.001344706
BIN_1005	-0.572346107	0.000229832	0.00122266
BIN_1006	-0.603235782	0.000160483	0.00088519
BIN_1007	-0.571696589	0.000256541	0.001351031
BIN_1008	-0.548910869	0.000213408	0.001152841
BIN_1009	-0.579711262	0.000137637	0.000788215
BIN_1010	-0.510172195	0.000586944	0.002861012
BIN_1011	-0.449532114	0.00193481	0.007920628
BIN_1013	-0.464640517	0.002315276	0.009087677
BIN_1021	-0.449532114	0.00193481	0.007920628
BIN_1022	-0.445781489	0.001296504	0.005881975
BIN_1023	-0.449532114	0.00193481	0.007920628
BIN_1033	-0.587956256	0.002137383	0.008549534
BIN_1035	-0.542248046	0.002170006	0.008581758
BIN_1036	-0.546009911	0.001377472	0.006155759
BIN_1037	-0.495596837	0.00198458	0.00809276
BIN_1038	-0.472110262	0.001392606	0.006184115
