# Supplementary material for: A New Advanced Backcross Tomato Population Enables High Resolution Leaf QTL Mapping and Gene Identification
Source: G3 (Bethesda). 2016 Aug 10;6(10):3169–84. doi: 10.1534/g3.116.030536 (PMC5068939; doi:10.1534/g3.116.030536)
Supplement: Supplemental Material [file supp_g3.116.030536_FileS5.zip › Supplemental_dataset_5_marginal_regress_QTL/complexity_pri_correlation_results.txt]

bin	slope	pvalue	BH_adjusted_pvalue
BIN_63	-0.124488155	0.000521427	0.005875863
BIN_64	-0.124317738	0.000834847	0.008101109
BIN_65	-0.142453338	0.000226377	0.003307203
BIN_67	-0.124488155	0.000521427	0.005875863
BIN_68	-0.158704256	0.000169736	0.002541189
BIN_69	-0.135807559	0.000764116	0.007626609
BIN_70	-0.153426638	0.00027985	0.003945674
BIN_78	-0.233209085	0.000439022	0.005228349
BIN_122	0.090107618	0.000676842	0.006820485
BIN_123	0.093825069	0.000507296	0.005875863
BIN_124	0.089322638	0.000607178	0.00630316
BIN_129	0.083205214	0.000808259	0.007916405
BIN_131	0.081995071	0.000964745	0.008947371
BIN_132	0.086184172	0.000132534	0.002170237
BIN_133	0.085379232	0.000127349	0.002118444
BIN_134	0.089385406	2.66E-05	0.000962551
BIN_135	0.088886788	3.60E-05	0.001079282
BIN_136	0.088586528	3.15E-05	0.001030846
BIN_137	0.085741671	6.82E-05	0.00142907
BIN_138	0.090376292	3.25E-05	0.001030846
BIN_139	0.08098867	0.000344869	0.004302647
BIN_234	-0.094039159	0.000547231	0.00603682
BIN_235	-0.106012851	6.96E-05	0.001429614
BIN_236	-0.102722624	8.78E-05	0.001714229
BIN_237	-0.098804185	0.00012533	0.002118444
BIN_238	-0.097984014	0.000110288	0.002060932
BIN_239	-0.104839173	4.62E-05	0.001224452
BIN_240	-0.105221392	5.84E-05	0.001303439
BIN_241	-0.097144776	0.000126548	0.002118444
BIN_242	-0.103320907	5.97E-05	0.001303439
BIN_243	-0.097779479	0.000114059	0.002060932
BIN_244	-0.093593992	0.000283385	0.003945674
BIN_248	-0.080272629	0.000940075	0.008796413
BIN_251	-0.081533483	0.000546837	0.00603682
BIN_252	-0.077531616	0.000870768	0.00829604
BIN_279	-0.153100075	0.000579949	0.006265839
BIN_280	-0.178744518	8.55E-06	0.000344581
BIN_281	-0.202318926	1.45E-06	9.74E-05
BIN_282	-0.168177681	5.52E-06	0.000231199
BIN_283	-0.15082393	2.47E-05	0.00092554
BIN_284	-0.151129441	4.62E-05	0.001224452
BIN_285	-0.131563578	0.000242852	0.003486429
BIN_286	-0.127431361	0.000613052	0.00630316
BIN_288	-0.153292204	0.000141457	0.002280714
BIN_289	-0.132755743	0.000596904	0.00630316
BIN_291	0.090165787	0.000305365	0.004000287
BIN_292	0.088353613	0.000328218	0.004144246
BIN_293	0.085889424	0.000588068	0.00628873
BIN_294	0.087252336	0.000562913	0.006145128
BIN_415	0.084746951	0.000392127	0.004723553
BIN_416	0.089329777	0.000227212	0.003307203
BIN_417	0.095333746	0.000169614	0.002541189
BIN_418	0.083312801	0.00086037	0.008272182
BIN_419	0.081705437	0.000906362	0.008557364
BIN_420	0.101854544	5.76E-05	0.001303439
BIN_421	0.100233808	5.79E-05	0.001303439
BIN_422	0.099324454	8.83E-05	0.001714229
BIN_423	0.099627305	6.43E-05	0.001376296
BIN_424	0.084317637	0.000613476	0.00630316
BIN_425	0.087329176	0.000314754	0.004022708
BIN_426	0.086299425	0.000304732	0.004000287
BIN_427	0.087329176	0.000314754	0.004022708
BIN_428	0.086295975	0.000304904	0.004000287
BIN_429	0.082772048	0.000644329	0.006555889
BIN_493	0.112000129	0.000806706	0.007916405
BIN_494	0.122920789	0.000150082	0.002350191
BIN_495	0.13576467	4.62E-05	0.001224452
BIN_496	0.137385399	4.23E-05	0.001224452
BIN_497	0.132456233	4.83E-05	0.001224452
BIN_498	0.131290275	3.45E-05	0.001063632
BIN_499	0.128932747	2.99E-05	0.001030846
BIN_500	0.130964572	3.23E-05	0.001030846
BIN_501	0.135825043	3.38E-06	0.000168739
BIN_502	0.106142268	0.000161348	0.002486651
BIN_503	0.100016014	0.000289902	0.003945674
BIN_504	0.138140849	3.88E-06	0.000181142
BIN_505	0.146694681	3.05E-06	0.00015973
BIN_506	0.137464344	5.30E-07	7.93E-05
BIN_507	0.139513435	6.06E-07	7.94E-05
BIN_508	0.138219265	8.71E-07	8.32E-05
BIN_509	0.139811967	1.11E-06	8.32E-05
BIN_510	0.138387777	8.44E-07	8.32E-05
BIN_511	0.139811967	1.11E-06	8.32E-05
BIN_512	0.12999494	0.000108618	0.002060932
BIN_513	0.140098894	0.000514137	0.005875863
BIN_514	0.123841516	0.000357183	0.004352652
BIN_535	-0.155456551	0.000113266	0.002060932
BIN_536	-0.162210491	0.000120679	0.002118444
BIN_537	-0.168422894	0.000150251	0.002350191
BIN_538	-0.143976393	0.000355881	0.004352652
BIN_539	-0.171126553	4.91E-05	0.001224452
BIN_540	-0.142114629	5.87E-05	0.001303439
BIN_541	-0.171126553	4.91E-05	0.001224452
BIN_542	-0.172306993	1.81E-05	0.00070242
BIN_543	-0.142614972	0.000122759	0.002118444
BIN_544	-0.162225457	5.54E-05	0.001303439
BIN_545	-0.17033219	4.15E-06	0.000181142
BIN_546	-0.164589261	4.00E-06	0.000181142
BIN_547	-0.164785883	1.78E-06	0.000103372
BIN_548	-0.183249344	7.73E-10	8.10E-07
BIN_549	-0.178950552	1.24E-08	6.50E-06
BIN_550	-0.164740353	7.96E-08	2.35E-05
BIN_551	-0.153724226	2.96E-07	6.21E-05
BIN_552	-0.150713117	9.70E-07	8.32E-05
BIN_553	-0.160363968	1.61E-06	9.95E-05
BIN_554	-0.165979267	1.49E-06	9.74E-05
BIN_555	-0.164412022	3.96E-07	6.92E-05
BIN_556	-0.178178317	8.98E-08	2.35E-05
BIN_557	-0.174956973	9.12E-07	8.32E-05
BIN_558	-0.164357619	1.89E-06	0.000104329
BIN_559	-0.146668201	7.76E-05	0.001564231
BIN_560	-0.14621597	0.00028652	0.003945674
BIN_569	-0.11786013	0.000458705	0.005401384
