# Supplementary material for: A New Advanced Backcross Tomato Population Enables High Resolution Leaf QTL Mapping and Gene Identification
Source: G3 (Bethesda). 2016 Aug 10;6(10):3169–84. doi: 10.1534/g3.116.030536 (PMC5068939; doi:10.1534/g3.116.030536)
Supplement: Supplemental Material [file supp_g3.116.030536_FileS5.zip › Supplemental_dataset_5_marginal_regress_QTL/complexity_sec_correlation_results.txt]

bin	slope	pvalue	BH_adjusted_pvalue
BIN_13	2.645893108	0.000993997	0.00503241
BIN_14	3.517044661	8.56E-05	0.000801341
BIN_19	3.003438487	0.000181187	0.001497175
BIN_34	-1.059016341	0.00163236	0.007471979
BIN_63	-0.795489931	0.001092499	0.00542625
BIN_65	-0.818726365	0.001825342	0.008105755
BIN_66	-0.848806546	0.001950777	0.008418014
BIN_67	-0.795489931	0.001092499	0.00542625
BIN_68	-1.045330572	0.000262956	0.001940692
BIN_69	-1.01515608	0.000204336	0.001641432
BIN_70	-0.969473707	0.000722669	0.004050038
BIN_71	-1.036236394	0.001203961	0.005923715
BIN_78	-1.444716196	0.001343374	0.006432867
BIN_105	0.914701625	0.000252483	0.001890018
BIN_106	0.84529834	0.000463624	0.002909446
BIN_107	0.831111559	0.000374379	0.002515057
BIN_108	0.837496034	0.000217059	0.001697595
BIN_109	0.80913489	0.000236326	0.001820581
BIN_110	0.807902151	0.000161297	0.001397019
BIN_111	0.862927365	3.64E-06	5.61E-05
BIN_112	0.800283379	1.23E-05	0.000157762
BIN_113	0.769170869	1.90E-05	0.000220908
BIN_114	0.762769794	1.13E-05	0.000149365
BIN_115	0.767464467	7.03E-06	9.69E-05
BIN_116	0.726987522	1.57E-05	0.000186726
BIN_117	0.741916867	1.33E-05	0.000168244
BIN_118	0.735058293	1.17E-05	0.000153922
BIN_119	0.749063897	1.52E-05	0.000182759
BIN_120	0.792926554	6.54E-06	9.14E-05
BIN_121	0.826950083	1.69E-06	2.72E-05
BIN_122	0.879571641	8.40E-07	1.63E-05
BIN_123	0.881744027	1.25E-06	2.11E-05
BIN_124	0.801525306	5.16E-06	7.73E-05
BIN_125	0.566461911	0.000533864	0.003234044
BIN_126	0.563154998	0.000691784	0.003970256
BIN_127	0.561821269	0.000856165	0.004530841
BIN_128	0.546775065	0.001406614	0.006670278
BIN_129	0.577830762	0.000603028	0.003559322
BIN_130	0.539447072	0.001632713	0.007471979
BIN_131	0.515364867	0.002249316	0.009505173
BIN_132	0.615900347	5.59E-05	0.000552905
BIN_133	0.591014827	9.20E-05	0.000853219
BIN_134	0.520966112	0.000319589	0.002232862
BIN_135	0.488976471	0.000841718	0.004500614
BIN_136	0.484891261	0.000818928	0.004423902
BIN_137	0.459302026	0.001726143	0.007797403
BIN_204	-0.648512298	0.001588036	0.007331548
BIN_205	-0.622182587	0.001522871	0.007114318
BIN_206	-0.68789445	0.000599071	0.003559322
BIN_207	-0.68396908	0.000604541	0.003559322
BIN_208	-0.683039577	0.000462905	0.002909446
BIN_209	-0.686711932	0.000459107	0.002909446
BIN_210	-0.748822083	0.000130464	0.001158696
BIN_211	-0.81008462	5.07E-05	0.000505994
BIN_212	-0.819903051	6.16E-05	0.000597694
BIN_213	-0.863847721	9.61E-06	0.000129155
BIN_214	-0.873020263	1.22E-05	0.000157762
BIN_215	-0.884184909	5.83E-06	8.26E-05
BIN_216	-0.977845973	8.96E-07	1.71E-05
BIN_217	-1.032094643	7.60E-07	1.53E-05
BIN_218	-1.055340061	8.34E-07	1.63E-05
BIN_219	-1.107588443	4.90E-08	1.47E-06
BIN_220	-1.133158744	1.06E-08	3.57E-07
BIN_221	-1.19331626	6.47E-10	2.51E-08
BIN_222	-1.209017396	1.52E-10	6.65E-09
BIN_223	-1.141175363	7.49E-10	2.80E-08
BIN_224	-1.173644375	9.95E-11	4.97E-09
BIN_225	-1.24381738	1.61E-11	1.10E-09
BIN_226	-1.291402747	5.44E-11	3.17E-09
BIN_227	-1.354922474	1.67E-11	1.10E-09
BIN_228	-1.375256583	2.65E-11	1.64E-09
BIN_229	-1.383643337	5.88E-12	6.84E-10
BIN_230	-1.274266668	1.32E-11	1.06E-09
BIN_231	-1.172940025	2.38E-10	9.58E-09
BIN_232	-1.274266668	1.32E-11	1.06E-09
BIN_233	-1.261367429	5.82E-11	3.21E-09
BIN_234	-1.223142746	1.43E-11	1.07E-09
BIN_235	-1.238749357	2.94E-12	5.14E-10
BIN_236	-1.188369968	1.00E-11	9.53E-10
BIN_237	-1.225903452	7.97E-13	1.91E-10
BIN_238	-1.217379045	4.72E-13	1.65E-10
BIN_239	-1.264936798	1.32E-13	7.40E-11
BIN_240	-1.285084125	1.41E-13	7.40E-11
BIN_241	-1.203087257	9.13E-13	1.91E-10
BIN_242	-1.185207859	4.84E-12	6.34E-10
BIN_243	-1.16913263	4.22E-12	6.32E-10
BIN_244	-1.168994797	9.74E-12	9.53E-10
BIN_245	-1.074982356	2.24E-10	9.40E-09
BIN_246	-1.071595339	1.29E-10	6.17E-09
BIN_247	-1.052213725	1.48E-10	6.65E-09
BIN_248	-1.057381625	6.16E-11	3.23E-09
BIN_249	-0.977048227	9.94E-10	3.59E-08
BIN_250	-0.839627911	3.57E-08	1.13E-06
BIN_251	-0.827367548	1.83E-07	5.02E-06
BIN_252	-0.812472192	2.11E-07	5.53E-06
BIN_253	-0.773149595	5.85E-07	1.23E-05
BIN_254	-0.741917477	1.23E-06	2.11E-05
BIN_255	-0.714152576	5.49E-06	8.11E-05
BIN_256	-0.736806525	1.08E-06	1.97E-05
BIN_257	-0.760876129	3.37E-07	8.02E-06
BIN_258	-0.672095154	1.51E-05	0.000182759
BIN_259	-0.636516377	4.24E-05	0.000448469
BIN_260	-0.665585816	1.43E-05	0.000177856
BIN_261	-0.638112389	4.05E-05	0.000433121
BIN_262	-0.598356092	0.000510986	0.003131658
BIN_263	-0.610770902	0.00031197	0.002194262
BIN_264	-0.600524583	0.000259541	0.001929072
BIN_265	-0.564795054	0.000497918	0.003074172
BIN_266	-0.53201766	0.000890669	0.004581224
BIN_267	-0.539662921	0.00088448	0.004581224
BIN_268	-0.583596809	0.000387919	0.002564434
BIN_269	-0.653349679	0.000145033	0.001266624
BIN_270	-0.634813504	0.000284265	0.002068815
BIN_276	-0.925925592	0.000239733	0.001820581
BIN_277	-0.926644106	0.000409701	0.00268354
BIN_278	-1.161249458	4.88E-05	0.000501318
BIN_279	-1.235861913	4.02E-05	0.000433121
BIN_280	-1.221193606	7.35E-06	1.00E-04
BIN_281	-1.382508807	1.21E-06	2.11E-05
BIN_282	-1.393150998	2.37E-08	7.78E-07
BIN_283	-1.245542883	2.47E-07	6.32E-06
BIN_284	-1.226190392	9.92E-07	1.86E-05
BIN_285	-1.144270419	2.26E-06	3.53E-05
BIN_286	-1.048729398	3.05E-05	0.00034052
BIN_287	-1.040762058	5.95E-05	0.000582644
BIN_321	-0.849979476	0.000387358	0.002564434
BIN_322	-0.83050778	0.000342203	0.002328759
BIN_323	-0.8238611	0.000586046	0.003509575
BIN_324	-0.787818288	0.000752514	0.004172669
BIN_325	-0.678670308	0.002236879	0.009490885
BIN_326	-0.71538588	0.001744932	0.007814907
BIN_330	-0.704047546	0.000326518	0.002251254
BIN_331	-0.71473833	0.000193426	0.001571396
BIN_332	-0.577419213	0.002180518	0.009289363
BIN_333	-0.58436707	0.00237011	0.009895726
BIN_334	-0.570361721	0.00076991	0.004246662
BIN_335	-0.530642911	0.001272324	0.006230822
BIN_336	-0.527298854	0.001321726	0.00643084
BIN_337	-0.578970377	0.000612486	0.003585951
BIN_338	-0.594810106	0.000802344	0.004356772
BIN_339	-0.593194932	0.000673492	0.003899555
BIN_340	-0.589919725	0.000887135	0.004581224
BIN_341	-0.711405492	7.83E-05	0.000745545
BIN_342	-0.687920407	0.000102223	0.000923532
BIN_343	-0.739438486	4.28E-05	0.000448469
BIN_344	-0.759494291	3.68E-05	0.000401386
BIN_345	-0.775077961	3.60E-05	0.000397456
BIN_346	-0.573883787	0.001051653	0.005298713
BIN_410	0.477554105	0.001951887	0.008418014
BIN_414	0.507725182	0.001527406	0.007114318
BIN_415	0.549201221	0.00071322	0.004018571
BIN_416	0.57298109	0.000496364	0.003074172
BIN_417	0.654489275	0.00014114	0.001242982
BIN_418	0.601126824	0.00038907	0.002564434
BIN_419	0.624309192	0.000181432	0.001497175
BIN_420	0.732653594	1.96E-05	0.000225281
BIN_421	0.705721622	2.96E-05	0.000334045
BIN_422	0.701643405	4.40E-05	0.000456324
BIN_423	0.655883919	0.000106223	0.000951471
BIN_424	0.625757032	0.000175162	0.001475209
BIN_425	0.665367015	5.03E-05	0.000505994
BIN_426	0.639063469	7.90E-05	0.000745545
BIN_427	0.665367015	5.03E-05	0.000505994
BIN_428	0.631193732	9.70E-05	0.000883718
BIN_429	0.571039611	0.000519016	0.003162377
BIN_430	0.531615424	0.001057722	0.00530379
BIN_431	0.508554887	0.002025163	0.008662737
BIN_447	-0.578129331	0.000440667	0.002815968
BIN_448	-0.566306971	0.000696686	0.003970256
BIN_449	-0.58612225	0.000545009	0.003282582
BIN_450	-0.552676477	0.001344273	0.006432867
BIN_451	-0.532079603	0.002405168	0.009962908
BIN_490	0.821777811	0.001430004	0.006720376
BIN_491	0.873911918	0.00042473	0.002747638
BIN_492	0.924831117	0.000214839	0.001692868
BIN_493	0.897561481	7.24E-05	0.000696227
BIN_494	0.994709123	5.67E-06	8.26E-05
BIN_495	1.088204185	1.35E-06	2.25E-05
BIN_496	1.029995791	5.76E-06	8.26E-05
BIN_497	0.950928586	1.66E-05	0.00019603
BIN_498	1.043748142	1.11E-06	1.97E-05
BIN_499	1.074088359	2.57E-07	6.41E-06
BIN_500	1.111242909	1.71E-07	4.84E-06
BIN_501	0.912076652	4.27E-06	6.48E-05
BIN_502	0.800863609	2.62E-05	0.00029806
BIN_503	0.808880596	1.46E-05	0.000180156
BIN_504	1.023468037	4.30E-07	1.00E-05
BIN_505	1.161104889	4.47E-08	1.38E-06
BIN_506	0.986291859	1.07E-07	3.13E-06
BIN_507	0.95769457	4.41E-07	1.00E-05
BIN_508	0.961275611	4.50E-07	1.00E-05
BIN_509	0.925090547	2.06E-06	3.27E-05
BIN_510	0.991875983	1.87E-07	5.02E-06
BIN_511	0.963400777	7.44E-07	1.53E-05
BIN_512	1.08691695	1.65E-06	2.70E-05
BIN_513	1.367470071	4.77E-07	1.04E-05
BIN_514	1.34094324	8.18E-09	2.86E-07
BIN_515	1.242527758	2.65E-07	6.45E-06
BIN_516	1.17303151	5.17E-07	1.11E-05
BIN_517	1.104301368	1.11E-06	1.97E-05
BIN_518	0.929257355	0.00022744	0.001765606
BIN_519	0.847380539	0.000498673	0.003074172
BIN_520	0.735081112	0.001820095	0.008105755
BIN_593	-1.147199548	0.001869723	0.00819862
BIN_596	-1.147199548	0.001869723	0.00819862
BIN_637	0.498984227	0.000909404	0.004649052
BIN_638	0.517091253	0.000888899	0.004581224
BIN_639	0.592926399	0.000163582	0.001405193
BIN_640	0.576716774	0.000205179	0.001641432
BIN_641	0.568050103	0.000307502	0.002192256
BIN_642	0.523582676	0.000891765	0.004581224
BIN_643	0.575475669	0.000175955	0.001475209
BIN_644	0.561816184	0.000210821	0.001673791
BIN_645	0.553859982	0.000251263	0.001890018
BIN_646	0.541541567	0.000293948	0.002109985
BIN_647	0.530416605	0.000346267	0.002341214
BIN_648	0.545537615	0.000239298	0.001820581
BIN_649	0.528264961	0.000323592	0.002245856
BIN_650	0.45781441	0.001664013	0.007582111
BIN_651	0.455428926	0.001975167	0.008483503
BIN_867	-0.342550737	0.001739674	0.007814907
BIN_868	-0.362466551	0.000914058	0.004650157
BIN_869	-0.3626257	0.000860341	0.004530841
BIN_870	-0.345906128	0.001414749	0.006678635
BIN_871	-0.334480175	0.00194263	0.008418014
BIN_872	-0.337637333	0.0018428	0.008148754
BIN_873	-0.341216075	0.001566967	0.00726629
BIN_874	-0.341026284	0.001366627	0.006510113
BIN_875	-0.364131355	0.000337991	0.002315127
BIN_876	-0.359969013	0.000414449	0.002697782
BIN_877	-0.339212351	0.00078209	0.004291261
BIN_878	-0.343239324	0.000704252	0.003989494
BIN_981	-0.565407402	0.000823677	0.004426734
BIN_982	-0.576746438	0.00064326	0.0037452
BIN_983	-0.555558671	0.000849567	0.004519524
BIN_984	-0.542808612	0.001330121	0.00643084
BIN_985	-0.51563045	0.001693285	0.007682088
BIN_987	-0.485611148	0.002379507	0.009895726
BIN_988	-0.510670124	0.001878481	0.008202702
BIN_989	-0.526675754	0.001140896	0.005639902
BIN_990	-0.554487612	0.000727677	0.004056415
BIN_991	-0.648636062	0.000439536	0.002815968
BIN_992	-0.573571664	0.00233582	0.009791758
BIN_993	-0.619757649	0.000789242	0.004307946
BIN_994	-0.653222557	0.000309676	0.002192839
BIN_995	-0.644928687	0.000288994	0.002088727
BIN_996	-0.591573303	0.000697068	0.003970256
BIN_997	-0.624571757	0.000270635	0.001983394
BIN_998	-0.631160873	0.000184271	0.001508722
BIN_999	-0.668558716	9.51E-05	0.000874229
BIN_1000	-0.655493291	0.000168009	0.001431489
BIN_1001	-0.626727077	0.001331577	0.00643084
BIN_1006	-0.692625883	0.002281353	0.009601838
