# Supplementary material for: A New Advanced Backcross Tomato Population Enables High Resolution Leaf QTL Mapping and Gene Identification
Source: G3 (Bethesda). 2016 Aug 10;6(10):3169–84. doi: 10.1534/g3.116.030536 (PMC5068939; doi:10.1534/g3.116.030536)
Supplement: Supplemental Material [file supp_g3.116.030536_FileS5.zip › Supplemental_dataset_5_marginal_regress_QTL/FT_correlation.results.txt]

bin	slope	pvalue	BH_adjusted_pvalue
BIN_315	0.55985987	0.000406517	0.006984088
BIN_316	0.642077752	0.000110092	0.002454816
BIN_400	0.363391092	0.000115127	0.002513616
BIN_401	0.368640775	7.14E-05	0.001625814
BIN_402	0.448031865	2.97E-07	6.92E-06
BIN_403	0.448031865	2.97E-07	6.92E-06
BIN_404	0.47908068	5.95E-08	1.45E-06
BIN_405	0.480489856	3.60E-08	8.98E-07
BIN_406	0.515276853	5.04E-09	1.39E-07
BIN_407	0.488213229	2.13E-08	5.44E-07
BIN_408	0.503558601	1.15E-08	3.00E-07
BIN_409	0.504926628	6.61E-09	1.78E-07
BIN_410	0.527943756	7.47E-10	2.70E-08
BIN_411	0.506582629	2.36E-09	7.28E-08
BIN_412	0.492436625	4.40E-09	1.25E-07
BIN_413	0.573736616	3.35E-11	1.46E-09
BIN_414	0.623888563	1.83E-12	8.70E-11
BIN_415	0.651158419	3.64E-13	1.91E-11
BIN_416	0.654747311	5.93E-13	2.96E-11
BIN_417	0.735397601	8.05E-15	6.03E-13
BIN_418	0.699191008	7.28E-14	4.24E-12
BIN_419	0.703605086	1.91E-14	1.18E-12
BIN_420	0.790580584	4.54E-17	4.09E-15
BIN_421	0.777940278	4.69E-17	4.09E-15
BIN_422	0.805932979	9.85E-18	1.15E-15
BIN_423	0.802444291	3.86E-18	5.19E-16
BIN_424	0.790125353	3.96E-18	5.19E-16
BIN_425	0.826466908	1.90E-20	7.14E-18
BIN_426	0.814249327	2.04E-20	7.14E-18
BIN_427	0.826466908	1.90E-20	7.14E-18
BIN_428	0.806477534	5.08E-20	1.33E-17
BIN_429	0.789158259	1.27E-18	2.67E-16
BIN_430	0.772400086	2.38E-18	4.16E-16
BIN_431	0.768864751	1.12E-17	1.17E-15
BIN_432	0.70773242	2.82E-16	2.27E-14
BIN_433	0.682145742	9.11E-15	6.37E-13
BIN_434	0.684606474	1.75E-14	1.15E-12
BIN_435	0.642413534	3.60E-13	1.91E-11
BIN_436	0.593684723	6.26E-12	2.85E-10
BIN_437	0.519978931	8.48E-10	2.96E-08
BIN_438	0.522933978	1.10E-09	3.70E-08
BIN_439	0.536957282	2.96E-09	8.88E-08
BIN_440	0.54932958	3.71E-09	1.08E-07
BIN_441	0.588590365	4.43E-10	1.72E-08
BIN_442	0.593893882	5.86E-10	2.19E-08
BIN_443	0.567308442	1.94E-09	6.17E-08
BIN_444	0.612887252	1.54E-10	6.44E-09
BIN_445	0.614058572	2.87E-10	1.15E-08
BIN_446	0.607661076	1.79E-09	5.86E-08
BIN_614	0.392029246	0.000538807	0.008422726
BIN_615	0.40505882	0.000186011	0.003822344
BIN_616	0.394171602	0.00015486	0.003312099
BIN_662	0.53437927	0.000175388	0.003676124
BIN_663	0.543701406	0.000241754	0.004780338
BIN_664	0.493633022	0.000536646	0.008422726
BIN_668	0.44609669	0.000543895	0.008422726
BIN_669	0.44115843	0.000428646	0.007146622
BIN_702	0.684286927	0.000638621	0.009699637
BIN_992	0.374398934	0.000429616	0.007146622
BIN_993	0.378599281	0.000281978	0.005184434
BIN_994	0.367214397	0.000334775	0.005847411
BIN_995	0.362177434	0.000317306	0.005636218
BIN_996	0.35699421	0.0002913	0.005263489
BIN_997	0.35781331	0.000223	0.004494299
BIN_998	0.348829844	0.000257559	0.004907674
BIN_999	0.35531352	0.000247118	0.004795921
BIN_1000	0.359596636	0.000262507	0.004912625
BIN_1002	0.42187264	0.000498611	0.008164758
BIN_1013	0.421443151	0.000546513	0.008422726
