# Supplementary material for: A New Advanced Backcross Tomato Population Enables High Resolution Leaf QTL Mapping and Gene Identification
Source: G3 (Bethesda). 2016 Aug 10;6(10):3169–84. doi: 10.1534/g3.116.030536 (PMC5068939; doi:10.1534/g3.116.030536)
Supplement: Supplemental Material [file supp_g3.116.030536_FileS5.zip › Supplemental_dataset_5_marginal_regress_QTL/roundness_correlation_results.txt]

bin	slope	pvalue	BH_adjusted_pvalue
BIN_13	0.086289747	0.002383519	0.008031924
BIN_14	0.110469314	0.000487718	0.002184308
BIN_19	0.090793543	0.001383237	0.005349195
BIN_65	-0.028335661	0.002253251	0.007742318
BIN_66	-0.03027557	0.00175219	0.006310291
BIN_70	-0.033096057	0.001086595	0.004346382
BIN_71	-0.03374435	0.002851313	0.009456253
BIN_75	-0.040684417	0.001785602	0.006386725
BIN_82	-0.039734345	0.002288307	0.007803593
BIN_142	0.015569771	0.002170536	0.007557215
BIN_143	0.016536566	0.00160969	0.005919142
BIN_144	0.019523718	0.00013578	0.000671214
BIN_145	-0.024082841	0.000502636	0.002232043
BIN_146	-0.028697163	4.79E-05	0.000241217
BIN_147	-0.029513604	4.39E-05	0.000223344
BIN_148	-0.035679569	2.45E-06	1.40E-05
BIN_149	-0.044342674	7.22E-08	6.94E-07
BIN_150	-0.044454558	1.82E-07	1.50E-06
BIN_151	-0.04665529	1.26E-07	1.14E-06
BIN_152	-0.045909137	6.91E-08	6.71E-07
BIN_153	-0.043486739	6.12E-06	3.29E-05
BIN_154	-0.042224746	7.17E-05	0.000358017
BIN_155	-0.040089511	0.000382572	0.001783484
BIN_158	-0.043453426	0.002300869	0.007803593
BIN_161	-0.043453426	0.002300869	0.007803593
BIN_206	0.021000484	0.003054628	0.009942543
BIN_207	0.021281622	0.00254864	0.008533467
BIN_210	0.021867815	0.001602433	0.005913205
BIN_211	0.022462299	0.001520755	0.005751119
BIN_212	0.022700801	0.001745567	0.006308118
BIN_213	0.023549145	0.000670909	0.002869846
BIN_214	0.025243357	0.000358739	0.001708904
BIN_215	0.027933311	5.22E-05	0.000261866
BIN_216	0.030047197	2.04E-05	0.000105077
BIN_217	0.033701574	5.03E-06	2.71E-05
BIN_218	0.0329417	1.41E-05	7.32E-05
BIN_219	0.03714131	2.32E-07	1.85E-06
BIN_220	0.036401541	2.13E-07	1.72E-06
BIN_221	0.038301124	2.22E-08	2.28E-07
BIN_222	0.040530896	1.32E-09	1.63E-08
BIN_223	0.037918309	7.58E-09	8.37E-08
BIN_224	0.039037632	1.24E-09	1.54E-08
BIN_225	0.042490162	7.67E-11	1.61E-09
BIN_226	0.050368518	3.22E-13	1.77E-11
BIN_227	0.053136058	5.31E-14	4.64E-12
BIN_228	0.052971713	2.75E-13	1.60E-11
BIN_229	0.054973453	6.05E-15	7.93E-13
BIN_230	0.04920067	1.02E-13	7.60E-12
BIN_231	0.047770706	1.78E-13	1.10E-11
BIN_232	0.04920067	1.02E-13	7.60E-12
BIN_233	0.048606145	6.93E-13	3.30E-11
BIN_234	0.051187043	5.71E-16	2.68E-13
BIN_235	0.048734194	4.79E-15	7.18E-13
BIN_236	0.047892753	4.72E-15	7.18E-13
BIN_237	0.048342989	7.67E-16	2.68E-13
BIN_238	0.047069021	1.59E-15	4.17E-13
BIN_239	0.045940472	2.35E-14	2.24E-12
BIN_240	0.047432163	8.94E-15	1.04E-12
BIN_241	0.047745207	5.81E-16	2.68E-13
BIN_242	0.047378719	3.11E-15	6.52E-13
BIN_243	0.045390073	1.79E-14	1.87E-12
BIN_244	0.043883729	3.70E-13	1.94E-11
BIN_245	0.0439071	1.38E-13	9.07E-12
BIN_246	0.04329123	1.26E-13	8.79E-12
BIN_247	0.040747865	1.64E-12	7.18E-11
BIN_248	0.041039202	4.95E-13	2.47E-11
BIN_249	0.039345942	2.29E-12	9.24E-11
BIN_250	0.036207951	1.12E-11	3.45E-10
BIN_251	0.037571746	1.21E-11	3.52E-10
BIN_252	0.036633645	2.18E-11	6.17E-10
BIN_253	0.035399888	5.97E-11	1.36E-09
BIN_254	0.034817386	7.21E-11	1.56E-09
BIN_255	0.037303044	8.94E-12	3.23E-10
BIN_256	0.037241879	1.39E-12	6.31E-11
BIN_257	0.035962412	4.73E-12	1.83E-10
BIN_258	0.034571926	1.73E-10	2.92E-09
BIN_259	0.033292721	8.41E-10	1.09E-08
BIN_260	0.033983261	2.12E-10	3.27E-09
BIN_261	0.035287093	6.91E-11	1.54E-09
BIN_262	0.034948745	5.90E-09	6.62E-08
BIN_263	0.036121767	9.19E-10	1.17E-08
BIN_264	0.0351931	7.89E-10	1.04E-08
BIN_265	0.032917432	5.93E-09	6.62E-08
BIN_266	0.031773241	1.28E-08	1.37E-07
BIN_267	0.032607906	8.32E-09	9.09E-08
BIN_268	0.032477085	1.57E-08	1.64E-07
BIN_269	0.038935053	7.27E-11	1.56E-09
BIN_270	0.038566406	2.29E-10	3.47E-09
BIN_271	0.041527143	2.12E-10	3.27E-09
BIN_272	0.037564049	8.37E-08	7.90E-07
BIN_273	0.03604579	5.32E-07	3.74E-06
BIN_274	0.03448749	9.24E-07	5.98E-06
BIN_275	0.032065169	8.71E-06	4.59E-05
BIN_276	0.045100533	3.35E-07	2.54E-06
BIN_277	0.043639888	2.14E-06	1.23E-05
BIN_278	0.052755555	1.45E-07	1.28E-06
BIN_279	0.055265876	1.69E-07	1.44E-06
BIN_280	0.046405513	1.34E-06	8.21E-06
BIN_281	0.049926557	6.77E-07	4.60E-06
BIN_282	0.029907157	0.000792318	0.003256272
BIN_283	0.028344025	0.000982442	0.003944824
BIN_334	0.021165182	0.000404445	0.001867216
BIN_335	0.01897502	0.00109983	0.004382592
BIN_336	0.018854731	0.001144067	0.004507451
BIN_337	0.019687702	0.000974417	0.003927652
BIN_338	0.020378598	0.001149312	0.004511158
BIN_339	0.020648415	0.000804334	0.003292741
BIN_340	0.022091249	0.000418427	0.001914898
BIN_341	0.023489223	0.00022524	0.001097914
BIN_342	0.02545563	4.60E-05	0.000232815
BIN_343	0.026808872	2.63E-05	0.000134263
BIN_344	0.027355352	2.54E-05	0.00013044
BIN_345	0.029437175	8.55E-06	4.53E-05
BIN_346	0.032161539	1.52E-07	1.33E-06
BIN_347	0.043178279	5.88E-10	8.44E-09
BIN_348	0.043441298	1.79E-10	2.97E-09
BIN_349	0.046234769	8.37E-11	1.65E-09
BIN_350	0.042198399	1.48E-09	1.80E-08
BIN_351	0.040817989	2.28E-09	2.68E-08
BIN_352	0.041862826	1.49E-10	2.61E-09
BIN_353	0.041802469	1.21E-11	3.52E-10
BIN_354	0.040134285	3.80E-11	9.49E-10
BIN_355	0.0377688	1.41E-10	2.54E-09
BIN_356	0.037361729	1.16E-10	2.17E-09
BIN_357	0.03929808	2.25E-11	6.21E-10
BIN_358	0.038476889	2.99E-11	7.85E-10
BIN_359	0.038100933	2.38E-11	6.39E-10
BIN_360	0.038369269	3.42E-11	8.74E-10
BIN_361	0.037379601	5.84E-11	1.36E-09
BIN_362	0.036052715	5.36E-10	7.80E-09
BIN_363	0.037750104	1.44E-10	2.55E-09
BIN_364	0.038580785	1.10E-10	2.09E-09
BIN_365	0.038265556	7.83E-11	1.61E-09
BIN_366	0.036391526	3.63E-10	5.35E-09
BIN_367	0.039163794	5.56E-11	1.32E-09
BIN_368	0.040160305	7.73E-12	2.89E-10
BIN_369	0.039329651	1.03E-11	3.27E-10
BIN_370	0.038216797	1.00E-11	3.27E-10
BIN_371	0.039269652	1.86E-12	7.78E-11
BIN_372	0.038131572	9.77E-12	3.27E-10
BIN_373	0.039329651	1.03E-11	3.27E-10
BIN_374	0.038702162	4.64E-11	1.13E-09
BIN_375	0.037198182	1.41E-10	2.54E-09
BIN_376	0.038127055	1.85E-10	2.99E-09
BIN_377	0.037411761	9.15E-11	1.78E-09
BIN_378	0.037121803	1.93E-10	3.06E-09
BIN_379	0.038127055	1.85E-10	2.99E-09
BIN_380	0.038316435	6.13E-10	8.67E-09
BIN_381	0.037476212	7.59E-10	1.03E-08
BIN_382	0.039164794	2.45E-10	3.66E-09
BIN_383	0.040865569	8.17E-11	1.65E-09
BIN_384	0.038072481	7.96E-10	1.04E-08
BIN_385	0.040301418	1.52E-10	2.61E-09
BIN_386	0.03858988	9.41E-10	1.19E-08
BIN_387	0.038375045	2.40E-09	2.80E-08
BIN_388	0.038093068	1.57E-09	1.89E-08
BIN_389	0.037382139	1.64E-09	1.96E-08
BIN_390	0.035831536	1.47E-08	1.56E-07
BIN_391	0.034349559	3.35E-08	3.41E-07
BIN_392	0.033441008	4.60E-08	4.51E-07
BIN_393	0.033161509	3.56E-08	3.56E-07
BIN_394	0.029837045	3.37E-07	2.54E-06
BIN_395	0.029124689	4.37E-07	3.18E-06
BIN_396	0.027837984	9.92E-07	6.34E-06
BIN_397	0.026512577	4.49E-06	2.45E-05
BIN_398	0.026616354	2.97E-06	1.69E-05
BIN_399	0.026179229	8.17E-06	4.35E-05
BIN_400	0.025655406	9.19E-06	4.82E-05
BIN_401	0.025268669	9.39E-06	4.90E-05
BIN_402	0.025919596	1.60E-06	9.55E-06
BIN_403	0.026296569	1.53E-06	9.23E-06
BIN_404	0.026335408	2.02E-06	1.17E-05
BIN_405	0.025166	4.31E-06	2.37E-05
BIN_406	0.026902724	1.19E-06	7.39E-06
BIN_407	0.028127793	2.57E-07	2.03E-06
BIN_408	0.028096548	3.80E-07	2.80E-06
BIN_409	0.028341905	2.07E-07	1.68E-06
BIN_410	0.028508137	1.21E-07	1.11E-06
BIN_411	0.027791912	1.79E-07	1.50E-06
BIN_412	0.026140085	7.06E-07	4.77E-06
BIN_413	0.027167298	6.65E-07	4.55E-06
BIN_414	0.02730563	1.14E-06	7.17E-06
BIN_415	0.028103851	7.76E-07	5.18E-06
BIN_416	0.029469421	3.16E-07	2.42E-06
BIN_417	0.032279372	8.34E-08	7.90E-07
BIN_418	0.032563797	3.86E-08	3.82E-07
BIN_419	0.031273762	8.54E-08	7.99E-07
BIN_420	0.029059049	1.51E-06	9.22E-06
BIN_421	0.027659696	3.38E-06	1.88E-05
BIN_422	0.029864787	7.55E-07	5.07E-06
BIN_423	0.029259497	8.54E-07	5.66E-06
BIN_424	0.029514787	4.54E-07	3.28E-06
BIN_425	0.029005779	4.89E-07	3.46E-06
BIN_426	0.02792813	9.13E-07	5.96E-06
BIN_427	0.029005779	4.89E-07	3.46E-06
BIN_428	0.028397925	5.90E-07	4.07E-06
BIN_429	0.028227099	9.99E-07	6.35E-06
BIN_430	0.027360263	1.53E-06	9.23E-06
BIN_431	0.028323626	9.15E-07	5.96E-06
BIN_432	0.028396905	2.82E-07	2.19E-06
BIN_433	0.028473568	3.79E-07	2.80E-06
BIN_434	0.02875694	4.20E-07	3.08E-06
BIN_435	0.027338942	1.11E-06	7.00E-06
BIN_436	0.027322263	5.72E-07	3.97E-06
BIN_437	0.027105454	3.64E-07	2.73E-06
BIN_438	0.028180754	1.70E-07	1.44E-06
BIN_439	0.027677032	1.15E-06	7.17E-06
BIN_440	0.028705606	9.45E-07	6.08E-06
BIN_441	0.030444919	2.93E-07	2.26E-06
BIN_442	0.02881341	1.86E-06	1.10E-05
BIN_443	0.026638258	7.79E-06	4.17E-05
BIN_444	0.0282321	3.02E-06	1.70E-05
BIN_445	0.029477963	1.59E-06	9.52E-06
BIN_446	0.02946016	3.67E-06	2.03E-05
BIN_488	-0.028532215	0.001721151	0.006263077
BIN_489	-0.026247625	0.001948323	0.006921502
BIN_490	-0.028178191	0.001966611	0.006939422
BIN_491	-0.027833873	0.001500841	0.005719567
BIN_492	-0.02830031	0.001370106	0.00531804
BIN_493	-0.026122346	0.001109691	0.004405138
BIN_494	-0.026228522	0.000748859	0.003114304
BIN_495	-0.026687951	0.000860271	0.003494436
BIN_496	-0.027599261	0.000616885	0.002660474
BIN_497	-0.027468909	0.0004484	0.00202553
BIN_498	-0.026878464	0.000415486	0.001909776
BIN_499	-0.02784922	0.000172075	0.000842685
BIN_500	-0.027573823	0.000267517	0.001297951
BIN_501	-0.024760926	0.000435825	0.001982383
BIN_502	-0.02391119	0.000392924	0.001822055
BIN_503	-0.02378972	0.000320336	0.001539962
BIN_504	-0.023986095	0.000875677	0.00354328
BIN_505	-0.023814137	0.001679256	0.006131918
BIN_506	-0.02267559	0.000609364	0.002638899
BIN_507	-0.021672367	0.00133321	0.005194068
BIN_508	-0.020743784	0.002244684	0.007738252
BIN_548	0.024596498	0.000685836	0.002898211
BIN_549	0.028691804	0.000161947	0.00079681
BIN_550	0.025190025	0.000691117	0.002905151
BIN_551	0.022367356	0.002042861	0.007136393
BIN_613	0.021719738	0.002756159	0.009198901
BIN_619	0.020443734	0.001729719	0.006272475
BIN_620	0.023772468	0.000343511	0.001643832
BIN_621	0.022133202	0.000685457	0.002898211
BIN_622	0.021565969	0.00075327	0.003120263
BIN_623	0.026852718	4.69E-06	2.55E-05
BIN_624	0.028307117	1.95E-06	1.14E-05
BIN_625	0.026979803	3.01E-06	1.70E-05
BIN_626	0.025547945	3.05E-06	1.71E-05
BIN_627	0.026403203	1.89E-06	1.11E-05
BIN_628	0.026548528	1.20E-06	7.42E-06
BIN_629	0.02718199	4.70E-07	3.37E-06
BIN_630	0.026520663	9.00E-07	5.93E-06
BIN_631	0.027883787	1.63E-07	1.41E-06
BIN_632	0.028056116	1.80E-07	1.50E-06
BIN_633	0.028282371	2.04E-07	1.67E-06
BIN_634	0.028354191	1.32E-07	1.17E-06
BIN_635	0.028761258	1.25E-07	1.14E-06
BIN_636	0.030791159	2.17E-08	2.25E-07
BIN_637	0.029853692	1.27E-08	1.37E-07
BIN_638	0.03345742	6.21E-10	8.67E-09
BIN_639	0.032662932	2.64E-09	3.05E-08
BIN_640	0.033393163	6.71E-10	9.26E-09
BIN_641	0.033711109	7.67E-10	1.03E-08
BIN_642	0.032581791	2.91E-09	3.31E-08
BIN_643	0.028136406	1.66E-07	1.43E-06
BIN_644	0.027544127	2.17E-07	1.74E-06
BIN_645	0.027987762	1.27E-07	1.14E-06
BIN_646	0.028860028	3.41E-08	3.44E-07
BIN_647	0.027704495	9.27E-08	8.60E-07
BIN_648	0.026751128	2.76E-07	2.16E-06
BIN_649	0.025773	5.65E-07	3.95E-06
BIN_650	0.023552371	4.00E-06	2.21E-05
BIN_651	0.024687186	1.70E-06	1.01E-05
BIN_678	-0.023975764	0.002225871	0.007724213
BIN_679	-0.023570605	0.001998338	0.007027711
BIN_680	-0.023590771	0.001498025	0.005719567
BIN_812	0.017762388	0.003054865	0.009942543
BIN_813	0.018553846	0.002313337	0.007820571
BIN_814	0.017864662	0.002888206	0.00954839
BIN_817	0.018022437	0.003090523	0.009996505
BIN_821	0.017469937	0.001655633	0.006066794
BIN_822	0.017326516	0.001577884	0.00586391
BIN_823	0.018881834	0.000665416	0.002858014
BIN_824	0.018721253	0.000740524	0.003091908
BIN_825	0.016534123	0.002012011	0.007052134
BIN_826	0.017161834	0.001531418	0.005752423
BIN_827	0.016731233	0.001773914	0.006366651
BIN_878	0.010602946	0.002975751	0.009745583
BIN_879	0.011677494	0.001525583	0.005751119
BIN_880	0.011913016	0.001273709	0.004980774
BIN_881	0.012419043	0.000857301	0.003494436
BIN_882	0.012949922	0.000561932	0.002453771
BIN_883	0.013384229	0.000382905	0.001783484
BIN_884	0.013199212	0.000436956	0.001982383
BIN_885	0.012872948	0.000675406	0.00287734
BIN_886	0.012110768	0.001395149	0.005375425
BIN_887	0.011946189	0.00196321	0.006939422
BIN_888	0.012591216	0.001520089	0.005751119
BIN_889	0.013227458	0.001413166	0.0054249
BIN_890	0.013262741	0.001564364	0.005834354
BIN_891	0.012874946	0.002287168	0.007803593
BIN_892	0.012474597	0.002953253	0.009702224
BIN_893	0.012895803	0.00239683	0.00805089
BIN_900	0.012341071	0.003070681	0.009963077
BIN_902	0.013391091	0.00159513	0.005907053
BIN_903	0.013430874	0.001544008	0.005779
BIN_906	0.012830324	0.002839164	0.009445853
BIN_907	0.013222352	0.002238993	0.007738252
BIN_908	0.012719801	0.002902451	0.009565311
BIN_921	0.014657409	0.000542233	0.002387649
BIN_975	0.018631399	0.000371951	0.001749141
BIN_976	0.019755463	0.000133485	0.000662995
BIN_977	0.018645963	0.000367973	0.001744959
BIN_978	0.018869872	0.000693023	0.002905151
BIN_979	0.018963367	0.000552974	0.002424757
BIN_980	0.019312126	0.000514816	0.002276488
BIN_981	0.02049628	0.000592417	0.002576154
BIN_982	0.021650426	0.00028193	0.001361578
BIN_983	0.019170588	0.001116605	0.004415856
BIN_984	0.020078291	0.000767982	0.003168681
BIN_985	0.020153623	0.000502231	0.002232043
BIN_986	0.020320228	0.000372193	0.001749141
BIN_987	0.019699394	0.000471202	0.002119397
BIN_988	0.018076539	0.001828924	0.006519429
