# Supplementary material for: A New Advanced Backcross Tomato Population Enables High Resolution Leaf QTL Mapping and Gene Identification
Source: G3 (Bethesda). 2016 Aug 10;6(10):3169–84. doi: 10.1534/g3.116.030536 (PMC5068939; doi:10.1534/g3.116.030536)
Supplement: Supplemental Material [file supp_g3.116.030536_FileS5.zip › Supplemental_dataset_5_marginal_regress_QTL/solidity_correlation_results.txt]

bin	slope	pvalue	BH_adjusted_pvalue
BIN_92	-0.00867385	0.000817082	0.003025754
BIN_93	-0.01009853	0.000173767	0.000884018
BIN_94	-0.01058207	0.000162368	0.000830057
BIN_95	-0.012523864	1.95E-05	0.000147124
BIN_96	-0.012198265	2.60E-05	0.000185299
BIN_97	-0.014111157	3.52E-06	3.42E-05
BIN_98	-0.012741347	1.54E-06	1.64E-05
BIN_99	-0.011075499	7.19E-06	6.56E-05
BIN_100	-0.010721496	2.81E-05	0.000199242
BIN_101	-0.010704772	1.46E-05	0.000112625
BIN_102	-0.011225732	1.14E-05	8.96E-05
BIN_103	-0.011555782	2.77E-06	2.79E-05
BIN_104	-0.01173545	9.97E-06	8.29E-05
BIN_105	-0.009404525	0.000247317	0.001126904
BIN_106	-0.008705438	0.000444851	0.001821221
BIN_107	-0.007877083	0.001036023	0.003668082
BIN_108	-0.00752948	0.001226821	0.004174378
BIN_110	-0.006889258	0.001773222	0.005648439
BIN_140	0.00476715	0.000978294	0.003487253
BIN_141	0.004859152	0.00077621	0.002926143
BIN_142	0.004774361	0.001214935	0.004147399
BIN_143	0.004760014	0.001794734	0.005681975
BIN_144	0.004686944	0.001677516	0.005409344
BIN_146	-0.006106613	0.003051621	0.009059771
BIN_187	0.009664243	0.000187754	0.00091947
BIN_188	0.008876059	0.000612508	0.002431472
BIN_189	0.009095743	0.000444743	0.001821221
BIN_190	0.009032397	0.00018332	0.000918327
BIN_191	0.008732202	0.000190975	0.000930893
BIN_192	0.007304432	0.00134473	0.004502484
BIN_193	0.006518654	0.003302911	0.009723175
BIN_194	0.006512083	0.002014519	0.006302138
BIN_204	0.007812421	0.000204238	0.000969854
BIN_205	0.006842461	0.000676575	0.002626112
BIN_206	0.006583971	0.001390091	0.004639539
BIN_207	0.006642542	0.001187383	0.004066592
BIN_208	0.006812853	0.00067309	0.0026223
BIN_209	0.006757711	0.000790071	0.0029466
BIN_210	0.007721098	0.000121848	0.000665089
BIN_211	0.007662489	0.000192878	0.000935814
BIN_212	0.007866848	0.000184016	0.000918327
BIN_213	0.007605418	0.000154423	0.000801163
BIN_214	0.00746992	0.000280121	0.001243926
BIN_215	0.007704783	0.000126015	0.000673793
BIN_216	0.008443927	3.86E-05	0.000259556
BIN_217	0.008625845	6.16E-05	0.000384452
BIN_218	0.008533728	0.000113371	0.00063536
BIN_219	0.009373965	7.76E-06	6.95E-05
BIN_220	0.009006394	1.10E-05	8.77E-05
BIN_221	0.009507183	2.01E-06	2.09E-05
BIN_222	0.01010767	2.32E-07	2.96E-06
BIN_223	0.009977436	1.89E-07	2.44E-06
BIN_224	0.010329888	3.61E-08	5.65E-07
BIN_225	0.011554424	1.31E-09	3.39E-08
BIN_226	0.01221577	1.75E-09	3.99E-08
BIN_227	0.013142682	2.27E-10	1.20E-08
BIN_228	0.01286365	1.50E-09	3.65E-08
BIN_229	0.013009837	3.50E-10	1.67E-08
BIN_230	0.011843015	1.09E-09	3.08E-08
BIN_231	0.011125019	5.48E-09	1.04E-07
BIN_232	0.011843015	1.09E-09	3.08E-08
BIN_233	0.012244575	6.63E-10	2.39E-08
BIN_234	0.012330934	3.44E-11	2.25E-09
BIN_235	0.011534983	3.00E-10	1.50E-08
BIN_236	0.010807634	2.05E-09	4.47E-08
BIN_237	0.011076323	3.86E-10	1.68E-08
BIN_238	0.010718976	7.61E-10	2.57E-08
BIN_239	0.010774318	1.19E-09	3.20E-08
BIN_240	0.011016409	9.67E-10	2.95E-08
BIN_241	0.01061524	1.12E-09	3.10E-08
BIN_242	0.010540478	2.78E-09	5.72E-08
BIN_243	0.01055517	1.41E-09	3.51E-08
BIN_244	0.010461266	3.69E-09	7.44E-08
BIN_245	0.010756276	6.61E-10	2.39E-08
BIN_246	0.010306746	1.93E-09	4.30E-08
BIN_247	0.00974533	8.71E-09	1.60E-07
BIN_248	0.009758905	4.89E-09	9.68E-08
BIN_249	0.009326335	1.48E-08	2.54E-07
BIN_250	0.008754701	2.14E-08	3.62E-07
BIN_251	0.008884363	4.67E-08	7.20E-07
BIN_252	0.008374466	1.88E-07	2.44E-06
BIN_253	0.007965001	5.33E-07	6.07E-06
BIN_254	0.007890461	4.91E-07	5.65E-06
BIN_255	0.00851565	1.15E-07	1.61E-06
BIN_256	0.00859798	2.61E-08	4.30E-07
BIN_257	0.008157276	9.56E-08	1.37E-06
BIN_258	0.007488621	2.52E-06	2.57E-05
BIN_259	0.007059392	9.42E-06	8.07E-05
BIN_260	0.007216152	4.45E-06	4.21E-05
BIN_261	0.007657538	1.47E-06	1.59E-05
BIN_262	0.007337565	3.14E-05	0.000217875
BIN_263	0.007648009	1.02E-05	8.35E-05
BIN_264	0.007743443	4.06E-06	3.87E-05
BIN_265	0.007301948	1.07E-05	8.61E-05
BIN_266	0.006828817	3.05E-05	0.000213115
BIN_267	0.007311207	1.04E-05	8.45E-05
BIN_268	0.007542182	7.27E-06	6.56E-05
BIN_269	0.009334901	9.83E-08	1.39E-06
BIN_270	0.009310996	1.72E-07	2.33E-06
BIN_271	0.009690276	4.29E-07	5.00E-06
BIN_272	0.009252873	6.22E-06	5.77E-05
BIN_273	0.008905047	2.20E-05	0.000162574
BIN_274	0.009089497	9.12E-06	7.96E-05
BIN_275	0.008869447	2.38E-05	0.000171963
BIN_276	0.012146875	2.40E-06	2.46E-05
BIN_277	0.012358878	3.96E-06	3.81E-05
BIN_278	0.014487135	7.14E-07	7.95E-06
BIN_279	0.015720461	3.15E-07	3.89E-06
BIN_280	0.015466405	2.63E-08	4.30E-07
BIN_281	0.016552295	1.27E-08	2.23E-07
BIN_282	0.015938453	4.16E-10	1.68E-08
BIN_283	0.015595401	2.28E-10	1.20E-08
BIN_284	0.015605296	9.86E-10	2.95E-08
BIN_285	0.015291273	5.24E-10	2.03E-08
BIN_286	0.014955272	5.02E-09	9.74E-08
BIN_287	0.015058536	1.12E-08	1.99E-07
BIN_288	0.009832552	0.000464747	0.001895155
BIN_289	0.009266344	0.000580493	0.002314558
BIN_290	0.008456607	0.001106012	0.00383808
BIN_340	0.005429347	0.002918488	0.008713889
BIN_341	0.006783411	0.000248751	0.001128531
BIN_342	0.007037279	0.000108338	0.000613722
BIN_343	0.00724603	9.53E-05	0.000557909
BIN_344	0.007278646	0.000119358	0.000654906
BIN_345	0.007230003	0.000178669	0.000900216
BIN_346	0.006516925	0.000284495	0.001253535
BIN_347	0.006976084	0.000700107	0.002677782
BIN_348	0.006216365	0.002040292	0.006363768
BIN_349	0.006261366	0.002997849	0.008925415
BIN_350	0.006537437	0.001504348	0.004973366
BIN_351	0.005950322	0.003168001	0.009352297
BIN_352	0.006329949	0.001057751	0.00369508
BIN_353	0.006103097	0.00084527	0.003097352
BIN_354	0.005646959	0.001697416	0.005456724
BIN_355	0.005436168	0.001810442	0.005697729
BIN_356	0.005160771	0.00264955	0.008025228
BIN_357	0.005439099	0.001800015	0.005681975
BIN_358	0.005250033	0.002226253	0.006882339
BIN_402	-0.005897532	0.000187495	0.00091947
BIN_403	-0.00625365	9.05E-05	0.00053555
BIN_404	-0.006315389	9.51E-05	0.000557909
BIN_405	-0.006468013	5.09E-05	0.000329101
BIN_406	-0.006140595	0.000148835	0.000777874
BIN_407	-0.005530093	0.000549798	0.002207618
BIN_408	-0.00539819	0.000874279	0.003181404
BIN_409	-0.005280138	0.000977029	0.003487253
BIN_410	-0.005369493	0.000683363	0.002642673
BIN_411	-0.004993155	0.001402579	0.004666359
BIN_412	-0.004824642	0.001796547	0.005681975
BIN_413	-0.004814453	0.002672468	0.008071316
BIN_414	-0.005071635	0.002050205	0.006375712
BIN_415	-0.005494593	0.000976856	0.003487253
BIN_416	-0.005303918	0.001712098	0.005474283
BIN_417	-0.00532981	0.002614577	0.00794225
BIN_420	-0.006268218	0.000389948	0.001634661
BIN_421	-0.006492942	0.000187627	0.00091947
BIN_422	-0.006769528	0.000125512	0.000673793
BIN_423	-0.006520026	0.000176165	0.000891887
BIN_424	-0.006799833	7.02E-05	0.000430149
BIN_425	-0.00662927	8.41E-05	0.000503749
BIN_426	-0.006795315	4.29E-05	0.000280991
BIN_427	-0.00662927	8.41E-05	0.000503749
BIN_428	-0.006198079	0.000194826	0.00094091
BIN_429	-0.006125634	0.000284677	0.001253535
BIN_430	-0.005869318	0.000423333	0.001760527
BIN_431	-0.00560901	0.000904285	0.0032679
BIN_484	-0.011080156	0.00110087	0.003832931
BIN_485	-0.011202852	0.000444878	0.001821221
BIN_486	-0.010655665	0.000419443	0.001751299
BIN_487	-0.010290013	0.00034643	0.001494067
BIN_488	-0.009984968	0.000155311	0.000801803
BIN_489	-0.008994918	0.000252882	0.001142327
BIN_490	-0.008358903	0.00158507	0.005191105
BIN_491	-0.008013461	0.001672096	0.005408508
BIN_492	-0.008295365	0.00125001	0.004226718
BIN_493	-0.007807255	0.000798408	0.002967132
BIN_494	-0.007966044	0.000426002	0.001764623
BIN_495	-0.008429554	0.000289473	0.001263886
BIN_496	-0.008062361	0.000580848	0.002314558
BIN_497	-0.008403819	0.000219068	0.001024925
BIN_498	-0.009613579	1.31E-05	0.000102357
BIN_499	-0.009493402	9.95E-06	8.29E-05
BIN_500	-0.009694364	9.73E-06	8.22E-05
BIN_501	-0.007533934	0.000230186	0.001059422
BIN_502	-0.008035226	4.01E-05	0.000266097
BIN_503	-0.00756041	8.19E-05	0.000496182
BIN_504	-0.006812682	0.001155125	0.003969084
BIN_505	-0.008336879	0.000149091	0.000777874
BIN_629	0.004962795	0.001713325	0.005474283
BIN_630	0.00500324	0.001568286	0.005152239
BIN_631	0.005159426	0.000960663	0.003459707
BIN_632	0.005278298	0.000819956	0.003025754
BIN_633	0.005318721	0.000868558	0.0031716
BIN_634	0.005318908	0.000746111	0.002822833
BIN_635	0.005583502	0.000468705	0.001903889
BIN_636	0.006259987	0.000105158	0.000602214
BIN_637	0.005820108	0.000159493	0.000819354
BIN_638	0.007014955	1.02E-05	8.35E-05
BIN_639	0.006686578	3.36E-05	0.000229964
BIN_640	0.006603684	3.34E-05	0.000229964
BIN_641	0.006819774	2.32E-05	0.000168499
BIN_642	0.006679675	3.42E-05	0.000232867
BIN_643	0.006311146	6.02E-05	0.000380279
BIN_644	0.006052931	9.94E-05	0.000578638
BIN_645	0.006020113	0.000104567	0.000602124
BIN_646	0.005954078	0.000103657	0.00060018
BIN_647	0.005851161	0.000118565	0.000653978
BIN_648	0.005625875	0.000223967	0.001043189
BIN_649	0.005596901	0.000205127	0.000969854
BIN_650	0.005753054	0.000113361	0.00063536
BIN_651	0.005715244	0.000149192	0.000777874
BIN_686	-0.008203505	0.001559949	0.005140963
BIN_688	-0.010744833	0.0002586	0.001158174
BIN_689	-0.010464316	0.002442317	0.007467132
BIN_690	-0.010744833	0.0002586	0.001158174
BIN_691	-0.011523268	0.000197167	0.000943521
BIN_692	-0.011420524	0.000186038	0.00091947
BIN_693	-0.011523268	0.000197167	0.000943521
BIN_701	-0.010464316	0.002442317	0.007467132
BIN_702	-0.010878467	0.002852368	0.008565277
BIN_708	-0.00916193	0.002466896	0.007515426
BIN_711	-0.009091803	0.001598852	0.005219927
BIN_713	-0.00896905	0.000693439	0.002661992
BIN_714	-0.009749519	0.000125832	0.000673793
BIN_715	-0.009278353	0.000236022	0.001080135
BIN_716	-0.009047668	0.00037907	0.001601875
BIN_717	-0.009523754	0.000205446	0.000969854
BIN_718	-0.010321206	0.000106386	0.000605935
BIN_719	-0.011467713	3.53E-05	0.000238633
BIN_720	-0.011686991	2.04E-05	0.000152558
BIN_721	-0.01175262	7.96E-06	7.07E-05
BIN_722	-0.01099699	0.000129345	0.000688089
BIN_723	-0.009791588	0.000372918	0.001582258
BIN_724	-0.007845468	0.002095089	0.006496014
BIN_725	-0.007482313	0.002391559	0.007371629
BIN_754	-0.006528745	0.003071132	0.00909194
BIN_760	-0.006512711	0.002443918	0.007467132
BIN_761	-0.007169815	0.00113544	0.003914279
BIN_854	0.003786717	0.002905919	0.008701151
BIN_855	0.004029004	0.001644003	0.005350669
BIN_856	0.004320583	0.000667573	0.002620286
BIN_857	0.004045676	0.00125027	0.004226718
BIN_858	0.004265401	0.000783569	0.002943299
BIN_859	0.004474672	0.000385158	0.001621067
BIN_860	0.004565937	0.000264109	0.001177814
BIN_861	0.004649107	0.000124772	0.000673793
BIN_862	0.00490086	2.50E-05	0.000179766
BIN_863	0.00491444	2.15E-05	0.000159582
BIN_864	0.005055957	7.22E-06	6.56E-05
BIN_865	0.005255168	3.40E-06	3.33E-05
BIN_866	0.005392095	1.64E-06	1.74E-05
BIN_867	0.005678594	2.92E-07	3.65E-06
BIN_868	0.006091585	3.50E-08	5.56E-07
BIN_869	0.006545614	2.38E-09	5.09E-08
BIN_870	0.006500398	2.62E-09	5.48E-08
BIN_871	0.0065624	1.53E-09	3.65E-08
BIN_872	0.006821505	3.81E-10	1.68E-08
BIN_873	0.006664172	8.33E-10	2.73E-08
BIN_874	0.006692237	4.16E-10	1.68E-08
BIN_875	0.007571028	8.35E-14	7.96E-12
BIN_876	0.007546501	1.24E-13	9.27E-12
BIN_877	0.007496486	1.01E-13	8.71E-12
BIN_878	0.007622177	4.48E-14	5.86E-12
BIN_879	0.008151735	4.72E-15	1.24E-12
BIN_880	0.00812967	7.30E-15	1.53E-12
BIN_881	0.008280628	3.63E-15	1.24E-12
BIN_882	0.008417938	2.06E-15	1.24E-12
BIN_883	0.008381259	3.70E-15	1.24E-12
BIN_884	0.008161575	1.61E-14	2.41E-12
BIN_885	0.008060433	5.98E-14	6.96E-12
BIN_886	0.007981985	1.08E-13	8.71E-12
BIN_887	0.008452203	9.10E-15	1.59E-12
BIN_888	0.008400562	8.24E-14	7.96E-12
BIN_889	0.007975967	1.44E-11	1.01E-09
BIN_890	0.007882571	4.46E-11	2.75E-09
BIN_891	0.007658997	2.13E-10	1.20E-08
BIN_892	0.007361194	8.66E-10	2.75E-08
BIN_893	0.007496148	6.83E-10	2.39E-08
BIN_894	0.007289679	1.62E-09	3.78E-08
BIN_895	0.007282912	1.33E-09	3.39E-08
BIN_896	0.0070317	6.26E-09	1.17E-07
BIN_897	0.00697351	1.05E-08	1.90E-07
BIN_898	0.006817289	2.81E-08	4.52E-07
BIN_899	0.006704286	5.91E-08	8.97E-07
BIN_900	0.005347142	9.02E-06	7.94E-05
BIN_901	0.005252089	1.67E-05	0.000126455
BIN_902	0.005432598	9.47E-06	8.07E-05
BIN_903	0.005137969	2.87E-05	0.000201725
BIN_904	0.004894758	6.84E-05	0.000421418
BIN_905	0.00486197	8.51E-05	0.000506805
BIN_906	0.004762519	0.000131969	0.000698504
BIN_907	0.00483028	0.000116972	0.000651832
BIN_908	0.004968079	5.90E-05	0.000374579
BIN_909	0.004621163	0.000209351	0.000983856
BIN_910	0.004595512	0.000230485	0.001059422
BIN_911	0.004271185	0.00074146	0.002820259
BIN_912	0.004968896	0.000117554	0.000651832
BIN_913	0.004795576	0.000226613	0.001050844
BIN_914	0.004650308	0.000287266	0.001259643
BIN_915	0.004595973	0.000307417	0.001331292
BIN_916	0.004434558	0.000548486	0.002207618
BIN_917	0.00408392	0.001263982	0.004259336
BIN_918	0.004123701	0.001057752	0.00369508
BIN_920	0.004123701	0.001057752	0.00369508
BIN_921	0.004404336	0.000348334	0.001496123
BIN_922	0.004123701	0.001057752	0.00369508
BIN_923	0.004301327	0.000687867	0.002650309
BIN_924	0.004350745	0.000649469	0.002568466
BIN_925	0.004344192	0.000789816	0.0029466
BIN_926	0.004250084	0.001119917	0.003873509
BIN_927	0.004135769	0.001655071	0.005370013
BIN_928	0.004255192	0.001313211	0.004411041
BIN_929	0.004575656	0.000665198	0.002620286
BIN_930	0.004526719	0.000840735	0.003091543
BIN_931	0.00500194	0.000360017	0.001539989
BIN_932	0.004706156	0.000890285	0.003228437
BIN_933	0.004698988	0.000993484	0.003529394
BIN_934	0.00480705	0.000671487	0.0026223
BIN_935	0.004989672	0.000364299	0.001551974
BIN_936	0.005117026	0.000290646	0.001263886
BIN_937	0.005525785	7.68E-05	0.000467734
BIN_938	0.006072755	9.31E-06	8.06E-05
BIN_939	0.005960273	1.41E-05	0.000109569
BIN_940	0.005674825	4.25E-05	0.000280213
BIN_941	0.005823737	6.15E-05	0.000384452
BIN_942	0.005860179	4.64E-05	0.000301959
BIN_943	0.006390441	1.60E-05	0.000122601
BIN_944	0.005925863	5.42E-05	0.00034626
BIN_945	0.005966134	4.01E-05	0.000266097
BIN_946	0.005871285	5.34E-05	0.000343274
BIN_947	0.005809717	6.62E-05	0.00041052
BIN_948	0.006229647	2.24E-05	0.000164088
BIN_949	0.006602168	2.83E-06	2.82E-05
BIN_950	0.006767686	1.96E-06	2.06E-05
BIN_951	0.007258793	4.15E-07	4.98E-06
BIN_952	0.007400747	4.23E-07	4.98E-06
BIN_953	0.007260167	9.26E-07	1.02E-05
BIN_954	0.007401487	4.22E-07	4.98E-06
BIN_955	0.007156926	6.07E-07	6.84E-06
BIN_956	0.007514418	2.77E-07	3.50E-06
BIN_957	0.007560997	1.73E-07	2.33E-06
BIN_958	0.007944212	1.72E-07	2.33E-06
BIN_959	0.007941517	1.85E-07	2.44E-06
BIN_960	0.008082502	7.83E-08	1.16E-06
BIN_961	0.008183002	7.57E-08	1.13E-06
BIN_962	0.008447869	8.53E-08	1.24E-06
BIN_963	0.007995962	3.19E-07	3.89E-06
BIN_964	0.00749911	1.27E-06	1.38E-05
BIN_965	0.007419921	2.95E-06	2.92E-05
BIN_966	0.007085006	1.08E-05	8.65E-05
BIN_967	0.007155488	5.10E-06	4.77E-05
BIN_968	0.005546358	0.000511929	0.002071435
BIN_969	0.00532085	0.00074274	0.002820259
BIN_970	0.004715524	0.001983141	0.006222549
BIN_971	0.004567708	0.002746445	0.008270903
BIN_973	0.004863432	0.001418424	0.004704142
BIN_974	0.004518476	0.003406223	0.009999221
