# Supplementary material for: A New Advanced Backcross Tomato Population Enables High Resolution Leaf QTL Mapping and Gene Identification
Source: G3 (Bethesda). 2016 Aug 10;6(10):3169–84. doi: 10.1534/g3.116.030536 (PMC5068939; doi:10.1534/g3.116.030536)
Supplement: Supplemental Material [file supp_g3.116.030536_FileS5.zip › Supplemental_dataset_5_marginal_regress_QTL/symPC1_correlation_results.txt]

bin	slope	pvalue	BH_adjusted_pvalue
BIN_93	-0.009979968	0.00130384	0.008331854
BIN_94	-0.011839692	0.000249697	0.002028545
BIN_95	-0.013659828	5.34E-05	0.000517857
BIN_96	-0.01327902	7.13E-05	0.000667522
BIN_97	-0.013452688	0.000131112	0.001164791
BIN_98	-0.012107236	7.84E-05	0.000727207
BIN_99	-0.010652836	0.000187385	0.001583702
BIN_100	-0.011296318	0.00013048	0.001164791
BIN_101	-0.010704563	0.00017412	0.001508083
BIN_102	-0.00998873	0.000734143	0.005129213
BIN_103	-0.009683114	0.000697256	0.004937328
BIN_104	-0.010442293	0.000678116	0.004867572
BIN_188	0.009801077	0.001025583	0.006979293
BIN_189	0.010396138	0.000491256	0.003625609
BIN_190	0.008950016	0.001316869	0.008364116
BIN_191	0.009153764	0.000695272	0.004937328
BIN_192	0.008306353	0.001546773	0.009591825
BIN_282	0.009920578	0.000887508	0.006159656
BIN_283	0.010051092	0.000477624	0.003550001
BIN_284	0.009458318	0.001538974	0.009591825
BIN_402	-0.005892717	0.001217963	0.007909648
BIN_403	-0.005990035	0.001164202	0.007636189
BIN_420	-0.006422998	0.001625309	0.009903048
BIN_424	-0.00622842	0.001622855	0.009903048
BIN_426	-0.006206735	0.001222675	0.007909648
BIN_495	-0.008794529	0.001040381	0.006989228
BIN_496	-0.008860424	0.001033002	0.006984428
BIN_497	-0.009204425	0.000443613	0.003320758
BIN_498	-0.010886845	1.83E-05	0.000186109
BIN_499	-0.010974054	9.19E-06	9.92E-05
BIN_500	-0.011377325	6.49E-06	7.47E-05
BIN_501	-0.009824154	2.91E-05	0.000287886
BIN_502	-0.008696538	0.000115421	0.001051841
BIN_503	-0.008802294	6.80E-05	0.000642376
BIN_504	-0.010999098	4.57E-06	5.45E-05
BIN_505	-0.013094065	1.88E-07	4.03E-06
BIN_506	-0.009825153	8.35E-06	9.23E-05
BIN_507	-0.009697668	1.64E-05	0.000170498
BIN_508	-0.009752464	1.61E-05	0.000168594
BIN_509	-0.010448068	5.90E-06	6.87E-05
BIN_510	-0.009771984	1.54E-05	0.000165062
BIN_511	-0.010240923	9.07E-06	9.91E-05
BIN_512	-0.008941754	0.000926712	0.006389437
BIN_627	0.005979862	0.001374023	0.00862261
BIN_628	0.005990315	0.001163576	0.007636189
BIN_629	0.006467004	0.000379024	0.002899393
BIN_630	0.006751611	0.000204706	0.001689225
BIN_631	0.007001287	9.60E-05	0.000882666
BIN_632	0.007272499	5.95E-05	0.00057236
BIN_633	0.00753367	3.96E-05	0.000388279
BIN_634	0.007802328	1.61E-05	0.000168594
BIN_635	0.008416537	4.18E-06	5.09E-05
BIN_636	0.008931143	1.38E-06	1.90E-05
BIN_637	0.008952618	3.84E-07	5.81E-06
BIN_638	0.009636986	1.22E-07	3.12E-06
BIN_639	0.009890231	8.20E-08	2.20E-06
BIN_640	0.00949077	1.92E-07	4.03E-06
BIN_641	0.009598708	2.00E-07	4.03E-06
BIN_642	0.009608424	1.94E-07	4.03E-06
BIN_643	0.008828853	9.80E-07	1.39E-05
BIN_644	0.00912109	2.97E-07	5.02E-06
BIN_645	0.009075003	3.21E-07	5.25E-06
BIN_646	0.009053335	2.48E-07	4.63E-06
BIN_647	0.009272332	9.39E-08	2.46E-06
BIN_648	0.009097724	1.76E-07	4.02E-06
BIN_649	0.009019517	1.64E-07	3.82E-06
BIN_650	0.009938057	4.78E-09	2.28E-07
BIN_651	0.010307691	1.82E-09	1.15E-07
BIN_753	-0.008608234	0.001331649	0.008407039
BIN_754	-0.008299113	0.001069089	0.007136339
BIN_755	-0.009166287	0.00043038	0.003244882
BIN_861	0.004947442	0.000398529	0.003026509
BIN_862	0.004592369	0.000631854	0.004566778
BIN_863	0.004838865	0.000291289	0.002312655
BIN_864	0.005189505	6.61E-05	0.000629888
BIN_865	0.005514401	2.40E-05	0.000241967
BIN_866	0.005442092	2.82E-05	0.000281
BIN_867	0.005754263	6.88E-06	7.75E-05
BIN_868	0.005929738	3.52E-06	4.45E-05
BIN_869	0.006461183	3.60E-07	5.66E-06
BIN_870	0.006528852	2.37E-07	4.52E-06
BIN_871	0.006456793	2.87E-07	4.93E-06
BIN_872	0.006428115	3.67E-07	5.66E-06
BIN_873	0.006334365	4.87E-07	7.08E-06
BIN_874	0.006291531	4.15E-07	6.12E-06
BIN_875	0.006175932	1.96E-07	4.03E-06
BIN_876	0.006129729	2.67E-07	4.76E-06
BIN_877	0.006098201	2.32E-07	4.52E-06
BIN_878	0.006089058	2.66E-07	4.76E-06
BIN_879	0.006279293	2.77E-07	4.84E-06
BIN_880	0.006278126	3.11E-07	5.17E-06
BIN_881	0.00630838	3.39E-07	5.46E-06
BIN_882	0.006494161	1.87E-07	4.03E-06
BIN_883	0.006468403	2.37E-07	4.52E-06
BIN_884	0.006413644	2.68E-07	4.76E-06
BIN_885	0.006585015	1.60E-07	3.81E-06
BIN_886	0.00661204	1.42E-07	3.45E-06
BIN_887	0.007289039	1.09E-08	4.23E-07
BIN_888	0.007176399	4.80E-08	1.36E-06
BIN_889	0.006992858	3.67E-07	5.66E-06
BIN_890	0.006568253	2.47E-06	3.24E-05
BIN_891	0.00666064	2.05E-06	2.72E-05
BIN_892	0.006684595	1.62E-06	2.18E-05
BIN_893	0.00704334	5.82E-07	8.35E-06
BIN_894	0.006785069	1.30E-06	1.82E-05
BIN_895	0.007641966	3.68E-08	1.10E-06
BIN_896	0.007780188	2.50E-08	8.15E-07
BIN_897	0.007797522	2.85E-08	8.77E-07
BIN_898	0.007871579	2.57E-08	8.15E-07
BIN_899	0.00772782	5.73E-08	1.58E-06
BIN_900	0.007949573	7.65E-09	3.33E-07
BIN_901	0.007673452	3.82E-08	1.11E-06
BIN_902	0.007942022	1.49E-08	5.21E-07
BIN_903	0.008086772	7.94E-09	3.33E-07
BIN_904	0.007900114	1.79E-08	6.04E-07
BIN_905	0.008056296	1.13E-08	4.24E-07
BIN_906	0.008134409	1.01E-08	4.07E-07
BIN_907	0.008395703	4.10E-09	2.04E-07
BIN_908	0.00835695	3.00E-09	1.57E-07
BIN_909	0.008711218	7.62E-10	7.26E-08
BIN_910	0.008726384	7.38E-10	7.26E-08
BIN_911	0.008816657	8.32E-10	7.27E-08
BIN_912	0.009197633	3.44E-10	7.26E-08
BIN_913	0.008823629	2.44E-09	1.42E-07
BIN_914	0.008758109	1.87E-09	1.15E-07
BIN_915	0.008781707	1.28E-09	9.59E-08
BIN_916	0.009047871	5.08E-10	7.26E-08
BIN_917	0.008879336	6.24E-10	7.26E-08
BIN_918	0.008847133	5.73E-10	7.26E-08
BIN_919	0.009036099	1.09E-10	7.26E-08
BIN_920	0.008847133	5.73E-10	7.26E-08
BIN_921	0.007992633	1.20E-08	4.34E-07
BIN_922	0.008847133	5.73E-10	7.26E-08
BIN_923	0.009027371	3.27E-10	7.26E-08
BIN_924	0.009007065	4.79E-10	7.26E-08
BIN_925	0.008863784	1.62E-09	1.13E-07
BIN_926	0.008658149	5.16E-09	2.35E-07
BIN_927	0.008858514	2.91E-09	1.57E-07
BIN_928	0.009142148	1.16E-09	9.31E-08
BIN_929	0.008102152	1.28E-07	3.18E-06
BIN_930	0.007856971	3.88E-07	5.81E-06
BIN_931	0.007732989	1.45E-06	1.97E-05
BIN_932	0.007594369	2.79E-06	3.56E-05
BIN_933	0.007657355	2.75E-06	3.56E-05
BIN_934	0.007457038	4.09E-06	5.04E-05
BIN_935	0.007152759	8.36E-06	9.23E-05
BIN_936	0.007358383	5.51E-06	6.49E-05
BIN_937	0.00742494	3.67E-06	4.58E-05
BIN_938	0.007249466	4.24E-06	5.11E-05
BIN_939	0.007118854	6.56E-06	7.48E-05
BIN_940	0.006859963	1.70E-05	0.00017444
BIN_941	0.006230069	0.000201073	0.001672418
BIN_942	0.006211839	0.000181218	0.001556693
BIN_943	0.006363247	0.000198999	0.001668405
BIN_944	0.005879284	0.000521287	0.00379381
BIN_945	0.005821028	0.000520351	0.00379381
BIN_946	0.005451692	0.00116583	0.007636189
BIN_947	0.005415414	0.001285582	0.008265583
BIN_948	0.005373445	0.001570845	0.009683797
BIN_949	0.005855432	0.000332931	0.002565524
BIN_950	0.00605622	0.000235213	0.001925806
BIN_951	0.006213786	0.000185326	0.001579038
BIN_952	0.006471452	0.000134981	0.001188744
BIN_953	0.006194303	0.000303072	0.002388113
BIN_954	0.006197642	0.000259064	0.002088456
BIN_955	0.006354491	0.00013115	0.001164791
BIN_956	0.006392492	0.000163351	0.001426602
BIN_957	0.006129432	0.00026247	0.002099756
BIN_960	0.005780001	0.000961323	0.006584749
BIN_961	0.006363514	0.000320089	0.00248484
BIN_962	0.006608952	0.000310772	0.002430514
BIN_963	0.006154212	0.000703092	0.004945237
