# Supplementary material for: A New Advanced Backcross Tomato Population Enables High Resolution Leaf QTL Mapping and Gene Identification
Source: G3 (Bethesda). 2016 Aug 10;6(10):3169–84. doi: 10.1534/g3.116.030536 (PMC5068939; doi:10.1534/g3.116.030536)
Supplement: Supplemental Material [file supp_g3.116.030536_FileS5.zip › Supplemental_dataset_5_marginal_regress_QTL/symPC2_correlation_results.txt]

bin	slope	pvalue	BH_adjusted_pvalue
BIN_14	0.034253064	0.002200562	0.007636388
BIN_47	0.014935132	0.002350425	0.008076213
BIN_63	-0.009531969	0.001682604	0.006018325
BIN_64	-0.011328412	0.000308436	0.001616205
BIN_65	-0.012666495	0.000102262	0.000749447
BIN_66	-0.012129363	0.000369037	0.001859378
BIN_67	-0.009531969	0.001682604	0.006018325
BIN_68	-0.012382692	0.000521929	0.002367884
BIN_69	-0.01208288	0.00038899	0.001932044
BIN_70	-0.014120905	7.35E-05	0.000625219
BIN_71	-0.014735938	0.000211515	0.001238367
BIN_72	-0.013699154	0.000264287	0.001460809
BIN_73	-0.013775312	0.000540434	0.002430794
BIN_74	-0.014517409	0.000639918	0.002771216
BIN_75	-0.015448883	0.000760094	0.003186316
BIN_79	-0.018344772	0.000254001	0.00142349
BIN_80	-0.016295795	0.000379228	0.001892526
BIN_81	-0.01475082	0.000520933	0.002367884
BIN_82	-0.017269446	0.000163326	0.001024942
BIN_83	-0.014580041	0.000605733	0.0026561
BIN_84	-0.014100382	0.000396071	0.001948743
BIN_144	0.005424135	0.002728056	0.009192935
BIN_145	-0.00949397	9.75E-05	0.000740516
BIN_146	-0.010169066	4.38E-05	0.000429419
BIN_147	-0.010373634	4.65E-05	0.000447036
BIN_148	-0.010152735	0.000153422	0.000980404
BIN_149	-0.011655547	6.75E-05	0.00059486
BIN_150	-0.011200893	0.000216263	0.001252175
BIN_221	0.007733672	0.001551527	0.005645833
BIN_222	0.008044548	0.000766709	0.00320124
BIN_223	0.007678523	0.001054837	0.00406377
BIN_224	0.008031081	0.000473593	0.002180886
BIN_225	0.008731924	0.000190247	0.001132834
BIN_226	0.011032086	8.97E-06	0.000125531
BIN_227	0.0117535	3.71E-06	6.93E-05
BIN_228	0.010270117	8.42E-05	0.000665187
BIN_229	0.011191154	1.08E-05	0.000141495
BIN_230	0.009585319	5.82E-05	0.000530306
BIN_231	0.00859033	0.000242394	0.001380593
BIN_232	0.009585319	5.82E-05	0.000530306
BIN_233	0.00959449	8.19E-05	0.000665187
BIN_234	0.009831895	1.75E-05	0.000204154
BIN_235	0.009158331	4.70E-05	0.000447996
BIN_236	0.0082005	0.000212897	0.001239534
BIN_237	0.008572692	8.09E-05	0.000665187
BIN_238	0.008332287	9.89E-05	0.000745561
BIN_239	0.008420622	0.000108625	0.000785097
BIN_240	0.008856626	6.21E-05	0.000555992
BIN_241	0.008871041	3.33E-05	0.00034856
BIN_242	0.008618627	7.40E-05	0.000625219
BIN_243	0.008134574	0.00014507	0.000953794
BIN_244	0.007260969	0.000868298	0.003433872
BIN_245	0.007733672	0.000307124	0.001616205
BIN_246	0.007664669	0.000278956	0.001509205
BIN_247	0.007123273	0.000612176	0.002673167
BIN_248	0.007662154	0.00018068	0.001097988
BIN_249	0.007109431	0.000430333	0.002047878
BIN_250	0.006440753	0.000783471	0.003245367
BIN_251	0.006647361	0.000853351	0.003410855
BIN_252	0.006272626	0.001436921	0.00530244
BIN_255	0.006197172	0.001641946	0.005913263
BIN_256	0.006431172	0.000686703	0.002961582
BIN_257	0.006062836	0.001211115	0.004533029
BIN_258	0.005802877	0.002840986	0.009482015
BIN_260	0.005790545	0.002563435	0.00869411
BIN_261	0.006172217	0.001490447	0.005461498
BIN_262	0.00669997	0.001802721	0.006426026
BIN_263	0.007243007	0.000600545	0.002644415
BIN_264	0.007715508	0.000162526	0.001024942
BIN_265	0.007186263	0.000371773	0.0018642
BIN_266	0.007008554	0.000433806	0.002047878
BIN_267	0.007415063	0.000238392	0.001365218
BIN_268	0.007776228	0.000143952	0.000953794
BIN_269	0.009131554	1.92E-05	0.000218381
BIN_270	0.008592061	7.79E-05	0.000653351
BIN_271	0.009095172	0.000100439	0.000746528
BIN_272	0.008754573	0.00044967	0.002113249
BIN_273	0.008071431	0.001594965	0.005783819
BIN_274	0.008335731	0.000840892	0.003402528
BIN_275	0.007693723	0.002633892	0.008904255
BIN_276	0.011729237	0.000185636	0.001118085
BIN_277	0.010942694	0.000811003	0.003333064
BIN_278	0.013452029	0.000160925	0.001022117
BIN_279	0.014534834	0.000106934	0.000778242
BIN_280	0.015802264	3.11E-06	6.26E-05
BIN_281	0.016984948	1.68E-06	4.01E-05
BIN_282	0.011817694	0.000165584	0.001026816
BIN_283	0.010700281	0.000413297	0.001986857
BIN_284	0.009360841	0.002936101	0.009676208
BIN_342	0.007628584	0.000551984	0.002472136
BIN_343	0.008145806	0.000302963	0.001603561
BIN_344	0.007668591	0.000851693	0.003410855
BIN_345	0.008506293	0.000279376	0.001509205
BIN_346	0.008941088	3.88E-05	0.000387689
BIN_347	0.011405697	4.33E-06	7.83E-05
BIN_348	0.010088332	3.39E-05	0.000351686
BIN_349	0.009308165	0.000264841	0.001460809
BIN_350	0.00817523	0.001060829	0.00406377
BIN_351	0.00756959	0.001955095	0.006898786
BIN_352	0.008739653	0.000187727	0.001124219
BIN_353	0.010560799	1.63E-06	3.98E-05
BIN_354	0.01006462	3.43E-06	6.77E-05
BIN_355	0.00961562	4.67E-06	8.02E-05
BIN_356	0.009493657	4.42E-06	7.85E-05
BIN_357	0.010061245	1.61E-06	3.98E-05
BIN_358	0.009586121	3.54E-06	6.85E-05
BIN_359	0.008768667	1.74E-05	0.000204154
BIN_360	0.008414884	4.94E-05	0.000466646
BIN_361	0.008227261	5.68E-05	0.000526649
BIN_362	0.007319678	0.00042836	0.002047878
BIN_363	0.007692938	0.000264592	0.001460809
BIN_364	0.008124353	0.000147937	0.000962967
BIN_365	0.007925186	0.000170182	0.001049121
BIN_366	0.007466902	0.000325825	0.001665681
BIN_367	0.00821284	0.000124781	0.000849965
BIN_368	0.00789242	0.000181252	0.001097988
BIN_369	0.00796153	0.000125132	0.000849965
BIN_370	0.006932745	0.000595482	0.002644344
BIN_371	0.007095266	0.000408209	0.001971442
BIN_372	0.006910394	0.000599287	0.002644415
BIN_373	0.00796153	0.000125132	0.000849965
BIN_374	0.006858895	0.00116581	0.004394851
BIN_375	0.006719859	0.001239127	0.00462137
BIN_376	0.007245992	0.000728786	0.003092176
BIN_377	0.006291792	0.002415073	0.00827123
BIN_378	0.006496385	0.001902327	0.006735267
BIN_379	0.007245992	0.000728786	0.003092176
BIN_380	0.007449029	0.000781705	0.003245367
BIN_381	0.006665829	0.002257864	0.007809378
BIN_382	0.006820947	0.002121154	0.007409897
BIN_383	0.007220237	0.001388226	0.00515908
BIN_402	-0.006088113	0.001511417	0.005519042
BIN_403	-0.006516543	0.000790819	0.003262905
BIN_404	-0.006834097	0.000508512	0.002327166
BIN_405	-0.00696577	0.000329823	0.001677934
BIN_406	-0.006551709	0.000866246	0.003433872
BIN_408	-0.00594594	0.002533215	0.008623643
BIN_409	-0.005928189	0.002291677	0.007900255
BIN_410	-0.005885192	0.002172523	0.007564133
BIN_413	-0.005792221	0.002892827	0.009563668
BIN_414	-0.006482588	0.001149202	0.004347884
BIN_415	-0.007337285	0.000277674	0.001509205
BIN_416	-0.007208206	0.00043241	0.002047878
BIN_417	-0.007594586	0.000395071	0.001948743
BIN_418	-0.00696733	0.000969984	0.00380728
BIN_419	-0.007348277	0.00040635	0.001971442
BIN_420	-0.009195908	1.67E-05	0.000198771
BIN_421	-0.010160459	1.26E-06	3.31E-05
BIN_422	-0.010346958	1.19E-06	3.27E-05
BIN_423	-0.010333315	8.20E-07	2.87E-05
BIN_424	-0.010052824	1.13E-06	3.19E-05
BIN_425	-0.009931997	1.06E-06	3.07E-05
BIN_426	-0.009670202	1.45E-06	3.70E-05
BIN_427	-0.009931997	1.06E-06	3.07E-05
BIN_428	-0.009525104	2.09E-06	4.67E-05
BIN_429	-0.00968114	1.99E-06	4.53E-05
BIN_430	-0.009168825	5.06E-06	8.51E-05
BIN_431	-0.009202133	6.38E-06	9.69E-05
BIN_432	-0.008110533	3.51E-05	0.00035748
BIN_433	-0.007811412	8.55E-05	0.000668472
BIN_434	-0.007895312	8.98E-05	0.000697466
BIN_435	-0.00765443	0.000118991	0.000842588
BIN_436	-0.006481163	0.000845256	0.003407032
BIN_527	0.008121706	0.002534429	0.008623643
BIN_528	0.009049621	0.001051883	0.00406377
BIN_529	0.008582873	0.001409988	0.005221439
BIN_530	0.010101981	0.000249417	0.001405319
BIN_548	0.007946081	0.001888371	0.006708519
BIN_549	0.008984828	0.000825789	0.00336742
BIN_550	0.008495926	0.001180276	0.004433438
BIN_551	0.007628248	0.002866889	0.00950791
BIN_619	0.007122198	0.001967849	0.00692049
BIN_620	0.007673804	0.001062474	0.00406377
BIN_621	0.007252272	0.0016204	0.005855789
BIN_622	0.0073945	0.001055888	0.00406377
BIN_623	0.009760316	2.33E-06	4.97E-05
BIN_624	0.010172661	1.22E-06	3.29E-05
BIN_625	0.009639272	2.21E-06	4.82E-05
BIN_626	0.009570704	6.81E-07	2.53E-05
BIN_627	0.009783487	5.34E-07	2.17E-05
BIN_628	0.01010752	1.49E-07	6.50E-06
BIN_629	0.010706014	1.62E-08	7.37E-07
BIN_630	0.010776357	1.29E-08	6.16E-07
BIN_631	0.011483306	7.60E-10	3.79E-08
BIN_632	0.011665286	5.94E-10	3.11E-08
BIN_633	0.01197956	3.28E-10	1.81E-08
BIN_634	0.01213058	1.11E-10	6.47E-09
BIN_635	0.012564149	3.92E-11	2.42E-09
BIN_636	0.013824512	5.53E-13	4.14E-11
BIN_637	0.014436365	2.05E-15	2.15E-13
BIN_638	0.016229726	3.69E-18	1.93E-15
BIN_639	0.016125897	1.76E-17	3.69E-15
BIN_640	0.016123473	6.35E-18	2.10E-15
BIN_641	0.016692974	9.96E-19	1.04E-15
BIN_642	0.016284416	8.00E-18	2.10E-15
BIN_643	0.015069279	4.50E-16	5.90E-14
BIN_644	0.014823968	6.19E-16	7.21E-14
BIN_645	0.015198446	8.26E-17	1.44E-14
BIN_646	0.014709229	3.98E-16	5.90E-14
BIN_647	0.014059502	4.92E-15	4.69E-13
BIN_648	0.013757698	2.33E-14	2.03E-12
BIN_649	0.013421493	5.45E-14	4.39E-12
BIN_650	0.012362666	3.14E-12	2.06E-10
BIN_651	0.012662534	1.56E-12	1.09E-10
BIN_867	0.004515989	0.000855968	0.003410855
BIN_868	0.005124523	0.000150457	0.000973206
BIN_869	0.004993032	0.000208539	0.001227804
BIN_870	0.004867659	0.000283202	0.001522029
BIN_871	0.005137949	0.000117075	0.000834659
BIN_872	0.005272445	8.24E-05	0.000665187
BIN_873	0.004972009	0.000194756	0.001153132
BIN_874	0.004609458	0.000474468	0.002180886
BIN_875	0.005497714	1.20E-05	0.000152908
BIN_876	0.005341587	2.27E-05	0.000247398
BIN_877	0.005418483	1.40E-05	0.000172237
BIN_878	0.005553844	9.01E-06	0.000125531
BIN_879	0.005701786	1.02E-05	0.000137075
BIN_880	0.005687356	1.16E-05	0.000150713
BIN_881	0.005875479	6.93E-06	0.000103717
BIN_882	0.005970438	5.84E-06	9.41E-05
BIN_883	0.006193683	2.79E-06	5.73E-05
BIN_884	0.006100539	3.60E-06	6.85E-05
BIN_885	0.005930616	8.10E-06	0.000116785
BIN_886	0.00589797	9.10E-06	0.000125531
BIN_887	0.006367308	2.44E-06	5.11E-05
BIN_888	0.006944607	5.67E-07	2.20E-05
BIN_889	0.007261506	5.39E-07	2.17E-05
BIN_890	0.0072763	6.99E-07	2.53E-05
BIN_891	0.007209712	1.04E-06	3.07E-05
BIN_892	0.00651055	9.57E-06	0.000130221
BIN_893	0.006739551	5.93E-06	9.42E-05
BIN_894	0.006439404	1.36E-05	0.000169754
BIN_895	0.006341443	1.64E-05	0.000197349
BIN_896	0.00622548	2.64E-05	0.000285101
BIN_897	0.006317888	2.24E-05	0.000247289
BIN_898	0.00629632	2.70E-05	0.000288707
BIN_899	0.00658419	1.27E-05	0.000160738
BIN_900	0.006595176	6.28E-06	9.68E-05
BIN_901	0.006421861	1.41E-05	0.000172237
BIN_902	0.006721	6.18E-06	9.67E-05
BIN_903	0.006635963	8.13E-06	0.000116785
BIN_904	0.006119873	4.00E-05	0.0003954
BIN_905	0.006024557	5.91E-05	0.000533634
BIN_906	0.006036521	6.38E-05	0.000566282
BIN_907	0.006268785	3.66E-05	0.000369219
BIN_908	0.00641704	1.84E-05	0.000211805
BIN_909	0.005890093	9.63E-05	0.000736689
BIN_910	0.005883303	9.97E-05	0.000746057
BIN_911	0.005775921	0.000164566	0.001026576
BIN_912	0.006018136	0.000120059	0.000844263
BIN_913	0.006124602	0.000101742	0.000749447
BIN_914	0.006180182	6.89E-05	0.000601472
BIN_915	0.006233687	5.26E-05	0.000491935
BIN_916	0.006165222	7.18E-05	0.000616512
BIN_917	0.00580732	0.000151367	0.000973206
BIN_918	0.005987947	8.44E-05	0.000665187
BIN_919	0.00542426	0.000295356	0.001579253
BIN_920	0.005987947	8.44E-05	0.000665187
BIN_921	0.007282367	9.23E-07	3.07E-05
BIN_922	0.005987947	8.44E-05	0.000665187
BIN_923	0.005993383	9.30E-05	0.000716397
BIN_924	0.00593691	0.000121133	0.000844263
BIN_925	0.006007586	0.000125711	0.000849965
BIN_926	0.005996985	0.000144986	0.000953794
BIN_927	0.005637259	0.000398283	0.001950468
BIN_928	0.00576789	0.000322422	0.001656365
BIN_929	0.00586414	0.000318794	0.001653939
BIN_930	0.006153008	0.000177839	0.001089916
BIN_931	0.006070842	0.000356198	0.001803358
BIN_932	0.005146751	0.002761922	0.009277225
BIN_933	0.005167602	0.002861966	0.00950791
BIN_935	0.005085911	0.00279375	0.009354153
BIN_937	0.005246137	0.00203712	0.007140141
BIN_938	0.006329855	0.000145617	0.000953794
BIN_939	0.006012501	0.00031872	0.001653939
BIN_940	0.005681678	0.000754586	0.003175929
BIN_941	0.006380348	0.000301998	0.001603561
BIN_942	0.006188806	0.00040214	0.001960198
BIN_943	0.006560785	0.000271645	0.001490494
BIN_944	0.006252958	0.000457801	0.002141853
BIN_945	0.00608717	0.000570637	0.002544796
BIN_946	0.005907092	0.000831938	0.003379346
BIN_947	0.005867886	0.000922235	0.003633466
BIN_948	0.006885121	0.000114854	0.000824435
BIN_949	0.006530244	0.000142841	0.000953794
BIN_950	0.006659518	0.000121645	0.000844263
BIN_951	0.006946966	7.11E-05	0.000616198
BIN_952	0.007267716	4.60E-05	0.000446139
BIN_953	0.007635792	2.23E-05	0.000247289
BIN_954	0.00744226	2.98E-05	0.000315415
BIN_955	0.007240138	3.42E-05	0.000351686
BIN_956	0.007839037	1.07E-05	0.000141495
BIN_957	0.008014922	5.35E-06	8.76E-05
BIN_958	0.008479409	4.56E-06	7.97E-05
BIN_959	0.008323113	7.21E-06	0.000106451
BIN_960	0.008955543	9.91E-07	3.07E-05
BIN_961	0.00906651	9.64E-07	3.07E-05
BIN_962	0.009131849	1.96E-06	4.53E-05
BIN_963	0.008794935	3.77E-06	6.93E-05
BIN_964	0.008572877	5.12E-06	8.51E-05
BIN_965	0.008190537	2.19E-05	0.000246252
BIN_966	0.007238491	0.000219957	0.001266563
BIN_967	0.006624486	0.000531792	0.002402231
BIN_975	0.006762501	0.00024709	0.001399732
BIN_976	0.007190861	7.97E-05	0.000662688
BIN_977	0.006464701	0.000462634	0.002154847
BIN_978	0.006385701	0.001138249	0.004322047
BIN_979	0.006319622	0.00110767	0.004221229
BIN_980	0.006567227	0.00081515	0.003337022
BIN_981	0.007359284	0.0004676	0.002168338
BIN_982	0.007127875	0.00070619	0.003033144
BIN_983	0.006595774	0.001476233	0.005428392
BIN_984	0.007194976	0.00062741	0.002728324
BIN_985	0.007344938	0.000320635	0.0016553
BIN_986	0.006646132	0.000974335	0.003810087
BIN_987	0.006702289	0.000745903	0.00315204
BIN_988	0.006914231	0.000713964	0.003054017
BIN_989	0.00662965	0.001003464	0.003909405
