# Supplementary material for: A New Advanced Backcross Tomato Population Enables High Resolution Leaf QTL Mapping and Gene Identification
Source: G3 (Bethesda). 2016 Aug 10;6(10):3169–84. doi: 10.1534/g3.116.030536 (PMC5068939; doi:10.1534/g3.116.030536)
Supplement: Supplemental Material [file supp_g3.116.030536_FileS5.zip › Supplemental_dataset_5_marginal_regress_QTL/symPC3_correlation_results.txt]

bin	slope	pvalue	BH_adjusted_pvalue
BIN_63	0.008489542	0.001493978	0.00511663
BIN_67	0.008489542	0.001493978	0.00511663
BIN_127	0.005888265	0.001454269	0.00501993
BIN_128	0.006062125	0.001246786	0.004474766
BIN_129	0.005664495	0.002203522	0.007194055
BIN_130	0.00625831	0.000856871	0.003341387
BIN_131	0.006434084	0.000496331	0.002000598
BIN_132	0.005619859	0.000831352	0.003275403
BIN_133	0.005531593	0.000871929	0.003359492
BIN_134	0.006297288	7.12E-05	0.000331515
BIN_135	0.00698205	1.27E-05	7.10E-05
BIN_136	0.006851424	1.50E-05	8.19E-05
BIN_137	0.007159903	7.48E-06	4.50E-05
BIN_138	0.007197246	8.45E-06	5.03E-05
BIN_139	0.007656533	4.93E-06	3.12E-05
BIN_140	0.007509318	9.75E-07	7.05E-06
BIN_141	0.007683592	5.34E-07	4.09E-06
BIN_142	0.007802208	6.07E-07	4.61E-06
BIN_143	0.007903999	1.00E-06	7.13E-06
BIN_144	0.008323714	1.32E-07	1.15E-06
BIN_149	-0.007996249	0.001989939	0.00664158
BIN_151	-0.008521019	0.002110893	0.006956653
BIN_152	-0.00793026	0.003032426	0.00965952
BIN_204	0.009834438	1.14E-05	6.49E-05
BIN_205	0.008593015	6.20E-05	0.000291297
BIN_206	0.008580564	9.21E-05	0.000412701
BIN_207	0.008606891	8.06E-05	0.000368869
BIN_208	0.008709658	4.50E-05	0.000220342
BIN_209	0.008684509	5.15E-05	0.00024772
BIN_210	0.010187625	1.88E-06	1.26E-05
BIN_211	0.010573743	1.29E-06	8.96E-06
BIN_212	0.010305356	4.14E-06	2.66E-05
BIN_213	0.009654293	6.46E-06	3.92E-05
BIN_214	0.009594097	1.18E-05	6.63E-05
BIN_215	0.010016474	2.81E-06	1.83E-05
BIN_216	0.011065686	3.92E-07	3.04E-06
BIN_217	0.011705455	3.09E-07	2.44E-06
BIN_218	0.011177124	2.01E-06	1.32E-05
BIN_219	0.012764504	9.41E-09	9.77E-08
BIN_220	0.012716047	4.69E-09	5.28E-08
BIN_221	0.013416091	2.31E-10	3.02E-09
BIN_222	0.013707236	3.39E-11	5.30E-10
BIN_223	0.012825773	2.73E-10	3.49E-09
BIN_224	0.013388087	1.59E-11	2.69E-10
BIN_225	0.01464549	3.83E-13	9.32E-12
BIN_226	0.016981128	1.85E-15	9.24E-14
BIN_227	0.018084401	1.05E-16	1.37E-14
BIN_228	0.017919798	1.21E-15	7.70E-14
BIN_229	0.017789095	3.55E-16	3.72E-14
BIN_230	0.01639353	1.07E-15	7.70E-14
BIN_231	0.01600689	1.40E-15	7.70E-14
BIN_232	0.01639353	1.07E-15	7.70E-14
BIN_233	0.016687457	1.34E-15	7.70E-14
BIN_234	0.016920614	4.74E-18	2.49E-15
BIN_235	0.016339265	1.82E-17	4.78E-15
BIN_236	0.015853179	4.88E-17	1.02E-14
BIN_237	0.016081869	3.95E-18	2.49E-15
BIN_238	0.015535599	1.75E-17	4.78E-15
BIN_239	0.015346455	1.59E-16	1.85E-14
BIN_240	0.015815587	5.87E-17	1.02E-14
BIN_241	0.015243637	7.69E-17	1.15E-14
BIN_242	0.014898717	1.35E-15	7.70E-14
BIN_243	0.014786033	7.29E-16	6.94E-14
BIN_244	0.014609992	5.13E-15	2.07E-13
BIN_245	0.014480633	3.11E-15	1.36E-13
BIN_246	0.014122324	5.82E-15	2.26E-13
BIN_247	0.01346821	4.60E-14	1.38E-12
BIN_248	0.013310177	3.86E-14	1.26E-12
BIN_249	0.01256435	5.08E-13	1.18E-11
BIN_250	0.011195223	1.41E-11	2.43E-10
BIN_251	0.011796992	7.11E-12	1.33E-10
BIN_252	0.011205616	4.54E-11	6.61E-10
BIN_253	0.010956726	7.08E-11	1.00E-09
BIN_254	0.010626463	1.59E-10	2.20E-09
BIN_255	0.011301703	3.04E-11	4.94E-10
BIN_256	0.011203564	7.46E-12	1.37E-10
BIN_257	0.010964268	1.22E-11	2.17E-10
BIN_258	0.010219157	1.36E-09	1.62E-08
BIN_259	0.009800688	6.54E-09	7.14E-08
BIN_260	0.010217883	8.31E-10	1.00E-08
BIN_261	0.010453413	5.45E-10	6.80E-09
BIN_262	0.009736925	2.00E-07	1.67E-06
BIN_263	0.010323597	1.98E-08	1.96E-07
BIN_264	0.010233505	9.59E-09	9.85E-08
BIN_265	0.009588871	5.24E-08	4.91E-07
BIN_266	0.008996551	2.36E-07	1.92E-06
BIN_267	0.009544685	6.06E-08	5.57E-07
BIN_268	0.009801158	4.10E-08	3.90E-07
BIN_269	0.012285015	3.54E-11	5.38E-10
BIN_270	0.012431613	4.37E-11	6.44E-10
BIN_271	0.012210435	2.01E-09	2.36E-08
BIN_272	0.011344077	1.94E-07	1.63E-06
BIN_273	0.010582317	2.23E-06	1.46E-05
BIN_274	0.010399792	1.94E-06	1.29E-05
BIN_275	0.009870761	1.06E-05	6.08E-05
BIN_276	0.014029766	3.23E-07	2.52E-06
BIN_277	0.014170958	7.04E-07	5.19E-06
BIN_278	0.016350523	1.56E-07	1.33E-06
BIN_279	0.016266843	7.50E-07	5.49E-06
BIN_280	0.01351214	6.10E-06	3.76E-05
BIN_281	0.015039005	1.49E-06	1.03E-05
BIN_282	0.010912076	7.79E-05	0.000359831
BIN_283	0.01081383	4.90E-05	0.000237969
BIN_284	0.010521786	0.000140705	0.000619574
BIN_285	0.010368434	0.000100287	0.000447236
BIN_286	0.009070861	0.00105692	0.003970079
BIN_287	0.008684544	0.002350313	0.007649465
BIN_334	0.006873164	0.000215694	0.000922642
BIN_335	0.006847234	0.00014522	0.000634129
BIN_336	0.006831962	0.000143568	0.000629539
BIN_337	0.007285067	8.20E-05	0.000373774
BIN_338	0.008294607	1.88E-05	0.00010065
BIN_339	0.008308675	1.30E-05	7.25E-05
BIN_340	0.00890161	4.25E-06	2.71E-05
BIN_341	0.009787469	6.38E-07	4.81E-06
BIN_342	0.010139021	1.46E-07	1.25E-06
BIN_343	0.010382313	1.36E-07	1.18E-06
BIN_344	0.010797809	7.24E-08	6.55E-07
BIN_345	0.010915639	9.36E-08	8.38E-07
BIN_346	0.011034155	5.93E-09	6.55E-08
BIN_347	0.014649637	1.09E-11	1.97E-10
BIN_348	0.014463446	6.85E-12	1.31E-10
BIN_349	0.015774964	7.55E-13	1.68E-11
BIN_350	0.014878167	4.99E-12	1.01E-10
BIN_351	0.014805689	2.03E-12	4.25E-11
BIN_352	0.015209094	4.04E-14	1.28E-12
BIN_353	0.014943955	3.51E-15	1.47E-13
BIN_354	0.014229199	2.84E-14	9.60E-13
BIN_355	0.013661929	4.86E-14	1.41E-12
BIN_356	0.013341085	8.21E-14	2.27E-12
BIN_357	0.013852621	2.04E-14	7.37E-13
BIN_358	0.013477445	4.41E-14	1.36E-12
BIN_359	0.013025867	1.43E-13	3.75E-12
BIN_360	0.013149037	1.95E-13	4.98E-12
BIN_361	0.012768913	4.54E-13	1.08E-11
BIN_362	0.012320313	6.79E-12	1.31E-10
BIN_363	0.012527018	6.30E-12	1.25E-10
BIN_364	0.012886076	3.30E-12	6.78E-11
BIN_365	0.01234134	1.33E-11	2.32E-10
BIN_366	0.011788189	5.74E-11	8.25E-10
BIN_367	0.012238057	4.24E-11	6.34E-10
BIN_368	0.012264928	1.80E-11	3.00E-10
BIN_369	0.011943719	3.11E-11	4.94E-10
BIN_370	0.011146345	1.90E-10	2.59E-09
BIN_371	0.011310609	7.79E-11	1.09E-09
BIN_372	0.011072539	2.25E-10	2.99E-09
BIN_373	0.011943719	3.11E-11	4.94E-10
BIN_374	0.011615066	2.19E-10	2.94E-09
BIN_375	0.011108993	7.49E-10	9.13E-09
BIN_376	0.010763805	8.04E-09	8.51E-08
BIN_377	0.009997808	3.04E-08	2.95E-07
BIN_378	0.010001328	4.03E-08	3.88E-07
BIN_379	0.010763805	8.04E-09	8.51E-08
BIN_380	0.010002843	2.40E-07	1.92E-06
BIN_381	0.009892854	2.03E-07	1.68E-06
BIN_382	0.010415073	7.25E-08	6.55E-07
BIN_383	0.011021067	2.07E-08	2.03E-07
BIN_384	0.01012198	1.71E-07	1.44E-06
BIN_385	0.010702936	5.37E-08	4.98E-07
BIN_386	0.00966195	9.88E-07	7.09E-06
BIN_387	0.00896017	8.78E-06	5.17E-05
BIN_388	0.008266187	3.03E-05	0.000153929
BIN_389	0.00770477	7.70E-05	0.000357161
BIN_390	0.007263925	0.000254847	0.001081295
BIN_391	0.006849763	0.000451298	0.001840313
BIN_392	0.006869589	0.000344241	0.001437308
BIN_393	0.006724556	0.000368947	0.00153435
BIN_394	0.005867806	0.001371002	0.004773454
BIN_395	0.005955425	0.00097516	0.003689416
BIN_396	0.005634475	0.001562654	0.005334402
BIN_416	0.005539033	0.002180778	0.007142048
BIN_417	0.006086137	0.001286473	0.004559614
BIN_418	0.006232445	0.000807322	0.003192728
BIN_419	0.005924319	0.001229774	0.004429331
BIN_422	0.005918017	0.001753776	0.005890889
BIN_423	0.00608277	0.001080015	0.004042342
BIN_424	0.005972854	0.001119304	0.004140574
BIN_425	0.005838123	0.0012299	0.004429331
BIN_426	0.005681127	0.001426264	0.004949418
BIN_427	0.005838123	0.0012299	0.004429331
BIN_428	0.005928688	0.000868455	0.003358454
BIN_429	0.006082827	0.000754259	0.003005565
BIN_430	0.005934805	0.000857665	0.003341387
BIN_431	0.006463799	0.000339538	0.001423345
BIN_432	0.007266	2.57E-05	0.000132731
BIN_433	0.007395897	2.36E-05	0.000123108
BIN_434	0.007829225	9.93E-06	5.78E-05
BIN_435	0.007366811	2.55E-05	0.000132073
BIN_436	0.006728382	8.06E-05	0.000368869
BIN_437	0.007563044	5.23E-06	3.26E-05
BIN_438	0.007582699	6.45E-06	3.92E-05
BIN_439	0.007785259	1.12E-05	6.39E-05
BIN_440	0.007774724	2.04E-05	0.00010821
BIN_441	0.008803599	1.90E-06	1.27E-05
BIN_442	0.008402766	7.87E-06	4.71E-05
BIN_443	0.007714569	3.16E-05	0.000160128
BIN_444	0.008251701	1.15E-05	6.53E-05
BIN_445	0.008424057	1.05E-05	6.08E-05
BIN_446	0.008069504	4.69E-05	0.000228832
BIN_478	-0.015539979	0.00086737	0.003358454
BIN_479	-0.014928158	0.001026248	0.003868735
BIN_480	-0.01317483	0.001456163	0.00501993
BIN_481	-0.016350205	0.000317643	0.001342299
BIN_482	-0.01479131	0.000105064	0.000466554
BIN_483	-0.015201178	9.01E-05	0.000407011
BIN_484	-0.015466651	1.85E-05	9.95E-05
BIN_485	-0.016154567	1.86E-06	1.26E-05
BIN_486	-0.015618349	1.11E-06	7.79E-06
BIN_487	-0.015748133	2.40E-07	1.92E-06
BIN_488	-0.014535076	2.10E-07	1.72E-06
BIN_489	-0.013851615	1.04E-07	9.28E-07
BIN_490	-0.012204712	1.44E-05	7.97E-05
BIN_491	-0.011542515	2.07E-05	0.000109118
BIN_492	-0.01208829	9.67E-06	5.66E-05
BIN_493	-0.010066415	4.94E-05	0.000238362
BIN_494	-0.009984048	3.41E-05	0.000170175
BIN_495	-0.010278586	3.38E-05	0.000169733
BIN_496	-0.010062529	5.61E-05	0.000264654
BIN_497	-0.00969047	6.50E-05	0.000304114
BIN_498	-0.009986623	2.29E-05	0.00011975
BIN_499	-0.009800539	1.99E-05	0.000106081
BIN_500	-0.009733725	3.31E-05	0.000166819
BIN_501	-0.007107307	0.001168472	0.004296697
BIN_502	-0.008613809	3.78E-05	0.000186623
BIN_503	-0.008265528	5.53E-05	0.000262461
BIN_504	-0.00701734	0.001739288	0.005861008
BIN_505	-0.008328856	0.000396521	0.001636039
BIN_506	-0.006707868	0.001108041	0.004132479
BIN_507	-0.006717511	0.001367931	0.004773454
BIN_508	-0.006406638	0.002383886	0.007710842
BIN_688	-0.010203073	0.001187911	0.004337739
BIN_690	-0.010203073	0.001187911	0.004337739
BIN_692	-0.01027376	0.001694393	0.005728141
BIN_714	-0.008785154	0.001256055	0.004492646
BIN_715	-0.008212954	0.002375852	0.007708647
BIN_716	-0.00809888	0.00296673	0.009479064
BIN_717	-0.008679614	0.001580346	0.00537728
BIN_718	-0.009483528	0.000883363	0.003391077
BIN_719	-0.010389085	0.000469883	0.001901304
BIN_720	-0.010321029	0.000448328	0.001835342
BIN_721	-0.0091514	0.001206214	0.004389278
BIN_847	0.00441066	0.002047741	0.006791242
BIN_848	0.004255676	0.002721995	0.008777388
BIN_849	0.004219173	0.002746667	0.008802775
BIN_850	0.004402451	0.001922081	0.006435594
BIN_851	0.00455126	0.001122064	0.004140574
BIN_852	0.004879253	0.000387867	0.001606657
BIN_853	0.005055197	0.00021165	0.000909056
BIN_854	0.005319175	8.53E-05	0.000386764
BIN_855	0.005493939	5.53E-05	0.000262461
BIN_856	0.005676592	2.69E-05	0.000138105
BIN_857	0.00557943	2.89E-05	0.000147596
BIN_858	0.006011945	8.51E-06	5.04E-05
BIN_859	0.006047721	6.47E-06	3.92E-05
BIN_860	0.006118454	4.31E-06	2.74E-05
BIN_861	0.006194775	1.53E-06	1.05E-05
BIN_862	0.00603287	1.11E-06	7.78E-06
BIN_863	0.005880397	1.83E-06	1.25E-05
BIN_864	0.00589439	9.26E-07	6.74E-06
BIN_865	0.006072559	4.79E-07	3.69E-06
BIN_866	0.005975791	6.47E-07	4.85E-06
BIN_867	0.006261994	1.17E-07	1.03E-06
BIN_868	0.006823658	6.99E-09	7.55E-08
BIN_869	0.006921738	3.52E-09	4.00E-08
BIN_870	0.006803903	5.62E-09	6.26E-08
BIN_871	0.006907726	2.73E-09	3.17E-08
BIN_872	0.007267329	4.31E-10	5.44E-09
BIN_873	0.007145322	7.24E-10	8.92E-09
BIN_874	0.007237676	2.49E-10	3.22E-09
BIN_875	0.00792178	2.88E-13	7.18E-12
BIN_876	0.007862086	5.35E-13	1.22E-11
BIN_877	0.008037667	8.18E-14	2.27E-12
BIN_878	0.008216119	2.58E-14	9.02E-13
BIN_879	0.008902632	1.05E-15	7.70E-14
BIN_880	0.008903802	1.36E-15	7.70E-14
BIN_881	0.008924837	2.01E-15	9.56E-14
BIN_882	0.009036102	1.50E-15	7.85E-14
BIN_883	0.009013853	2.37E-15	1.08E-13
BIN_884	0.008714089	1.69E-14	6.32E-13
BIN_885	0.008528365	1.08E-13	2.91E-12
BIN_886	0.008222959	8.82E-13	1.92E-11
BIN_887	0.008249553	1.94E-12	4.15E-11
BIN_888	0.008019311	3.44E-11	5.30E-10
BIN_889	0.007516231	3.19E-09	3.68E-08
BIN_890	0.007394167	8.92E-09	9.34E-08
BIN_891	0.007302897	1.69E-08	1.69E-07
BIN_892	0.007312791	1.31E-08	1.34E-07
BIN_893	0.007393714	1.37E-08	1.38E-07
BIN_894	0.007084171	4.61E-08	4.35E-07
BIN_895	0.006655335	2.51E-07	2.00E-06
BIN_896	0.006462467	6.64E-07	4.94E-06
BIN_897	0.006396865	1.02E-06	7.20E-06
BIN_898	0.006096962	3.78E-06	2.44E-05
BIN_899	0.006007957	6.06E-06	3.76E-05
BIN_900	0.004869819	0.000161806	0.000700715
BIN_901	0.004689405	0.000335344	0.001411409
BIN_902	0.004968383	0.000157212	0.000683643
BIN_903	0.004610217	0.000460193	0.001869311
BIN_904	0.004421964	0.000785158	0.003116841
BIN_905	0.004418752	0.000855453	0.003341387
BIN_906	0.004433633	0.00088761	0.003394947
BIN_907	0.004319129	0.001301339	0.004591929
BIN_908	0.004095944	0.002016215	0.006707916
BIN_921	0.00451929	0.000597837	0.00240051
BIN_943	0.004902254	0.002061136	0.006814104
BIN_944	0.00471917	0.002733531	0.008787548
BIN_945	0.004785973	0.002138816	0.007026581
BIN_946	0.005014678	0.00128783	0.004559614
BIN_947	0.00500834	0.001334208	0.004692113
BIN_948	0.004967234	0.001636435	0.005550111
BIN_949	0.004861089	0.001347253	0.004722143
BIN_950	0.004989994	0.001112019	0.00413261
BIN_951	0.00544853	0.000416167	0.001710366
BIN_952	0.005368333	0.000657006	0.002628025
BIN_953	0.005138039	0.001261046	0.004495156
BIN_954	0.005237392	0.00089136	0.00339689
BIN_955	0.005113509	0.000933812	0.00354578
BIN_956	0.005765073	0.000249792	0.001064153
BIN_957	0.006090133	9.13E-05	0.000410481
BIN_958	0.007001458	1.79E-05	9.66E-05
BIN_959	0.00705429	1.61E-05	8.74E-05
BIN_960	0.007374115	4.99E-06	3.13E-05
BIN_961	0.00708498	1.48E-05	8.14E-05
BIN_962	0.00733685	1.50E-05	8.19E-05
BIN_963	0.006935226	3.65E-05	0.000181529
BIN_964	0.006776014	4.48E-05	0.000220342
BIN_965	0.006866336	5.45E-05	0.000260941
BIN_966	0.006442308	0.000189082	0.000815466
BIN_967	0.006424179	0.000134145	0.000593179
