# Supplementary material for: A New Advanced Backcross Tomato Population Enables High Resolution Leaf QTL Mapping and Gene Identification
Source: G3 (Bethesda). 2016 Aug 10;6(10):3169–84. doi: 10.1534/g3.116.030536 (PMC5068939; doi:10.1534/g3.116.030536)
Supplement: Supplemental Material [file supp_g3.116.030536_FileS5.zip › Supplemental_dataset_5_marginal_regress_QTL/symPC4_correlation_results.txt]

bin	slope	pvalue	BH_adjusted_pvalue
BIN_92	0.004924406	0.002237113	0.009340615
BIN_93	0.005650143	0.000731121	0.003666099
BIN_94	0.005776362	0.000936019	0.004561814
BIN_95	0.006644278	0.00027463	0.001713165
BIN_96	0.006368677	0.000422192	0.002404657
BIN_97	0.006856754	0.000304362	0.001867449
BIN_98	0.005707203	0.000571157	0.003085425
BIN_99	0.004753437	0.002047899	0.008724381
BIN_125	-0.003529153	0.000715769	0.003633853
BIN_127	-0.003288349	0.002228789	0.009340615
BIN_128	-0.00356181	0.001098958	0.00521028
BIN_129	-0.003345208	0.001862153	0.0081314
BIN_141	-0.002784433	0.00194366	0.008382532
BIN_142	-0.002837889	0.001965342	0.008441304
BIN_188	-0.005453722	0.000700153	0.00357932
BIN_189	-0.005488955	0.000645567	0.003349278
BIN_224	-0.003992323	0.000693588	0.00356314
BIN_225	-0.004528021	0.000156784	0.001199339
BIN_226	-0.00464651	0.000273288	0.001713165
BIN_227	-0.004792946	0.000244042	0.001578741
BIN_228	-0.004889224	0.000260752	0.001656173
BIN_229	-0.004799355	0.00023933	0.001557877
BIN_230	-0.0046054	0.000164524	0.001231582
BIN_231	-0.004225609	0.000425322	0.002409393
BIN_232	-0.0046054	0.000164524	0.001231582
BIN_233	-0.004938188	7.51E-05	0.000728475
BIN_234	-0.004973478	2.22E-05	0.000294701
BIN_235	-0.00450498	9.34E-05	0.000830391
BIN_236	-0.004749439	2.69E-05	0.000331769
BIN_237	-0.004880135	1.12E-05	0.000196477
BIN_238	-0.004973172	5.29E-06	0.000122083
BIN_239	-0.004975058	7.50E-06	0.000142858
BIN_240	-0.005138733	5.36E-06	0.000122083
BIN_241	-0.004723597	1.57E-05	0.000244924
BIN_242	-0.004979217	7.36E-06	0.000142858
BIN_243	-0.005088459	3.15E-06	8.88E-05
BIN_244	-0.005564869	5.04E-07	3.52E-05
BIN_245	-0.005673082	1.86E-07	2.54E-05
BIN_246	-0.005519792	2.60E-07	2.54E-05
BIN_247	-0.005217757	7.94E-07	4.26E-05
BIN_248	-0.004976612	1.81E-06	5.80E-05
BIN_249	-0.005029537	9.75E-07	4.26E-05
BIN_250	-0.004397816	6.74E-06	0.000138434
BIN_251	-0.004150857	4.51E-05	0.000497031
BIN_252	-0.003928921	9.22E-05	0.000830391
BIN_253	-0.003768414	0.000146377	0.001136323
BIN_254	-0.003664716	0.0001855	0.00131354
BIN_255	-0.004168927	3.27E-05	0.000393928
BIN_256	-0.004080761	2.42E-05	0.000305433
BIN_257	-0.003787282	7.49E-05	0.000728475
BIN_258	-0.003243705	0.001108676	0.00521028
BIN_334	-0.003575361	0.000944574	0.004561814
BIN_335	-0.003441359	0.00104326	0.004992404
BIN_336	-0.003350884	0.001369689	0.00624102
BIN_337	-0.003611923	0.000803091	0.003998593
BIN_338	-0.004080026	0.000305784	0.001867449
BIN_339	-0.00402125	0.000296017	0.001835655
BIN_340	-0.00407936	0.00030649	0.001867449
BIN_341	-0.004631476	5.47E-05	0.000578615
BIN_342	-0.004678433	3.33E-05	0.000396377
BIN_343	-0.005056352	1.11E-05	0.000196345
BIN_344	-0.004753945	5.11E-05	0.000546519
BIN_345	-0.004749513	7.24E-05	0.000715765
BIN_346	-0.004226908	0.0001487	0.001145866
BIN_347	-0.004532905	0.000386562	0.002238216
BIN_348	-0.004621886	0.000214057	0.001443425
BIN_349	-0.005457384	2.83E-05	0.000344951
BIN_350	-0.005524318	1.42E-05	0.00023253
BIN_351	-0.005103283	4.23E-05	0.000471645
BIN_352	-0.005107915	1.92E-05	0.000275831
BIN_353	-0.004461839	8.17E-05	0.000778829
BIN_354	-0.004367021	8.81E-05	0.000824546
BIN_355	-0.003858977	0.000353518	0.002093148
BIN_356	-0.003765382	0.000402092	0.002315345
BIN_357	-0.004182071	0.000105897	0.000888949
BIN_358	-0.004147796	9.46E-05	0.000832753
BIN_359	-0.003876602	0.000216076	0.001443425
BIN_360	-0.003922153	0.000225747	0.001497357
BIN_361	-0.004097912	9.07E-05	0.000830391
BIN_362	-0.0040361	0.000146323	0.001136323
BIN_363	-0.004230153	8.78E-05	0.000824546
BIN_364	-0.004268853	9.79E-05	0.000849027
BIN_365	-0.004332247	5.86E-05	0.00060194
BIN_366	-0.004150644	9.35E-05	0.000830391
BIN_367	-0.004037263	0.000232392	0.001531739
BIN_368	-0.003883465	0.000323693	0.001938459
BIN_369	-0.003829343	0.000318571	0.00191875
BIN_370	-0.004039752	9.02E-05	0.000830391
BIN_371	-0.00436215	2.06E-05	0.00028088
BIN_372	-0.004127878	5.98E-05	0.000608105
BIN_373	-0.003829343	0.000318571	0.00191875
BIN_374	-0.003853681	0.000360297	0.0021213
BIN_375	-0.003601605	0.000717755	0.003633853
BIN_376	-0.004119787	0.000171701	0.001239779
BIN_377	-0.004337446	4.09E-05	0.000460628
BIN_378	-0.004019696	0.000168532	0.001239779
BIN_379	-0.004119787	0.000171701	0.001239779
BIN_490	0.005631512	0.00060247	0.003185707
BIN_491	0.005870456	0.000202156	0.001384701
BIN_492	0.005959188	0.000183186	0.001305981
BIN_493	0.006161286	1.88E-05	0.000273326
BIN_494	0.006651158	1.88E-06	5.81E-05
BIN_495	0.007001867	1.07E-06	4.49E-05
BIN_496	0.006722983	3.39E-06	8.88E-05
BIN_497	0.006890093	9.16E-07	4.26E-05
BIN_498	0.007103944	1.88E-07	2.54E-05
BIN_499	0.006824932	2.82E-07	2.54E-05
BIN_500	0.006914035	3.42E-07	2.56E-05
BIN_501	0.006467605	2.91E-07	2.54E-05
BIN_502	0.00575201	2.03E-06	6.09E-05
BIN_503	0.00573243	1.36E-06	4.75E-05
BIN_504	0.006395435	7.34E-07	4.26E-05
BIN_505	0.007206259	1.03E-07	2.54E-05
BIN_506	0.006149695	2.07E-07	2.54E-05
BIN_507	0.006333574	1.56E-07	2.54E-05
BIN_508	0.006240774	2.72E-07	2.54E-05
BIN_509	0.006443479	1.99E-07	2.54E-05
BIN_510	0.00654896	6.51E-08	2.54E-05
BIN_511	0.006825048	3.42E-08	2.54E-05
BIN_512	0.007371337	3.28E-07	2.56E-05
BIN_513	0.007089922	4.61E-05	0.000503009
BIN_514	0.00671156	7.05E-06	0.000139312
BIN_515	0.006591284	2.02E-05	0.000279576
BIN_516	0.006169072	3.76E-05	0.000435397
BIN_517	0.005403328	0.000201299	0.001384701
BIN_593	-0.008679242	0.000216238	0.001443425
BIN_596	-0.008679242	0.000216238	0.001443425
BIN_676	0.004102665	0.002235141	0.009340615
BIN_678	0.004807372	0.000671988	0.003469181
BIN_679	0.004379551	0.00146496	0.006589176
BIN_680	0.004621265	0.0005637	0.00306092
BIN_681	0.00427048	0.00192601	0.008375348
BIN_682	0.004976034	0.000922194	0.004516167
BIN_683	0.005067776	0.001101836	0.00521028
BIN_686	0.006430709	6.15E-05	0.000619312
BIN_687	0.00645278	0.000110989	0.000901678
BIN_688	0.007065221	0.000107726	0.000888949
BIN_689	0.007349562	0.000597666	0.003179462
BIN_690	0.007065221	0.000107726	0.000888949
BIN_691	0.007719977	5.78E-05	0.000599778
BIN_692	0.00757916	6.37E-05	0.000635517
BIN_693	0.007719977	5.78E-05	0.000599778
BIN_694	0.006789326	0.00087245	0.004292615
BIN_695	0.008171113	0.00017106	0.001239779
BIN_696	0.008376036	3.78E-05	0.000435397
BIN_697	0.008151692	4.75E-05	0.000512921
BIN_698	0.008798695	3.76E-05	0.000435397
BIN_699	0.008845967	0.000119513	0.000956102
BIN_700	0.009520727	0.000145588	0.001136323
BIN_701	0.007349562	0.000597666	0.003179462
BIN_702	0.007145575	0.001590729	0.007081521
BIN_712	0.005304439	0.001940955	0.008382532
BIN_713	0.005252888	0.001388486	0.006275478
BIN_714	0.005545211	0.000452522	0.002536059
BIN_715	0.005453142	0.000506371	0.002778415
BIN_716	0.005031212	0.001481454	0.006634888
BIN_717	0.005118146	0.001344349	0.006152305
BIN_788	-0.004566534	0.001597507	0.007081521
BIN_789	-0.00465631	0.001389228	0.006275478
BIN_844	-0.002795686	0.001826864	0.008010683
BIN_846	-0.003690936	0.000106562	0.000888949
BIN_863	-0.002319005	0.001305674	0.006001521
BIN_865	-0.002296144	0.001161846	0.005387677
BIN_866	-0.002376145	0.000727088	0.003663402
BIN_867	-0.002466831	0.000370794	0.002170906
BIN_868	-0.002460694	0.000383686	0.002233906
BIN_869	-0.002568036	0.000195009	0.001362462
BIN_870	-0.00251541	0.000247993	0.001594456
BIN_871	-0.002494007	0.000263477	0.001663396
BIN_872	-0.002554876	0.000197079	0.001367805
BIN_873	-0.002512916	0.000236097	0.001546433
BIN_874	-0.002517783	0.000190077	0.001336915
BIN_875	-0.002648918	3.88E-05	0.000441477
BIN_876	-0.002718328	2.55E-05	0.00031784
BIN_877	-0.002749621	1.68E-05	0.000254611
BIN_878	-0.002749971	1.79E-05	0.000265901
BIN_879	-0.003274576	6.90E-07	4.26E-05
BIN_880	-0.003250849	9.22E-07	4.26E-05
BIN_881	-0.003234276	1.28E-06	4.75E-05
BIN_882	-0.003306552	9.00E-07	4.26E-05
BIN_883	-0.003272978	1.30E-06	4.75E-05
BIN_884	-0.003092766	4.51E-06	0.000107325
BIN_885	-0.003153376	3.51E-06	8.97E-05
BIN_886	-0.003241789	1.83E-06	5.80E-05
BIN_887	-0.003386101	9.57E-07	4.26E-05
BIN_888	-0.003092686	1.46E-05	0.000234021
BIN_889	-0.002590457	0.000528422	0.002884302
BIN_890	-0.002465951	0.001122328	0.005227553
BIN_891	-0.002483756	0.001107932	0.00521028
BIN_892	-0.002502662	0.000942915	0.004561814
BIN_893	-0.002678855	0.000466591	0.002600998
BIN_894	-0.002598091	0.000640878	0.003341494
BIN_895	-0.003198226	2.20E-05	0.000294701
BIN_896	-0.002994513	8.04E-05	0.000772675
BIN_897	-0.002973472	0.000100045	0.000852413
BIN_898	-0.002895887	0.000167881	0.001239779
BIN_899	-0.00283326	0.000255846	0.001634916
BIN_900	-0.002518468	0.00080506	0.003998593
BIN_901	-0.002543276	0.00082697	0.004088043
BIN_902	-0.002623112	0.000606976	0.003185707
BIN_904	-0.002392715	0.001785423	0.007861863
BIN_905	-0.002356792	0.002236577	0.009340615
BIN_909	-0.002390734	0.002060642	0.00874313
BIN_910	-0.002397919	0.002016675	0.008626429
BIN_921	-0.002702229	0.000410774	0.002352409
BIN_929	-0.002752017	0.000983404	0.004727558
BIN_930	-0.002658332	0.001601451	0.007081521
BIN_931	-0.002839874	0.001121352	0.005227553
BIN_932	-0.003025612	0.000577188	0.003102018
BIN_933	-0.003036536	0.000607959	0.003185707
BIN_934	-0.003151952	0.000325672	0.001939226
BIN_935	-0.003261982	0.000172717	0.001239779
BIN_936	-0.003424068	9.25E-05	0.000830391
BIN_937	-0.003729441	1.67E-05	0.000254611
BIN_938	-0.003823402	6.93E-06	0.000139312
BIN_939	-0.003925251	4.00E-06	9.75E-05
BIN_940	-0.003816793	8.95E-06	0.000167425
BIN_941	-0.003904148	1.47E-05	0.000234021
BIN_942	-0.004015692	6.66E-06	0.000138434
BIN_943	-0.004292125	2.94E-06	8.56E-05
BIN_944	-0.003975164	1.25E-05	0.000212114
BIN_945	-0.003995201	9.17E-06	0.000168579
BIN_946	-0.003516331	9.85E-05	0.000849027
BIN_947	-0.003492051	0.000113606	0.000915841
BIN_948	-0.003492023	0.000133554	0.001060338
BIN_949	-0.003826706	1.28E-05	0.000212387
BIN_950	-0.003743781	2.37E-05	0.000303194
BIN_951	-0.003913925	1.19E-05	0.000204347
BIN_952	-0.004209058	3.80E-06	9.49E-05
BIN_953	-0.004158166	6.30E-06	0.000134677
BIN_954	-0.004427816	1.12E-06	4.53E-05
BIN_955	-0.004398771	7.95E-07	4.26E-05
BIN_956	-0.004396753	1.34E-06	4.75E-05
BIN_957	-0.00432617	1.56E-06	5.27E-05
BIN_958	-0.004306008	5.48E-06	0.00012223
BIN_959	-0.004298653	5.97E-06	0.000130448
BIN_960	-0.003983241	2.27E-05	0.000297561
BIN_961	-0.004418176	3.22E-06	8.88E-05
BIN_962	-0.004570833	3.35E-06	8.88E-05
BIN_963	-0.004297087	1.05E-05	0.0001891
BIN_964	-0.004112875	1.99E-05	0.000279576
BIN_965	-0.004235421	1.80E-05	0.000265901
BIN_966	-0.004263951	2.03E-05	0.000279576
BIN_967	-0.004128873	2.33E-05	0.000300839
BIN_968	-0.003829392	0.00010903	0.000892683
BIN_969	-0.003692825	0.000159081	0.001208091
BIN_970	-0.003674475	9.88E-05	0.000849027
BIN_971	-0.003317735	0.000448534	0.002527222
BIN_972	-0.003343749	0.00047007	0.002606525
BIN_973	-0.003287986	0.000505483	0.002778415
BIN_974	-0.003100443	0.001197097	0.005526686
