# Supplementary material for: A New Advanced Backcross Tomato Population Enables High Resolution Leaf QTL Mapping and Gene Identification
Source: G3 (Bethesda). 2016 Aug 10;6(10):3169–84. doi: 10.1534/g3.116.030536 (PMC5068939; doi:10.1534/g3.116.030536)
Supplement: Supplemental Material [file supp_g3.116.030536_FileS6.zip]

Archive with 58 entries (52 files):
- Supplemental_dataset_6_sparsenet_QTL/
- Supplemental_dataset_6_sparsenet_QTL/.DS_Store
- __MACOSX/
- __MACOSX/Supplemental_dataset_6_sparsenet_QTL/
- __MACOSX/Supplemental_dataset_6_sparsenet_QTL/._.DS_Store
- Supplemental_dataset_6_sparsenet_QTL/additive_QTL_tables/
- Supplemental_dataset_6_sparsenet_QTL/additive_QTL_tables/asym.PC1.csv
- Supplemental_dataset_6_sparsenet_QTL/additive_QTL_tables/asym.PC2.csv
- Supplemental_dataset_6_sparsenet_QTL/additive_QTL_tables/asym.PC3.csv
- Supplemental_dataset_6_sparsenet_QTL/additive_QTL_tables/asym.PC4.csv
- Supplemental_dataset_6_sparsenet_QTL/additive_QTL_tables/asym.PC5.csv
- Supplemental_dataset_6_sparsenet_QTL/additive_QTL_tables/asym.PC6.csv
- Supplemental_dataset_6_sparsenet_QTL/additive_QTL_tables/asym.PC7.csv
- Supplemental_dataset_6_sparsenet_QTL/additive_QTL_tables/comp.all.csv
- Supplemental_dataset_6_sparsenet_QTL/additive_QTL_tables/comp.int.csv
- Supplemental_dataset_6_sparsenet_QTL/additive_QTL_tables/comp.pri.csv
- Supplemental_dataset_6_sparsenet_QTL/additive_QTL_tables/comp.sec.csv
- Supplemental_dataset_6_sparsenet_QTL/additive_QTL_tables/FT.csv
- Supplemental_dataset_6_sparsenet_QTL/additive_QTL_tables/shape.AR.csv
- Supplemental_dataset_6_sparsenet_QTL/additive_QTL_tables/shape.Area.csv
- Supplemental_dataset_6_sparsenet_QTL/additive_QTL_tables/shape.Circ..csv
- Supplemental_dataset_6_sparsenet_QTL/additive_QTL_tables/shape.Round.csv
- Supplemental_dataset_6_sparsenet_QTL/additive_QTL_tables/shape.Solidity.csv
- Supplemental_dataset_6_sparsenet_QTL/additive_QTL_tables/sym.PC1.csv
- Supplemental_dataset_6_sparsenet_QTL/additive_QTL_tables/sym.PC2.csv
- Supplemental_dataset_6_sparsenet_QTL/additive_QTL_tables/sym.PC3.csv
- Supplemental_dataset_6_sparsenet_QTL/additive_QTL_tables/sym.PC4.csv
- Supplemental_dataset_6_sparsenet_QTL/additive_QTL_tables/sym.PC5.csv
- Supplemental_dataset_6_sparsenet_QTL/additive_QTL_tables/sym.PC6.csv
- Supplemental_dataset_6_sparsenet_QTL/additive_QTL_tables/sym.PC7.csv
- Supplemental_dataset_6_sparsenet_QTL/additive_QTL_tables/sym.PC8.csv
- Supplemental_dataset_6_sparsenet_QTL/additive_QTL_tables/sym.PC9.csv
- Supplemental_dataset_6_sparsenet_QTL/epistatic_QTL_tables/
- Supplemental_dataset_6_sparsenet_QTL/epistatic_QTL_tables/.DS_Store
- __MACOSX/Supplemental_dataset_6_sparsenet_QTL/epistatic_QTL_tables/
- __MACOSX/Supplemental_dataset_6_sparsenet_QTL/epistatic_QTL_tables/._.DS_Store
- Supplemental_dataset_6_sparsenet_QTL/epistatic_QTL_tables/asym.PC1.epiQtl.csv
- Supplemental_dataset_6_sparsenet_QTL/epistatic_QTL_tables/asym.PC2.epiQtl.csv
- Supplemental_dataset_6_sparsenet_QTL/epistatic_QTL_tables/asym.PC4.epiQtl.csv
- Supplemental_dataset_6_sparsenet_QTL/epistatic_QTL_tables/asym.PC5.epiQtl.csv
- Supplemental_dataset_6_sparsenet_QTL/epistatic_QTL_tables/asym.PC6.epiQtl.csv
- Supplemental_dataset_6_sparsenet_QTL/epistatic_QTL_tables/circ.AR.epiQtl.csv
- Supplemental_dataset_6_sparsenet_QTL/epistatic_QTL_tables/circ.Circ..epiQtl.csv
- Supplemental_dataset_6_sparsenet_QTL/epistatic_QTL_tables/circ.Round.epiQtl.csv
- Supplemental_dataset_6_sparsenet_QTL/epistatic_QTL_tables/circ.Solidity.epiQtl.csv
- Supplemental_dataset_6_sparsenet_QTL/epistatic_QTL_tables/comp.all.epiQtl.csv
- Supplemental_dataset_6_sparsenet_QTL/epistatic_QTL_tables/comp.int.epiQtl.csv
- Supplemental_dataset_6_sparsenet_QTL/epistatic_QTL_tables/comp.pri.epiQtl.csv
- Supplemental_dataset_6_sparsenet_QTL/epistatic_QTL_tables/comp.sec.epiQtl.csv
- Supplemental_dataset_6_sparsenet_QTL/epistatic_QTL_tables/sym.PC1.epiQtl.csv
- Supplemental_dataset_6_sparsenet_QTL/epistatic_QTL_tables/sym.PC2.epiQtl.csv
- Supplemental_dataset_6_sparsenet_QTL/epistatic_QTL_tables/sym.PC3.epiQtl.csv
- Supplemental_dataset_6_sparsenet_QTL/epistatic_QTL_tables/sym.PC4.epiQtl.csv
- Supplemental_dataset_6_sparsenet_QTL/epistatic_QTL_tables/sym.PC5.epiQtl.csv
- Supplemental_dataset_6_sparsenet_QTL/epistatic_QTL_tables/sym.PC6.epiQtl.csv
- Supplemental_dataset_6_sparsenet_QTL/epistatic_QTL_tables/sym.PC7.epiQtl.csv
- Supplemental_dataset_6_sparsenet_QTL/epistatic_QTL_tables/sym.PC8.epiQtl.csv
- Supplemental_dataset_6_sparsenet_QTL/epistatic_QTL_tables/sym.PC9.epiQtl.csv
