# Supplementary material for: A New Advanced Backcross Tomato Population Enables High Resolution Leaf QTL Mapping and Gene Identification
Source: G3 (Bethesda). 2016 Aug 10;6(10):3169–84. doi: 10.1534/g3.116.030536 (PMC5068939; doi:10.1534/g3.116.030536)
Supplement: Supplemental Material [file supp_g3.116.030536_FileS6.zip › Supplemental_dataset_6_sparsenet_QTL/additive_QTL_tables/asym.PC2.csv]

bin	chr	bin.mid	bin.start	bin.end	coefs	int0.95	int0.95.start	int0.95.end	int0.90	int0.90.start	int0.90.end
BIN_642	SL2.40ch08	61276857	61171178	61382537	0.00178531034201888	BIN_640:BIN_642	60366201	61382537	BIN_638:BIN_645	60084090	62125373
BIN_921	SL2.40ch11	19782306	19729660	19834953	0.000747174284350271	BIN_921:BIN_921	19729660	19834953	BIN_914:BIN_926	8890946	46451047
