# Supplementary material for: A New Advanced Backcross Tomato Population Enables High Resolution Leaf QTL Mapping and Gene Identification
Source: G3 (Bethesda). 2016 Aug 10;6(10):3169–84. doi: 10.1534/g3.116.030536 (PMC5068939; doi:10.1534/g3.116.030536)
Supplement: Supplemental Material [file supp_g3.116.030536_FileS6.zip › Supplemental_dataset_6_sparsenet_QTL/additive_QTL_tables/asym.PC3.csv]

bin	chr	bin.mid	bin.start	bin.end	coefs	int0.95	int0.95.start	int0.95.end	int0.90	int0.90.start	int0.90.end
BIN_97	SL2.40ch02	39216323	39012151	39420496	4.41639843110192e-05	BIN_97:BIN_97	39012151	39420496	BIN_95:BIN_97	38516279	39420496
BIN_98	SL2.40ch02	39491545	39436438	39546653	0.000145267597645203	BIN_98:BIN_98	39436438	39546653	BIN_98:BIN_99	39436438	40115871
BIN_367	SL2.40ch05	12066847	11516483	12617211	1.92062732170396e-05	BIN_366:BIN_373	10868575	52895756	BIN_363:BIN_375	8393728	57396525
BIN_878	SL2.40ch11	2895045	2880851	2909239	-8.77902184326478e-05	BIN_875:BIN_878	2502553	2909239	BIN_875:BIN_880	2502553	3508263
