# Supplementary material for: A New Advanced Backcross Tomato Population Enables High Resolution Leaf QTL Mapping and Gene Identification
Source: G3 (Bethesda). 2016 Aug 10;6(10):3169–84. doi: 10.1534/g3.116.030536 (PMC5068939; doi:10.1534/g3.116.030536)
Supplement: Supplemental Material [file supp_g3.116.030536_FileS6.zip › Supplemental_dataset_6_sparsenet_QTL/additive_QTL_tables/asym.PC4.csv]

bin	chr	bin.mid	bin.start	bin.end	coefs	int0.95	int0.95.start	int0.95.end	int0.90	int0.90.start	int0.90.end
BIN_98	SL2.40ch02	39491545	39436438	39546653	0.00197868256585678	BIN_98:BIN_98	39436438	39546653	BIN_98:BIN_99	39436438	40115871
BIN_285	SL2.40ch04	63084060	63040250	63127870	-7.5028225410015e-05	BIN_284:BIN_287	62929635	63298773	BIN_283:BIN_287	62842251	63298773
BIN_640	SL2.40ch08	60412884	60366201	60459567	9.40023793270909e-05	BIN_638:BIN_642	60084090	61382537	BIN_637:BIN_642	59924708	61382537
BIN_882	SL2.40ch11	3661835	3635773	3687897	-0.000611519495753809	BIN_879:BIN_886	3468181	4164854	BIN_879:BIN_887	3468181	4255295
