# Supplementary material for: A New Advanced Backcross Tomato Population Enables High Resolution Leaf QTL Mapping and Gene Identification
Source: G3 (Bethesda). 2016 Aug 10;6(10):3169–84. doi: 10.1534/g3.116.030536 (PMC5068939; doi:10.1534/g3.116.030536)
Supplement: Supplemental Material [file supp_g3.116.030536_FileS6.zip › Supplemental_dataset_6_sparsenet_QTL/additive_QTL_tables/asym.PC5.csv]

bin	chr	bin.mid	bin.start	bin.end	coefs	int0.95	int0.95.start	int0.95.end	int0.90	int0.90.start	int0.90.end
BIN_70	SL2.40ch02	29195159	29031250	29359068	-0.00070881870641649	BIN_69:BIN_70	28575871	29359068	BIN_69:BIN_70	28575871	29359068
BIN_98	SL2.40ch02	39491545	39436438	39546653	0.00221828715170198	BIN_98:BIN_98	39436438	39546653	BIN_98:BIN_99	39436438	40115871
BIN_211	SL2.40ch04	1374149	1363826	1384473	-0.000941665276079942	BIN_210:BIN_212	1262208	1903154	BIN_208:BIN_213	1115342	2050952
BIN_285	SL2.40ch04	63084060	63040250	63127870	-0.00110961781035078	BIN_284:BIN_287	62929635	63298773	BIN_283:BIN_287	62842251	63298773
BIN_406	SL2.40ch05	61678056	61647204	61708909	0.000833070709801255	BIN_403:BIN_409	61481075	61753371	BIN_402:BIN_412	61466056	62045433
BIN_481	SL2.40ch06	38754755	38750526	38758984	0.00238357263979563	BIN_481:BIN_481	38750526	38758984	BIN_480:BIN_481	38528034	38758984
BIN_762	SL2.40ch10	1754015	1737945	1770086	0.00147006191985038	BIN_762:BIN_763	1737945	1851342	BIN_762:BIN_763	1737945	1851342
BIN_878	SL2.40ch11	2895045	2880851	2909239	-0.00109538557107962	BIN_875:BIN_878	2502553	2909239	BIN_875:BIN_880	2502553	3508263
