# Supplementary material for: A New Advanced Backcross Tomato Population Enables High Resolution Leaf QTL Mapping and Gene Identification
Source: G3 (Bethesda). 2016 Aug 10;6(10):3169–84. doi: 10.1534/g3.116.030536 (PMC5068939; doi:10.1534/g3.116.030536)
Supplement: Supplemental Material [file supp_g3.116.030536_FileS6.zip › Supplemental_dataset_6_sparsenet_QTL/additive_QTL_tables/asym.PC6.csv]

bin	chr	bin.mid	bin.start	bin.end	coefs	int0.95	int0.95.start	int0.95.end	int0.90	int0.90.start	int0.90.end
BIN_78	SL2.40ch02	32839087	32727744	32950431	-0.00196714508476624	BIN_78:BIN_78	32727744	32950431	BIN_78:BIN_78	32727744	32950431
BIN_98	SL2.40ch02	39491545	39436438	39546653	0.00156609856848788	BIN_98:BIN_98	39436438	39546653	BIN_98:BIN_99	39436438	40115871
BIN_142	SL2.40ch02	48856934	48709418	49004450	-0.000702034744150258	BIN_141:BIN_143	48545759	49216287	BIN_140:BIN_144	48252574	49918294
BIN_181	SL2.40ch03	60062409	59709899	60414919	-0.00033032435643479	BIN_180:BIN_182	59556958	60681126	BIN_179:BIN_183	59545962	60829051
BIN_283	SL2.40ch04	62877681	62842251	62913112	-0.0015441168555759	BIN_282:BIN_284	62407546	63018733	BIN_282:BIN_285	62407546	63127870
BIN_340	SL2.40ch05	4876758	4851368	4902149	-0.000247643070160337	BIN_338:BIN_342	4718752	5048361	BIN_337:BIN_344	4715284	5246500
BIN_405	SL2.40ch05	61612915	61592453	61633378	0.00082593470329865	BIN_402:BIN_408	61466056	61739220	BIN_402:BIN_411	61466056	61994089
BIN_511	SL2.40ch06	42823414	42663415	42983413	-0.000514573486941184	BIN_509:BIN_511	42486535	42983413	BIN_506:BIN_511	42393703	42983413
BIN_762	SL2.40ch10	1754015	1737945	1770086	0.00113377642941567	BIN_762:BIN_763	1737945	1851342	BIN_762:BIN_763	1737945	1851342
BIN_878	SL2.40ch11	2895045	2880851	2909239	-0.000594448604889576	BIN_875:BIN_878	2502553	2909239	BIN_875:BIN_880	2502553	3508263
