# Supplementary material for: A New Advanced Backcross Tomato Population Enables High Resolution Leaf QTL Mapping and Gene Identification
Source: G3 (Bethesda). 2016 Aug 10;6(10):3169–84. doi: 10.1534/g3.116.030536 (PMC5068939; doi:10.1534/g3.116.030536)
Supplement: Supplemental Material [file supp_g3.116.030536_FileS6.zip › Supplemental_dataset_6_sparsenet_QTL/additive_QTL_tables/asym.PC7.csv]

bin	chr	bin.mid	bin.start	bin.end	coefs	int0.95	int0.95.start	int0.95.end	int0.90	int0.90.start	int0.90.end
BIN_225	SL2.40ch04	4012357	3946466	4078249	-8.12891156297497e-05	BIN_223:BIN_225	3581463	4078249	BIN_221:BIN_227	3096506	4473453
BIN_285	SL2.40ch04	63084060	63040250	63127870	-0.000314907881739572	BIN_284:BIN_287	62929635	63298773	BIN_283:BIN_287	62842251	63298773
BIN_403	SL2.40ch05	61505809	61481075	61530544	0.000315361722495617	BIN_402:BIN_406	61466056	61708909	BIN_402:BIN_409	61466056	61753371
BIN_723	SL2.40ch09	63881666	63845445	63917888	0.000144480383550663	BIN_722:BIN_723	63832015	63917888	BIN_722:BIN_724	63832015	64033138
BIN_881	SL2.40ch11	3556614	3556601	3556628	-0.000273811794125074	BIN_879:BIN_885	3468181	4091501	BIN_879:BIN_887	3468181	4255295
