# Supplementary material for: A New Advanced Backcross Tomato Population Enables High Resolution Leaf QTL Mapping and Gene Identification
Source: G3 (Bethesda). 2016 Aug 10;6(10):3169–84. doi: 10.1534/g3.116.030536 (PMC5068939; doi:10.1534/g3.116.030536)
Supplement: Supplemental Material [file supp_g3.116.030536_FileS6.zip › Supplemental_dataset_6_sparsenet_QTL/additive_QTL_tables/comp.all.csv]

bin	chr	bin.mid	bin.start	bin.end	coefs	int0.95	int0.95.start	int0.95.end	int0.90	int0.90.start	int0.90.end
BIN_14	SL2.40ch01	68441731	68227416	68656047	8.09945232877059	BIN_14:BIN_14	68227416	68656047	BIN_14:BIN_14	68227416	68656047
BIN_69	SL2.40ch02	28800291	28575871	29024711	-3.70270583984297	BIN_68:BIN_70	27509450	29359068	BIN_66:BIN_70	21807683	29359068
BIN_132	SL2.40ch02	46488045	46432090	46544000	3.12932897057466	BIN_132:BIN_133	46432090	46594976	BIN_132:BIN_136	46432090	47263626
BIN_196	SL2.40ch03	63568007	63439191	63696823	-0.746928714470128	BIN_196:BIN_197	63439191	63981259	BIN_196:BIN_199	63439191	64840714
BIN_210	SL2.40ch04	1296477	1262208	1330746	-1.45196825753459	BIN_209:BIN_212	1165464	1903154	BIN_204:BIN_213	666914	2050952
BIN_239	SL2.40ch04	50688743	50096586	51280901	-3.2035116787814	BIN_237:BIN_240	46880570	51427948	BIN_234:BIN_243	6595416	52510550
BIN_282	SL2.40ch04	62623646	62407546	62839747	-3.12004741736435	BIN_282:BIN_283	62407546	62913112	BIN_282:BIN_284	62407546	63018733
BIN_291	SL2.40ch05	81696	1	163392	0.0321092485479579	BIN_291:BIN_294	1	229169	BIN_291:BIN_296	1	656579
BIN_322	SL2.40ch05	3827471	3801144	3853798	-3.97799880456417	BIN_321:BIN_324	3748002	3984410	BIN_321:BIN_324	3748002	3984410
BIN_396	SL2.40ch05	60820354	60812053	60828656	-0.240676284907911	BIN_394:BIN_398	60784612	61014297	BIN_394:BIN_401	60784612	61415852
BIN_425	SL2.40ch05	62766986	62745677	62788296	7.70164058665751	BIN_423:BIN_430	62618366	63440788	BIN_420:BIN_431	62468376	63462765
BIN_436	SL2.40ch05	63804931	63797051	63812811	-2.89726599933842	BIN_434:BIN_436	63675300	63812811	BIN_432:BIN_437	63486863	64011151
BIN_447	SL2.40ch06	706654	1	1413308	-1.66978676599812	BIN_447:BIN_449	1	1676160	BIN_447:BIN_452	1	2490644
BIN_466	SL2.40ch06	33075799	32971632	33179967	-0.0269762276757271	BIN_466:BIN_467	32971632	33251856	BIN_465:BIN_467	32411199	33251856
BIN_506	SL2.40ch06	42393703	42393703	42393703	4.27317677856361	BIN_506:BIN_508	42393703	42483985	BIN_506:BIN_511	42393703	42983413
BIN_514	SL2.40ch06	43448417	43387784	43509051	4.00386617735948	BIN_514:BIN_515	43387784	43832469	BIN_514:BIN_517	43387784	43949735
BIN_581	SL2.40ch07	64785133	64756839	64813427	0.257810407112085	BIN_581:BIN_581	64756839	64813427	BIN_580:BIN_582	64414586	65268621
BIN_591	SL2.40ch08	4084955	4063958	4105952	-5.00619028505612	BIN_591:BIN_591	4063958	4105952	BIN_591:BIN_591	4063958	4105952
BIN_629	SL2.40ch08	58466591	58453970	58479212	0.35165838610134	BIN_626:BIN_632	58277399	59261061	BIN_626:BIN_635	58277399	59638537
BIN_658	SL2.40ch09	1894684	1894603	1894765	-4.75921645499712	BIN_658:BIN_659	1894603	1979132	BIN_658:BIN_659	1894603	1979132
BIN_694	SL2.40ch09	56769453	56128730	57410176	6.25920185281035	BIN_694:BIN_694	56128730	57410176	BIN_691:BIN_695	44443481	57760631
BIN_707	SL2.40ch09	61665866	61509607	61822125	0.117450399569027	BIN_707:BIN_707	61509607	61822125	BIN_706:BIN_708	61252945	62257009
BIN_819	SL2.40ch10	61267749	61187728	61347770	-0.668284743631238	BIN_818:BIN_820	61025513	61593162	BIN_815:BIN_823	60386453	61811217
BIN_866	SL2.40ch11	1719793	1717304	1722283	-0.27673171091752	BIN_864:BIN_868	1637288	1820286	BIN_862:BIN_873	1489579	2153041
BIN_982	SL2.40ch12	1221865	1221864	1221867	-2.54445044908261	BIN_981:BIN_984	1181132	1284353	BIN_981:BIN_987	1181132	1479549
BIN_999	SL2.40ch12	3161232	3066500	3255964	-0.16979855307988	BIN_997:BIN_1000	2919056	3280873	BIN_994:BIN_1000	2176856	3280873
