# Supplementary material for: A New Advanced Backcross Tomato Population Enables High Resolution Leaf QTL Mapping and Gene Identification
Source: G3 (Bethesda). 2016 Aug 10;6(10):3169–84. doi: 10.1534/g3.116.030536 (PMC5068939; doi:10.1534/g3.116.030536)
Supplement: Supplemental Material [file supp_g3.116.030536_FileS6.zip › Supplemental_dataset_6_sparsenet_QTL/additive_QTL_tables/comp.int.csv]

bin	chr	bin.mid	bin.start	bin.end	coefs	int0.95	int0.95.start	int0.95.end	int0.90	int0.90.start	int0.90.end
BIN_13	SL2.40ch01	42456054	16707021	68205087	-0.382010195120884	BIN_13:BIN_13	16707021	68205087	BIN_13:BIN_13	16707021	68205087
BIN_50	SL2.40ch01	85787623	85715027	85860220	-0.0830560123184291	BIN_50:BIN_50	85715027	85860220	BIN_49:BIN_50	85547862	85860220
BIN_70	SL2.40ch02	29195159	29031250	29359068	-0.88842718260912	BIN_69:BIN_70	28575871	29359068	BIN_69:BIN_70	28575871	29359068
BIN_78	SL2.40ch02	32839087	32727744	32950431	-0.00184046730674275	BIN_78:BIN_78	32727744	32950431	BIN_78:BIN_78	32727744	32950431
BIN_132	SL2.40ch02	46488045	46432090	46544000	0.981599347095899	BIN_132:BIN_133	46432090	46594976	BIN_132:BIN_136	46432090	47263626
BIN_196	SL2.40ch03	63568007	63439191	63696823	-0.0319805072907409	BIN_196:BIN_197	63439191	63981259	BIN_196:BIN_199	63439191	64840714
BIN_210	SL2.40ch04	1296477	1262208	1330746	-1.12918989107726	BIN_209:BIN_212	1165464	1903154	BIN_204:BIN_213	666914	2050952
BIN_238	SL2.40ch04	49952318	49812991	50091646	-0.117253589369632	BIN_236:BIN_240	42409561	51427948	BIN_234:BIN_242	6595416	52167376
BIN_257	SL2.40ch04	56039378	55996390	56082366	-0.925185784792987	BIN_256:BIN_258	55791765	56196390	BIN_252:BIN_260	54934948	56939155
BIN_282	SL2.40ch04	62623646	62407546	62839747	-1.1125092732852	BIN_282:BIN_283	62407546	62913112	BIN_282:BIN_284	62407546	63018733
BIN_316	SL2.40ch05	3204562	3167034	3242090	-0.0446085840691149	BIN_315:BIN_316	2709681	3242090	BIN_315:BIN_317	2709681	3328538
BIN_323	SL2.40ch05	3889829	3857392	3922267	-1.63559023402674	BIN_322:BIN_324	3801144	3984410	BIN_321:BIN_325	3748002	4080182
BIN_343	SL2.40ch05	5144506	5114344	5174668	-0.051922776430296	BIN_341:BIN_345	4925812	5765209	BIN_339:BIN_345	4775834	5765209
BIN_425	SL2.40ch05	62766986	62745677	62788296	3.26636001507901	BIN_423:BIN_430	62618366	63440788	BIN_420:BIN_431	62468376	63462765
BIN_436	SL2.40ch05	63804931	63797051	63812811	-0.345054768137819	BIN_434:BIN_436	63675300	63812811	BIN_432:BIN_437	63486863	64011151
BIN_447	SL2.40ch06	706654	1	1413308	-0.550372833297002	BIN_447:BIN_449	1	1676160	BIN_447:BIN_452	1	2490644
BIN_466	SL2.40ch06	33075799	32971632	33179967	-0.121741681965053	BIN_466:BIN_467	32971632	33251856	BIN_465:BIN_467	32411199	33251856
BIN_477	SL2.40ch06	35442468	35339108	35545829	0.576819623714608	BIN_477:BIN_477	35339108	35545829	BIN_477:BIN_477	35339108	35545829
BIN_490	SL2.40ch06	39968178	39949737	39986619	-2.223525120925	BIN_490:BIN_492	39949737	40365872	BIN_489:BIN_492	39918553	40365872
BIN_505	SL2.40ch06	42322105	42311059	42333152	2.36039220569127	BIN_505:BIN_505	42311059	42333152	BIN_504:BIN_505	42239693	42333152
BIN_506	SL2.40ch06	42393703	42393703	42393703	2.57217851471486	BIN_506:BIN_508	42393703	42483985	BIN_506:BIN_511	42393703	42983413
BIN_514	SL2.40ch06	43448417	43387784	43509051	0.0793887118997232	BIN_514:BIN_515	43387784	43832469	BIN_514:BIN_517	43387784	43949735
BIN_546	SL2.40ch07	54149622	53868624	54430620	-0.124895158653634	BIN_545:BIN_547	53666024	54778062	BIN_545:BIN_547	53666024	54778062
BIN_555	SL2.40ch07	59290319	57664421	60916217	-0.224646637973964	BIN_555:BIN_556	57664421	60981326	BIN_553:BIN_557	56976177	61122826
BIN_581	SL2.40ch07	64785133	64756839	64813427	0.538463996167236	BIN_581:BIN_581	64756839	64813427	BIN_580:BIN_582	64414586	65268621
BIN_591	SL2.40ch08	4084955	4063958	4105952	-1.96387757622102	BIN_591:BIN_591	4063958	4105952	BIN_591:BIN_591	4063958	4105952
BIN_611	SL2.40ch08	55793648	55288794	56298503	0.065180955198627	BIN_608:BIN_612	54557969	56423418	BIN_607:BIN_612	54478231	56423418
BIN_640	SL2.40ch08	60412884	60366201	60459567	-0.0872204902925152	BIN_638:BIN_642	60084090	61382537	BIN_637:BIN_642	59924708	61382537
BIN_657	SL2.40ch09	1786398	1695595	1877201	-1.30864930825859	BIN_657:BIN_657	1695595	1877201	BIN_656:BIN_657	1355941	1877201
BIN_694	SL2.40ch09	56769453	56128730	57410176	1.76743451181319	BIN_694:BIN_694	56128730	57410176	BIN_691:BIN_695	44443481	57760631
BIN_707	SL2.40ch09	61665866	61509607	61822125	0.0784553574121971	BIN_707:BIN_707	61509607	61822125	BIN_706:BIN_708	61252945	62257009
BIN_818	SL2.40ch10	61057793	61025513	61090073	-1.06835964381249	BIN_816:BIN_819	60424416	61347770	BIN_813:BIN_821	60165072	61729915
BIN_866	SL2.40ch11	1719793	1717304	1722283	-0.16415323016054	BIN_864:BIN_868	1637288	1820286	BIN_862:BIN_873	1489579	2153041
BIN_954	SL2.40ch11	50978254	50966092	50990416	0.288032364580733	BIN_952:BIN_955	50577257	51088227	BIN_949:BIN_957	50361243	51348427
BIN_989	SL2.40ch12	1727672	1555977	1899367	-1.5739755121175	BIN_985:BIN_990	1292397	1959349	BIN_984:BIN_990	1283576	1959349
BIN_1037	SL2.40ch12	63467248	63454204	63480293	-0.0379371929411151	BIN_1037:BIN_1037	63454204	63480293	BIN_1036:BIN_1038	63246044	63590328
