# Supplementary material for: A New Advanced Backcross Tomato Population Enables High Resolution Leaf QTL Mapping and Gene Identification
Source: G3 (Bethesda). 2016 Aug 10;6(10):3169–84. doi: 10.1534/g3.116.030536 (PMC5068939; doi:10.1534/g3.116.030536)
Supplement: Supplemental Material [file supp_g3.116.030536_FileS6.zip › Supplemental_dataset_6_sparsenet_QTL/additive_QTL_tables/comp.pri.csv]

bin	chr	bin.mid	bin.start	bin.end	coefs	int0.95	int0.95.start	int0.95.end	int0.90	int0.90.start	int0.90.end
BIN_11	SL2.40ch01	4249388	4171749	4327028	-0.0018180026274445	BIN_11:BIN_11	4171749	4327028	BIN_10:BIN_11	3742677	4327028
BIN_45	SL2.40ch01	83853348	83462222	84244474	-0.0569078361010271	BIN_45:BIN_45	83462222	84244474	BIN_44:BIN_46	83343037	84390200
BIN_70	SL2.40ch02	29195159	29031250	29359068	-0.295689517915798	BIN_69:BIN_70	28575871	29359068	BIN_69:BIN_70	28575871	29359068
BIN_78	SL2.40ch02	32839087	32727744	32950431	-0.123589779084496	BIN_78:BIN_78	32727744	32950431	BIN_78:BIN_78	32727744	32950431
BIN_98	SL2.40ch02	39491545	39436438	39546653	-0.230627717996601	BIN_98:BIN_98	39436438	39546653	BIN_98:BIN_99	39436438	40115871
BIN_134	SL2.40ch02	46828765	46691697	46965834	0.19846389665987	BIN_134:BIN_137	46691697	47655491	BIN_132:BIN_139	46432090	48093865
BIN_166	SL2.40ch03	26403983	26209827	26598140	-0.0713072614322712	BIN_166:BIN_166	26209827	26598140	BIN_159:BIN_169	2498849	55252238
BIN_178	SL2.40ch03	59172154	58829790	59514519	-0.159406431999051	BIN_178:BIN_178	58829790	59514519	BIN_177:BIN_178	58824013	59514519
BIN_196	SL2.40ch03	63568007	63439191	63696823	-0.0578012085996453	BIN_196:BIN_197	63439191	63981259	BIN_196:BIN_199	63439191	64840714
BIN_207	SL2.40ch04	1028867	948381	1109353	-0.0236716849198119	BIN_205:BIN_209	702752	1247493	BIN_204:BIN_210	666914	1330746
BIN_239	SL2.40ch04	50688743	50096586	51280901	-0.0793947166552483	BIN_237:BIN_240	46880570	51427948	BIN_234:BIN_243	6595416	52510550
BIN_251	SL2.40ch04	54895630	54894317	54896943	-0.0723361171111107	BIN_250:BIN_254	54526665	55557351	BIN_250:BIN_255	54526665	55669365
BIN_272	SL2.40ch04	60100584	60095889	60105279	0.00419020702030095	BIN_272:BIN_273	60095889	60148267	BIN_271:BIN_275	59633729	60699844
BIN_281	SL2.40ch04	62236941	62088582	62385300	-0.230985554252239	BIN_280:BIN_281	61806889	62385300	BIN_280:BIN_281	61806889	62385300
BIN_288	SL2.40ch04	63331334	63325628	63337040	-0.0751365424505947	BIN_288:BIN_289	63325628	63480771	BIN_288:BIN_290	63325628	64064312
BIN_291	SL2.40ch05	81696	1	163392	0.105793720433682	BIN_291:BIN_294	1	229169	BIN_291:BIN_296	1	656579
BIN_322	SL2.40ch05	3827471	3801144	3853798	-0.133759000429675	BIN_321:BIN_324	3748002	3984410	BIN_321:BIN_324	3748002	3984410
BIN_423	SL2.40ch05	62624013	62618366	62629661	0.216093958901143	BIN_421:BIN_427	62483782	63117371	BIN_417:BIN_430	62183875	63440788
BIN_466	SL2.40ch06	33075799	32971632	33179967	-0.0493988360982821	BIN_466:BIN_467	32971632	33251856	BIN_465:BIN_467	32411199	33251856
BIN_510	SL2.40ch06	42605308	42554478	42656139	0.27641614333558	BIN_508:BIN_511	42409516	42983413	BIN_506:BIN_511	42393703	42983413
BIN_532	SL2.40ch06	46009855	45978075	46041636	-0.00722348077038143	BIN_531:BIN_532	45225479	46041636	BIN_531:BIN_532	45225479	46041636
BIN_548	SL2.40ch07	55045118	54784384	55305852	-0.363975233876164	BIN_548:BIN_548	54784384	55305852	BIN_548:BIN_550	54784384	55820971
BIN_585	SL2.40ch08	2705828	2472058	2939599	-0.102628656086614	BIN_584:BIN_585	2352304	2939599	BIN_583:BIN_585	1	2939599
BIN_591	SL2.40ch08	4084955	4063958	4105952	-0.146241812403645	BIN_591:BIN_591	4063958	4105952	BIN_591:BIN_591	4063958	4105952
BIN_611	SL2.40ch08	55793648	55288794	56298503	0.0193110720953047	BIN_608:BIN_612	54557969	56423418	BIN_607:BIN_612	54478231	56423418
BIN_657	SL2.40ch09	1786398	1695595	1877201	-0.08454062287309	BIN_657:BIN_657	1695595	1877201	BIN_656:BIN_657	1355941	1877201
BIN_797	SL2.40ch10	58666009	58568254	58763765	0.0120925150576663	BIN_796:BIN_798	58411293	58795928	BIN_794:BIN_798	57340458	58795928
BIN_889	SL2.40ch11	4426067	4413340	4438795	0.00705972138266379	BIN_889:BIN_892	4413340	4629829	BIN_888:BIN_894	4343651	4814823
