# Supplementary material for: A New Advanced Backcross Tomato Population Enables High Resolution Leaf QTL Mapping and Gene Identification
Source: G3 (Bethesda). 2016 Aug 10;6(10):3169–84. doi: 10.1534/g3.116.030536 (PMC5068939; doi:10.1534/g3.116.030536)
Supplement: Supplemental Material [file supp_g3.116.030536_FileS6.zip › Supplemental_dataset_6_sparsenet_QTL/additive_QTL_tables/comp.sec.csv]

bin	chr	bin.mid	bin.start	bin.end	coefs	int0.95	int0.95.start	int0.95.end	int0.90	int0.90.start	int0.90.end
BIN_14	SL2.40ch01	68441731	68227416	68656047	12.5146689809828	BIN_14:BIN_14	68227416	68656047	BIN_14:BIN_14	68227416	68656047
BIN_132	SL2.40ch02	46488045	46432090	46544000	1.55934015653501	BIN_132:BIN_133	46432090	46594976	BIN_132:BIN_136	46432090	47263626
BIN_239	SL2.40ch04	50688743	50096586	51280901	-2.28308450775243	BIN_237:BIN_240	46880570	51427948	BIN_234:BIN_243	6595416	52510550
BIN_420	SL2.40ch05	62474048	62468376	62479721	2.11249148393693	BIN_417:BIN_422	62183875	62609814	BIN_416:BIN_427	62134552	63117371
BIN_514	SL2.40ch06	43448417	43387784	43509051	3.85017317100776	BIN_514:BIN_515	43387784	43832469	BIN_514:BIN_517	43387784	43949735
BIN_659	SL2.40ch09	1939621	1900110	1979132	-0.382900112089083	BIN_658:BIN_660	1894603	2183931	BIN_658:BIN_661	1894603	2275915
BIN_700	SL2.40ch09	59795484	59514068	60076900	4.25794971017847	BIN_700:BIN_700	59514068	60076900	BIN_699:BIN_700	58661610	60076900
