# Supplementary material for: A New Advanced Backcross Tomato Population Enables High Resolution Leaf QTL Mapping and Gene Identification
Source: G3 (Bethesda). 2016 Aug 10;6(10):3169–84. doi: 10.1534/g3.116.030536 (PMC5068939; doi:10.1534/g3.116.030536)
Supplement: Supplemental Material [file supp_g3.116.030536_FileS6.zip › Supplemental_dataset_6_sparsenet_QTL/additive_QTL_tables/FT.csv]

bin	chr	bin.mid	bin.start	bin.end	coefs	int0.95	int0.95.start	int0.95.end	int0.90	int0.90.start	int0.90.end
BIN_425	SL2.40ch05	62766986	62745677	62788296	7.28934480605447	BIN_423:BIN_430	62618366	63440788	BIN_420:BIN_431	62468376	63462765
BIN_614	SL2.40ch08	56774605	56538247	57010964	0.267362059856257	BIN_613:BIN_615	56458552	57017330	BIN_613:BIN_616	56458552	57038974
BIN_993	SL2.40ch12	2156325	2151478	2161172	0.597915313120652	BIN_993:BIN_995	2151478	2717636	BIN_991:BIN_998	2065808	3051387
