# Supplementary material for: A New Advanced Backcross Tomato Population Enables High Resolution Leaf QTL Mapping and Gene Identification
Source: G3 (Bethesda). 2016 Aug 10;6(10):3169–84. doi: 10.1534/g3.116.030536 (PMC5068939; doi:10.1534/g3.116.030536)
Supplement: Supplemental Material [file supp_g3.116.030536_FileS6.zip › Supplemental_dataset_6_sparsenet_QTL/additive_QTL_tables/shape.AR.csv]

bin	chr	bin.mid	bin.start	bin.end	coefs	int0.95	int0.95.start	int0.95.end	int0.90	int0.90.start	int0.90.end
BIN_11	SL2.40ch01	4249388	4171749	4327028	-0.0293621748128448	BIN_11:BIN_11	4171749	4327028	BIN_10:BIN_11	3742677	4327028
BIN_13	SL2.40ch01	42456054	16707021	68205087	-0.00544607812355508	BIN_13:BIN_13	16707021	68205087	BIN_13:BIN_13	16707021	68205087
BIN_18	SL2.40ch01	69880977	69703002	70058953	-0.0356977875214874	BIN_18:BIN_18	69703002	70058953	BIN_17:BIN_18	69513571	70058953
BIN_19	SL2.40ch01	72622765	70069140	75176391	-0.0555764307062788	BIN_19:BIN_19	70069140	75176391	BIN_19:BIN_19	70069140	75176391
BIN_23	SL2.40ch01	76285360	76168039	76402681	-0.0485604605213095	BIN_23:BIN_23	76168039	76402681	BIN_23:BIN_23	76168039	76402681
BIN_38	SL2.40ch01	81405351	81070164	81740539	-0.0209901503505806	BIN_38:BIN_38	81070164	81740539	BIN_34:BIN_39	79043490	82262850
BIN_60	SL2.40ch01	88923595	88897332	88949858	-0.0010348825092414	BIN_59:BIN_60	88758436	88949858	BIN_58:BIN_60	88504547	88949858
BIN_61	SL2.40ch01	89569056	89409196	89728917	-0.0280033096822108	BIN_61:BIN_61	89409196	89728917	BIN_61:BIN_62	89409196	90304244
BIN_63	SL2.40ch02	7811291	1	15622581	0.0429983290754871	BIN_63:BIN_67	1	27371472	BIN_63:BIN_67	1	27371472
BIN_74	SL2.40ch02	30950827	30814063	31087591	0.00793359813551428	BIN_74:BIN_74	30814063	31087591	BIN_73:BIN_75	30663959	31191063
BIN_82	SL2.40ch02	33859191	33787068	33931315	0.031293065018818	BIN_82:BIN_82	33787068	33931315	BIN_81:BIN_83	33396353	34763783
BIN_97	SL2.40ch02	39216323	39012151	39420496	-0.0456377842660535	BIN_97:BIN_97	39012151	39420496	BIN_95:BIN_97	38516279	39420496
BIN_101	SL2.40ch02	40462334	40241601	40683067	-0.0214231992186335	BIN_100:BIN_102	40121461	41212925	BIN_99:BIN_103	39550944	41518466
BIN_110	SL2.40ch02	42590770	42375677	42805864	-0.0125419931087356	BIN_109:BIN_110	42063902	42805864	BIN_107:BIN_110	42043579	42805864
BIN_117	SL2.40ch02	43748591	43726743	43770440	-0.00285369459162466	BIN_114:BIN_118	43430845	43924476	BIN_112:BIN_121	43233365	44195306
BIN_135	SL2.40ch02	47017501	46974305	47060697	-0.00143083810148336	BIN_134:BIN_138	46691697	47758253	BIN_132:BIN_139	46432090	48093865
BIN_144	SL2.40ch02	49608897	49299501	49918294	-0.0128498602650707	BIN_143:BIN_144	49065849	49918294	BIN_141:BIN_144	48545759	49918294
BIN_148	SL2.40ch03	729075	464990	993161	0.00787007397216865	BIN_148:BIN_148	464990	993161	BIN_145:BIN_148	1	993161
BIN_151	SL2.40ch03	1564734	1521776	1607693	0.0591881573694204	BIN_150:BIN_152	1442975	1938292	BIN_149:BIN_152	1296944	1938292
BIN_164	SL2.40ch03	11418297	11298022	11538572	0.027249540579882	BIN_164:BIN_164	11298022	11538572	BIN_164:BIN_164	11298022	11538572
BIN_187	SL2.40ch03	61701179	61650171	61752188	-0.0120037757253566	BIN_187:BIN_187	61650171	61752188	BIN_186:BIN_188	61439533	62136220
BIN_207	SL2.40ch04	1028867	948381	1109353	-0.0086244163082312	BIN_205:BIN_209	702752	1247493	BIN_204:BIN_210	666914	1330746
BIN_227	SL2.40ch04	4311902	4150351	4473453	-0.0406238519528992	BIN_226:BIN_228	4102567	4516449	BIN_225:BIN_229	3946466	4585348
BIN_230	SL2.40ch04	5060218	4599919	5520518	-0.0117025212890605	BIN_230:BIN_233	4599919	6535572	BIN_228:BIN_234	4513067	6914308
BIN_241	SL2.40ch04	51629678	51431714	51827642	-0.0147943349941789	BIN_240:BIN_243	51285077	52510550	BIN_237:BIN_246	46880570	53294413
BIN_256	SL2.40ch04	55840063	55791765	55888362	-0.00931602923868448	BIN_255:BIN_257	55621687	56082366	BIN_253:BIN_261	55098030	57111185
BIN_263	SL2.40ch04	57710910	57536605	57885216	-0.0124955843895857	BIN_262:BIN_263	57127261	57885216	BIN_262:BIN_263	57127261	57885216
BIN_269	SL2.40ch04	58647838	58550555	58745121	-0.0237806982293598	BIN_269:BIN_270	58550555	59623022	BIN_264:BIN_271	57974253	60077490
BIN_281	SL2.40ch04	62236941	62088582	62385300	-0.0201682738780086	BIN_280:BIN_281	61806889	62385300	BIN_280:BIN_281	61806889	62385300
BIN_287	SL2.40ch04	63251281	63203789	63298773	0.00256511736763962	BIN_285:BIN_287	63040250	63298773	BIN_284:BIN_287	62929635	63298773
BIN_334	SL2.40ch05	4419284	4344961	4493608	-0.00910768634950342	BIN_334:BIN_336	4344961	4710469	BIN_334:BIN_337	4344961	4715284
BIN_349	SL2.40ch05	6383294	6380029	6386560	-0.0156659145631083	BIN_348:BIN_351	6055146	6631542	BIN_347:BIN_352	5912698	6760123
BIN_369	SL2.40ch05	35459386	22533400	48385372	-0.0327403984780208	BIN_367:BIN_375	11516483	57396525	BIN_365:BIN_379	10520979	57977642
BIN_380	SL2.40ch05	58128129	58001677	58254582	-0.00538580302093244	BIN_376:BIN_382	57400135	58564920	BIN_374:BIN_384	52904650	59601150
BIN_411	SL2.40ch05	61899402	61804716	61994089	-0.00794037152742372	BIN_408:BIN_412	61721625	62045433	BIN_405:BIN_414	61592453	62109190
BIN_426	SL2.40ch05	62916070	62791171	63040970	-0.0208672165336716	BIN_424:BIN_429	62638337	63405408	BIN_421:BIN_431	62483782	63462765
BIN_428	SL2.40ch05	63150309	63127871	63172748	-0.0282236411584555	BIN_424:BIN_431	62638337	63462765	BIN_421:BIN_432	62483782	63517140
BIN_442	SL2.40ch05	64380344	64329617	64431071	-0.0058710449167053	BIN_440:BIN_444	64116179	64883304	BIN_439:BIN_446	64089456	65021438
BIN_447	SL2.40ch06	706654	1	1413308	-0.00935393024473924	BIN_447:BIN_449	1	1676160	BIN_447:BIN_452	1	2490644
BIN_464	SL2.40ch06	32320076	32261080	32379073	0.0107693564353253	BIN_463:BIN_464	31782639	32379073	BIN_463:BIN_465	31782639	32959567
BIN_465	SL2.40ch06	32685383	32411199	32959567	0.00119247377627006	BIN_465:BIN_465	32411199	32959567	BIN_464:BIN_467	32261080	33251856
BIN_506	SL2.40ch06	42393703	42393703	42393703	0.0195006253206319	BIN_506:BIN_508	42393703	42483985	BIN_506:BIN_511	42393703	42983413
BIN_513	SL2.40ch06	43245934	43107329	43384539	-0.00556404920643405	BIN_513:BIN_513	43107329	43384539	BIN_513:BIN_513	43107329	43384539
BIN_523	SL2.40ch06	44527587	44485699	44569475	-0.00744185955839697	BIN_522:BIN_524	44154293	44601221	BIN_520:BIN_526	44043201	44851448
BIN_537	SL2.40ch07	3654652	3313159	3996146	-0.00587905440522061	BIN_537:BIN_537	3313159	3996146	BIN_535:BIN_538	2929850	7742310
BIN_540	SL2.40ch07	17051661	15579546	18523776	-0.00125093971442912	BIN_540:BIN_540	15579546	18523776	BIN_540:BIN_540	15579546	18523776
BIN_544	SL2.40ch07	53336519	53010445	53662594	-0.0140010848531137	BIN_544:BIN_544	53010445	53662594	BIN_543:BIN_545	52692597	53847043
BIN_549	SL2.40ch07	55361914	55346974	55376855	-0.0225249718415761	BIN_549:BIN_550	55346974	55820971	BIN_548:BIN_552	54784384	56967610
BIN_571	SL2.40ch07	62758947	62595379	62922515	-0.0244222864517676	BIN_570:BIN_572	62465624	63064384	BIN_568:BIN_573	62020532	63540875
BIN_582	SL2.40ch07	65092267	64915914	65268621	-0.00909081269923301	BIN_582:BIN_582	64915914	65268621	BIN_581:BIN_582	64756839	65268621
BIN_586	SL2.40ch08	3028200	2994687	3061713	-0.00192623499254768	BIN_586:BIN_586	2994687	3061713	BIN_586:BIN_587	2994687	3093459
BIN_597	SL2.40ch08	50740473	50355626	51125320	0.0176603567030302	BIN_597:BIN_597	50355626	51125320	BIN_597:BIN_597	50355626	51125320
BIN_599	SL2.40ch08	51739828	51505782	51973875	0.00390635852416478	BIN_599:BIN_599	51505782	51973875	BIN_599:BIN_599	51505782	51973875
BIN_624	SL2.40ch08	58048926	57910608	58187245	-0.00375470965862135	BIN_623:BIN_625	57823671	58254128	BIN_623:BIN_626	57823671	58277399
BIN_640	SL2.40ch08	60412884	60366201	60459567	-0.0834808885861933	BIN_638:BIN_642	60084090	61382537	BIN_637:BIN_642	59924708	61382537
BIN_673	SL2.40ch09	3854354	3825330	3883378	0.000692475321335981	BIN_672:BIN_673	3787571	3883378	BIN_670:BIN_677	3270440	4711747
BIN_679	SL2.40ch09	4774804	4753955	4795653	0.0101713170489856	BIN_678:BIN_680	4729202	4908642	BIN_676:BIN_681	4294782	5168716
BIN_688	SL2.40ch09	13185519	7182512	19188527	0.0116378983491016	BIN_688:BIN_692	7182512	48361282	BIN_687:BIN_693	6111931	56056012
BIN_725	SL2.40ch09	64067795	64041639	64093951	-0.027572811345454	BIN_724:BIN_726	63944669	64434515	BIN_724:BIN_726	63944669	64434515
BIN_735	SL2.40ch09	65441086	65429852	65452320	-0.0118397076879031	BIN_732:BIN_737	65028545	66065142	BIN_731:BIN_738	64886605	66310989
BIN_748	SL2.40ch09	67613118	67564146	67662091	-0.00135324419900458	BIN_747:BIN_748	67378410	67662091	BIN_747:BIN_748	67378410	67662091
BIN_755	SL2.40ch10	998027	986668	1009386	-0.0106343692851003	BIN_754:BIN_755	520382	1009386	BIN_753:BIN_759	345542	1242428
BIN_773	SL2.40ch10	2952864	2922833	2982896	-0.0152355403325181	BIN_773:BIN_774	2922833	2997929	BIN_773:BIN_775	2922833	3187101
BIN_775	SL2.40ch10	3096666	3006232	3187101	-0.0055344134035278	BIN_774:BIN_775	2997926	3187101	BIN_773:BIN_777	2922833	3408120
BIN_802	SL2.40ch10	58960120	58951329	58968912	-0.00473309644383799	BIN_801:BIN_803	58928505	59046298	BIN_799:BIN_805	58799555	59376880
BIN_810	SL2.40ch10	59667421	59666422	59668421	-0.00476893310666916	BIN_808:BIN_811	59533142	59763018	BIN_808:BIN_813	59533142	60336946
BIN_812	SL2.40ch10	59971017	59788733	60153302	-0.0174913601244867	BIN_811:BIN_814	59689518	60385436	BIN_809:BIN_817	59566995	61012254
BIN_826	SL2.40ch10	62410222	62407302	62413143	-0.014718573278444	BIN_825:BIN_827	62234458	62526575	BIN_824:BIN_828	61898239	62619830
BIN_832	SL2.40ch10	63137577	63085369	63189785	-0.0126994915516751	BIN_832:BIN_835	63085369	63690093	BIN_830:BIN_837	62801939	63876255
BIN_861	SL2.40ch11	1460320	1437705	1482935	-0.00540310972763088	BIN_860:BIN_861	1375938	1482935	BIN_856:BIN_864	934571	1641494
BIN_878	SL2.40ch11	2895045	2880851	2909239	-0.0173870091786027	BIN_875:BIN_878	2502553	2909239	BIN_875:BIN_880	2502553	3508263
BIN_883	SL2.40ch11	3721840	3698219	3745461	-0.00104717048225368	BIN_879:BIN_886	3468181	4164854	BIN_879:BIN_887	3468181	4255295
BIN_902	SL2.40ch11	5348307	5340828	5355787	-0.00894479627269202	BIN_900:BIN_905	5242268	5552445	BIN_899:BIN_908	5112636	5980739
BIN_927	SL2.40ch11	47007764	46489382	47526146	0.00251031137895774	BIN_923:BIN_928	45057880	47752075	BIN_914:BIN_930	8890946	47901842
BIN_957	SL2.40ch11	51231330	51114233	51348427	-0.00157806590146319	BIN_955:BIN_958	51001020	51585816	BIN_952:BIN_961	50577257	51890941
BIN_959	SL2.40ch11	51676444	51603628	51749260	-0.0226836514004096	BIN_958:BIN_961	51437859	51890941	BIN_955:BIN_964	51001020	51963868
BIN_970	SL2.40ch11	52789778	52769756	52809800	0.00274985160822248	BIN_969:BIN_970	52605018	52809800	BIN_968:BIN_974	52471002	53386025
BIN_986	SL2.40ch12	1328996	1319633	1338359	-0.0327301439133692	BIN_984:BIN_988	1283576	1553045	BIN_982:BIN_990	1221864	1959349
BIN_995	SL2.40ch12	2455603	2193571	2717636	0.0208141735457377	BIN_993:BIN_997	2151478	3011323	BIN_993:BIN_999	2151478	3255964
BIN_1015	SL2.40ch12	47059816	46606143	47513490	-0.00135401447600843	BIN_1015:BIN_1016	46606143	47595105	BIN_1014:BIN_1016	44845444	47595105
BIN_1016	SL2.40ch12	47560652	47526200	47595105	-0.001356149900662	BIN_1015:BIN_1016	46606143	47595105	BIN_1015:BIN_1017	46606143	47833622
BIN_1043	SL2.40ch12	64274372	64260545	64288199	0.00408497670480256	BIN_1043:BIN_1043	64260545	64288199	BIN_1043:BIN_1043	64260545	64288199
