# Supplementary material for: A New Advanced Backcross Tomato Population Enables High Resolution Leaf QTL Mapping and Gene Identification
Source: G3 (Bethesda). 2016 Aug 10;6(10):3169–84. doi: 10.1534/g3.116.030536 (PMC5068939; doi:10.1534/g3.116.030536)
Supplement: Supplemental Material [file supp_g3.116.030536_FileS6.zip › Supplemental_dataset_6_sparsenet_QTL/additive_QTL_tables/shape.Circ..csv]

bin	chr	bin.mid	bin.start	bin.end	coefs	int0.95	int0.95.start	int0.95.end	int0.90	int0.90.start	int0.90.end
BIN_16	SL2.40ch01	69484212	69456730	69511695	0.0022786686795248	BIN_16:BIN_16	69456730	69511695	BIN_16:BIN_16	69456730	69511695
BIN_28	SL2.40ch01	77687932	77476422	77899442	-0.00401143950079793	BIN_28:BIN_28	77476422	77899442	BIN_28:BIN_28	77476422	77899442
BIN_36	SL2.40ch01	80092448	80081836	80103060	-0.000454678682147543	BIN_35:BIN_36	79768518	80103060	BIN_34:BIN_37	79043490	81063947
BIN_60	SL2.40ch01	88923595	88897332	88949858	9.94066459217771e-05	BIN_59:BIN_60	88758436	88949858	BIN_58:BIN_60	88504547	88949858
BIN_70	SL2.40ch02	29195159	29031250	29359068	3.4357414559262e-05	BIN_69:BIN_70	28575871	29359068	BIN_69:BIN_70	28575871	29359068
BIN_73	SL2.40ch02	30727611	30663959	30791263	0.00775281532969647	BIN_73:BIN_73	30663959	30791263	BIN_72:BIN_74	30113544	31087591
BIN_77	SL2.40ch02	32541208	32437994	32644423	0.000957348967249015	BIN_77:BIN_77	32437994	32644423	BIN_77:BIN_77	32437994	32644423
BIN_127	SL2.40ch02	46064371	46048191	46080552	0.00264885403801517	BIN_125:BIN_129	45570400	46208747	BIN_125:BIN_131	45570400	46303770
BIN_140	SL2.40ch02	48299295	48252574	48346016	0.00780346556330835	BIN_140:BIN_141	48252574	48586655	BIN_140:BIN_143	48252574	49216287
BIN_147	SL2.40ch03	416013	391272	440755	-0.000538854081005346	BIN_145:BIN_147	1	440755	BIN_145:BIN_148	1	993161
BIN_191	SL2.40ch03	62387600	62366958	62408242	0.0119407390875441	BIN_190:BIN_192	62242512	62955564	BIN_190:BIN_193	62242512	63124600
BIN_225	SL2.40ch04	4012357	3946466	4078249	0.0163892980918805	BIN_223:BIN_225	3581463	4078249	BIN_221:BIN_227	3096506	4473453
BIN_246	SL2.40ch04	53168647	53042881	53294413	0.0164719807811005	BIN_244:BIN_248	52581892	54080490	BIN_241:BIN_249	51431714	54493400
BIN_269	SL2.40ch04	58647838	58550555	58745121	0.00685632194793682	BIN_269:BIN_270	58550555	59623022	BIN_264:BIN_271	57974253	60077490
BIN_282	SL2.40ch04	62623646	62407546	62839747	0.022152794294347	BIN_282:BIN_283	62407546	62913112	BIN_282:BIN_284	62407546	63018733
BIN_343	SL2.40ch05	5144506	5114344	5174668	0.010746263353446	BIN_341:BIN_345	4925812	5765209	BIN_339:BIN_345	4775834	5765209
BIN_347	SL2.40ch05	5982849	5912698	6053000	0.00438074684018095	BIN_347:BIN_348	5912698	6342065	BIN_347:BIN_349	5912698	6386560
BIN_353	SL2.40ch05	6865624	6865598	6865651	0.000789216717262645	BIN_353:BIN_354	6865598	6886542	BIN_352:BIN_359	6653616	8092311
BIN_370	SL2.40ch05	48590628	48568811	48612445	0.000705022338227668	BIN_369:BIN_373	22533400	52895756	BIN_367:BIN_378	11516483	57936793
BIN_405	SL2.40ch05	61612915	61592453	61633378	-0.00868803131542332	BIN_402:BIN_408	61466056	61739220	BIN_402:BIN_411	61466056	61994089
BIN_478	SL2.40ch06	37049144	35649429	38448860	-0.00357062305404433	BIN_478:BIN_479	35649429	38502368	BIN_478:BIN_479	35649429	38502368
BIN_488	SL2.40ch06	39902229	39894812	39909646	-0.00087641621426007	BIN_488:BIN_488	39894812	39909646	BIN_487:BIN_489	39811103	39948775
BIN_499	SL2.40ch06	41757082	41672085	41842079	-0.0100165348234511	BIN_498:BIN_500	41542631	41859109	BIN_495:BIN_501	41025115	41971787
BIN_549	SL2.40ch07	55361914	55346974	55376855	0.014635846311931	BIN_549:BIN_550	55346974	55820971	BIN_548:BIN_552	54784384	56967610
BIN_559	SL2.40ch07	61317451	61312962	61321940	0.0022211313645489	BIN_559:BIN_559	61312962	61321940	BIN_558:BIN_560	61154748	61348352
BIN_582	SL2.40ch07	65092267	64915914	65268621	0.00594928493219333	BIN_582:BIN_582	64915914	65268621	BIN_581:BIN_582	64756839	65268621
BIN_592	SL2.40ch08	23057988	4121285	41994692	0.0105644710948117	BIN_592:BIN_592	4121285	41994692	BIN_592:BIN_596	4121285	50186976
BIN_640	SL2.40ch08	60412884	60366201	60459567	0.0264601245663059	BIN_638:BIN_642	60084090	61382537	BIN_637:BIN_642	59924708	61382537
BIN_656	SL2.40ch09	1524483	1355941	1693026	-0.00387524529284199	BIN_656:BIN_656	1355941	1693026	BIN_655:BIN_657	1291402	1877201
BIN_663	SL2.40ch09	2387364	2300594	2474135	-0.00325374280712184	BIN_662:BIN_664	2295064	2495713	BIN_662:BIN_665	2295064	2568596
BIN_679	SL2.40ch09	4774804	4753955	4795653	-0.000866206909778541	BIN_678:BIN_680	4729202	4908642	BIN_676:BIN_681	4294782	5168716
BIN_688	SL2.40ch09	13185519	7182512	19188527	-0.00635243552351315	BIN_688:BIN_692	7182512	48361282	BIN_687:BIN_693	6111931	56056012
BIN_720	SL2.40ch09	63742595	63671793	63813398	-0.00413688080028938	BIN_719:BIN_721	63617883	63823449	BIN_717:BIN_721	63111647	63823449
BIN_752	SL2.40ch10	270737	219354	322121	-4.19299486504642e-05	BIN_750:BIN_752	97845	322121	BIN_750:BIN_752	97845	322121
BIN_761	SL2.40ch10	1687683	1683453	1691914	-0.000341962425324031	BIN_760:BIN_761	1252792	1691914	BIN_756:BIN_761	1017015	1691914
BIN_811	SL2.40ch10	59726268	59689518	59763018	0.00742313911971125	BIN_810:BIN_812	59666422	60153302	BIN_808:BIN_815	59533142	60422923
BIN_831	SL2.40ch10	62879684	62846270	62913098	0.00443395257250726	BIN_829:BIN_831	62659007	62913098	BIN_828:BIN_834	62599025	63621059
BIN_878	SL2.40ch11	2895045	2880851	2909239	0.0212323890832013	BIN_875:BIN_878	2502553	2909239	BIN_875:BIN_880	2502553	3508263
BIN_959	SL2.40ch11	51676444	51603628	51749260	0.0153054558032242	BIN_958:BIN_961	51437859	51890941	BIN_955:BIN_964	51001020	51963868
BIN_1032	SL2.40ch12	62858442	62769851	62947034	0.00515794273233337	BIN_1031:BIN_1033	62577538	62962244	BIN_1030:BIN_1035	62569953	63244084
BIN_1038	SL2.40ch12	63543073	63495818	63590328	0.000269534603827444	BIN_1038:BIN_1038	63495818	63590328	BIN_1037:BIN_1038	63454204	63590328
