# Supplementary material for: A New Advanced Backcross Tomato Population Enables High Resolution Leaf QTL Mapping and Gene Identification
Source: G3 (Bethesda). 2016 Aug 10;6(10):3169–84. doi: 10.1534/g3.116.030536 (PMC5068939; doi:10.1534/g3.116.030536)
Supplement: Supplemental Material [file supp_g3.116.030536_FileS6.zip › Supplemental_dataset_6_sparsenet_QTL/additive_QTL_tables/shape.Solidity.csv]

bin	chr	bin.mid	bin.start	bin.end	coefs	int0.95	int0.95.start	int0.95.end	int0.90	int0.90.start	int0.90.end
BIN_4	SL2.40ch01	532251	449287	615216	-5.08127043015575e-05	BIN_3:BIN_4	262783	615216	BIN_2:BIN_5	156934	1047293
BIN_28	SL2.40ch01	77687932	77476422	77899442	-0.0027248482991525	BIN_28:BIN_28	77476422	77899442	BIN_28:BIN_28	77476422	77899442
BIN_36	SL2.40ch01	80092448	80081836	80103060	-0.00270580536844686	BIN_35:BIN_36	79768518	80103060	BIN_34:BIN_37	79043490	81063947
BIN_41	SL2.40ch01	82738854	82686034	82791674	-0.00200436970140214	BIN_41:BIN_41	82686034	82791674	BIN_40:BIN_43	82263066	83342079
BIN_60	SL2.40ch01	88923595	88897332	88949858	0.00219738867118625	BIN_59:BIN_60	88758436	88949858	BIN_58:BIN_60	88504547	88949858
BIN_70	SL2.40ch02	29195159	29031250	29359068	0.000272984058304086	BIN_69:BIN_70	28575871	29359068	BIN_69:BIN_70	28575871	29359068
BIN_73	SL2.40ch02	30727611	30663959	30791263	0.00468176157158793	BIN_73:BIN_73	30663959	30791263	BIN_72:BIN_74	30113544	31087591
BIN_78	SL2.40ch02	32839087	32727744	32950431	0.00237084452183052	BIN_78:BIN_78	32727744	32950431	BIN_78:BIN_78	32727744	32950431
BIN_87	SL2.40ch02	35840974	35492727	36189221	0.00130935325562113	BIN_87:BIN_87	35492727	36189221	BIN_87:BIN_88	35492727	36398602
BIN_97	SL2.40ch02	39216323	39012151	39420496	-0.00160182816514595	BIN_97:BIN_97	39012151	39420496	BIN_95:BIN_97	38516279	39420496
BIN_103	SL2.40ch02	41367236	41216007	41518466	-0.00599924922398841	BIN_102:BIN_103	40697565	41518466	BIN_101:BIN_104	40241601	41615277
BIN_110	SL2.40ch02	42590770	42375677	42805864	-0.000602593821840573	BIN_109:BIN_110	42063902	42805864	BIN_107:BIN_110	42043579	42805864
BIN_127	SL2.40ch02	46064371	46048191	46080552	0.00235199393672738	BIN_125:BIN_129	45570400	46208747	BIN_125:BIN_131	45570400	46303770
BIN_141	SL2.40ch02	48566207	48545759	48586655	0.00189546532965794	BIN_140:BIN_142	48252574	49004450	BIN_140:BIN_144	48252574	49918294
BIN_147	SL2.40ch03	416013	391272	440755	-0.00065060171156768	BIN_145:BIN_147	1	440755	BIN_145:BIN_148	1	993161
BIN_149	SL2.40ch03	1360056	1296944	1423169	-0.00134881573205241	BIN_149:BIN_150	1296944	1502578	BIN_149:BIN_151	1296944	1607693
BIN_186	SL2.40ch03	61527129	61439533	61614726	0.00308072352556391	BIN_185:BIN_186	61306479	61614726	BIN_185:BIN_187	61306479	61752188
BIN_191	SL2.40ch03	62387600	62366958	62408242	0.00288815072418716	BIN_190:BIN_192	62242512	62955564	BIN_190:BIN_193	62242512	63124600
BIN_210	SL2.40ch04	1296477	1262208	1330746	0.000469307947313649	BIN_209:BIN_212	1165464	1903154	BIN_204:BIN_213	666914	2050952
BIN_225	SL2.40ch04	4012357	3946466	4078249	0.000243851111692019	BIN_223:BIN_225	3581463	4078249	BIN_221:BIN_227	3096506	4473453
BIN_234	SL2.40ch04	6754862	6595416	6914308	0.001826384906663	BIN_234:BIN_236	6595416	46879446	BIN_230:BIN_239	4599919	51280901
BIN_245	SL2.40ch04	52823571	52617736	53029407	0.00616324156536428	BIN_243:BIN_247	52201286	53800668	BIN_241:BIN_249	51431714	54493400
BIN_269	SL2.40ch04	58647838	58550555	58745121	4.79460252616868e-05	BIN_269:BIN_270	58550555	59623022	BIN_264:BIN_271	57974253	60077490
BIN_282	SL2.40ch04	62623646	62407546	62839747	0.0107328133070058	BIN_282:BIN_283	62407546	62913112	BIN_282:BIN_284	62407546	63018733
BIN_311	SL2.40ch05	2427344	2378058	2476631	0.000391040510842875	BIN_311:BIN_312	2378058	2501823	BIN_310:BIN_313	2322699	2536568
BIN_312	SL2.40ch05	2492995	2484168	2501823	5.96850942927589e-05	BIN_310:BIN_313	2322699	2536568	BIN_310:BIN_314	2322699	2655690
BIN_313	SL2.40ch05	2519491	2502414	2536568	0.000726966460980403	BIN_312:BIN_314	2484168	2655690	BIN_310:BIN_314	2322699	2655690
BIN_343	SL2.40ch05	5144506	5114344	5174668	0.00544819040274943	BIN_341:BIN_345	4925812	5765209	BIN_339:BIN_345	4775834	5765209
BIN_405	SL2.40ch05	61612915	61592453	61633378	-0.00272125543198375	BIN_402:BIN_408	61466056	61739220	BIN_402:BIN_411	61466056	61994089
BIN_426	SL2.40ch05	62916070	62791171	63040970	-0.00355808043111351	BIN_424:BIN_429	62638337	63405408	BIN_421:BIN_431	62483782	63462765
BIN_462	SL2.40ch06	31772046	31766587	31777506	-0.000773786560530681	BIN_460:BIN_462	31483607	31777506	BIN_458:BIN_463	30650125	32259921
BIN_478	SL2.40ch06	37049144	35649429	38448860	-0.00301951103348432	BIN_478:BIN_479	35649429	38502368	BIN_478:BIN_479	35649429	38502368
BIN_485	SL2.40ch06	39399231	39287528	39510934	-0.00177195981820803	BIN_485:BIN_485	39287528	39510934	BIN_484:BIN_486	38987147	39809038
BIN_500	SL2.40ch06	41851168	41843227	41859109	-0.00363663657234975	BIN_498:BIN_500	41542631	41859109	BIN_496:BIN_501	41068906	41971787
BIN_529	SL2.40ch06	45121683	45034707	45208659	-2.38824675671447e-06	BIN_528:BIN_530	44986898	45211693	BIN_526:BIN_530	44779760	45211693
BIN_549	SL2.40ch07	55361914	55346974	55376855	0.00175044040628478	BIN_549:BIN_550	55346974	55820971	BIN_548:BIN_552	54784384	56967610
BIN_561	SL2.40ch07	61452704	61351467	61553942	0.00170601229943142	BIN_560:BIN_561	61335266	61553942	BIN_560:BIN_562	61335266	61696073
BIN_582	SL2.40ch07	65092267	64915914	65268621	0.00328066930811265	BIN_582:BIN_582	64915914	65268621	BIN_581:BIN_582	64756839	65268621
BIN_584	SL2.40ch08	2404438	2352304	2456573	-0.0001265525795525	BIN_583:BIN_585	1	2939599	BIN_583:BIN_585	1	2939599
BIN_592	SL2.40ch08	23057988	4121285	41994692	0.00198284687703707	BIN_592:BIN_592	4121285	41994692	BIN_592:BIN_596	4121285	50186976
BIN_608	SL2.40ch08	54679016	54557969	54800064	-0.000689812496113985	BIN_607:BIN_611	54478231	56298503	BIN_607:BIN_612	54478231	56423418
BIN_611	SL2.40ch08	55793648	55288794	56298503	-0.000497946817997901	BIN_608:BIN_612	54557969	56423418	BIN_607:BIN_612	54478231	56423418
BIN_616	SL2.40ch08	57030829	57022685	57038974	-0.000107881580527593	BIN_615:BIN_617	57017329	57129673	BIN_614:BIN_619	56538247	57398739
BIN_643	SL2.40ch08	61541886	61483672	61600101	0.00780883828190949	BIN_643:BIN_646	61483672	62214285	BIN_641:BIN_649	60514274	62631127
BIN_656	SL2.40ch09	1524483	1355941	1693026	-6.38687860281076e-05	BIN_656:BIN_656	1355941	1693026	BIN_655:BIN_657	1291402	1877201
BIN_676	SL2.40ch09	4407621	4294782	4520460	-0.00169945765228023	BIN_675:BIN_677	4054089	4711747	BIN_674:BIN_679	3905511	4795653
BIN_691	SL2.40ch09	45407061	44443481	46370641	-0.00182560104903818	BIN_691:BIN_693	44443481	56056012	BIN_688:BIN_694	7182512	57410176
BIN_706	SL2.40ch09	61374805	61252945	61496666	-0.000130883075847966	BIN_706:BIN_706	61252945	61496666	BIN_705:BIN_707	61010272	61822125
BIN_720	SL2.40ch09	63742595	63671793	63813398	-0.0046883623148228	BIN_719:BIN_721	63617883	63823449	BIN_717:BIN_721	63111647	63823449
BIN_752	SL2.40ch10	270737	219354	322121	-0.00158077568206428	BIN_750:BIN_752	97845	322121	BIN_750:BIN_752	97845	322121
BIN_757	SL2.40ch10	1086037	1078485	1093590	-6.76170855444107e-05	BIN_757:BIN_757	1078485	1093590	BIN_756:BIN_759	1017015	1242428
BIN_761	SL2.40ch10	1687683	1683453	1691914	-0.000941209907168027	BIN_760:BIN_761	1252792	1691914	BIN_756:BIN_761	1017015	1691914
BIN_811	SL2.40ch10	59726268	59689518	59763018	0.00278644526808189	BIN_810:BIN_812	59666422	60153302	BIN_808:BIN_815	59533142	60422923
BIN_832	SL2.40ch10	63137577	63085369	63189785	0.00135374646135848	BIN_832:BIN_835	63085369	63690093	BIN_830:BIN_837	62801939	63876255
BIN_882	SL2.40ch11	3661835	3635773	3687897	0.00845025034417632	BIN_879:BIN_886	3468181	4164854	BIN_879:BIN_887	3468181	4255295
BIN_906	SL2.40ch11	5601617	5558416	5644818	-0.000721554285001001	BIN_903:BIN_908	5362721	5980739	BIN_900:BIN_910	5242268	6465842
BIN_959	SL2.40ch11	51676444	51603628	51749260	0.00472665439042034	BIN_958:BIN_961	51437859	51890941	BIN_955:BIN_964	51001020	51963868
BIN_998	SL2.40ch12	3034521	3017656	3051387	0.00073684066837915	BIN_996:BIN_1000	2831826	3280873	BIN_993:BIN_1000	2151478	3280873
BIN_1032	SL2.40ch12	62858442	62769851	62947034	0.00190989736917249	BIN_1031:BIN_1033	62577538	62962244	BIN_1030:BIN_1035	62569953	63244084
