# Supplementary material for: A New Advanced Backcross Tomato Population Enables High Resolution Leaf QTL Mapping and Gene Identification
Source: G3 (Bethesda). 2016 Aug 10;6(10):3169–84. doi: 10.1534/g3.116.030536 (PMC5068939; doi:10.1534/g3.116.030536)
Supplement: Supplemental Material [file supp_g3.116.030536_FileS6.zip › Supplemental_dataset_6_sparsenet_QTL/additive_QTL_tables/sym.PC1.csv]

bin	chr	bin.mid	bin.start	bin.end	coefs	int0.95	int0.95.start	int0.95.end	int0.90	int0.90.start	int0.90.end
BIN_8	SL2.40ch01	2408983	1201906	3616061	-0.00105375045836174	BIN_8:BIN_8	1201906	3616061	BIN_8:BIN_8	1201906	3616061
BIN_75	SL2.40ch02	31144407	31097751	31191063	0.00381413649212284	BIN_75:BIN_75	31097751	31191063	BIN_74:BIN_75	30814063	31191063
BIN_100	SL2.40ch02	40181466	40121461	40241471	-0.00199114316161877	BIN_99:BIN_101	39550944	40683067	BIN_99:BIN_102	39550944	41212925
BIN_152	SL2.40ch03	1778299	1618306	1938292	0.00105405186841507	BIN_151:BIN_152	1521776	1938292	BIN_150:BIN_152	1442975	1938292
BIN_189	SL2.40ch03	62170170	62165951	62174390	0.00114826451072542	BIN_189:BIN_189	62165951	62174390	BIN_188:BIN_190	61774410	62339626
BIN_283	SL2.40ch04	62877681	62842251	62913112	0.00319026457027694	BIN_282:BIN_284	62407546	63018733	BIN_282:BIN_285	62407546	63127870
BIN_346	SL2.40ch05	5833691	5770444	5896938	0.00179869497378005	BIN_346:BIN_346	5770444	5896938	BIN_344:BIN_346	5179165	5896938
BIN_402	SL2.40ch05	61469313	61466056	61472571	-0.00269013811486915	BIN_402:BIN_405	61466056	61633378	BIN_401:BIN_408	61413069	61739220
BIN_511	SL2.40ch06	42823414	42663415	42983413	-0.00290033095069118	BIN_509:BIN_511	42486535	42983413	BIN_506:BIN_511	42393703	42983413
BIN_563	SL2.40ch07	61766597	61699187	61834007	4.98984395814572e-05	BIN_562:BIN_564	61567382	61912147	BIN_562:BIN_565	61567382	61919350
BIN_591	SL2.40ch08	4084955	4063958	4105952	0.00115078465910087	BIN_591:BIN_591	4063958	4105952	BIN_591:BIN_591	4063958	4105952
BIN_651	SL2.40ch08	62991411	62950165	63032657	0.00392629527292121	BIN_650:BIN_651	62774116	63032657	BIN_647:BIN_651	62282193	63032657
BIN_658	SL2.40ch09	1894684	1894603	1894765	-0.00352810866289918	BIN_658:BIN_659	1894603	1979132	BIN_658:BIN_659	1894603	1979132
BIN_755	SL2.40ch10	998027	986668	1009386	-0.00183060290509224	BIN_754:BIN_755	520382	1009386	BIN_753:BIN_759	345542	1242428
BIN_870	SL2.40ch11	1998267	1972210	2024325	0.00220165850111775	BIN_867:BIN_874	1762507	2192052	BIN_864:BIN_874	1637288	2192052
BIN_919	SL2.40ch11	17926014	17686920	18165109	0.00287631323402096	BIN_917:BIN_922	10567348	45025786	BIN_914:BIN_927	8890946	47526146
BIN_962	SL2.40ch11	51915092	51912474	51917711	0.000104960838914991	BIN_961:BIN_965	51828173	51996857	BIN_958:BIN_967	51437859	52358244
BIN_1038	SL2.40ch12	63543073	63495818	63590328	0.000579983628972768	BIN_1038:BIN_1038	63495818	63590328	BIN_1037:BIN_1038	63454204	63590328
