# Supplementary material for: A New Advanced Backcross Tomato Population Enables High Resolution Leaf QTL Mapping and Gene Identification
Source: G3 (Bethesda). 2016 Aug 10;6(10):3169–84. doi: 10.1534/g3.116.030536 (PMC5068939; doi:10.1534/g3.116.030536)
Supplement: Supplemental Material [file supp_g3.116.030536_FileS6.zip › Supplemental_dataset_6_sparsenet_QTL/additive_QTL_tables/sym.PC2.csv]

bin	chr	bin.mid	bin.start	bin.end	coefs	int0.95	int0.95.start	int0.95.end	int0.90	int0.90.start	int0.90.end
BIN_19	SL2.40ch01	72622765	70069140	75176391	0.00559584878896276	BIN_19:BIN_19	70069140	75176391	BIN_19:BIN_19	70069140	75176391
BIN_23	SL2.40ch01	76285360	76168039	76402681	0.00233714517384159	BIN_23:BIN_23	76168039	76402681	BIN_23:BIN_23	76168039	76402681
BIN_32	SL2.40ch01	78780913	78682626	78879201	0.000428290948113841	BIN_32:BIN_32	78682626	78879201	BIN_31:BIN_33	78537397	79043466
BIN_47	SL2.40ch01	84910857	84447283	85374431	0.00459849858948732	BIN_47:BIN_47	84447283	85374431	BIN_47:BIN_47	84447283	85374431
BIN_65	SL2.40ch02	21669554	21547479	21791630	-0.00320105802060768	BIN_64:BIN_66	15628211	22272173	BIN_63:BIN_68	1	28573813
BIN_82	SL2.40ch02	33859191	33787068	33931315	-0.00241644992063895	BIN_82:BIN_82	33787068	33931315	BIN_81:BIN_83	33396353	34763783
BIN_96	SL2.40ch02	38799307	38587619	39010996	0.000487477626830883	BIN_95:BIN_96	38516279	39010996	BIN_94:BIN_97	37934231	39420496
BIN_99	SL2.40ch02	39833407	39550944	40115871	0.000167906662176749	BIN_99:BIN_100	39550944	40241471	BIN_98:BIN_101	39436438	40683067
BIN_118	SL2.40ch02	43856407	43788339	43924476	0.000388067207038836	BIN_115:BIN_119	43511753	44014938	BIN_113:BIN_121	43274912	44195306
BIN_144	SL2.40ch02	49608897	49299501	49918294	0.00113248834699017	BIN_143:BIN_144	49065849	49918294	BIN_141:BIN_144	48545759	49918294
BIN_148	SL2.40ch03	729075	464990	993161	-0.00333477489609721	BIN_148:BIN_148	464990	993161	BIN_145:BIN_148	1	993161
BIN_227	SL2.40ch04	4311902	4150351	4473453	0.00203354162459534	BIN_226:BIN_228	4102567	4516449	BIN_225:BIN_229	3946466	4585348
BIN_248	SL2.40ch04	53940591	53800692	54080490	0.00122682780791841	BIN_246:BIN_249	53042881	54493400	BIN_243:BIN_250	52201286	54862046
BIN_269	SL2.40ch04	58647838	58550555	58745121	0.000392651582907033	BIN_269:BIN_270	58550555	59623022	BIN_264:BIN_271	57974253	60077490
BIN_280	SL2.40ch04	61943914	61806889	62080940	0.00348876274091035	BIN_280:BIN_281	61806889	62385300	BIN_279:BIN_281	61248001	62385300
BIN_317	SL2.40ch05	3293895	3259252	3328538	-0.00122738967261375	BIN_317:BIN_317	3259252	3328538	BIN_316:BIN_319	3167034	3617377
BIN_346	SL2.40ch05	5833691	5770444	5896938	0.00216141468245848	BIN_346:BIN_346	5770444	5896938	BIN_344:BIN_346	5179165	5896938
BIN_380	SL2.40ch05	58128129	58001677	58254582	0.00178375908385912	BIN_376:BIN_382	57400135	58564920	BIN_374:BIN_384	52904650	59601150
BIN_422	SL2.40ch05	62592714	62575615	62609814	-0.0041226602795993	BIN_420:BIN_424	62468376	62716659	BIN_417:BIN_429	62183875	63405408
BIN_447	SL2.40ch06	706654	1	1413308	0.000571142705586107	BIN_447:BIN_449	1	1676160	BIN_447:BIN_452	1	2490644
BIN_464	SL2.40ch06	32320076	32261080	32379073	-0.000865789413768181	BIN_463:BIN_464	31782639	32379073	BIN_463:BIN_465	31782639	32959567
BIN_513	SL2.40ch06	43245934	43107329	43384539	0.00146118517801859	BIN_513:BIN_513	43107329	43384539	BIN_513:BIN_513	43107329	43384539
BIN_530	SL2.40ch06	45211457	45211221	45211693	0.000557431619006291	BIN_529:BIN_530	45034707	45211693	BIN_527:BIN_530	44853982	45211693
BIN_544	SL2.40ch07	53336519	53010445	53662594	0.00179656212551154	BIN_544:BIN_544	53010445	53662594	BIN_543:BIN_545	52692597	53847043
BIN_550	SL2.40ch07	55613341	55405712	55820971	0.00114028310411805	BIN_549:BIN_551	55346974	56004477	BIN_548:BIN_553	54784384	57004056
BIN_582	SL2.40ch07	65092267	64915914	65268621	0.00194026883732739	BIN_582:BIN_582	64915914	65268621	BIN_581:BIN_582	64756839	65268621
BIN_599	SL2.40ch08	51739828	51505782	51973875	-0.000193744062453746	BIN_599:BIN_599	51505782	51973875	BIN_599:BIN_599	51505782	51973875
BIN_641	SL2.40ch08	60767636	60514274	61020999	0.00828704251265593	BIN_638:BIN_642	60084090	61382537	BIN_637:BIN_643	59924708	61600101
BIN_682	SL2.40ch09	5225663	5180158	5271168	-0.0021163116205635	BIN_682:BIN_683	5180158	5646186	BIN_681:BIN_684	4936426	5707571
BIN_745	SL2.40ch09	66723309	66704165	66742454	0.000973509104499382	BIN_743:BIN_745	66640464	66742454	BIN_742:BIN_745	66533745	66742454
BIN_796	SL2.40ch10	58480876	58411293	58550459	-0.000193606160277853	BIN_795:BIN_797	57381969	58763765	BIN_791:BIN_798	52793845	58795928
BIN_878	SL2.40ch11	2895045	2880851	2909239	0.00273290424131997	BIN_875:BIN_878	2502553	2909239	BIN_875:BIN_880	2502553	3508263
BIN_921	SL2.40ch11	19782306	19729660	19834953	0.00135646461919629	BIN_921:BIN_921	19729660	19834953	BIN_914:BIN_926	8890946	46451047
BIN_961	SL2.40ch11	51859557	51828173	51890941	0.00290367022650332	BIN_958:BIN_963	51437859	51928024	BIN_956:BIN_965	51105737	51996857
BIN_975	SL2.40ch12	95056	1	190111	0.000175129816481626	BIN_975:BIN_976	1	252377	BIN_975:BIN_977	1	340703
BIN_985	SL2.40ch12	1292644	1292397	1292892	0.00182687222664209	BIN_984:BIN_989	1283576	1899367	BIN_982:BIN_990	1221864	1959349
