# Supplementary material for: A New Advanced Backcross Tomato Population Enables High Resolution Leaf QTL Mapping and Gene Identification
Source: G3 (Bethesda). 2016 Aug 10;6(10):3169–84. doi: 10.1534/g3.116.030536 (PMC5068939; doi:10.1534/g3.116.030536)
Supplement: Supplemental Material [file supp_g3.116.030536_FileS6.zip › Supplemental_dataset_6_sparsenet_QTL/additive_QTL_tables/sym.PC3.csv]

bin	chr	bin.mid	bin.start	bin.end	coefs	int0.95	int0.95.start	int0.95.end	int0.90	int0.90.start	int0.90.end
BIN_10	SL2.40ch01	3934685	3742677	4126694	0.00101880179974591	BIN_10:BIN_10	3742677	4126694	BIN_10:BIN_11	3742677	4327028
BIN_18	SL2.40ch01	69880977	69703002	70058953	0.00408928974782432	BIN_18:BIN_18	69703002	70058953	BIN_17:BIN_18	69513571	70058953
BIN_19	SL2.40ch01	72622765	70069140	75176391	3.00568972708817e-06	BIN_19:BIN_19	70069140	75176391	BIN_19:BIN_19	70069140	75176391
BIN_23	SL2.40ch01	76285360	76168039	76402681	0.000734260281241356	BIN_23:BIN_23	76168039	76402681	BIN_23:BIN_23	76168039	76402681
BIN_68	SL2.40ch02	28041631	27509450	28573813	0.00263663347573683	BIN_66:BIN_69	21807683	29024711	BIN_65:BIN_69	21547479	29024711
BIN_73	SL2.40ch02	30727611	30663959	30791263	0.00216661471131861	BIN_73:BIN_73	30663959	30791263	BIN_72:BIN_74	30113544	31087591
BIN_79	SL2.40ch02	33097491	32959962	33235021	0.00106505273824251	BIN_79:BIN_79	32959962	33235021	BIN_79:BIN_80	32959962	33382575
BIN_90	SL2.40ch02	37097720	36557678	37637762	0.000304166106659466	BIN_90:BIN_90	36557678	37637762	BIN_90:BIN_90	36557678	37637762
BIN_103	SL2.40ch02	41367236	41216007	41518466	-2.69275137762377e-05	BIN_102:BIN_103	40697565	41518466	BIN_101:BIN_104	40241601	41615277
BIN_107	SL2.40ch02	42048025	42043579	42052472	-0.000268366496218561	BIN_106:BIN_108	41683578	42061672	BIN_105:BIN_110	41630181	42805864
BIN_135	SL2.40ch02	47017501	46974305	47060697	0.00232749658834217	BIN_134:BIN_138	46691697	47758253	BIN_132:BIN_139	46432090	48093865
BIN_151	SL2.40ch03	1564734	1521776	1607693	-0.000371621319992644	BIN_150:BIN_152	1442975	1938292	BIN_149:BIN_152	1296944	1938292
BIN_173	SL2.40ch03	57215014	57018383	57411646	0.000604968745277682	BIN_173:BIN_173	57018383	57411646	BIN_173:BIN_173	57018383	57411646
BIN_175	SL2.40ch03	58140430	57837835	58443026	0.000797732385577723	BIN_175:BIN_175	57837835	58443026	BIN_175:BIN_176	57837835	58813940
BIN_191	SL2.40ch03	62387600	62366958	62408242	0.00151532717874493	BIN_190:BIN_192	62242512	62955564	BIN_190:BIN_193	62242512	63124600
BIN_211	SL2.40ch04	1374149	1363826	1384473	7.73348668386298e-05	BIN_210:BIN_212	1262208	1903154	BIN_208:BIN_213	1115342	2050952
BIN_227	SL2.40ch04	4311902	4150351	4473453	0.0011201629676939	BIN_226:BIN_228	4102567	4516449	BIN_225:BIN_229	3946466	4585348
BIN_231	SL2.40ch04	5830268	5524005	6136532	0.000815147902163216	BIN_230:BIN_233	4599919	6535572	BIN_229:BIN_233	4522198	6535572
BIN_234	SL2.40ch04	6754862	6595416	6914308	0.000719946686933304	BIN_234:BIN_236	6595416	46879446	BIN_230:BIN_239	4599919	51280901
BIN_237	SL2.40ch04	48323859	46880570	49767148	0.000831390703941718	BIN_235:BIN_239	6941904	51280901	BIN_234:BIN_241	6595416	51827642
BIN_246	SL2.40ch04	53168647	53042881	53294413	0.00204167272380458	BIN_244:BIN_248	52581892	54080490	BIN_241:BIN_249	51431714	54493400
BIN_269	SL2.40ch04	58647838	58550555	58745121	0.00278307737495238	BIN_269:BIN_270	58550555	59623022	BIN_264:BIN_271	57974253	60077490
BIN_281	SL2.40ch04	62236941	62088582	62385300	0.000719935645417896	BIN_280:BIN_281	61806889	62385300	BIN_280:BIN_281	61806889	62385300
BIN_346	SL2.40ch05	5833691	5770444	5896938	0.000594839629345892	BIN_346:BIN_346	5770444	5896938	BIN_344:BIN_346	5179165	5896938
BIN_353	SL2.40ch05	6865624	6865598	6865651	0.00325075160141135	BIN_353:BIN_354	6865598	6886542	BIN_352:BIN_359	6653616	8092311
BIN_370	SL2.40ch05	48590628	48568811	48612445	0.000779605609094106	BIN_369:BIN_373	22533400	52895756	BIN_367:BIN_378	11516483	57936793
BIN_431	SL2.40ch05	63454078	63445391	63462765	0.000507191098738216	BIN_428:BIN_432	63127871	63517140	BIN_424:BIN_435	62638337	63770639
BIN_442	SL2.40ch05	64380344	64329617	64431071	0.00166049919304799	BIN_440:BIN_444	64116179	64883304	BIN_439:BIN_446	64089456	65021438
BIN_478	SL2.40ch06	37049144	35649429	38448860	-0.00115119480349525	BIN_478:BIN_479	35649429	38502368	BIN_478:BIN_479	35649429	38502368
BIN_487	SL2.40ch06	39825659	39811103	39840216	-0.00276789634884216	BIN_487:BIN_487	39811103	39840216	BIN_486:BIN_488	39514752	39909646
BIN_549	SL2.40ch07	55361914	55346974	55376855	0.000858737407532272	BIN_549:BIN_550	55346974	55820971	BIN_548:BIN_552	54784384	56967610
BIN_559	SL2.40ch07	61317451	61312962	61321940	0.000550262438601517	BIN_559:BIN_559	61312962	61321940	BIN_558:BIN_560	61154748	61348352
BIN_572	SL2.40ch07	62993774	62923164	63064384	0.000219732448274794	BIN_571:BIN_572	62595379	63064384	BIN_569:BIN_574	62425400	63692677
BIN_574	SL2.40ch07	63621917	63551158	63692677	0.000525011135684094	BIN_573:BIN_574	63139277	63692677	BIN_570:BIN_575	62465624	63825058
BIN_576	SL2.40ch07	63899824	63843435	63956213	0.000384719832373451	BIN_576:BIN_578	63843435	64317628	BIN_575:BIN_579	63712962	64327567
BIN_641	SL2.40ch08	60767636	60514274	61020999	0.00037781426325431	BIN_638:BIN_642	60084090	61382537	BIN_637:BIN_643	59924708	61600101
BIN_642	SL2.40ch08	61276857	61171178	61382537	0.000126092801139132	BIN_640:BIN_642	60366201	61382537	BIN_638:BIN_645	60084090	62125373
BIN_651	SL2.40ch08	62991411	62950165	63032657	0.00177489132146621	BIN_650:BIN_651	62774116	63032657	BIN_647:BIN_651	62282193	63032657
BIN_653	SL2.40ch09	235687	101588	369786	-0.00178467871423809	BIN_653:BIN_653	101588	369786	BIN_652:BIN_653	1	369786
BIN_660	SL2.40ch09	2093893	2003855	2183931	-0.000662782896894684	BIN_659:BIN_661	1900110	2275915	BIN_659:BIN_661	1900110	2275915
BIN_688	SL2.40ch09	13185519	7182512	19188527	-0.000388555392863144	BIN_688:BIN_692	7182512	48361282	BIN_687:BIN_693	6111931	56056012
BIN_719	SL2.40ch09	63643091	63617883	63668299	-0.000634575578286349	BIN_718:BIN_720	63397059	63813398	BIN_714:BIN_721	62931273	63823449
BIN_735	SL2.40ch09	65441086	65429852	65452320	0.000284184228762059	BIN_732:BIN_737	65028545	66065142	BIN_731:BIN_738	64886605	66310989
BIN_811	SL2.40ch10	59726268	59689518	59763018	0.00136589401759542	BIN_810:BIN_812	59666422	60153302	BIN_808:BIN_815	59533142	60422923
BIN_878	SL2.40ch11	2895045	2880851	2909239	0.00362978979556107	BIN_875:BIN_878	2502553	2909239	BIN_875:BIN_880	2502553	3508263
BIN_923	SL2.40ch11	45329083	45057880	45600286	-0.000333365800842407	BIN_915:BIN_927	8963622	47526146	BIN_912:BIN_928	7253873	47752075
BIN_959	SL2.40ch11	51676444	51603628	51749260	0.00257360331541893	BIN_958:BIN_961	51437859	51890941	BIN_955:BIN_964	51001020	51963868
BIN_981	SL2.40ch12	1193085	1181132	1205039	0.00017133473564485	BIN_981:BIN_982	1181132	1221867	BIN_979:BIN_984	559357	1284353
