# Supplementary material for: A New Advanced Backcross Tomato Population Enables High Resolution Leaf QTL Mapping and Gene Identification
Source: G3 (Bethesda). 2016 Aug 10;6(10):3169–84. doi: 10.1534/g3.116.030536 (PMC5068939; doi:10.1534/g3.116.030536)
Supplement: Supplemental Material [file supp_g3.116.030536_FileS6.zip › Supplemental_dataset_6_sparsenet_QTL/additive_QTL_tables/sym.PC4.csv]

bin	chr	bin.mid	bin.start	bin.end	coefs	int0.95	int0.95.start	int0.95.end	int0.90	int0.90.start	int0.90.end
BIN_14	SL2.40ch01	68441731	68227416	68656047	0.00405009623458837	BIN_14:BIN_14	68227416	68656047	BIN_14:BIN_14	68227416	68656047
BIN_41	SL2.40ch01	82738854	82686034	82791674	0.000336644538927951	BIN_41:BIN_41	82686034	82791674	BIN_40:BIN_43	82263066	83342079
BIN_73	SL2.40ch02	30727611	30663959	30791263	-0.000296889005373762	BIN_73:BIN_73	30663959	30791263	BIN_72:BIN_74	30113544	31087591
BIN_95	SL2.40ch02	38549884	38516279	38583489	0.00114621489828696	BIN_94:BIN_96	37934231	39010996	BIN_93:BIN_97	37807522	39420496
BIN_123	SL2.40ch02	44789177	44455414	45122941	-0.000908800135903986	BIN_122:BIN_124	44203257	45546408	BIN_119:BIN_124	43935829	45546408
BIN_176	SL2.40ch03	58629959	58445978	58813940	-9.84562187004887e-05	BIN_176:BIN_176	58445978	58813940	BIN_175:BIN_177	57837835	58824595
BIN_189	SL2.40ch03	62170170	62165951	62174390	-0.000889825338910475	BIN_189:BIN_189	62165951	62174390	BIN_188:BIN_190	61774410	62339626
BIN_245	SL2.40ch04	52823571	52617736	53029407	-0.00161978286998891	BIN_243:BIN_247	52201286	53800668	BIN_241:BIN_249	51431714	54493400
BIN_276	SL2.40ch04	60821511	60807635	60835387	0.000689185816033326	BIN_276:BIN_277	60807635	60990531	BIN_276:BIN_277	60807635	60990531
BIN_350	SL2.40ch05	6417628	6398902	6436354	-0.00100612971640518	BIN_349:BIN_351	6380029	6631542	BIN_348:BIN_352	6055146	6760123
BIN_511	SL2.40ch06	42823414	42663415	42983413	0.00195695006980184	BIN_509:BIN_511	42486535	42983413	BIN_506:BIN_511	42393703	42983413
BIN_593	SL2.40ch08	45186143	42002081	48370205	-0.00273734435031173	BIN_593:BIN_596	42002081	50186976	BIN_592:BIN_596	4121285	50186976
BIN_698	SL2.40ch09	58330809	58002777	58658842	0.00268362450602867	BIN_698:BIN_698	58002777	58658842	BIN_696:BIN_699	57770596	59502077
BIN_796	SL2.40ch10	58480876	58411293	58550459	-0.000571073239107231	BIN_795:BIN_797	57381969	58763765	BIN_791:BIN_798	52793845	58795928
BIN_887	SL2.40ch11	4231460	4207625	4255295	-0.00102011349855111	BIN_885:BIN_888	4057742	4344526	BIN_880:BIN_888	3508263	4344526
BIN_955	SL2.40ch11	51044623	51001020	51088227	-0.00123120389176782	BIN_953:BIN_957	50695590	51348427	BIN_949:BIN_959	50361243	51749260
