# Supplementary material for: A New Advanced Backcross Tomato Population Enables High Resolution Leaf QTL Mapping and Gene Identification
Source: G3 (Bethesda). 2016 Aug 10;6(10):3169–84. doi: 10.1534/g3.116.030536 (PMC5068939; doi:10.1534/g3.116.030536)
Supplement: Supplemental Material [file supp_g3.116.030536_FileS6.zip › Supplemental_dataset_6_sparsenet_QTL/additive_QTL_tables/sym.PC5.csv]

bin	chr	bin.mid	bin.start	bin.end	coefs	int0.95	int0.95.start	int0.95.end	int0.90	int0.90.start	int0.90.end
BIN_19	SL2.40ch01	72622765	70069140	75176391	0.00173258584619416	BIN_19:BIN_19	70069140	75176391	BIN_19:BIN_19	70069140	75176391
BIN_32	SL2.40ch01	78780913	78682626	78879201	0.000393113452152822	BIN_32:BIN_32	78682626	78879201	BIN_31:BIN_33	78537397	79043466
BIN_73	SL2.40ch02	30727611	30663959	30791263	-0.00334872733809121	BIN_73:BIN_73	30663959	30791263	BIN_72:BIN_74	30113544	31087591
BIN_97	SL2.40ch02	39216323	39012151	39420496	0.000989256061697589	BIN_97:BIN_97	39012151	39420496	BIN_95:BIN_97	38516279	39420496
BIN_125	SL2.40ch02	45580831	45570400	45591263	-0.00165451779429967	BIN_125:BIN_127	45570400	46080552	BIN_124:BIN_130	45135566	46275497
BIN_171	SL2.40ch03	56482541	56431596	56533486	-0.00337601158052293	BIN_171:BIN_171	56431596	56533486	BIN_171:BIN_171	56431596	56533486
BIN_195	SL2.40ch03	63240867	63163228	63318506	-0.00201223506580534	BIN_194:BIN_195	63136656	63318506	BIN_193:BIN_195	63020923	63318506
BIN_238	SL2.40ch04	49952318	49812991	50091646	-0.00185554944390525	BIN_236:BIN_240	42409561	51427948	BIN_234:BIN_242	6595416	52167376
BIN_285	SL2.40ch04	63084060	63040250	63127870	-0.000752623025601336	BIN_284:BIN_287	62929635	63298773	BIN_283:BIN_287	62842251	63298773
BIN_350	SL2.40ch05	6417628	6398902	6436354	-0.00225508109570374	BIN_349:BIN_351	6380029	6631542	BIN_348:BIN_352	6055146	6760123
BIN_500	SL2.40ch06	41851168	41843227	41859109	0.000674351518304764	BIN_498:BIN_500	41542631	41859109	BIN_496:BIN_501	41068906	41971787
BIN_530	SL2.40ch06	45211457	45211221	45211693	0.000647352556736991	BIN_529:BIN_530	45034707	45211693	BIN_527:BIN_530	44853982	45211693
BIN_593	SL2.40ch08	45186143	42002081	48370205	-0.00321954270566223	BIN_593:BIN_596	42002081	50186976	BIN_592:BIN_596	4121285	50186976
BIN_651	SL2.40ch08	62991411	62950165	63032657	-0.00129349668964227	BIN_650:BIN_651	62774116	63032657	BIN_647:BIN_651	62282193	63032657
BIN_675	SL2.40ch09	4166952	4054089	4279815	0.000486362661500763	BIN_674:BIN_676	3905511	4520460	BIN_674:BIN_678	3905511	4752667
BIN_843	SL2.40ch10	64291854	64288559	64295149	-8.58473454934773e-05	BIN_843:BIN_845	64288559	64443068	BIN_843:BIN_845	64288559	64443068
BIN_879	SL2.40ch11	3485091	3468181	3502002	-0.00100291072243702	BIN_879:BIN_884	3468181	3949693	BIN_877:BIN_886	2851600	4164854
BIN_956	SL2.40ch11	51105859	51105737	51105982	-0.00133125194192164	BIN_955:BIN_957	51001020	51348427	BIN_952:BIN_961	50577257	51890941
