# Supplementary material for: A New Advanced Backcross Tomato Population Enables High Resolution Leaf QTL Mapping and Gene Identification
Source: G3 (Bethesda). 2016 Aug 10;6(10):3169–84. doi: 10.1534/g3.116.030536 (PMC5068939; doi:10.1534/g3.116.030536)
Supplement: Supplemental Material [file supp_g3.116.030536_FileS6.zip › Supplemental_dataset_6_sparsenet_QTL/additive_QTL_tables/sym.PC6.csv]

bin	chr	bin.mid	bin.start	bin.end	coefs	int0.95	int0.95.start	int0.95.end	int0.90	int0.90.start	int0.90.end
BIN_58	SL2.40ch01	88629423	88504547	88754300	-0.00118846362501442	BIN_57:BIN_59	88490122	88872790	BIN_56:BIN_60	87811203	88949858
BIN_115	SL2.40ch02	43562258	43511753	43612764	-1.25358366099763e-05	BIN_114:BIN_118	43430845	43924476	BIN_111:BIN_121	42824944	44195306
BIN_116	SL2.40ch02	43662224	43616813	43707636	-5.45007107028443e-06	BIN_114:BIN_118	43430845	43924476	BIN_112:BIN_121	43233365	44195306
BIN_274	SL2.40ch04	60421564	60151618	60691510	0.00062106802484625	BIN_273:BIN_275	60112983	60699844	BIN_272:BIN_275	60095889	60699844
BIN_283	SL2.40ch04	62877681	62842251	62913112	-0.000958552664399965	BIN_282:BIN_284	62407546	63018733	BIN_282:BIN_285	62407546	63127870
BIN_345	SL2.40ch05	5506967	5248725	5765209	-0.000184469368444137	BIN_343:BIN_345	5114344	5765209	BIN_341:BIN_346	4925812	5896938
BIN_371	SL2.40ch05	48677417	48654261	48700574	-0.000407645972497455	BIN_369:BIN_373	22533400	52895756	BIN_367:BIN_378	11516483	57936793
BIN_424	SL2.40ch05	62677498	62638337	62716659	0.000401253427533075	BIN_422:BIN_428	62575615	63172748	BIN_420:BIN_431	62468376	63462765
BIN_447	SL2.40ch06	706654	1	1413308	1.96311725888359e-05	BIN_447:BIN_449	1	1676160	BIN_447:BIN_452	1	2490644
BIN_586	SL2.40ch08	3028200	2994687	3061713	-0.00152623838174369	BIN_586:BIN_586	2994687	3061713	BIN_586:BIN_587	2994687	3093459
BIN_592	SL2.40ch08	23057988	4121285	41994692	-0.00050942649914871	BIN_592:BIN_592	4121285	41994692	BIN_592:BIN_596	4121285	50186976
BIN_637	SL2.40ch08	59924793	59924708	59924879	-0.00203416330894356	BIN_637:BIN_638	59924708	60186041	BIN_637:BIN_641	59924708	61020999
BIN_840	SL2.40ch10	64081662	64081511	64081813	-0.000781603787070458	BIN_838:BIN_842	63916348	64135447	BIN_836:BIN_842	63742713	64135447
BIN_863	SL2.40ch11	1594442	1592066	1596818	-0.000548019778910244	BIN_862:BIN_865	1489579	1699918	BIN_861:BIN_867	1437705	1777380
BIN_921	SL2.40ch11	19782306	19729660	19834953	-0.000739202046210971	BIN_921:BIN_921	19729660	19834953	BIN_914:BIN_926	8890946	46451047
BIN_955	SL2.40ch11	51044623	51001020	51088227	-0.000715584385335948	BIN_953:BIN_957	50695590	51348427	BIN_949:BIN_959	50361243	51749260
BIN_993	SL2.40ch12	2156325	2151478	2161172	-0.000562333983179492	BIN_993:BIN_995	2151478	2717636	BIN_991:BIN_998	2065808	3051387
