# Supplementary material for: A New Advanced Backcross Tomato Population Enables High Resolution Leaf QTL Mapping and Gene Identification
Source: G3 (Bethesda). 2016 Aug 10;6(10):3169–84. doi: 10.1534/g3.116.030536 (PMC5068939; doi:10.1534/g3.116.030536)
Supplement: Supplemental Material [file supp_g3.116.030536_FileS6.zip › Supplemental_dataset_6_sparsenet_QTL/additive_QTL_tables/sym.PC7.csv]

bin	chr	bin.mid	bin.start	bin.end	coefs	int0.95	int0.95.start	int0.95.end	int0.90	int0.90.start	int0.90.end
BIN_139	SL2.40ch02	47947930	47801996	48093865	-0.000950039030373628	BIN_138:BIN_139	47680681	48093865	BIN_134:BIN_139	46691697	48093865
BIN_270	SL2.40ch04	59194054	58765087	59623022	-0.00196365488512474	BIN_269:BIN_270	58550555	59623022	BIN_269:BIN_271	58550555	60077490
BIN_283	SL2.40ch04	62877681	62842251	62913112	0.00140948422914952	BIN_282:BIN_284	62407546	63018733	BIN_282:BIN_285	62407546	63127870
BIN_423	SL2.40ch05	62624013	62618366	62629661	-0.00116812564175197	BIN_421:BIN_427	62483782	63117371	BIN_417:BIN_430	62183875	63440788
BIN_511	SL2.40ch06	42823414	42663415	42983413	-0.00120316843835892	BIN_509:BIN_511	42486535	42983413	BIN_506:BIN_511	42393703	42983413
BIN_551	SL2.40ch07	55913845	55823213	56004477	-0.00145170876000979	BIN_550:BIN_552	55405712	56967610	BIN_549:BIN_552	55346974	56967610
BIN_588	SL2.40ch08	3138911	3105762	3172061	0.00173786304061997	BIN_588:BIN_588	3105762	3172061	BIN_587:BIN_588	3078456	3172061
BIN_919	SL2.40ch11	17926014	17686920	18165109	4.00585072123249e-06	BIN_917:BIN_922	10567348	45025786	BIN_914:BIN_927	8890946	47526146
