# Supplementary material for: A New Advanced Backcross Tomato Population Enables High Resolution Leaf QTL Mapping and Gene Identification
Source: G3 (Bethesda). 2016 Aug 10;6(10):3169–84. doi: 10.1534/g3.116.030536 (PMC5068939; doi:10.1534/g3.116.030536)
Supplement: Supplemental Material [file supp_g3.116.030536_FileS6.zip › Supplemental_dataset_6_sparsenet_QTL/additive_QTL_tables/sym.PC8.csv]

bin	chr	bin.mid	bin.start	bin.end	coefs	int0.95	int0.95.start	int0.95.end	int0.90	int0.90.start	int0.90.end
BIN_8	SL2.40ch01	2408983	1201906	3616061	0.00012859929782841	BIN_8:BIN_8	1201906	3616061	BIN_8:BIN_8	1201906	3616061
BIN_42	SL2.40ch01	83048689	82821265	83276114	-0.000110942572820588	BIN_42:BIN_43	82821265	83342079	BIN_41:BIN_44	82686034	83456998
BIN_78	SL2.40ch02	32839087	32727744	32950431	0.000421284130985623	BIN_78:BIN_78	32727744	32950431	BIN_78:BIN_78	32727744	32950431
BIN_140	SL2.40ch02	48299295	48252574	48346016	0.000613899401106067	BIN_140:BIN_141	48252574	48586655	BIN_140:BIN_143	48252574	49216287
BIN_151	SL2.40ch03	1564734	1521776	1607693	-0.000205031308031475	BIN_150:BIN_152	1442975	1938292	BIN_149:BIN_152	1296944	1938292
BIN_178	SL2.40ch03	59172154	58829790	59514519	0.000146749196410321	BIN_178:BIN_178	58829790	59514519	BIN_177:BIN_178	58824013	59514519
BIN_196	SL2.40ch03	63568007	63439191	63696823	0.000215619814077128	BIN_196:BIN_197	63439191	63981259	BIN_196:BIN_199	63439191	64840714
BIN_211	SL2.40ch04	1374149	1363826	1384473	0.000163441258013645	BIN_210:BIN_212	1262208	1903154	BIN_208:BIN_213	1115342	2050952
BIN_270	SL2.40ch04	59194054	58765087	59623022	0.00113586728254485	BIN_269:BIN_270	58550555	59623022	BIN_269:BIN_271	58550555	60077490
BIN_280	SL2.40ch04	61943914	61806889	62080940	-1.52665554053104e-05	BIN_280:BIN_281	61806889	62385300	BIN_279:BIN_281	61248001	62385300
BIN_291	SL2.40ch05	81696	1	163392	6.03522442157167e-06	BIN_291:BIN_294	1	229169	BIN_291:BIN_296	1	656579
BIN_328	SL2.40ch05	4144228	4138765	4149692	-0.000119462003233439	BIN_328:BIN_329	4138765	4161347	BIN_328:BIN_330	4138765	4182026
BIN_377	SL2.40ch05	57875527	57830915	57920140	0.000198318969465017	BIN_376:BIN_379	57400135	57977642	BIN_370:BIN_380	48568811	58254582
BIN_420	SL2.40ch05	62474048	62468376	62479721	0.00023276966168409	BIN_417:BIN_422	62183875	62609814	BIN_416:BIN_427	62134552	63117371
BIN_483	SL2.40ch06	38973518	38968898	38978138	-0.000434813863182775	BIN_482:BIN_483	38760799	38978138	BIN_482:BIN_484	38760799	39270790
BIN_506	SL2.40ch06	42393703	42393703	42393703	0.00153452081043407	BIN_506:BIN_508	42393703	42483985	BIN_506:BIN_511	42393703	42983413
BIN_531	SL2.40ch06	45590735	45225479	45955992	-4.51711589943518e-05	BIN_531:BIN_532	45225479	46041636	BIN_531:BIN_532	45225479	46041636
BIN_552	SL2.40ch07	56491042	56014475	56967610	0.000253044612384878	BIN_551:BIN_552	55823213	56967610	BIN_549:BIN_553	55346974	57004056
BIN_587	SL2.40ch08	3085957	3078456	3093459	-0.000761330063305445	BIN_587:BIN_587	3078456	3093459	BIN_586:BIN_588	2994687	3172061
BIN_645	SL2.40ch08	62014761	61904149	62125373	-0.000743646205222135	BIN_643:BIN_648	61483672	62506565	BIN_642:BIN_649	61171178	62631127
BIN_683	SL2.40ch09	5482987	5319788	5646186	0.000200412686151405	BIN_682:BIN_684	5180158	5707571	BIN_682:BIN_684	5180158	5707571
BIN_780	SL2.40ch10	4018289	3999717	4036862	0.00013785960165941	BIN_779:BIN_780	3491035	4036862	BIN_776:BIN_792	3202500	56818767
BIN_838	SL2.40ch10	63940405	63916348	63964463	-0.000258527986152577	BIN_838:BIN_841	63916348	64096515	BIN_834:BIN_842	63359088	64135447
BIN_882	SL2.40ch11	3661835	3635773	3687897	0.00053093528661191	BIN_879:BIN_886	3468181	4164854	BIN_879:BIN_887	3468181	4255295
BIN_924	SL2.40ch11	45848194	45795002	45901387	-0.000958928305731922	BIN_914:BIN_928	8890946	47752075	BIN_911:BIN_928	6508033	47752075
BIN_995	SL2.40ch12	2455603	2193571	2717636	-0.000477480121804303	BIN_993:BIN_997	2151478	3011323	BIN_993:BIN_999	2151478	3255964
