# Supplementary material for: A New Advanced Backcross Tomato Population Enables High Resolution Leaf QTL Mapping and Gene Identification
Source: G3 (Bethesda). 2016 Aug 10;6(10):3169–84. doi: 10.1534/g3.116.030536 (PMC5068939; doi:10.1534/g3.116.030536)
Supplement: Supplemental Material [file supp_g3.116.030536_FileS6.zip › Supplemental_dataset_6_sparsenet_QTL/additive_QTL_tables/sym.PC9.csv]

bin	chr	bin.mid	bin.start	bin.end	coefs	int0.95	int0.95.start	int0.95.end	int0.90	int0.90.start	int0.90.end
BIN_143	SL2.40ch02	49141068	49065849	49216287	-4.98419987111805e-06	BIN_142:BIN_144	48709418	49918294	BIN_140:BIN_144	48252574	49918294
BIN_270	SL2.40ch04	59194054	58765087	59623022	-0.000476334664124632	BIN_269:BIN_270	58550555	59623022	BIN_269:BIN_271	58550555	60077490
BIN_297	SL2.40ch05	701995	660174	743817	-0.000116539689287186	BIN_295:BIN_300	242413	1281659	BIN_292:BIN_302	165278	1382395
BIN_345	SL2.40ch05	5506967	5248725	5765209	-0.000198435409328768	BIN_343:BIN_345	5114344	5765209	BIN_341:BIN_346	4925812	5896938
BIN_359	SL2.40ch05	7983989	7875667	8092311	-2.99208335130561e-05	BIN_357:BIN_361	7412549	8174243	BIN_353:BIN_364	6865598	10519930
BIN_511	SL2.40ch06	42823414	42663415	42983413	-0.000318017095296894	BIN_509:BIN_511	42486535	42983413	BIN_506:BIN_511	42393703	42983413
BIN_556	SL2.40ch07	60963878	60946431	60981326	-2.64278956898011e-05	BIN_555:BIN_556	57664421	60981326	BIN_554:BIN_558	57057751	61308131
BIN_582	SL2.40ch07	65092267	64915914	65268621	-0.000458180100400888	BIN_582:BIN_582	64915914	65268621	BIN_581:BIN_582	64756839	65268621
BIN_593	SL2.40ch08	45186143	42002081	48370205	-5.08612938167227e-05	BIN_593:BIN_596	42002081	50186976	BIN_592:BIN_596	4121285	50186976
BIN_642	SL2.40ch08	61276857	61171178	61382537	-0.000906181957738502	BIN_640:BIN_642	60366201	61382537	BIN_638:BIN_645	60084090	62125373
BIN_789	SL2.40ch10	52521552	52372833	52670272	-0.000452751771620894	BIN_787:BIN_790	51375332	52786274	BIN_786:BIN_794	50011526	57381786
BIN_811	SL2.40ch10	59726268	59689518	59763018	-2.99509831744505e-05	BIN_810:BIN_812	59666422	60153302	BIN_808:BIN_815	59533142	60422923
BIN_846	SL2.40ch10	64788583	64742861	64834305	-0.000130065572750111	BIN_846:BIN_846	64742861	64834305	BIN_846:BIN_846	64742861	64834305
BIN_885	SL2.40ch11	4074621	4057742	4091501	-0.000473106217617077	BIN_881:BIN_887	3556601	4255295	BIN_879:BIN_888	3468181	4344526
BIN_986	SL2.40ch12	1328996	1319633	1338359	-0.000153170099334698	BIN_984:BIN_988	1283576	1553045	BIN_982:BIN_990	1221864	1959349
BIN_1035	SL2.40ch12	63183629	63123174	63244084	-0.000134049825215778	BIN_1034:BIN_1036	62990586	63418146	BIN_1032:BIN_1036	62769851	63418146
