# Supplementary material for: A New Advanced Backcross Tomato Population Enables High Resolution Leaf QTL Mapping and Gene Identification
Source: G3 (Bethesda). 2016 Aug 10;6(10):3169–84. doi: 10.1534/g3.116.030536 (PMC5068939; doi:10.1534/g3.116.030536)
Supplement: Supplemental Material [file supp_g3.116.030536_FileS6.zip › Supplemental_dataset_6_sparsenet_QTL/epistatic_QTL_tables/asym.PC1.epiQtl.csv]

bin1	chr1	bin.mid1	bin.start1	bin.end1	coefs	int0.951	int0.95.start1	int0.95.end1	int0.901	int0.90.start1	int0.90.end1	bin2	chr2	bin.mid2	bin.start2	bin.end2	int0.952	int0.95.start2	int0.95.end2	int0.902	int0.90.start2	int0.90.end2	int951min	int951max	int901min	int901max	int952min	int952max	int902min	int902max	gen.bin.start1	gen.bin.end1	gen.bin.mid1	gen.int0.95.start1	gen.int0.95.end1	gen.int0.90.start1	gen.int0.90.end1	gen.bin.start2	gen.bin.mid2	gen.bin.end2	gen.int0.95.start2	gen.int0.95.end2	gen.int0.90.start2	gen.int0.90.end2	gen.dist
BIN_224	ch04	3798944	3666785	3931103	-3.1918601090611e-18	BIN_222:BIN_225	3118350	4078249	BIN_220:BIN_226	2740758	4115901	BIN_245	ch04	52823571	52617736	53029407	BIN_243:BIN_247	52201286	53800668	BIN_241:BIN_249	51431714	54493400	BIN_222	BIN_225	BIN_220	BIN_226	BIN_243	BIN_247	BIN_241	BIN_249	38.1053842777174	39.0673379352274	39.9842893761176	33.6500231506621	40.9512615056776	30.1678726423826	41.1894216643912	54.0684934950702	54.3175045272361	54.5838378521503	53.6111647794906	55.762792211878	52.899599443125	57.1164843300629	14.3332151511185
BIN_224	ch04	3798944	3666785	3931103	-0.000321950261565348	BIN_222:BIN_225	3118350	4078249	BIN_220:BIN_226	2740758	4115901	BIN_244	ch04	52593912	52581892	52605932	BIN_242:BIN_246	51884659	53294413	BIN_240:BIN_249	51285077	54493400	BIN_222	BIN_225	BIN_220	BIN_226	BIN_242	BIN_246	BIN_240	BIN_249	38.1053842777174	39.0673379352274	39.9842893761176	33.6500231506621	40.9512615056776	30.1678726423826	41.1894216643912	54.026784253246	54.0407184496626	54.0547056860259	53.2990201581649	54.9547923146227	52.7812893610796	57.1164843300629	14.056429073545
