# Supplementary material for: A New Advanced Backcross Tomato Population Enables High Resolution Leaf QTL Mapping and Gene Identification
Source: G3 (Bethesda). 2016 Aug 10;6(10):3169–84. doi: 10.1534/g3.116.030536 (PMC5068939; doi:10.1534/g3.116.030536)
Supplement: Supplemental Material [file supp_g3.116.030536_FileS6.zip › Supplemental_dataset_6_sparsenet_QTL/epistatic_QTL_tables/asym.PC2.epiQtl.csv]

bin1	chr1	bin.mid1	bin.start1	bin.end1	coefs	int0.951	int0.95.start1	int0.95.end1	int0.901	int0.90.start1	int0.90.end1	bin2	chr2	bin.mid2	bin.start2	bin.end2	int0.952	int0.95.start2	int0.95.end2	int0.902	int0.90.start2	int0.90.end2	int951min	int951max	int901min	int901max	int952min	int952max	int902min	int902max	gen.bin.start1	gen.bin.end1	gen.bin.mid1	gen.int0.95.start1	gen.int0.95.end1	gen.int0.90.start1	gen.int0.90.end1	gen.bin.start2	gen.bin.mid2	gen.bin.end2	gen.int0.95.start2	gen.int0.95.end2	gen.int0.90.start2	gen.int0.90.end2	gen.dist
BIN_353	ch05	6865624	6865598	6865651	0.00194857858236998	BIN_353:BIN_354	6865598	6886542	BIN_352:BIN_359	6653616	8092311	BIN_921	ch11	19782306	19729660	19834953	BIN_921:BIN_921	19729660	19834953	BIN_914:BIN_926	8890946	46451047	BIN_353	BIN_354	BIN_352	BIN_359	BIN_921	BIN_921	BIN_914	BIN_926	51.7284633112822	51.7285276797707	51.7285945226774	51.7284633112822	51.7799198094048	51.1619611522203	53.6130029707741	51.787184355806	51.7871843596077	51.7871843633609	51.787184355806	51.7871843633609	50.3642572748699	52.2275132733842	NA
BIN_640	ch08	60412884	60366201	60459567	0.0023029065544357	BIN_638:BIN_642	60084090	61382537	BIN_637:BIN_642	59924708	61382537	BIN_645	ch08	62014761	61904149	62125373	BIN_643:BIN_648	61483672	62506565	BIN_642:BIN_649	61171178	62631127	BIN_638	BIN_642	BIN_637	BIN_642	BIN_643	BIN_648	BIN_642	BIN_649	60.7411860316964	61.073367374549	61.4067415121727	58.7615170890618	68.1571610442954	57.6654233858691	68.1571610442954	72.0004291109525	72.8078113397846	73.6108179992436	68.9048329823059	76.3339902362787	66.5952941255389	77.2053462811093	11.4010698276118
