# Supplementary material for: A New Advanced Backcross Tomato Population Enables High Resolution Leaf QTL Mapping and Gene Identification
Source: G3 (Bethesda). 2016 Aug 10;6(10):3169–84. doi: 10.1534/g3.116.030536 (PMC5068939; doi:10.1534/g3.116.030536)
Supplement: Supplemental Material [file supp_g3.116.030536_FileS6.zip › Supplemental_dataset_6_sparsenet_QTL/epistatic_QTL_tables/asym.PC4.epiQtl.csv]

bin1	chr1	bin.mid1	bin.start1	bin.end1	coefs	int0.951	int0.95.start1	int0.95.end1	int0.901	int0.90.start1	int0.90.end1	bin2	chr2	bin.mid2	bin.start2	bin.end2	int0.952	int0.95.start2	int0.95.end2	int0.902	int0.90.start2	int0.90.end2	int951min	int951max	int901min	int901max	int952min	int952max	int902min	int902max	gen.bin.start1	gen.bin.end1	gen.bin.mid1	gen.int0.95.start1	gen.int0.95.end1	gen.int0.90.start1	gen.int0.90.end1	gen.bin.start2	gen.bin.mid2	gen.bin.end2	gen.int0.95.start2	gen.int0.95.end2	gen.int0.90.start2	gen.int0.90.end2	gen.dist
BIN_98	ch02	39491545	39436438	39546653	0.00185385322708681	BIN_98:BIN_98	39436438	39546653	BIN_98:BIN_99	39436438	40115871	BIN_102	ch02	40955245	40697565	41212925	BIN_101:BIN_103	40241601	41518466	BIN_100:BIN_103	40121461	41518466	BIN_98	BIN_98	BIN_98	BIN_99	BIN_101	BIN_103	BIN_100	BIN_103	64.6291101033977	64.8433330962445	65.0549475259085	64.6291101033977	65.0549475259085	64.6291101033977	67.1218193235776	69.1234318716407	70.0171068108976	70.9290475020363	67.5583253659201	72.0311330396333	67.141326226761	72.0311330396333	4.96215928498907
