# Supplementary material for: A New Advanced Backcross Tomato Population Enables High Resolution Leaf QTL Mapping and Gene Identification
Source: G3 (Bethesda). 2016 Aug 10;6(10):3169–84. doi: 10.1534/g3.116.030536 (PMC5068939; doi:10.1534/g3.116.030536)
Supplement: Supplemental Material [file supp_g3.116.030536_FileS6.zip › Supplemental_dataset_6_sparsenet_QTL/epistatic_QTL_tables/asym.PC5.epiQtl.csv]

bin1	chr1	bin.mid1	bin.start1	bin.end1	coefs	int0.951	int0.95.start1	int0.95.end1	int0.901	int0.90.start1	int0.90.end1	bin2	chr2	bin.mid2	bin.start2	bin.end2	int0.952	int0.95.start2	int0.95.end2	int0.902	int0.90.start2	int0.90.end2	int951min	int951max	int901min	int901max	int952min	int952max	int902min	int902max	gen.bin.start1	gen.bin.end1	gen.bin.mid1	gen.int0.95.start1	gen.int0.95.end1	gen.int0.90.start1	gen.int0.90.end1	gen.bin.start2	gen.bin.mid2	gen.bin.end2	gen.int0.95.start2	gen.int0.95.end2	gen.int0.90.start2	gen.int0.90.end2	gen.dist
BIN_391	ch05	60293176	60238730	60347622	0.00016721357492524	BIN_389:BIN_393	60211289	60759840	BIN_388:BIN_393	60192102	60759840	BIN_397	ch05	60903838	60846910	60960766	BIN_395:BIN_398	60806008	61014297	BIN_394:BIN_401	60784612	61415852	BIN_389	BIN_393	BIN_388	BIN_393	BIN_395	BIN_398	BIN_394	BIN_401	59.9760803884503	60.1851762201026	60.3993284239407	59.8725883405152	62.1924031688105	59.8009725726241	62.1924031688105	62.6117780736017	62.8939830357566	63.1826203084357	62.4129414838564	63.4599774294545	62.3102242541173	65.7313350367355	2.49465461181592
BIN_759	ch10	1188304	1134181	1242428	0.000231750492425483	BIN_756:BIN_760	1017015	1676825	BIN_755:BIN_761	986668	1691914	BIN_762	ch10	1754015	1737945	1770086	BIN_762:BIN_763	1737945	1851342	BIN_762:BIN_763	1737945	1851342	BIN_756	BIN_760	BIN_755	BIN_761	BIN_762	BIN_763	BIN_762	BIN_763	9.21090154079046	9.66049175779847	10.1120872536197	8.24477700736606	13.7936544763901	7.99617094109147	13.9227682158414	14.3168727523241	14.4545221613255	14.5922031731534	14.3168727523241	15.288467318985	14.3168727523241	15.288467318985	4.3424349077058
BIN_222	ch04	3341634	3118350	3564918	-0.000257085947785375	BIN_220:BIN_224	2740758	3931103	BIN_219:BIN_226	2647664	4115901	BIN_225	ch04	4012357	3946466	4078249	BIN_223:BIN_225	3581463	4078249	BIN_221:BIN_227	3096506	4473453	BIN_220	BIN_224	BIN_219	BIN_226	BIN_223	BIN_225	BIN_221	BIN_227	33.6500231506621	35.5522295058949	37.3337206716593	30.1678726423826	39.9842893761176	29.2594263516162	41.1894216643912	40.0879239805116	40.5253505813457	40.9512615056776	37.4608228698954	40.9512615056776	33.457577204925	43.2580098025527	3.19162990968636
BIN_706	ch09	61374805	61252945	61496666	0.000958139135042202	BIN_706:BIN_706	61252945	61496666	BIN_705:BIN_707	61010272	61822125	BIN_731	ch09	64942228	64886605	64997851	BIN_731:BIN_732	64886605	65137946	BIN_729:BIN_736	64729390	65687398	BIN_706	BIN_706	BIN_705	BIN_707	BIN_731	BIN_732	BIN_729	BIN_736	49.7693760542641	49.9701286889678	50.1924805764581	49.7693760542641	50.1924805764581	49.4235199106507	50.9122210615227	69.8319495932963	70.2885879893963	70.7443487330973	69.8319495932963	71.8865793622605	68.5388680044353	76.329584511819	20.0961074129382
BIN_479	ch06	38481446	38460525	38502368	0.00119861808899274	BIN_478:BIN_479	35649429	38502368	BIN_478:BIN_480	35649429	38712971	BIN_481	ch06	38754755	38750526	38758984	BIN_481:BIN_481	38750526	38758984	BIN_480:BIN_481	38528034	38758984	BIN_478	BIN_479	BIN_478	BIN_480	BIN_481	BIN_481	BIN_480	BIN_481	37.8855903001227	37.9549940723789	38.0259076770376	34.7348000296329	38.0259076770376	34.7348000296329	38.8280179445483	38.988817484402	39.0072775443209	39.025809587251	38.988817484402	39.025809587251	38.1149871214714	39.025809587251	0.981369867283234
