# Supplementary material for: A New Advanced Backcross Tomato Population Enables High Resolution Leaf QTL Mapping and Gene Identification
Source: G3 (Bethesda). 2016 Aug 10;6(10):3169–84. doi: 10.1534/g3.116.030536 (PMC5068939; doi:10.1534/g3.116.030536)
Supplement: Supplemental Material [file supp_g3.116.030536_FileS6.zip › Supplemental_dataset_6_sparsenet_QTL/epistatic_QTL_tables/asym.PC6.epiQtl.csv]

bin1	chr1	bin.mid1	bin.start1	bin.end1	coefs	int0.951	int0.95.start1	int0.95.end1	int0.901	int0.90.start1	int0.90.end1	bin2	chr2	bin.mid2	bin.start2	bin.end2	int0.952	int0.95.start2	int0.95.end2	int0.902	int0.90.start2	int0.90.end2	int951min	int951max	int901min	int901max	int952min	int952max	int902min	int902max	gen.bin.start1	gen.bin.end1	gen.bin.mid1	gen.int0.95.start1	gen.int0.95.end1	gen.int0.90.start1	gen.int0.90.end1	gen.bin.start2	gen.bin.mid2	gen.bin.end2	gen.int0.95.start2	gen.int0.95.end2	gen.int0.90.start2	gen.int0.90.end2	gen.dist
BIN_506	ch06	42393703	42393703	42393703	-7.65832896167808e-05	BIN_506:BIN_508	42393703	42483985	BIN_506:BIN_511	42393703	42983413	BIN_511	ch06	42823414	42663415	42983413	BIN_509:BIN_511	42486535	42983413	BIN_506:BIN_511	42393703	42983413	BIN_506	BIN_508	BIN_506	BIN_511	BIN_509	BIN_511	BIN_506	BIN_511	65.3824816651769	65.3824816651769	65.3824816651769	65.3824816651769	65.942182008375	65.3824816651769	68.9522393281071	67.0346037998264	67.9950718173492	68.9522393281071	65.9578774007591	68.9522393281071	65.3824816651769	68.9522393281071	2.61259015217234
BIN_387	ch05	60004632	59868613	60140652	0.000184800641267609	BIN_387:BIN_387	59868613	60140652	BIN_386:BIN_389	59808234	60224936	BIN_397	ch05	60903838	60846910	60960766	BIN_395:BIN_398	60806008	61014297	BIN_394:BIN_401	60784612	61415852	BIN_387	BIN_387	BIN_386	BIN_389	BIN_395	BIN_398	BIN_394	BIN_401	58.6831026614924	59.1328993132448	59.6119412750395	58.6831026614924	59.6119412750395	58.4925507620658	59.9238995505577	62.6117780736017	62.8939830357566	63.1826203084357	62.4129414838564	63.4599774294545	62.3102242541173	65.7313350367355	3.28204176071712
BIN_759	ch10	1188304	1134181	1242428	0.000255643212292842	BIN_756:BIN_760	1017015	1676825	BIN_755:BIN_761	986668	1691914	BIN_766	ch10	2420176	2375814	2464539	BIN_766:BIN_767	2375814	2539147	BIN_765:BIN_770	2021416	2760024	BIN_756	BIN_760	BIN_755	BIN_761	BIN_766	BIN_767	BIN_765	BIN_770	9.21090154079046	9.66049175779847	10.1120872536197	8.24477700736606	13.7936544763901	7.99617094109147	13.9227682158414	19.7379240084354	20.1063227877091	20.4728144975268	19.7379240084354	21.0845867690457	16.7437422365943	22.8594340668264	9.99423553408931
BIN_706	ch09	61374805	61252945	61496666	0.000335044529733702	BIN_706:BIN_706	61252945	61496666	BIN_705:BIN_707	61010272	61822125	BIN_731	ch09	64942228	64886605	64997851	BIN_731:BIN_732	64886605	65137946	BIN_729:BIN_736	64729390	65687398	BIN_706	BIN_706	BIN_705	BIN_707	BIN_731	BIN_732	BIN_729	BIN_736	49.7693760542641	49.9701286889678	50.1924805764581	49.7693760542641	50.1924805764581	49.4235199106507	50.9122210615227	69.8319495932963	70.2885879893963	70.7443487330973	69.8319495932963	71.8865793622605	68.5388680044353	76.329584511819	20.0961074129382
BIN_764	ch10	1946273	1887156	2005391	0.00052067146775669	BIN_764:BIN_765	1887156	2199167	BIN_763:BIN_765	1772878	2199167	BIN_815	ch10	60404688	60386453	60422923	BIN_813:BIN_817	60165072	61012254	BIN_811:BIN_819	59689518	61347770	BIN_764	BIN_765	BIN_763	BIN_765	BIN_813	BIN_817	BIN_811	BIN_819	15.5952886700057	16.1014227409282	16.6068860521974	15.5952886700057	18.2549160991585	14.6161242859554	18.2549160991585	50.4209826967948	50.4921006008173	50.5635659262499	49.5817551341895	53.1181929512678	47.8694237927333	54.8604551198007	33.8852145486199
BIN_1	ch01	52522	1	105044	0.00270655108190911	BIN_1:BIN_2	1	187365	BIN_1:BIN_3	1	436038	BIN_346	ch05	5833691	5770444	5896938	BIN_346:BIN_346	5770444	5896938	BIN_344:BIN_346	5179165	5896938	BIN_1	BIN_2	BIN_1	BIN_3	BIN_346	BIN_346	BIN_344	BIN_346	0	0.450399375116724	0.892286828085107	0	1.57743938429084	0	3.59747387830744	47.7831139257116	48.0858386691712	48.3784949266432	47.7831139257116	48.3784949266432	44.433909590413	48.3784949266432	NA
