# Supplementary material for: A New Advanced Backcross Tomato Population Enables High Resolution Leaf QTL Mapping and Gene Identification
Source: G3 (Bethesda). 2016 Aug 10;6(10):3169–84. doi: 10.1534/g3.116.030536 (PMC5068939; doi:10.1534/g3.116.030536)
Supplement: Supplemental Material [file supp_g3.116.030536_FileS6.zip › Supplemental_dataset_6_sparsenet_QTL/epistatic_QTL_tables/circ.AR.epiQtl.csv]

bin1	chr1	bin.mid1	bin.start1	bin.end1	coefs	int0.951	int0.95.start1	int0.95.end1	int0.901	int0.90.start1	int0.90.end1	bin2	chr2	bin.mid2	bin.start2	bin.end2	int0.952	int0.95.start2	int0.95.end2	int0.902	int0.90.start2	int0.90.end2	int951min	int951max	int901min	int901max	int952min	int952max	int902min	int902max	gen.bin.start1	gen.bin.end1	gen.bin.mid1	gen.int0.95.start1	gen.int0.95.end1	gen.int0.90.start1	gen.int0.90.end1	gen.bin.start2	gen.bin.mid2	gen.bin.end2	gen.int0.95.start2	gen.int0.95.end2	gen.int0.90.start2	gen.int0.90.end2	gen.dist
BIN_630	ch08	58783070	58624493	58941647	0.000324991555942027	BIN_628:BIN_634	58383066	59511512	BIN_626:BIN_635	58277399	59638537	BIN_759	ch10	1188304	1134181	1242428	BIN_756:BIN_760	1017015	1676825	BIN_755:BIN_761	986668	1691914	BIN_628	BIN_634	BIN_626	BIN_635	BIN_756	BIN_760	BIN_755	BIN_761	49.4386596463766	50.3658003661725	51.3157939843624	48.0728407441061	54.9058163085298	47.493045638622	55.7410265789633	9.21090154079046	9.66049175779847	10.1120872536197	8.24477700736606	13.7936544763901	7.99617094109147	13.9227682158414	NA
BIN_523	ch06	44527587	44485699	44569475	-0.000650823818569641	BIN_522:BIN_524	44154293	44601221	BIN_520:BIN_526	44043201	44851448	BIN_530	ch06	45211457	45211221	45211693	BIN_529:BIN_530	45034707	45211693	BIN_527:BIN_530	44853982	45211693	BIN_522	BIN_524	BIN_520	BIN_526	BIN_529	BIN_530	BIN_527	BIN_530	79.3931033827869	79.7385700114493	80.0846729110806	76.725095593984	80.3471755756593	75.8764827420689	82.4032256224001	85.2014878799819	85.2032191261279	85.204950202057	83.8635446208355	85.204950202057	82.4237766589165	85.204950202057	5.11854621504732
BIN_115	ch02	43562258	43511753	43612764	-0.000738746123881103	BIN_114:BIN_118	43430845	43924476	BIN_111:BIN_121	42824944	44195306	BIN_747	ch09	67403929	67378410	67429449	BIN_747:BIN_748	67378410	67662091	BIN_747:BIN_748	67378410	67662091	BIN_114	BIN_118	BIN_111	BIN_121	BIN_747	BIN_748	BIN_747	BIN_748	79.458430661485	79.6478939758653	79.837409178825	79.1550060881971	81.0083246700454	76.8849851057381	82.0278808324922	93.8378344167179	94.1936951652314	94.5533756003939	93.8378344167179	98.0155883529002	93.8378344167179	98.0155883529002	NA
BIN_70	ch02	29195159	29031250	29359068	-0.0010485544182902	BIN_69:BIN_70	28575871	29359068	BIN_69:BIN_70	28575871	29359068	BIN_919	ch11	17926014	17686920	18165109	BIN_917:BIN_922	10567348	45025786	BIN_914:BIN_927	8890946	47526146	BIN_69	BIN_70	BIN_69	BIN_70	BIN_917	BIN_922	BIN_914	BIN_927	10.2239382974972	11.144158715103	12.0836531121588	7.91479647897834	12.0836531121588	7.91479647897834	12.0836531121588	51.7871841494724	51.7871841814444	51.7871842108894	50.9543615234901	51.8381254451936	50.3642572748699	53.4140282319748	NA
BIN_241	ch04	51629678	51431714	51827642	-0.00124967925869224	BIN_240:BIN_243	51285077	52510550	BIN_237:BIN_246	46880570	53294413	BIN_448	ch06	1498977	1439426	1558528	BIN_447:BIN_450	1	1921046	BIN_447:BIN_452	1	2490644	BIN_240	BIN_243	BIN_237	BIN_246	BIN_447	BIN_450	BIN_447	BIN_452	52.899599443125	53.0676644896242	53.2457822841809	52.7812893610796	53.9451554311159	50.9124427562027	54.9547923146227	0.921050936467992	1.04526870319061	1.18018103028343	0	2.25258566202373	0	4.59878090799824	NA
BIN_506	ch06	42393703	42393703	42393703	0.00214094975003521	BIN_506:BIN_508	42393703	42483985	BIN_506:BIN_511	42393703	42983413	BIN_733	ch09	65277758	65141367	65414150	BIN_733:BIN_734	65141367	65426400	BIN_731:BIN_735	64886605	65452320	BIN_506	BIN_508	BIN_506	BIN_511	BIN_733	BIN_734	BIN_731	BIN_735	65.3824816651769	65.3824816651769	65.3824816651769	65.3824816651769	65.942182008375	65.3824816651769	68.9522393281071	71.9143447924865	73.0165639507829	74.114367948148	71.9143447924865	74.2129981807201	69.8319495932963	74.4217911937117	NA
BIN_140	ch02	48299295	48252574	48346016	-0.00217352837525113	BIN_140:BIN_141	48252574	48586655	BIN_140:BIN_143	48252574	49216287	BIN_447	ch06	706654	1	1413308	BIN_447:BIN_449	1	1676160	BIN_447:BIN_452	1	2490644	BIN_140	BIN_141	BIN_140	BIN_143	BIN_447	BIN_449	BIN_447	BIN_452	102.765095891128	103.09389519067	103.422918783171	102.765095891128	105.109932240352	102.765095891128	109.220018433159	0	0.0956184029281931	0.869831799096999	0	1.47982203739789	0	4.59878090799824	NA
BIN_825	ch10	62312413	62234458	62390368	-0.00347298844421675	BIN_825:BIN_827	62234458	62526575	BIN_824:BIN_827	61898239	62526575	BIN_912	ch11	7425367	7253873	7596861	BIN_911:BIN_916	6508033	10484753	BIN_909:BIN_925	6063251	46071305	BIN_825	BIN_827	BIN_824	BIN_827	BIN_911	BIN_916	BIN_909	BIN_925	60.9765927108523	61.6435792524039	62.3321368016541	60.9765927108523	63.5831775951365	58.3570157638483	63.5831775951365	48.0342933355815	48.4588383781524	48.8360493762829	45.6045941874394	50.9168244253315	43.6723798951754	52.0448658283016	NA
BIN_32	ch01	78780913	78682626	78879201	-0.00350040404662521	BIN_32:BIN_32	78682626	78879201	BIN_31:BIN_33	78537397	79043466	BIN_997	ch12	2965189	2919056	3011323	BIN_995:BIN_999	2193571	3255964	BIN_993:BIN_1000	2151478	3280873	BIN_32	BIN_32	BIN_31	BIN_33	BIN_995	BIN_999	BIN_993	BIN_1000	72.0077338600122	72.756936984242	73.4993712891056	72.0077338600122	73.4993712891056	70.8910360343609	74.7215345549041	32.2077724981593	32.6628069774835	33.113205601852	24.4943257175162	35.4214963925129	24.0205574726344	35.6487402563201	NA
BIN_869	ch11	1922691	1882840	1962543	0.00568369586683991	BIN_867:BIN_874	1762507	2192052	BIN_864:BIN_874	1637288	2192052	BIN_929	ch11	47786968	47786902	47787035	BIN_929:BIN_930	47786902	47901842	BIN_925:BIN_933	45968277	48296563	BIN_867	BIN_874	BIN_864	BIN_874	BIN_929	BIN_930	BIN_925	BIN_933	12.6593962764044	12.9779260401593	13.2980057318588	11.7076839335055	15.1675440553249	10.7351211183745	15.1675440553249	53.9198188635616	53.9199629301321	53.9201091886268	53.9198188635616	54.1847084037883	52.009377074412	55.3424977447119	40.6219571982733
BIN_581	ch07	64785133	64756839	64813427	-0.00620136054800865	BIN_581:BIN_581	64756839	64813427	BIN_580:BIN_582	64414586	65268621	BIN_845	ch10	64425441	64407814	64443068	BIN_843:BIN_845	64288559	64443068	BIN_843:BIN_845	64288559	64443068	BIN_581	BIN_581	BIN_580	BIN_582	BIN_843	BIN_845	BIN_843	BIN_845	72.738537644839	72.9453381062615	73.1488976147295	72.738537644839	73.1488976147295	70.0111234392929	76.0342088505668	83.5487318058756	83.7291121560923	83.9088373881369	82.3122879839057	83.9088373881369	82.3122879839057	83.9088373881369	NA
BIN_581	ch07	64785133	64756839	64813427	-0.00750988954087737	BIN_581:BIN_581	64756839	64813427	BIN_580:BIN_582	64414586	65268621	BIN_825	ch10	62312413	62234458	62390368	BIN_825:BIN_827	62234458	62526575	BIN_824:BIN_827	61898239	62526575	BIN_581	BIN_581	BIN_580	BIN_582	BIN_825	BIN_827	BIN_824	BIN_827	72.738537644839	72.9453381062615	73.1488976147295	72.738537644839	73.1488976147295	70.0111234392929	76.0342088505668	60.9765927108523	61.6435792524039	62.3321368016541	60.9765927108523	63.5831775951365	58.3570157638483	63.5831775951365	NA
BIN_447	ch06	706654	1	1413308	-0.00806569242437833	BIN_447:BIN_449	1	1676160	BIN_447:BIN_452	1	2490644	BIN_849	ch11	412979	402566	423393	BIN_847:BIN_852	1	658825	BIN_847:BIN_856	1	998473	BIN_447	BIN_449	BIN_447	BIN_452	BIN_847	BIN_852	BIN_847	BIN_856	0	0.0956184029281931	0.869831799096999	0	1.47982203739789	0	4.59878090799824	2.42008779517052	2.4808619470041	2.54172863493753	0	3.949390021441	0	6.12589881300018	NA
BIN_246	ch04	53168647	53042881	53294413	-0.0091639307587244	BIN_244:BIN_248	52581892	54080490	BIN_241:BIN_249	51431714	54493400	BIN_255	ch04	55645526	55621687	55669365	BIN_253:BIN_256	55098030	55888362	BIN_251:BIN_257	54894317	56082366	BIN_244	BIN_248	BIN_241	BIN_249	BIN_253	BIN_256	BIN_251	BIN_257	54.6019140495348	54.7746245628593	54.9547923146227	54.026784253246	56.2723509893216	52.899599443125	57.1164843300629	60.0413937739844	60.1130498103439	60.1851120344152	58.5700396935889	60.8660985391338	58.0508613262985	61.4979285930375	5.15825749572119
BIN_256	ch04	55840063	55791765	55888362	-0.00919875404589639	BIN_255:BIN_257	55621687	56082366	BIN_253:BIN_261	55098030	57111185	BIN_875	ch11	2586867	2502553	2671181	BIN_875:BIN_878	2502553	2909239	BIN_874:BIN_878	2175447	2909239	BIN_255	BIN_257	BIN_253	BIN_261	BIN_875	BIN_878	BIN_874	BIN_878	60.5615043493977	60.7129679730418	60.8660985391338	60.0413937739844	61.4979285930375	58.5700396935889	65.294870003011	17.7515516492658	18.4609843750898	19.1727032368592	17.7515516492658	21.189723372121	15.0309545241153	21.189723372121	NA
BIN_949	ch11	50373978	50361243	50386714	-0.00973602092775787	BIN_948:BIN_952	50305902	50687405	BIN_945:BIN_955	50068848	51088227	BIN_980	ch12	1057393	1020873	1093914	BIN_978:BIN_980	481825	1093914	BIN_977:BIN_981	286710	1205039	BIN_948	BIN_952	BIN_945	BIN_955	BIN_978	BIN_980	BIN_977	BIN_981	71.0454538035082	71.1853630924163	71.325401731655	70.4390710808956	74.6428060284837	67.8871305914529	78.9464501671734	11.1580338333446	11.5634293587176	11.9701299751891	5.31222081579243	11.9701299751891	3.22131622499829	13.2152669876757	NA
BIN_447	ch06	706654	1	1413308	0.00984597702092026	BIN_447:BIN_449	1	1676160	BIN_447:BIN_452	1	2490644	BIN_911	ch11	6582302	6508033	6656572	BIN_909:BIN_913	6063251	8776994	BIN_908:BIN_924	5780103	45901387	BIN_447	BIN_449	BIN_447	BIN_452	BIN_909	BIN_913	BIN_908	BIN_924	0	0.0956184029281931	0.869831799096999	0	1.47982203739789	0	4.59878090799824	45.6045941874394	45.8909122190268	46.1671289748804	43.6723798951754	50.3020461225288	42.2430545719149	51.9889692588137	NA
BIN_265	ch04	58002979	58002976	58002983	0.0113562302012257	BIN_264:BIN_268	57974253	58433851	BIN_264:BIN_268	57974253	58433851	BIN_503	ch06	42191645	42180960	42202331	BIN_502:BIN_503	41986099	42202331	BIN_501:BIN_504	41869524	42304561	BIN_264	BIN_268	BIN_264	BIN_268	BIN_502	BIN_503	BIN_501	BIN_504	69.2257993440116	69.2258136902708	69.2258328186288	69.0888101739843	71.3712450831419	69.0888101739843	71.3712450831419	64.0280659950523	64.0973209537415	64.1664521938921	62.7422111586061	64.1664521938921	61.9521957035033	64.8212346347381	NA
BIN_631	ch08	59003624	58961814	59045434	-0.0120183925194147	BIN_629:BIN_635	58453970	59638537	BIN_626:BIN_636	58277399	59746328	BIN_1044	ch12	64467931	64425446	64510416	BIN_1044:BIN_1046	64425446	65102874	BIN_1044:BIN_1048	64425446	65422410	BIN_629	BIN_635	BIN_626	BIN_636	BIN_1044	BIN_1046	BIN_1044	BIN_1048	51.4382058754485	51.6931171589703	51.9495384407655	48.4681054165514	55.7410265789633	47.493045638622	56.4590799505471	91.086590107292	91.5781042064892	92.064757695928	91.086590107292	98.1271838352947	91.086590107292	100.731416997479	NA
BIN_62	ch01	90038889	89773534	90304244	0.0127015321329911	BIN_62:BIN_62	89773534	90304244	BIN_61:BIN_62	89409196	90304244	BIN_506	ch06	42393703	42393703	42393703	BIN_506:BIN_508	42393703	42483985	BIN_506:BIN_511	42393703	42983413	BIN_62	BIN_62	BIN_61	BIN_62	BIN_506	BIN_508	BIN_506	BIN_511	115.404525864669	116.345216194331	117.272946667583	115.404525864669	117.272946667583	114.084254615114	117.272946667583	65.3824816651769	65.3824816651769	65.3824816651769	65.3824816651769	65.942182008375	65.3824816651769	68.9522393281071	NA
BIN_586	ch08	3028200	2994687	3061713	-0.0132561696377463	BIN_586:BIN_586	2994687	3061713	BIN_586:BIN_587	2994687	3093459	BIN_900	ch11	5242287	5242268	5242306	BIN_900:BIN_903	5242268	5372697	BIN_895:BIN_907	4854834	5774895	BIN_586	BIN_586	BIN_586	BIN_587	BIN_900	BIN_903	BIN_895	BIN_907	6.11903004472562	6.29618550860744	6.4747904111077	6.11903004472562	6.4747904111077	6.11903004472562	6.64522127554668	39.1262923514638	39.1264111427719	39.1265299334945	39.1262923514638	39.9278038289357	36.5864972461642	42.21533978968	NA
BIN_69	ch02	28800291	28575871	29024711	0.0137177108204093	BIN_68:BIN_70	27509450	29359068	BIN_66:BIN_70	21807683	29359068	BIN_74	ch02	30950827	30814063	31087591	BIN_74:BIN_74	30814063	31087591	BIN_73:BIN_75	30663959	31191063	BIN_68	BIN_70	BIN_66	BIN_70	BIN_74	BIN_74	BIN_73	BIN_75	7.91479647897834	8.99375151199098	10.1878735760656	5.1292342081681	12.0836531121588	3.79234193692832	12.0836531121588	18.8631066589139	19.3098434030684	19.7500804967046	18.8631066589139	19.7500804967046	18.3553198553348	20.0839673246497	9.12196982700285
BIN_105	ch02	41643728	41630181	41657275	-0.0144581065456103	BIN_105:BIN_106	41630181	42035618	BIN_105:BIN_107	41630181	42052472	BIN_127	ch02	46064371	46048191	46080552	BIN_125:BIN_129	45570400	46208747	BIN_125:BIN_131	45570400	46303770	BIN_105	BIN_106	BIN_105	BIN_107	BIN_125	BIN_129	BIN_125	BIN_131	72.4388110607273	72.488398658587	72.5380174483261	72.4388110607273	73.934656929197	72.4388110607273	73.9972834626293	89.5537371289265	89.6304294777462	89.707430100719	87.4119647884203	90.3285436434675	87.4119647884203	90.8021668120077	17.0924120294201
BIN_1	ch01	52522	1	105044	-0.0168479441714282	BIN_1:BIN_2	1	187365	BIN_1:BIN_3	1	436038	BIN_447	ch06	706654	1	1413308	BIN_447:BIN_449	1	1676160	BIN_447:BIN_452	1	2490644	BIN_1	BIN_2	BIN_1	BIN_3	BIN_447	BIN_449	BIN_447	BIN_452	0	0.450399375116724	0.892286828085107	0	1.57743938429084	0	3.59747387830744	0	0.0956184029281931	0.869831799096999	0	1.47982203739789	0	4.59878090799824	NA
BIN_447	ch06	706654	1	1413308	0.0168577424031315	BIN_447:BIN_449	1	1676160	BIN_447:BIN_452	1	2490644	BIN_465	ch06	32685383	32411199	32959567	BIN_465:BIN_465	32411199	32959567	BIN_464:BIN_467	32261080	33251856	BIN_447	BIN_449	BIN_447	BIN_452	BIN_465	BIN_465	BIN_464	BIN_467	0	0.0956184029281931	0.869831799096999	0	1.47982203739789	0	4.59878090799824	21.9761927466446	23.5217439915468	25.0928041733595	21.9761927466446	25.0928041733595	21.157252518829	26.7441980158843	22.6519121924498
BIN_842	ch10	64135433	64135420	64135447	0.0170491554178904	BIN_839:BIN_842	64009887	64135447	BIN_838:BIN_842	63916348	64135447	BIN_941	ch11	49582227	49463695	49700760	BIN_941:BIN_942	49463695	49980718	BIN_941:BIN_945	49463695	50071185	BIN_839	BIN_842	BIN_838	BIN_842	BIN_941	BIN_942	BIN_941	BIN_945	80.6888178708847	80.6889571503431	80.689107143354	79.334257919174	80.689107143354	78.3144155109136	80.689107143354	62.052970450517	63.0871430807034	64.1820391260362	62.052970450517	66.9654502898621	62.052970450517	67.9118085182298	NA
BIN_310	ch05	2341212	2322699	2359725	0.017135857288158	BIN_310:BIN_312	2322699	2501823	BIN_309:BIN_313	2287728	2536568	BIN_978	ch12	500082	481825	518340	BIN_978:BIN_980	481825	1093914	BIN_976:BIN_980	209972	1093914	BIN_310	BIN_312	BIN_309	BIN_313	BIN_978	BIN_980	BIN_976	BIN_980	17.9939369257902	18.1694844333993	18.3455719903002	17.9939369257902	19.7146630682541	17.6638096612023	20.0538413259883	5.31222081579243	5.50734069044489	5.70251418142863	5.31222081579243	11.9701299751891	2.38971160982968	11.9701299751891	NA
BIN_346	ch05	5833691	5770444	5896938	-0.0182760322849356	BIN_346:BIN_346	5770444	5896938	BIN_344:BIN_346	5179165	5896938	BIN_921	ch11	19782306	19729660	19834953	BIN_921:BIN_921	19729660	19834953	BIN_914:BIN_926	8890946	46451047	BIN_346	BIN_346	BIN_344	BIN_346	BIN_921	BIN_921	BIN_914	BIN_926	47.7831139257116	48.0858386691712	48.3784949266432	47.7831139257116	48.3784949266432	44.433909590413	48.3784949266432	51.787184355806	51.7871843596077	51.7871843633609	51.787184355806	51.7871843633609	50.3642572748699	52.2275132733842	NA
BIN_447	ch06	706654	1	1413308	-0.0183311397621767	BIN_447:BIN_449	1	1676160	BIN_447:BIN_452	1	2490644	BIN_985	ch12	1292644	1292397	1292892	BIN_984:BIN_989	1283576	1899367	BIN_982:BIN_990	1221864	1959349	BIN_447	BIN_449	BIN_447	BIN_452	BIN_984	BIN_989	BIN_982	BIN_990	0	0.0956184029281931	0.869831799096999	0	1.47982203739789	0	4.59878090799824	14.2015624844699	14.2043597032336	14.2071682928441	14.1016968535234	21.1515319086363	13.4047414890455	21.8379217377956	NA
BIN_666	ch09	2636554	2636554	2636554	0.0217865662653423	BIN_666:BIN_667	2636554	2905982	BIN_665:BIN_669	2497032	3252324	BIN_682	ch09	5225663	5180158	5271168	BIN_682:BIN_683	5180158	5646186	BIN_681:BIN_684	4936426	5707571	BIN_666	BIN_667	BIN_665	BIN_669	BIN_682	BIN_683	BIN_681	BIN_684	22.9718243572984	22.9718243572984	22.9718243572984	22.9718243572984	25.4570081842864	21.6747551999555	28.5786149212774	41.9023843871267	42.0864671182568	42.2635025664058	41.9023843871267	43.4721135194737	40.7915027140804	43.6305657843724	19.1146427609585
BIN_542	ch07	52581196	52472500	52689893	-0.023194651260394	BIN_539:BIN_542	7743275	52689893	BIN_538:BIN_543	4040782	53000730	BIN_544	ch07	53336519	53010445	53662594	BIN_544:BIN_544	53010445	53662594	BIN_543:BIN_545	52692597	53847043	BIN_539	BIN_542	BIN_538	BIN_543	BIN_544	BIN_544	BIN_543	BIN_545	29.4158779541965	29.5118579726018	29.6190352568684	26.8139174396779	29.6190352568684	13.1461726918233	29.9928377437752	30.0062352648606	30.5170409407687	31.1369364053575	30.0062352648606	31.1369364053575	29.621849494726	31.5304765614358	0.898005683900269
BIN_80	ch02	33314173	33245772	33382575	0.0246256908522605	BIN_80:BIN_80	33245772	33382575	BIN_79:BIN_81	32959962	33766193	BIN_86	ch02	35322358	35159682	35485035	BIN_86:BIN_86	35159682	35485035	BIN_85:BIN_86	35009391	35485035	BIN_80	BIN_80	BIN_79	BIN_81	BIN_86	BIN_86	BIN_85	BIN_86	30.5099778051042	30.9706459695985	31.433427821063	30.5099778051042	31.433427821063	28.6202528160479	34.0418474926272	43.0476638102486	44.0145343689014	44.9575445218029	43.0476638102486	44.9575445218029	42.1347203263271	44.9575445218029	12.5811065478384
BIN_145	ch03	88202	1	176403	0.0247546096636195	BIN_145:BIN_147	1	440755	BIN_145:BIN_148	1	993161	BIN_163	ch03	10708053	10128898	11287209	BIN_163:BIN_163	10128898	11287209	BIN_163:BIN_163	10128898	11287209	BIN_145	BIN_147	BIN_145	BIN_148	BIN_163	BIN_163	BIN_163	BIN_163	0	1.17691065067009	2.29483967770057	0	5.53705411525716	0	12.1593686773528	39.8793702142129	40.5146015513862	41.2141696990304	39.8793702142129	41.2141696990304	39.8793702142129	41.2141696990304	38.2197618736856
BIN_105	ch02	41643728	41630181	41657275	-0.0266463572567382	BIN_105:BIN_106	41630181	42035618	BIN_105:BIN_107	41630181	42052472	BIN_643	ch08	61541886	61483672	61600101	BIN_643:BIN_646	61483672	62214285	BIN_641:BIN_649	60514274	62631127	BIN_105	BIN_106	BIN_105	BIN_107	BIN_643	BIN_646	BIN_641	BIN_649	72.4388110607273	72.488398658587	72.5380174483261	72.4388110607273	73.934656929197	72.4388110607273	73.9972834626293	68.9048329823059	69.3349684266002	69.764804614481	68.9048329823059	74.2525996183043	61.7988575095061	77.2053462811093	NA
BIN_533	ch07	1417394	1	2834788	0.0288162400681756	BIN_533:BIN_533	1	2834788	BIN_533:BIN_534	1	2890124	BIN_994	ch12	2182340	2176856	2187825	BIN_993:BIN_996	2151478	2902737	BIN_992:BIN_999	2096281	3255964	BIN_533	BIN_533	BIN_533	BIN_534	BIN_993	BIN_996	BIN_992	BIN_999	0	0.617372297669191	5.2944688693011	0	5.2944688693011	0	5.60351870712061	24.3064219536594	24.3681049435355	24.429766193193	24.0205574726344	32.0457082259286	23.3965916230983	35.4214963925129	NA
BIN_938	ch11	49292459	49286521	49298398	-0.0350296472469405	BIN_937:BIN_940	49038512	49406611	BIN_932:BIN_940	48127482	49406611	BIN_962	ch11	51915092	51912474	51917711	BIN_961:BIN_965	51828173	51996857	BIN_958:BIN_967	51437859	52358244	BIN_937	BIN_940	BIN_932	BIN_940	BIN_961	BIN_965	BIN_958	BIN_967	60.6360886601498	60.6809470729087	60.7259933895849	58.9179805552394	61.5788125784333	54.7950768939373	61.5788125784333	86.4731946459668	86.4945174966148	86.5158393092685	85.7812404034335	87.1562177705242	82.3828290057412	90.0301464278503	25.7685241070299
BIN_772	ch10	2898550	2895565	2901535	-0.0354929935078506	BIN_771:BIN_772	2863740	2901535	BIN_771:BIN_772	2863740	2901535	BIN_776	ch10	3286299	3202500	3370098	BIN_776:BIN_777	3202500	3408120	BIN_774:BIN_780	2997926	4036862	BIN_771	BIN_772	BIN_771	BIN_772	BIN_776	BIN_777	BIN_774	BIN_780	23.919137198588	23.942204158292	23.9652591242244	23.6724653817448	23.9652591242244	23.6724653817448	23.9652591242244	26.2245198410424	26.8288935474032	27.4216206727406	26.2245198410424	27.6865854689498	24.7031700079368	31.6644432029589	2.86363442317882
BIN_563	ch07	61766597	61699187	61834007	-0.0399756864308765	BIN_562:BIN_564	61567382	61912147	BIN_562:BIN_565	61567382	61919350	BIN_580	ch07	64507892	64414586	64601199	BIN_579:BIN_580	64327567	64601199	BIN_577:BIN_581	63990042	64813427	BIN_562	BIN_564	BIN_562	BIN_565	BIN_579	BIN_580	BIN_577	BIN_581	48.5315197962592	48.837362640244	49.1561702588575	47.9697442405414	49.5423730622448	47.9697442405414	49.578889835142	70.0111234392929	70.79212902931	71.5467210145558	69.2615474679108	71.5467210145558	66.2057940505388	73.1488976147295	21.6359587704525
BIN_818	ch10	61057793	61025513	61090073	-0.0502191616442146	BIN_816:BIN_819	60424416	61347770	BIN_813:BIN_821	60165072	61729915	BIN_823	ch10	61797701	61784185	61811217	BIN_821:BIN_824	61634993	62127718	BIN_819:BIN_824	61187728	62127718	BIN_816	BIN_819	BIN_813	BIN_821	BIN_821	BIN_824	BIN_819	BIN_824	53.1824154358039	53.3402521671599	53.5002323625814	50.5694328627333	54.8604551198007	49.5817551341895	57.1917689689618	57.5575214082238	57.6500599224567	57.7431833237259	56.573822749934	60.1002801375747	53.9977941604107	60.1002801375747	4.14982755987531
BIN_263	ch04	57710910	57536605	57885216	-0.0557900632581945	BIN_262:BIN_263	57127261	57885216	BIN_262:BIN_263	57127261	57885216	BIN_269	ch04	58647838	58550555	58745121	BIN_269:BIN_270	58550555	59623022	BIN_264:BIN_271	57974253	60077490	BIN_262	BIN_263	BIN_262	BIN_263	BIN_269	BIN_270	BIN_264	BIN_271	67.0894978605956	67.866379270881	68.6687885552736	65.3601795855137	68.6687885552736	65.3601795855137	68.6687885552736	71.9825994656433	72.50245804723	73.031797783462	71.9825994656433	78.2611783571711	69.0888101739843	81.2816003277161	3.83366949195641
BIN_726	ch09	64276750	64118985	64434515	-0.0569477175975423	BIN_725:BIN_726	64041639	64434515	BIN_724:BIN_726	63944669	64434515	BIN_731	ch09	64942228	64886605	64997851	BIN_731:BIN_732	64886605	65137946	BIN_729:BIN_736	64729390	65687398	BIN_725	BIN_726	BIN_724	BIN_726	BIN_731	BIN_732	BIN_729	BIN_736	63.5843037750756	64.8435235844906	66.1214186526114	62.9756318254311	66.1214186526114	62.2220480051038	66.1214186526114	69.8319495932963	70.2885879893963	70.7443487330973	69.8319495932963	71.8865793622605	68.5388680044353	76.329584511819	4.16716933678497
BIN_34	ch01	79404601	79043490	79765713	-0.144007023177393	BIN_34:BIN_37	79043490	81063947	BIN_33:BIN_38	78879806	81740539	BIN_540	ch07	17051661	15579546	18523776	BIN_540:BIN_540	15579546	18523776	BIN_540:BIN_540	15579546	18523776	BIN_34	BIN_37	BIN_33	BIN_38	BIN_540	BIN_540	BIN_540	BIN_540	74.721711181863	77.2997487908114	79.6762405136907	74.721711181863	85.935693710792	73.5039176070992	88.0535206564856	28.8986898630857	28.8986939649236	28.8986957762155	28.8986898630857	28.8986957762155	28.8986898630857	28.8986957762155	NA
