# Supplementary material for: A New Advanced Backcross Tomato Population Enables High Resolution Leaf QTL Mapping and Gene Identification
Source: G3 (Bethesda). 2016 Aug 10;6(10):3169–84. doi: 10.1534/g3.116.030536 (PMC5068939; doi:10.1534/g3.116.030536)
Supplement: Supplemental Material [file supp_g3.116.030536_FileS6.zip › Supplemental_dataset_6_sparsenet_QTL/epistatic_QTL_tables/circ.Circ..epiQtl.csv]

bin1	chr1	bin.mid1	bin.start1	bin.end1	coefs	int0.951	int0.95.start1	int0.95.end1	int0.901	int0.90.start1	int0.90.end1	bin2	chr2	bin.mid2	bin.start2	bin.end2	int0.952	int0.95.start2	int0.95.end2	int0.902	int0.90.start2	int0.90.end2	int951min	int951max	int901min	int901max	int952min	int952max	int902min	int902max	gen.bin.start1	gen.bin.end1	gen.bin.mid1	gen.int0.95.start1	gen.int0.95.end1	gen.int0.90.start1	gen.int0.90.end1	gen.bin.start2	gen.bin.mid2	gen.bin.end2	gen.int0.95.start2	gen.int0.95.end2	gen.int0.90.start2	gen.int0.90.end2	gen.dist
BIN_815	ch10	60404688	60386453	60422923	6.43001586580001e-05	BIN_813:BIN_817	60165072	61012254	BIN_811:BIN_819	59689518	61347770	BIN_875	ch11	2586867	2502553	2671181	BIN_875:BIN_878	2502553	2909239	BIN_874:BIN_878	2175447	2909239	BIN_813	BIN_817	BIN_811	BIN_819	BIN_875	BIN_878	BIN_874	BIN_878	50.4209826967948	50.4921006008173	50.5635659262499	49.5817551341895	53.1181929512678	47.8694237927333	54.8604551198007	17.7515516492658	18.4609843750898	19.1727032368592	17.7515516492658	21.189723372121	15.0309545241153	21.189723372121	NA
BIN_370	ch05	48590628	48568811	48612445	0.000207027029349321	BIN_369:BIN_373	22533400	52895756	BIN_367:BIN_378	11516483	57936793	BIN_609	ch08	54873880	54854618	54893142	BIN_609:BIN_609	54854618	54893142	BIN_608:BIN_610	54557969	55273194	BIN_369	BIN_373	BIN_367	BIN_378	BIN_609	BIN_609	BIN_608	BIN_610	54.0057184151901	54.0057209576029	54.0057235115112	54.0046443582539	54.0066448534776	54.0036416837525	54.8756600151507	32.3964873009921	32.4763676143795	32.5562895914131	32.3964873009921	32.5562895914131	31.1733535028161	34.1380429380166	NA
BIN_371	ch05	48677417	48654261	48700574	0.000215400650910893	BIN_369:BIN_373	22533400	52895756	BIN_367:BIN_378	11516483	57936793	BIN_609	ch08	54873880	54854618	54893142	BIN_609:BIN_609	54854618	54893142	BIN_608:BIN_610	54557969	55273194	BIN_369	BIN_373	BIN_367	BIN_378	BIN_609	BIN_609	BIN_608	BIN_610	54.0057284390252	54.0057311862842	54.0057339470809	54.0046443582539	54.0066448534776	54.0036416837525	54.8756600151507	32.3964873009921	32.4763676143795	32.5562895914131	32.3964873009921	32.5562895914131	31.1733535028161	34.1380429380166	NA
BIN_816	ch10	60458473	60424416	60492531	0.000251197522850436	BIN_814:BIN_818	60341536	61090073	BIN_812:BIN_820	59788733	61593162	BIN_877	ch11	2851799	2851600	2851998	BIN_875:BIN_878	2502553	2909239	BIN_875:BIN_880	2502553	3508263	BIN_814	BIN_818	BIN_812	BIN_820	BIN_875	BIN_878	BIN_875	BIN_880	50.5694328627333	50.7039254647181	50.8397307134842	50.2472251290851	53.5002323625814	48.2217829396332	56.3100176562601	20.7007726861791	20.702460480008	20.7041482767689	17.7515516492658	21.189723372121	17.7515516492658	26.2410631108414	NA
BIN_34	ch01	79404601	79043490	79765713	-0.000576702173793242	BIN_34:BIN_37	79043490	81063947	BIN_33:BIN_38	78879806	81740539	BIN_41	ch01	82738854	82686034	82791674	BIN_41:BIN_41	82686034	82791674	BIN_40:BIN_43	82263066	83342079	BIN_34	BIN_37	BIN_33	BIN_38	BIN_41	BIN_41	BIN_40	BIN_43	74.721711181863	77.2997487908114	79.6762405136907	74.721711181863	85.935693710792	73.5039176070992	88.0535206564856	90.4106156092676	90.5357330999592	90.6610956049654	90.4106156092676	90.6610956049654	89.4005111897944	92.0168720134721	10.8594925862685
BIN_114	ch02	43464707	43430845	43498569	0.000646979583062458	BIN_113:BIN_117	43274912	43770440	BIN_111:BIN_121	42824944	44195306	BIN_194	ch03	63143776	63136656	63150896	BIN_194:BIN_195	63136656	63318506	BIN_192:BIN_195	62419164	63318506	BIN_113	BIN_117	BIN_111	BIN_121	BIN_194	BIN_195	BIN_192	BIN_195	79.1550060881971	79.2819836947206	79.4089800058426	78.570492325782	80.4294084842174	76.8849851057381	82.0278808324922	98.6873419976339	98.7253207782404	98.7632591438022	98.6873419976339	99.6438744185041	94.7106227681366	99.6438744185041	NA
BIN_989	ch12	1727672	1555977	1899367	0.000686344054777145	BIN_985:BIN_990	1292397	1959349	BIN_984:BIN_990	1283576	1959349	BIN_1047	ch12	65241625	65122224	65361026	BIN_1046:BIN_1048	64781895	65422410	BIN_1044:BIN_1049	64425446	65486253	BIN_985	BIN_990	BIN_984	BIN_990	BIN_1046	BIN_1048	BIN_1044	BIN_1049	17.2080490617734	19.1802610228024	21.1515319086363	14.2015624844699	21.8379217377956	14.1016968535234	21.8379217377956	98.2957903936866	99.2854881544753	100.240473422897	95.033774423344	100.731416997479	91.086590107292	101.242017592603	78.133956245839
BIN_72	ch02	30383165	30113544	30652787	0.000804570508435133	BIN_72:BIN_72	30113544	30652787	BIN_71:BIN_73	29380682	30791263	BIN_73	ch02	30727611	30663959	30791263	BIN_73:BIN_73	30663959	30791263	BIN_72:BIN_74	30113544	31087591	BIN_72	BIN_72	BIN_71	BIN_73	BIN_73	BIN_73	BIN_72	BIN_74	16.1599895033589	17.3186902216275	18.3165006791382	16.1599895033589	18.3165006791382	12.2080506148222	18.7874082193291	18.3553198553348	18.5735543778139	18.7874082193291	18.3553198553348	18.7874082193291	16.1599895033589	19.7500804967046	0.257053698675744
BIN_620	ch08	57490668	57410689	57570648	0.00084358754396005	BIN_618:BIN_622	57130421	57768707	BIN_617:BIN_622	57047857	57768707	BIN_843	ch10	64291854	64288559	64295149	BIN_843:BIN_845	64288559	64443068	BIN_843:BIN_845	64288559	64443068	BIN_618	BIN_622	BIN_617	BIN_622	BIN_843	BIN_845	BIN_843	BIN_845	43.1587429858673	43.5302012279516	43.9066980753575	41.8928250058469	44.8624612174391	41.5293319809574	44.8624612174391	82.3122879839057	82.3468045300201	82.3813020615906	82.3122879839057	83.9088373881369	82.3122879839057	83.9088373881369	NA
BIN_201	ch04	401817	309096	494538	-0.000909368132075049	BIN_200:BIN_201	1	494538	BIN_200:BIN_201	1	494538	BIN_812	ch10	59971017	59788733	60153302	BIN_811:BIN_814	59689518	60385436	BIN_809:BIN_817	59566995	61012254	BIN_200	BIN_201	BIN_200	BIN_201	BIN_811	BIN_814	BIN_809	BIN_817	3.55673769259015	4.58190457873031	5.60022234907223	0	5.60022234907223	0	5.60022234907223	48.2217829396332	48.873814759671	49.5382087687073	47.8694237927333	50.4170263572273	47.4370520520731	53.1181929512678	NA
BIN_145	ch03	88202	1	176403	-0.0010091435188309	BIN_145:BIN_147	1	440755	BIN_145:BIN_148	1	993161	BIN_147	ch03	416013	391272	440755	BIN_145:BIN_147	1	440755	BIN_145:BIN_148	1	993161	BIN_145	BIN_147	BIN_145	BIN_148	BIN_145	BIN_147	BIN_145	BIN_148	0	1.17691065067009	2.29483967770057	0	5.53705411525716	0	12.1593686773528	4.9382090784736	5.23792865982526	5.53705411525716	0	5.53705411525716	0	12.1593686773528	2.94308898212469
BIN_200	ch04	150566	1	301132	-0.00111823944811885	BIN_200:BIN_201	1	494538	BIN_200:BIN_201	1	494538	BIN_824	ch10	62012978	61898239	62127718	BIN_822:BIN_824	61758498	62127718	BIN_820:BIN_826	61386519	62413143	BIN_200	BIN_201	BIN_200	BIN_201	BIN_822	BIN_824	BIN_820	BIN_826	0	1.77115778362519	3.46819148693943	0	5.60022234907223	0	5.60022234907223	58.3570157638483	59.2053796660624	60.1002801375747	57.3832514190417	60.1002801375747	55.0787311524144	62.5371909573469	NA
BIN_200	ch04	150566	1	301132	-0.00121831280899637	BIN_200:BIN_201	1	494538	BIN_200:BIN_201	1	494538	BIN_812	ch10	59971017	59788733	60153302	BIN_811:BIN_814	59689518	60385436	BIN_809:BIN_817	59566995	61012254	BIN_200	BIN_201	BIN_200	BIN_201	BIN_811	BIN_814	BIN_809	BIN_817	0	1.77115778362519	3.46819148693943	0	5.60022234907223	0	5.60022234907223	48.2217829396332	48.873814759671	49.5382087687073	47.8694237927333	50.4170263572273	47.4370520520731	53.1181929512678	NA
BIN_832	ch10	63137577	63085369	63189785	0.00124195069449114	BIN_832:BIN_835	63085369	63690093	BIN_830:BIN_837	62801939	63876255	BIN_1041	ch12	63955458	63928379	63982537	BIN_1041:BIN_1042	63928379	63995368	BIN_1041:BIN_1042	63928379	63995368	BIN_832	BIN_835	BIN_830	BIN_837	BIN_1041	BIN_1042	BIN_1041	BIN_1042	69.219842806137	69.7772391246941	70.3382781955122	69.219842806137	75.8248299430167	66.2738573888176	77.8751574075843	85.1081337980182	85.4390667544061	85.7699506199789	85.1081337980182	85.9266887930306	85.1081337980182	85.9266887930306	NA
BIN_140	ch02	48299295	48252574	48346016	0.00127473394384512	BIN_140:BIN_141	48252574	48586655	BIN_140:BIN_143	48252574	49216287	BIN_245	ch04	52823571	52617736	53029407	BIN_243:BIN_247	52201286	53800668	BIN_241:BIN_249	51431714	54493400	BIN_140	BIN_141	BIN_140	BIN_143	BIN_243	BIN_247	BIN_241	BIN_249	102.765095891128	103.09389519067	103.422918783171	102.765095891128	105.109932240352	102.765095891128	109.220018433159	54.0684934950702	54.3175045272361	54.5838378521503	53.6111647794906	55.762792211878	52.899599443125	57.1164843300629	NA
BIN_752	ch10	270737	219354	322121	-0.00135293328889037	BIN_750:BIN_752	97845	322121	BIN_750:BIN_752	97845	322121	BIN_761	ch10	1687683	1683453	1691914	BIN_760:BIN_761	1252792	1691914	BIN_756:BIN_761	1017015	1691914	BIN_750	BIN_752	BIN_750	BIN_752	BIN_760	BIN_761	BIN_756	BIN_761	1.84176591588246	2.25762855676371	2.67048306332048	0.840836448138063	2.67048306332048	0.840836448138063	2.67048306332048	13.8503638359069	13.8865601336669	13.9227682158414	10.1987817928138	13.9227682158414	8.24477700736606	13.9227682158414	11.2160770703465
BIN_580	ch07	64507892	64414586	64601199	0.00149066599986557	BIN_579:BIN_580	64327567	64601199	BIN_577:BIN_581	63990042	64813427	BIN_609	ch08	54873880	54854618	54893142	BIN_609:BIN_609	54854618	54893142	BIN_608:BIN_610	54557969	55273194	BIN_579	BIN_580	BIN_577	BIN_581	BIN_609	BIN_609	BIN_608	BIN_610	70.0111234392929	70.79212902931	71.5467210145558	69.2615474679108	71.5467210145558	66.2057940505388	73.1488976147295	32.3964873009921	32.4763676143795	32.5562895914131	32.3964873009921	32.5562895914131	31.1733535028161	34.1380429380166	NA
BIN_63	ch02	7811291	1	15622581	0.0015924684460787	BIN_63:BIN_67	1	27371472	BIN_63:BIN_67	1	27371472	BIN_70	ch02	29195159	29031250	29359068	BIN_69:BIN_70	28575871	29359068	BIN_69:BIN_70	28575871	29359068	BIN_63	BIN_67	BIN_63	BIN_67	BIN_69	BIN_70	BIN_69	BIN_70	0	7.00022878301946e-06	1.05969837044505	0	5.00641428638341	0	5.00641428638341	10.2239382974972	11.144158715103	12.0836531121588	7.91479647897834	12.0836531121588	7.91479647897834	12.0836531121588	10.084460344658
BIN_394	ch05	60784723	60784612	60784834	-0.00164565803452205	BIN_394:BIN_396	60784612	60828656	BIN_392:BIN_398	60348651	61014297	BIN_540	ch07	17051661	15579546	18523776	BIN_540:BIN_540	15579546	18523776	BIN_540:BIN_540	15579546	18523776	BIN_394	BIN_396	BIN_392	BIN_398	BIN_540	BIN_540	BIN_540	BIN_540	62.3102242541173	62.3107548551572	62.3112854799812	62.3102242541173	62.5226370032726	60.4034249474791	63.4599774294545	28.8986898630857	28.8986939649236	28.8986957762155	28.8986898630857	28.8986957762155	28.8986898630857	28.8986957762155	NA
BIN_644	ch08	61708900	61657082	61760719	-0.00186507817149432	BIN_643:BIN_646	61483672	62214285	BIN_642:BIN_649	61171178	62631127	BIN_944	ch11	50044480	50030860	50058100	BIN_942:BIN_947	49726937	50295640	BIN_941:BIN_948	49463695	50313996	BIN_643	BIN_646	BIN_642	BIN_649	BIN_942	BIN_947	BIN_941	BIN_948	70.185125301402	70.5669253200138	70.9482363892802	68.9048329823059	74.2525996183043	66.5952941255389	77.2053462811093	67.4876503227107	67.6305113116086	67.77378487552	64.4312681070108	70.3269548493317	62.052970450517	70.5275784786198	NA
BIN_321	ch05	3750904	3748002	3753807	-0.0019202687723973	BIN_321:BIN_322	3748002	3853798	BIN_321:BIN_324	3748002	3984410	BIN_846	ch10	64788583	64742861	64834305	BIN_846:BIN_846	64742861	64834305	BIN_846:BIN_846	64742861	64834305	BIN_321	BIN_322	BIN_321	BIN_324	BIN_846	BIN_846	BIN_846	BIN_846	32.2886534675014	32.3174718108899	32.3462909358628	32.2886534675014	33.332987724669	32.2886534675014	34.6020740719414	86.8794963546808	87.3281193795249	87.7767355579163	86.8794963546808	87.7767355579163	86.8794963546808	87.7767355579163	NA
BIN_547	ch07	54605458	54432855	54778062	0.0031043141494363	BIN_546:BIN_547	53868624	54778062	BIN_545:BIN_547	53666024	54778062	BIN_563	ch07	61766597	61699187	61834007	BIN_562:BIN_564	61567382	61912147	BIN_562:BIN_565	61567382	61919350	BIN_546	BIN_547	BIN_545	BIN_547	BIN_562	BIN_564	BIN_562	BIN_565	32.9518443718826	33.4118918755166	33.8869051406356	31.5783840715042	33.8869051406356	31.1439859382108	33.8869051406356	48.5315197962592	48.837362640244	49.1561702588575	47.9697442405414	49.5423730622448	47.9697442405414	49.578889835142	14.9504574996084
BIN_248	ch04	53940591	53800692	54080490	0.00311391171393879	BIN_246:BIN_249	53042881	54493400	BIN_243:BIN_250	52201286	54862046	BIN_269	ch04	58647838	58550555	58745121	BIN_269:BIN_270	58550555	59623022	BIN_264:BIN_271	57974253	60077490	BIN_246	BIN_249	BIN_243	BIN_250	BIN_269	BIN_270	BIN_264	BIN_271	55.7628338915348	56.0116089412304	56.2723509893216	54.6019140495348	57.1164843300629	53.6111647794906	57.9713582903	71.9825994656433	72.50245804723	73.031797783462	71.9825994656433	78.2611783571711	69.0888101739843	81.2816003277161	16.2301070579083
BIN_141	ch02	48566207	48545759	48586655	0.00396432252274591	BIN_140:BIN_142	48252574	49004450	BIN_140:BIN_144	48252574	49918294	BIN_291	ch05	81696	1	163392	BIN_291:BIN_294	1	229169	BIN_291:BIN_296	1	656579	BIN_140	BIN_142	BIN_140	BIN_144	BIN_291	BIN_294	BIN_291	BIN_296	104.825106454699	104.967660078357	105.109932240352	102.765095891128	107.914530663599	102.765095891128	112.594810705886	0	0.586827823947887	1.15865600979322	0	1.61132567435126	0	4.51095826606038	NA
BIN_59	ch01	88815613	88758436	88872790	0.00400334842468902	BIN_58:BIN_60	88504547	88949858	BIN_57:BIN_60	88490122	88949858	BIN_175	ch03	58140430	57837835	58443026	BIN_175:BIN_175	57837835	58443026	BIN_175:BIN_176	57837835	58813940	BIN_58	BIN_60	BIN_57	BIN_60	BIN_175	BIN_175	BIN_175	BIN_176	111.656315875862	111.872728675394	112.08859954962	110.68925151747	112.378680992263	110.634026621842	112.378680992263	63.2897019534262	65.5230106066203	67.8280023288755	63.2897019534262	67.8280023288755	63.2897019534262	70.7082902469901	NA
BIN_372	ch05	48701633	48701633	48701633	0.00419105700568271	BIN_369:BIN_373	22533400	52895756	BIN_367:BIN_378	11516483	57936793	BIN_778	ch10	3452724	3414848	3490601	BIN_778:BIN_779	3414848	3976423	BIN_776:BIN_780	3202500	4036862	BIN_369	BIN_373	BIN_367	BIN_378	BIN_778	BIN_779	BIN_776	BIN_780	54.0057340736586	54.0057340736586	54.0057340736586	54.0046443582539	54.0066448534776	54.0036416837525	54.8756600151507	27.7332074597395	27.9941725425561	28.2525665816037	27.7332074597395	31.3180911021767	26.2245198410424	31.6644432029589	NA
BIN_384	ch05	59512302	59423454	59601150	-0.00483199910631286	BIN_382:BIN_385	58311964	59739197	BIN_380:BIN_385	58001677	59739197	BIN_972	ch11	53041675	52975443	53107907	BIN_971:BIN_974	52909804	53386025	BIN_969:BIN_974	52605018	53386025	BIN_382	BIN_385	BIN_380	BIN_385	BIN_971	BIN_974	BIN_969	BIN_974	57.4033406175395	57.6362511462099	57.8801131504007	55.3025009909337	58.2813861064701	54.9411666483995	58.2813861064701	95.1780926301778	95.7802923356541	96.3965618486835	94.5940128961636	99.1519049375106	92.0147789339022	99.1519049375106	NA
BIN_488	ch06	39902229	39894812	39909646	-0.00490238340283277	BIN_488:BIN_488	39894812	39909646	BIN_487:BIN_489	39811103	39948775	BIN_502	ch06	42077893	41986099	42169688	BIN_501:BIN_503	41869524	42202331	BIN_501:BIN_503	41869524	42202331	BIN_488	BIN_488	BIN_487	BIN_489	BIN_501	BIN_503	BIN_501	BIN_503	46.4554119934295	46.5154889313148	46.5756458751894	46.4554119934295	46.5756458751894	45.7833458770151	46.8942781444541	62.7422111586061	63.3533474411143	63.9548652588377	61.9521957035033	64.1664521938921	61.9521957035033	64.1664521938921	16.777701565925
BIN_263	ch04	57710910	57536605	57885216	0.0051352299477147	BIN_262:BIN_263	57127261	57885216	BIN_262:BIN_263	57127261	57885216	BIN_269	ch04	58647838	58550555	58745121	BIN_269:BIN_270	58550555	59623022	BIN_264:BIN_271	57974253	60077490	BIN_262	BIN_263	BIN_262	BIN_263	BIN_269	BIN_270	BIN_264	BIN_271	67.0894978605956	67.866379270881	68.6687885552736	65.3601795855137	68.6687885552736	65.3601795855137	68.6687885552736	71.9825994656433	72.50245804723	73.031797783462	71.9825994656433	78.2611783571711	69.0888101739843	81.2816003277161	3.83366949195641
BIN_421	ch05	62524414	62483782	62565046	-0.00606048664634721	BIN_420:BIN_423	62468376	62629661	BIN_417:BIN_428	62183875	63172748	BIN_422	ch05	62592714	62575615	62609814	BIN_420:BIN_424	62468376	62716659	BIN_417:BIN_429	62183875	63405408	BIN_420	BIN_423	BIN_417	BIN_428	BIN_420	BIN_424	BIN_417	BIN_429	73.5923754822487	73.9488910438649	74.3098191826965	73.4583686356547	74.8923813743092	71.0970754724373	80.0937666438792	74.4044014734548	74.5580154270871	74.7123595057096	73.4583686356547	75.6920896800141	71.0970754724373	82.4093064101428	0.248196244390641
BIN_436	ch05	63804931	63797051	63812811	-0.00619882463390232	BIN_434:BIN_436	63675300	63812811	BIN_432:BIN_437	63486863	64011151	BIN_713	ch09	62872106	62816830	62927382	BIN_712:BIN_717	62677088	63387765	BIN_711:BIN_718	62562420	63598270	BIN_434	BIN_436	BIN_432	BIN_437	BIN_712	BIN_717	BIN_711	BIN_718	86.2757201569381	86.3520667294738	86.4283297132911	85.0866310971786	86.4283297132911	83.2208571409335	88.3157557129921	54.7022430877877	54.9993323397139	55.3054053043132	53.9930199738968	58.1683356600067	53.4579092817911	59.6373102564599	NA
BIN_583	ch08	1172800	1	2345600	-0.00687660532121073	BIN_583:BIN_584	1	2456573	BIN_583:BIN_585	1	2939599	BIN_1043	ch12	64274372	64260545	64288199	BIN_1043:BIN_1043	64260545	64288199	BIN_1043:BIN_1043	64260545	64288199	BIN_583	BIN_584	BIN_583	BIN_585	BIN_1043	BIN_1043	BIN_1043	BIN_1043	0	0.487700448350004	3.11911909225623	0	3.55824227253467	0	5.83124802894004	89.1400795385649	89.3053168445312	89.4702288718694	89.1400795385649	89.4702288718694	89.1400795385649	89.4702288718694	NA
BIN_989	ch12	1727672	1555977	1899367	0.00776436762225008	BIN_985:BIN_990	1292397	1959349	BIN_984:BIN_990	1283576	1959349	BIN_1038	ch12	63543073	63495818	63590328	BIN_1038:BIN_1038	63495818	63590328	BIN_1037:BIN_1038	63454204	63590328	BIN_985	BIN_990	BIN_984	BIN_990	BIN_1038	BIN_1038	BIN_1037	BIN_1038	17.2080490617734	19.1802610228024	21.1515319086363	14.2015624844699	21.8379217377956	14.1016968535234	21.8379217377956	79.8978579121863	80.4536674043024	81.014051498855	79.8978579121863	81.014051498855	79.4126162322797	81.014051498855	59.3021354956661
BIN_711	ch09	62615386	62562420	62668353	-0.00800837767718218	BIN_710:BIN_712	62385595	62805551	BIN_709:BIN_713	62259962	62927382	BIN_900	ch11	5242287	5242268	5242306	BIN_900:BIN_903	5242268	5372697	BIN_895:BIN_907	4854834	5774895	BIN_710	BIN_712	BIN_709	BIN_713	BIN_900	BIN_903	BIN_895	BIN_907	53.4579092817911	53.6997693513189	53.9507479514132	52.7137446568755	54.6427498003747	52.2409406940875	55.3054053043132	39.1262923514638	39.1264111427719	39.1265299334945	39.1262923514638	39.9278038289357	36.5864972461642	42.21533978968	NA
BIN_818	ch10	61057793	61025513	61090073	0.00838250398122285	BIN_816:BIN_819	60424416	61347770	BIN_813:BIN_821	60165072	61729915	BIN_823	ch10	61797701	61784185	61811217	BIN_821:BIN_824	61634993	62127718	BIN_819:BIN_824	61187728	62127718	BIN_816	BIN_819	BIN_813	BIN_821	BIN_821	BIN_824	BIN_819	BIN_824	53.1824154358039	53.3402521671599	53.5002323625814	50.5694328627333	54.8604551198007	49.5817551341895	57.1917689689618	57.5575214082238	57.6500599224567	57.7431833237259	56.573822749934	60.1002801375747	53.9977941604107	60.1002801375747	4.14982755987531
BIN_586	ch08	3028200	2994687	3061713	0.00864352367668593	BIN_586:BIN_586	2994687	3061713	BIN_586:BIN_587	2994687	3093459	BIN_900	ch11	5242287	5242268	5242306	BIN_900:BIN_903	5242268	5372697	BIN_895:BIN_907	4854834	5774895	BIN_586	BIN_586	BIN_586	BIN_587	BIN_900	BIN_903	BIN_895	BIN_907	6.11903004472562	6.29618550860744	6.4747904111077	6.11903004472562	6.4747904111077	6.11903004472562	6.64522127554668	39.1262923514638	39.1264111427719	39.1265299334945	39.1262923514638	39.9278038289357	36.5864972461642	42.21533978968	NA
BIN_809	ch10	59594950	59566995	59622905	0.00932789889223959	BIN_808:BIN_810	59533142	59668421	BIN_807:BIN_812	59429995	60153302	BIN_876	ch11	2741839	2700799	2782880	BIN_875:BIN_878	2502553	2909239	BIN_874:BIN_878	2175447	2909239	BIN_808	BIN_810	BIN_807	BIN_812	BIN_875	BIN_878	BIN_874	BIN_878	47.4370520520731	47.5353873884986	47.6339184037265	47.3182485930826	47.7947335997709	46.9583583153011	49.5382087687073	19.4231568532451	19.770504343941	20.1181594001742	17.7515516492658	21.189723372121	15.0309545241153	21.189723372121	NA
BIN_825	ch10	62312413	62234458	62390368	0.00951630618267846	BIN_825:BIN_827	62234458	62526575	BIN_824:BIN_827	61898239	62526575	BIN_936	ch11	48847451	48742609	48952293	BIN_932:BIN_937	48127482	49264702	BIN_931:BIN_940	47932793	49406611	BIN_825	BIN_827	BIN_824	BIN_827	BIN_932	BIN_937	BIN_931	BIN_940	60.9765927108523	61.6435792524039	62.3321368016541	60.9765927108523	63.5831775951365	58.3570157638483	63.5831775951365	57.235293010102	57.7887760221016	58.3884915128063	54.7950768939373	60.472799322845	54.2610480769147	61.5788125784333	NA
BIN_131	ch02	46291062	46278354	46303770	0.010511650340801	BIN_129:BIN_131	46151068	46303770	BIN_126:BIN_131	45600861	46303770	BIN_139	ch02	47947930	47801996	48093865	BIN_138:BIN_139	47680681	48093865	BIN_134:BIN_139	46691697	48093865	BIN_129	BIN_131	BIN_126	BIN_131	BIN_138	BIN_139	BIN_134	BIN_139	90.6743599619205	90.7381609972759	90.8021668120077	90.0466113388916	90.8021668120077	87.5421416022932	90.8021668120077	99.659605868719	100.647084046763	101.65383853719	98.8539648913725	101.65383853719	92.8522519485708	101.65383853719	9.84491723475573
BIN_957	ch11	51231330	51114233	51348427	0.0127669430212301	BIN_955:BIN_958	51001020	51585816	BIN_952:BIN_961	50577257	51890941	BIN_959	ch11	51676444	51603628	51749260	BIN_958:BIN_961	51437859	51890941	BIN_955:BIN_964	51001020	51963868	BIN_955	BIN_958	BIN_952	BIN_961	BIN_958	BIN_961	BIN_955	BIN_964	79.2148996849837	80.4004883331014	81.5427898756272	78.0343214091613	83.7166315687955	73.4283262101874	86.297457070606	83.8730054670527	84.5039443455591	85.1226759202676	82.3828290057412	86.297457070606	78.0343214091613	86.8901834005883	2.96115446993191
BIN_548	ch07	55045118	54784384	55305852	0.0136340036431404	BIN_548:BIN_548	54784384	55305852	BIN_548:BIN_550	54784384	55820971	BIN_554	ch07	57239748	57057751	57421745	BIN_553:BIN_554	56976177	57421745	BIN_553:BIN_556	56976177	60981326	BIN_548	BIN_548	BIN_548	BIN_550	BIN_553	BIN_554	BIN_553	BIN_556	33.9045602554162	34.6463946244559	35.410036783319	33.9045602554162	35.410036783319	33.9045602554162	36.9522034437412	40.4065213488355	40.8338693807227	41.2295320374551	40.2056791671832	41.2295320374551	40.2056791671832	45.9944885622162	5.42383259740375
BIN_632	ch08	59156819	59052578	59261061	0.0173883287532715	BIN_629:BIN_635	58453970	59638537	BIN_626:BIN_636	58277399	59746328	BIN_642	ch08	61276857	61171178	61382537	BIN_640:BIN_642	60366201	61382537	BIN_638:BIN_645	60084090	62125373	BIN_629	BIN_635	BIN_626	BIN_636	BIN_640	BIN_642	BIN_638	BIN_645	51.9935026564118	52.6399208463194	53.2953921621759	48.4681054165514	55.7410265789633	47.493045638622	56.4590799505471	66.5952941255389	67.3758930874461	68.1571610442954	60.7411860316964	68.1571610442954	58.7615170890618	73.6108179992436	14.0805009252702
BIN_246	ch04	53168647	53042881	53294413	0.0179213816414688	BIN_244:BIN_248	52581892	54080490	BIN_241:BIN_249	51431714	54493400	BIN_255	ch04	55645526	55621687	55669365	BIN_253:BIN_256	55098030	55888362	BIN_251:BIN_257	54894317	56082366	BIN_244	BIN_248	BIN_241	BIN_249	BIN_253	BIN_256	BIN_251	BIN_257	54.6019140495348	54.7746245628593	54.9547923146227	54.026784253246	56.2723509893216	52.899599443125	57.1164843300629	60.0413937739844	60.1130498103439	60.1851120344152	58.5700396935889	60.8660985391338	58.0508613262985	61.4979285930375	5.15825749572119
BIN_263	ch04	57710910	57536605	57885216	0.0182533241974765	BIN_262:BIN_263	57127261	57885216	BIN_262:BIN_263	57127261	57885216	BIN_331	ch05	4198861	4196575	4201148	BIN_330:BIN_333	4180565	4307894	BIN_329:BIN_333	4150663	4307894	BIN_262	BIN_263	BIN_262	BIN_263	BIN_330	BIN_333	BIN_329	BIN_333	67.0894978605956	67.866379270881	68.6687885552736	65.3601795855137	68.6687885552736	65.3601795855137	68.6687885552736	36.6050135568806	36.6261429110036	36.6472711110108	36.4567449664942	37.6214251844562	36.1784895898622	37.6214251844562	NA
BIN_663	ch09	2387364	2300594	2474135	-0.0183256843053087	BIN_662:BIN_664	2295064	2495713	BIN_662:BIN_665	2295064	2568596	BIN_847	ch11	122305	1	244609	BIN_847:BIN_850	1	554629	BIN_847:BIN_855	1	929101	BIN_662	BIN_664	BIN_662	BIN_665	BIN_847	BIN_850	BIN_847	BIN_855	19.8453259087803	20.6533880530475	21.4615749566057	19.7938493460029	21.6624763665087	19.7938493460029	22.3405641963892	0	0.794827254956254	1.5050502132561	0	3.31795223023588	0	5.66560941370444	NA
