# Supplementary material for: A New Advanced Backcross Tomato Population Enables High Resolution Leaf QTL Mapping and Gene Identification
Source: G3 (Bethesda). 2016 Aug 10;6(10):3169–84. doi: 10.1534/g3.116.030536 (PMC5068939; doi:10.1534/g3.116.030536)
Supplement: Supplemental Material [file supp_g3.116.030536_FileS6.zip › Supplemental_dataset_6_sparsenet_QTL/epistatic_QTL_tables/circ.Round.epiQtl.csv]

bin1	chr1	bin.mid1	bin.start1	bin.end1	coefs	int0.951	int0.95.start1	int0.95.end1	int0.901	int0.90.start1	int0.90.end1	bin2	chr2	bin.mid2	bin.start2	bin.end2	int0.952	int0.95.start2	int0.95.end2	int0.902	int0.90.start2	int0.90.end2	int951min	int951max	int901min	int901max	int952min	int952max	int902min	int902max	gen.bin.start1	gen.bin.end1	gen.bin.mid1	gen.int0.95.start1	gen.int0.95.end1	gen.int0.90.start1	gen.int0.90.end1	gen.bin.start2	gen.bin.mid2	gen.bin.end2	gen.int0.95.start2	gen.int0.95.end2	gen.int0.90.start2	gen.int0.90.end2	gen.dist
BIN_563	ch07	61766597	61699187	61834007	-3.97996994873972e-05	BIN_562:BIN_564	61567382	61912147	BIN_562:BIN_565	61567382	61919350	BIN_921	ch11	19782306	19729660	19834953	BIN_921:BIN_921	19729660	19834953	BIN_914:BIN_926	8890946	46451047	BIN_562	BIN_564	BIN_562	BIN_565	BIN_921	BIN_921	BIN_914	BIN_926	48.5315197962592	48.837362640244	49.1561702588575	47.9697442405414	49.5423730622448	47.9697442405414	49.578889835142	51.787184355806	51.7871843596077	51.7871843633609	51.787184355806	51.7871843633609	50.3642572748699	52.2275132733842	NA
BIN_46	ch01	84320018	84249836	84390200	0.000162755470895494	BIN_46:BIN_46	84249836	84390200	BIN_45:BIN_46	83462222	84390200	BIN_732	ch09	65083245	65028545	65137946	BIN_731:BIN_735	64886605	65452320	BIN_731:BIN_737	64886605	66065142	BIN_46	BIN_46	BIN_45	BIN_46	BIN_731	BIN_735	BIN_731	BIN_737	94.6583675379277	94.8839868004788	95.1123057903656	94.6583675379277	95.1123057903656	92.3341249438347	95.1123057903656	70.9953744859991	71.4417247769259	71.8865793622605	69.8319495932963	74.4217911937117	69.8319495932963	79.5192285959672	NA
BIN_115	ch02	43562258	43511753	43612764	0.000245289187376562	BIN_114:BIN_118	43430845	43924476	BIN_111:BIN_121	42824944	44195306	BIN_747	ch09	67403929	67378410	67429449	BIN_747:BIN_748	67378410	67662091	BIN_747:BIN_748	67378410	67662091	BIN_114	BIN_118	BIN_111	BIN_121	BIN_747	BIN_748	BIN_747	BIN_748	79.458430661485	79.6478939758653	79.837409178825	79.1550060881971	81.0083246700454	76.8849851057381	82.0278808324922	93.8378344167179	94.1936951652314	94.5533756003939	93.8378344167179	98.0155883529002	93.8378344167179	98.0155883529002	NA
BIN_101	ch02	40462334	40241601	40683067	0.000248147359383211	BIN_100:BIN_102	40121461	41212925	BIN_99:BIN_103	39550944	41518466	BIN_747	ch09	67403929	67378410	67429449	BIN_747:BIN_748	67378410	67662091	BIN_747:BIN_748	67378410	67662091	BIN_100	BIN_102	BIN_99	BIN_103	BIN_747	BIN_748	BIN_747	BIN_748	67.5583253659201	68.3169716853877	69.0735888531684	67.141326226761	70.9290475020363	65.0713194147348	72.0311330396333	93.8378344167179	94.1936951652314	94.5533756003939	93.8378344167179	98.0155883529002	93.8378344167179	98.0155883529002	NA
BIN_630	ch08	58783070	58624493	58941647	-0.000361136917161007	BIN_628:BIN_634	58383066	59511512	BIN_626:BIN_635	58277399	59638537	BIN_759	ch10	1188304	1134181	1242428	BIN_756:BIN_760	1017015	1676825	BIN_755:BIN_761	986668	1691914	BIN_628	BIN_634	BIN_626	BIN_635	BIN_756	BIN_760	BIN_755	BIN_761	49.4386596463766	50.3658003661725	51.3157939843624	48.0728407441061	54.9058163085298	47.493045638622	55.7410265789633	9.21090154079046	9.66049175779847	10.1120872536197	8.24477700736606	13.7936544763901	7.99617094109147	13.9227682158414	NA
BIN_384	ch05	59512302	59423454	59601150	-0.000399972428224178	BIN_382:BIN_385	58311964	59739197	BIN_380:BIN_385	58001677	59739197	BIN_566	ch07	61961470	61955831	61967110	BIN_565:BIN_566	61919343	61967110	BIN_564:BIN_568	61911921	62412364	BIN_382	BIN_385	BIN_380	BIN_385	BIN_565	BIN_566	BIN_564	BIN_568	57.4033406175395	57.6362511462099	57.8801131504007	55.3025009909337	58.2813861064701	54.9411666483995	58.2813861064701	49.7662456995411	49.79556714148	49.8249910474156	49.5788542716712	49.8249910474156	49.5412298443293	52.4709059165753	NA
BIN_440	ch05	64125831	64116179	64135483	-0.000576701136742681	BIN_439:BIN_442	64089456	64431071	BIN_438:BIN_445	64019575	64915831	BIN_923	ch11	45329083	45057880	45600286	BIN_915:BIN_927	8963622	47526146	BIN_912:BIN_928	7253873	47752075	BIN_439	BIN_442	BIN_438	BIN_445	BIN_915	BIN_927	BIN_912	BIN_928	89.2850004747614	89.3728422908798	89.4604647430962	89.040676324295	92.0227557489426	88.3943559266442	95.560612714868	51.8413305571634	51.8739362996136	51.9179176060658	50.3993653038099	53.4140282319748	48.0342933355815	53.8450237169642	NA
BIN_361	ch05	8169990	8165737	8174243	-0.000733487082250005	BIN_359:BIN_363	7875667	9792649	BIN_356:BIN_366	7123687	11439465	BIN_546	ch07	54149622	53868624	54430620	BIN_545:BIN_547	53666024	54778062	BIN_545:BIN_547	53666024	54778062	BIN_359	BIN_363	BIN_356	BIN_366	BIN_545	BIN_547	BIN_545	BIN_547	53.6663094860292	53.6692380900641	53.6721496018678	53.4234628665925	54.0025767309607	52.3092037460112	54.0036169808413	31.5783840715042	32.2349327731472	32.9459947833646	31.1439859382108	33.8869051406356	31.1439859382108	33.8869051406356	NA
BIN_280	ch04	61943914	61806889	62080940	0.000774166096001136	BIN_280:BIN_281	61806889	62385300	BIN_279:BIN_281	61248001	62385300	BIN_891	ch11	4534083	4512155	4556012	BIN_889:BIN_894	4413340	4814823	BIN_888:BIN_894	4343651	4814823	BIN_280	BIN_281	BIN_279	BIN_281	BIN_889	BIN_894	BIN_888	BIN_894	94.182215638773	95.2654946755938	96.3476961358193	94.182215638773	98.7265149171291	89.8239205490241	98.7265149171291	34.1575159153174	34.317718438888	34.4772964485067	33.4278732495524	36.3113530171482	32.9058615074794	36.3113530171482	NA
BIN_140	ch02	48299295	48252574	48346016	0.00104793366526992	BIN_140:BIN_141	48252574	48586655	BIN_140:BIN_143	48252574	49216287	BIN_547	ch07	54605458	54432855	54778062	BIN_546:BIN_547	53868624	54778062	BIN_545:BIN_547	53666024	54778062	BIN_140	BIN_141	BIN_140	BIN_143	BIN_546	BIN_547	BIN_545	BIN_547	102.765095891128	103.09389519067	103.422918783171	102.765095891128	105.109932240352	102.765095891128	109.220018433159	32.9518443718826	33.4118918755166	33.8869051406356	31.5783840715042	33.8869051406356	31.1439859382108	33.8869051406356	NA
BIN_69	ch02	28800291	28575871	29024711	-0.00131018876128694	BIN_68:BIN_70	27509450	29359068	BIN_66:BIN_70	21807683	29359068	BIN_423	ch05	62624013	62618366	62629661	BIN_421:BIN_427	62483782	63117371	BIN_417:BIN_430	62183875	63440788	BIN_68	BIN_70	BIN_66	BIN_70	BIN_421	BIN_427	BIN_417	BIN_430	7.91479647897834	8.99375151199098	10.1878735760656	5.1292342081681	12.0836531121588	3.79234193692832	12.0836531121588	74.7898151971476	74.8410559865032	74.8923813743092	73.5923754822487	79.5462620931099	71.0970754724373	82.7619770305912	NA
BIN_523	ch06	44527587	44485699	44569475	0.00135227346651076	BIN_522:BIN_524	44154293	44601221	BIN_520:BIN_526	44043201	44851448	BIN_531	ch06	45590735	45225479	45955992	BIN_531:BIN_532	45225479	46041636	BIN_531:BIN_532	45225479	46041636	BIN_522	BIN_524	BIN_520	BIN_526	BIN_531	BIN_532	BIN_531	BIN_532	79.3931033827869	79.7385700114493	80.0846729110806	76.725095593984	80.3471755756593	75.8764827420689	82.4032256224001	85.3057737556422	87.7201082317093	89.5914924316386	85.3057737556422	90.0117774258249	85.3057737556422	90.0117774258249	7.63543532062874
BIN_447	ch06	706654	1	1413308	-0.00148327531974955	BIN_447:BIN_449	1	1676160	BIN_447:BIN_452	1	2490644	BIN_465	ch06	32685383	32411199	32959567	BIN_465:BIN_465	32411199	32959567	BIN_464:BIN_467	32261080	33251856	BIN_447	BIN_449	BIN_447	BIN_452	BIN_465	BIN_465	BIN_464	BIN_467	0	0.0956184029281931	0.869831799096999	0	1.47982203739789	0	4.59878090799824	21.9761927466446	23.5217439915468	25.0928041733595	21.9761927466446	25.0928041733595	21.157252518829	26.7441980158843	22.6519121924498
BIN_187	ch03	61701179	61650171	61752188	0.00160901474509989	BIN_187:BIN_187	61650171	61752188	BIN_186:BIN_188	61439533	62136220	BIN_904	ch11	5435739	5406025	5465454	BIN_901:BIN_908	5300506	5980739	BIN_900:BIN_910	5242268	6465842	BIN_187	BIN_187	BIN_186	BIN_188	BIN_901	BIN_908	BIN_900	BIN_910	90.2926565867783	90.5911459614699	90.8886142011322	90.2926565867783	90.8886142011322	89.0479038857875	93.1011368804147	40.1280686193365	40.3050318082615	40.480494407628	39.4876428807305	43.2718175593536	39.1262923514638	45.4373995374732	NA
BIN_134	ch02	46828765	46691697	46965834	0.0018783490548458	BIN_134:BIN_137	46691697	47655491	BIN_132:BIN_139	46432090	48093865	BIN_308	ch05	2072782	1898431	2247133	BIN_308:BIN_308	1898431	2247133	BIN_308:BIN_309	1898431	2289471	BIN_134	BIN_137	BIN_132	BIN_139	BIN_308	BIN_308	BIN_308	BIN_309	92.8522519485708	93.6197843393461	94.4089695054978	92.8522519485708	98.6884552223838	91.4598441601028	101.65383853719	14.1234765948426	15.6780496588198	17.2830377700302	14.1234765948426	17.2830377700302	14.1234765948426	17.6802175878471	NA
BIN_310	ch05	2341212	2322699	2359725	-0.00242166486484107	BIN_310:BIN_312	2322699	2501823	BIN_309:BIN_313	2287728	2536568	BIN_978	ch12	500082	481825	518340	BIN_978:BIN_980	481825	1093914	BIN_976:BIN_980	209972	1093914	BIN_310	BIN_312	BIN_309	BIN_313	BIN_978	BIN_980	BIN_976	BIN_980	17.9939369257902	18.1694844333993	18.3455719903002	17.9939369257902	19.7146630682541	17.6638096612023	20.0538413259883	5.31222081579243	5.50734069044489	5.70251418142863	5.31222081579243	11.9701299751891	2.38971160982968	11.9701299751891	NA
BIN_832	ch10	63137577	63085369	63189785	0.00259661760284914	BIN_832:BIN_835	63085369	63690093	BIN_830:BIN_837	62801939	63876255	BIN_876	ch11	2741839	2700799	2782880	BIN_875:BIN_878	2502553	2909239	BIN_874:BIN_878	2175447	2909239	BIN_832	BIN_835	BIN_830	BIN_837	BIN_875	BIN_878	BIN_874	BIN_878	69.219842806137	69.7772391246941	70.3382781955122	69.219842806137	75.8248299430167	66.2738573888176	77.8751574075843	19.4231568532451	19.770504343941	20.1181594001742	17.7515516492658	21.189723372121	15.0309545241153	21.189723372121	NA
BIN_62	ch01	90038889	89773534	90304244	-0.00283900840316574	BIN_62:BIN_62	89773534	90304244	BIN_61:BIN_62	89409196	90304244	BIN_506	ch06	42393703	42393703	42393703	BIN_506:BIN_508	42393703	42483985	BIN_506:BIN_511	42393703	42983413	BIN_62	BIN_62	BIN_61	BIN_62	BIN_506	BIN_508	BIN_506	BIN_511	115.404525864669	116.345216194331	117.272946667583	115.404525864669	117.272946667583	114.084254615114	117.272946667583	65.3824816651769	65.3824816651769	65.3824816651769	65.3824816651769	65.942182008375	65.3824816651769	68.9522393281071	NA
BIN_861	ch11	1460320	1437705	1482935	0.00326895182185832	BIN_860:BIN_861	1375938	1482935	BIN_856:BIN_864	934571	1641494	BIN_878	ch11	2895045	2880851	2909239	BIN_875:BIN_878	2502553	2909239	BIN_875:BIN_880	2502553	3508263	BIN_860	BIN_861	BIN_856	BIN_864	BIN_875	BIN_878	BIN_875	BIN_880	9.22763234397529	9.39561389117633	9.56434443166096	8.7727321770223	9.56434443166096	5.70160330873743	10.7674716060099	20.9488890080398	21.06930285969	21.189723372121	17.7515516492658	21.189723372121	17.7515516492658	26.2410631108414	11.504958428029
BIN_105	ch02	41643728	41630181	41657275	0.0033292329686317	BIN_105:BIN_106	41630181	42035618	BIN_105:BIN_107	41630181	42052472	BIN_127	ch02	46064371	46048191	46080552	BIN_125:BIN_129	45570400	46208747	BIN_125:BIN_131	45570400	46303770	BIN_105	BIN_106	BIN_105	BIN_107	BIN_125	BIN_129	BIN_125	BIN_131	72.4388110607273	72.488398658587	72.5380174483261	72.4388110607273	73.934656929197	72.4388110607273	73.9972834626293	89.5537371289265	89.6304294777462	89.707430100719	87.4119647884203	90.3285436434675	87.4119647884203	90.8021668120077	17.0924120294201
BIN_241	ch04	51629678	51431714	51827642	0.00345936591650437	BIN_240:BIN_243	51285077	52510550	BIN_237:BIN_246	46880570	53294413	BIN_256	ch04	55840063	55791765	55888362	BIN_255:BIN_257	55621687	56082366	BIN_253:BIN_261	55098030	57111185	BIN_240	BIN_243	BIN_237	BIN_246	BIN_255	BIN_257	BIN_253	BIN_261	52.899599443125	53.0676644896242	53.2457822841809	52.7812893610796	53.9451554311159	50.9124427562027	54.9547923146227	60.5615043493977	60.7129679730418	60.8660985391338	60.0413937739844	61.4979285930375	58.5700396935889	65.294870003011	7.4671856888609
BIN_292	ch05	169536	165278	173794	0.00359797114343401	BIN_291:BIN_294	1	229169	BIN_291:BIN_297	1	743817	BIN_948	ch11	50309949	50305902	50313996	BIN_945:BIN_949	50068848	50386714	BIN_943:BIN_951	50026416	50576461	BIN_291	BIN_294	BIN_291	BIN_297	BIN_945	BIN_949	BIN_943	BIN_951	1.17171807152035	1.20118818504966	1.23063113551591	0	1.61132567435126	0	5.11301956622644	70.4390710808956	70.4833164261035	70.5275784786198	67.8871305914529	71.325401731655	67.441128135838	73.4195338280384	NA
BIN_101	ch02	40462334	40241601	40683067	0.00423750656530312	BIN_100:BIN_102	40121461	41212925	BIN_99:BIN_103	39550944	41518466	BIN_742	ch09	66575966	66533745	66618187	BIN_741:BIN_744	66481055	66696825	BIN_739:BIN_745	66325855	66742454	BIN_100	BIN_102	BIN_99	BIN_103	BIN_741	BIN_744	BIN_739	BIN_745	67.5583253659201	68.3169716853877	69.0735888531684	67.141326226761	70.9290475020363	65.0713194147348	72.0311330396333	83.8931551081611	84.3190624897458	84.7511692680123	83.3700098892175	85.5732471157098	81.879218598664	86.0610004777305	NA
BIN_291	ch05	81696	1	163392	-0.00428523332125929	BIN_291:BIN_294	1	229169	BIN_291:BIN_296	1	656579	BIN_865	ch11	1673996	1648075	1699918	BIN_863:BIN_867	1592066	1777380	BIN_862:BIN_871	1489579	2062496	BIN_291	BIN_294	BIN_291	BIN_296	BIN_863	BIN_867	BIN_862	BIN_871	0	0.586827823947887	1.15865600979322	0	1.61132567435126	0	4.51095826606038	10.8181350958199	11.0182231279262	11.2191608303229	10.3887553151699	11.8244476727496	9.6140561483157	14.1070797812836	NA
BIN_384	ch05	59512302	59423454	59601150	-0.00431621853819539	BIN_382:BIN_385	58311964	59739197	BIN_380:BIN_385	58001677	59739197	BIN_562	ch07	61631727	61567382	61696073	BIN_562:BIN_563	61567382	61834007	BIN_561:BIN_564	61351467	61912147	BIN_382	BIN_385	BIN_380	BIN_385	BIN_562	BIN_563	BIN_561	BIN_564	57.4033406175395	57.6362511462099	57.8801131504007	55.3025009909337	58.2813861064701	54.9411666483995	58.2813861064701	47.9697442405414	48.2381068223784	48.5176993873696	47.9697442405414	49.1561702588575	47.1476110298527	49.5423730622448	NA
BIN_447	ch06	706654	1	1413308	0.00437607716318104	BIN_447:BIN_449	1	1676160	BIN_447:BIN_452	1	2490644	BIN_849	ch11	412979	402566	423393	BIN_847:BIN_852	1	658825	BIN_847:BIN_856	1	998473	BIN_447	BIN_449	BIN_447	BIN_452	BIN_847	BIN_852	BIN_847	BIN_856	0	0.0956184029281931	0.869831799096999	0	1.47982203739789	0	4.59878090799824	2.42008779517052	2.4808619470041	2.54172863493753	0	3.949390021441	0	6.12589881300018	NA
BIN_463	ch06	32021280	31782639	32259921	-0.00442858848800558	BIN_463:BIN_464	31782639	32379073	BIN_462:BIN_464	31766587	32379073	BIN_729	ch09	64729390	64729390	64729390	BIN_729:BIN_730	64729390	64847951	BIN_729:BIN_731	64729390	64997851	BIN_463	BIN_464	BIN_462	BIN_464	BIN_729	BIN_730	BIN_729	BIN_731	18.7490921016479	19.9095536440457	21.1510325133276	18.7490921016479	21.7988843050963	18.6740233093493	21.7988843050963	68.5388680044353	68.5388680044353	68.5388680044353	68.5388680044353	69.5142431167265	68.5388680044353	70.7443487330973	NA
BIN_949	ch11	50373978	50361243	50386714	0.00521175353018951	BIN_948:BIN_952	50305902	50687405	BIN_945:BIN_955	50068848	51088227	BIN_980	ch12	1057393	1020873	1093914	BIN_978:BIN_980	481825	1093914	BIN_977:BIN_981	286710	1205039	BIN_948	BIN_952	BIN_945	BIN_955	BIN_978	BIN_980	BIN_977	BIN_981	71.0454538035082	71.1853630924163	71.325401731655	70.4390710808956	74.6428060284837	67.8871305914529	78.9464501671734	11.1580338333446	11.5634293587176	11.9701299751891	5.31222081579243	11.9701299751891	3.22131622499829	13.2152669876757	NA
BIN_378	ch05	57936787	57936781	57936793	0.00522737647988106	BIN_376:BIN_379	57400135	57977642	BIN_370:BIN_381	48568811	58301054	BIN_447	ch06	706654	1	1413308	BIN_447:BIN_449	1	1676160	BIN_447:BIN_452	1	2490644	BIN_376	BIN_379	BIN_370	BIN_381	BIN_447	BIN_449	BIN_447	BIN_452	54.8756482024183	54.8756541087707	54.8756600151507	54.4483853835676	54.9165171016412	54.0057184151901	55.2883694132295	0	0.0956184029281931	0.869831799096999	0	1.47982203739789	0	4.59878090799824	NA
BIN_256	ch04	55840063	55791765	55888362	0.00573723707662534	BIN_255:BIN_257	55621687	56082366	BIN_253:BIN_261	55098030	57111185	BIN_875	ch11	2586867	2502553	2671181	BIN_875:BIN_878	2502553	2909239	BIN_874:BIN_878	2175447	2909239	BIN_255	BIN_257	BIN_253	BIN_261	BIN_875	BIN_878	BIN_874	BIN_878	60.5615043493977	60.7129679730418	60.8660985391338	60.0413937739844	61.4979285930375	58.5700396935889	65.294870003011	17.7515516492658	18.4609843750898	19.1727032368592	17.7515516492658	21.189723372121	15.0309545241153	21.189723372121	NA
BIN_265	ch04	58002979	58002976	58002983	-0.00600125469061124	BIN_264:BIN_268	57974253	58433851	BIN_264:BIN_268	57974253	58433851	BIN_503	ch06	42191645	42180960	42202331	BIN_502:BIN_503	41986099	42202331	BIN_501:BIN_504	41869524	42304561	BIN_264	BIN_268	BIN_264	BIN_268	BIN_502	BIN_503	BIN_501	BIN_504	69.2257993440116	69.2258136902708	69.2258328186288	69.0888101739843	71.3712450831419	69.0888101739843	71.3712450831419	64.0280659950523	64.0973209537415	64.1664521938921	62.7422111586061	64.1664521938921	61.9521957035033	64.8212346347381	NA
BIN_346	ch05	5833691	5770444	5896938	0.00619932513832116	BIN_346:BIN_346	5770444	5896938	BIN_344:BIN_346	5179165	5896938	BIN_921	ch11	19782306	19729660	19834953	BIN_921:BIN_921	19729660	19834953	BIN_914:BIN_926	8890946	46451047	BIN_346	BIN_346	BIN_344	BIN_346	BIN_921	BIN_921	BIN_914	BIN_926	47.7831139257116	48.0858386691712	48.3784949266432	47.7831139257116	48.3784949266432	44.433909590413	48.3784949266432	51.787184355806	51.7871843596077	51.7871843633609	51.787184355806	51.7871843633609	50.3642572748699	52.2275132733842	NA
BIN_581	ch07	64785133	64756839	64813427	0.00653369565234125	BIN_581:BIN_581	64756839	64813427	BIN_580:BIN_582	64414586	65268621	BIN_825	ch10	62312413	62234458	62390368	BIN_825:BIN_827	62234458	62526575	BIN_824:BIN_827	61898239	62526575	BIN_581	BIN_581	BIN_580	BIN_582	BIN_825	BIN_827	BIN_824	BIN_827	72.738537644839	72.9453381062615	73.1488976147295	72.738537644839	73.1488976147295	70.0111234392929	76.0342088505668	60.9765927108523	61.6435792524039	62.3321368016541	60.9765927108523	63.5831775951365	58.3570157638483	63.5831775951365	NA
BIN_666	ch09	2636554	2636554	2636554	-0.0067548685859841	BIN_666:BIN_667	2636554	2905982	BIN_665:BIN_669	2497032	3252324	BIN_682	ch09	5225663	5180158	5271168	BIN_682:BIN_683	5180158	5646186	BIN_681:BIN_684	4936426	5707571	BIN_666	BIN_667	BIN_665	BIN_669	BIN_682	BIN_683	BIN_681	BIN_684	22.9718243572984	22.9718243572984	22.9718243572984	22.9718243572984	25.4570081842864	21.6747551999555	28.5786149212774	41.9023843871267	42.0864671182568	42.2635025664058	41.9023843871267	43.4721135194737	40.7915027140804	43.6305657843724	19.1146427609585
BIN_533	ch07	1417394	1	2834788	-0.00685261072465099	BIN_533:BIN_533	1	2834788	BIN_533:BIN_534	1	2890124	BIN_994	ch12	2182340	2176856	2187825	BIN_993:BIN_996	2151478	2902737	BIN_992:BIN_999	2096281	3255964	BIN_533	BIN_533	BIN_533	BIN_534	BIN_993	BIN_996	BIN_992	BIN_999	0	0.617372297669191	5.2944688693011	0	5.2944688693011	0	5.60351870712061	24.3064219536594	24.3681049435355	24.429766193193	24.0205574726344	32.0457082259286	23.3965916230983	35.4214963925129	NA
BIN_80	ch02	33314173	33245772	33382575	-0.00740631120544382	BIN_80:BIN_80	33245772	33382575	BIN_79:BIN_81	32959962	33766193	BIN_86	ch02	35322358	35159682	35485035	BIN_86:BIN_86	35159682	35485035	BIN_85:BIN_86	35009391	35485035	BIN_80	BIN_80	BIN_79	BIN_81	BIN_86	BIN_86	BIN_85	BIN_86	30.5099778051042	30.9706459695985	31.433427821063	30.5099778051042	31.433427821063	28.6202528160479	34.0418474926272	43.0476638102486	44.0145343689014	44.9575445218029	43.0476638102486	44.9575445218029	42.1347203263271	44.9575445218029	12.5811065478384
BIN_1	ch01	52522	1	105044	0.00758403155821083	BIN_1:BIN_2	1	187365	BIN_1:BIN_3	1	436038	BIN_447	ch06	706654	1	1413308	BIN_447:BIN_449	1	1676160	BIN_447:BIN_452	1	2490644	BIN_1	BIN_2	BIN_1	BIN_3	BIN_447	BIN_449	BIN_447	BIN_452	0	0.450399375116724	0.892286828085107	0	1.57743938429084	0	3.59747387830744	0	0.0956184029281931	0.869831799096999	0	1.47982203739789	0	4.59878090799824	NA
BIN_250	ch04	54694355	54526665	54862046	0.010384516651048	BIN_250:BIN_251	54526665	54896943	BIN_247:BIN_254	53304616	55557351	BIN_447	ch06	706654	1	1413308	BIN_447:BIN_449	1	1676160	BIN_447:BIN_452	1	2490644	BIN_250	BIN_251	BIN_247	BIN_254	BIN_447	BIN_449	BIN_447	BIN_452	57.1895999775172	57.5703251102522	57.9713582903	57.1895999775172	58.0573637769254	54.9697467708719	59.8500386807769	0	0.0956184029281931	0.869831799096999	0	1.47982203739789	0	4.59878090799824	NA
BIN_586	ch08	3028200	2994687	3061713	0.0107616988682166	BIN_586:BIN_586	2994687	3061713	BIN_586:BIN_587	2994687	3093459	BIN_900	ch11	5242287	5242268	5242306	BIN_900:BIN_903	5242268	5372697	BIN_895:BIN_907	4854834	5774895	BIN_586	BIN_586	BIN_586	BIN_587	BIN_900	BIN_903	BIN_895	BIN_907	6.11903004472562	6.29618550860744	6.4747904111077	6.11903004472562	6.4747904111077	6.11903004472562	6.64522127554668	39.1262923514638	39.1264111427719	39.1265299334945	39.1262923514638	39.9278038289357	36.5864972461642	42.21533978968	NA
BIN_773	ch10	2952864	2922833	2982896	0.0114316731502443	BIN_773:BIN_774	2922833	2997929	BIN_773:BIN_775	2922833	3187101	BIN_776	ch10	3286299	3202500	3370098	BIN_776:BIN_777	3202500	3408120	BIN_774:BIN_780	2997926	4036862	BIN_773	BIN_774	BIN_773	BIN_775	BIN_776	BIN_777	BIN_774	BIN_780	24.1294065806089	24.3598069272019	24.5889624254436	24.1294065806089	24.7031927718306	24.1294065806089	26.1122310558242	26.2245198410424	26.8288935474032	27.4216206727406	26.2245198410424	27.6865854689498	24.7031700079368	31.6644432029589	2.23993112195958
BIN_631	ch08	59003624	58961814	59045434	0.0114803998063205	BIN_629:BIN_635	58453970	59638537	BIN_626:BIN_636	58277399	59746328	BIN_1044	ch12	64467931	64425446	64510416	BIN_1044:BIN_1046	64425446	65102874	BIN_1044:BIN_1048	64425446	65422410	BIN_629	BIN_635	BIN_626	BIN_636	BIN_1044	BIN_1046	BIN_1044	BIN_1048	51.4382058754485	51.6931171589703	51.9495384407655	48.4681054165514	55.7410265789633	47.493045638622	56.4590799505471	91.086590107292	91.5781042064892	92.064757695928	91.086590107292	98.1271838352947	91.086590107292	100.731416997479	NA
BIN_447	ch06	706654	1	1413308	-0.0130241349563774	BIN_447:BIN_449	1	1676160	BIN_447:BIN_452	1	2490644	BIN_911	ch11	6582302	6508033	6656572	BIN_909:BIN_913	6063251	8776994	BIN_908:BIN_924	5780103	45901387	BIN_447	BIN_449	BIN_447	BIN_452	BIN_909	BIN_913	BIN_908	BIN_924	0	0.0956184029281931	0.869831799096999	0	1.47982203739789	0	4.59878090799824	45.6045941874394	45.8909122190268	46.1671289748804	43.6723798951754	50.3020461225288	42.2430545719149	51.9889692588137	NA
BIN_842	ch10	64135433	64135420	64135447	-0.0133616721190186	BIN_839:BIN_842	64009887	64135447	BIN_838:BIN_842	63916348	64135447	BIN_940	ch11	49400350	49394089	49406611	BIN_938:BIN_940	49286521	49406611	BIN_934:BIN_940	48304982	49406611	BIN_839	BIN_842	BIN_838	BIN_842	BIN_938	BIN_940	BIN_934	BIN_940	80.6888178708847	80.6889571503431	80.689107143354	79.334257919174	80.689107143354	78.3144155109136	80.689107143354	61.4770020849214	61.5278064540785	61.5788125784333	60.6360886601498	61.5788125784333	55.3719765110896	61.5788125784333	NA
BIN_938	ch11	49292459	49286521	49298398	0.0134267276812666	BIN_937:BIN_940	49038512	49406611	BIN_932:BIN_940	48127482	49406611	BIN_962	ch11	51915092	51912474	51917711	BIN_961:BIN_965	51828173	51996857	BIN_958:BIN_967	51437859	52358244	BIN_937	BIN_940	BIN_932	BIN_940	BIN_961	BIN_965	BIN_958	BIN_967	60.6360886601498	60.6809470729087	60.7259933895849	58.9179805552394	61.5788125784333	54.7950768939373	61.5788125784333	86.4731946459668	86.4945174966148	86.5158393092685	85.7812404034335	87.1562177705242	82.3828290057412	90.0301464278503	25.7685241070299
BIN_542	ch07	52581196	52472500	52689893	0.0144594190802251	BIN_539:BIN_542	7743275	52689893	BIN_538:BIN_543	4040782	53000730	BIN_544	ch07	53336519	53010445	53662594	BIN_544:BIN_544	53010445	53662594	BIN_543:BIN_545	52692597	53847043	BIN_539	BIN_542	BIN_538	BIN_543	BIN_544	BIN_544	BIN_543	BIN_545	29.4158779541965	29.5118579726018	29.6190352568684	26.8139174396779	29.6190352568684	13.1461726918233	29.9928377437752	30.0062352648606	30.5170409407687	31.1369364053575	30.0062352648606	31.1369364053575	29.621849494726	31.5304765614358	0.898005683900269
BIN_196	ch03	63568007	63439191	63696823	0.0146010224008697	BIN_196:BIN_197	63439191	63981259	BIN_196:BIN_199	63439191	64840714	BIN_351	ch05	6536334	6441126	6631542	BIN_349:BIN_352	6380029	6760123	BIN_348:BIN_352	6055146	6760123	BIN_196	BIN_197	BIN_196	BIN_199	BIN_349	BIN_352	BIN_348	BIN_352	100.26156116049	100.903694149479	101.526194597754	100.26156116049	102.821530957866	100.26156116049	105.888863643402	50.5060392983123	50.8112536064528	51.0980387078009	50.3001938698604	51.4571492074119	49.0676093891494	51.4571492074119	NA
BIN_563	ch07	61766597	61699187	61834007	0.0182166791993078	BIN_562:BIN_564	61567382	61912147	BIN_562:BIN_565	61567382	61919350	BIN_580	ch07	64507892	64414586	64601199	BIN_579:BIN_580	64327567	64601199	BIN_577:BIN_581	63990042	64813427	BIN_562	BIN_564	BIN_562	BIN_565	BIN_579	BIN_580	BIN_577	BIN_581	48.5315197962592	48.837362640244	49.1561702588575	47.9697442405414	49.5423730622448	47.9697442405414	49.578889835142	70.0111234392929	70.79212902931	71.5467210145558	69.2615474679108	71.5467210145558	66.2057940505388	73.1488976147295	21.6359587704525
BIN_818	ch10	61057793	61025513	61090073	0.0187974284242272	BIN_816:BIN_819	60424416	61347770	BIN_813:BIN_821	60165072	61729915	BIN_823	ch10	61797701	61784185	61811217	BIN_821:BIN_824	61634993	62127718	BIN_819:BIN_824	61187728	62127718	BIN_816	BIN_819	BIN_813	BIN_821	BIN_821	BIN_824	BIN_819	BIN_824	53.1824154358039	53.3402521671599	53.5002323625814	50.5694328627333	54.8604551198007	49.5817551341895	57.1917689689618	57.5575214082238	57.6500599224567	57.7431833237259	56.573822749934	60.1002801375747	53.9977941604107	60.1002801375747	4.14982755987531
BIN_726	ch09	64276750	64118985	64434515	0.0235777018862084	BIN_725:BIN_726	64041639	64434515	BIN_724:BIN_726	63944669	64434515	BIN_731	ch09	64942228	64886605	64997851	BIN_731:BIN_732	64886605	65137946	BIN_729:BIN_736	64729390	65687398	BIN_725	BIN_726	BIN_724	BIN_726	BIN_731	BIN_732	BIN_729	BIN_736	63.5843037750756	64.8435235844906	66.1214186526114	62.9756318254311	66.1214186526114	62.2220480051038	66.1214186526114	69.8319495932963	70.2885879893963	70.7443487330973	69.8319495932963	71.8865793622605	68.5388680044353	76.329584511819	4.16716933678497
BIN_263	ch04	57710910	57536605	57885216	0.0237134383830614	BIN_262:BIN_263	57127261	57885216	BIN_262:BIN_263	57127261	57885216	BIN_269	ch04	58647838	58550555	58745121	BIN_269:BIN_270	58550555	59623022	BIN_264:BIN_271	57974253	60077490	BIN_262	BIN_263	BIN_262	BIN_263	BIN_269	BIN_270	BIN_264	BIN_271	67.0894978605956	67.866379270881	68.6687885552736	65.3601795855137	68.6687885552736	65.3601795855137	68.6687885552736	71.9825994656433	72.50245804723	73.031797783462	71.9825994656433	78.2611783571711	69.0888101739843	81.2816003277161	3.83366949195641
BIN_369	ch05	35459386	22533400	48385372	0.0249872839920833	BIN_367:BIN_375	11516483	57396525	BIN_365:BIN_379	10520979	57977642	BIN_385	ch05	59678043	59616890	59739197	BIN_383:BIN_385	58582530	59739197	BIN_381:BIN_386	58254623	59850356	BIN_367	BIN_375	BIN_365	BIN_379	BIN_383	BIN_385	BIN_381	BIN_386	54.0046443582539	54.0050142940317	54.0056974787295	54.0036416837525	54.4461380203907	54.003185375573	54.9165171016412	57.9244776360705	58.1002146497759	58.2813861064701	55.6891267791871	58.2813861064701	55.2294350499421	58.624901594179	4.09451717104648
BIN_34	ch01	79404601	79043490	79765713	0.0512202792517856	BIN_34:BIN_37	79043490	81063947	BIN_33:BIN_38	78879806	81740539	BIN_540	ch07	17051661	15579546	18523776	BIN_540:BIN_540	15579546	18523776	BIN_540:BIN_540	15579546	18523776	BIN_34	BIN_37	BIN_33	BIN_38	BIN_540	BIN_540	BIN_540	BIN_540	74.721711181863	77.2997487908114	79.6762405136907	74.721711181863	85.935693710792	73.5039176070992	88.0535206564856	28.8986898630857	28.8986939649236	28.8986957762155	28.8986898630857	28.8986957762155	28.8986898630857	28.8986957762155	NA
BIN_18	ch01	69880977	69703002	70058953	0.0622696794024527	BIN_18:BIN_18	69703002	70058953	BIN_17:BIN_18	69513571	70058953	BIN_19	ch01	72622765	70069140	75176391	BIN_19:BIN_19	70069140	75176391	BIN_19:BIN_19	70069140	75176391	BIN_18	BIN_18	BIN_17	BIN_18	BIN_19	BIN_19	BIN_19	BIN_19	41.3866645578373	41.8397972988018	42.2559971978212	41.3866645578373	42.2559971978212	40.8687360839108	42.2559971978212	42.2786106059372	45.3925773516928	50.3345384959632	42.2786106059372	50.3345384959632	42.2786106059372	50.3345384959632	3.13658015387158
