# Supplementary material for: A New Advanced Backcross Tomato Population Enables High Resolution Leaf QTL Mapping and Gene Identification
Source: G3 (Bethesda). 2016 Aug 10;6(10):3169–84. doi: 10.1534/g3.116.030536 (PMC5068939; doi:10.1534/g3.116.030536)
Supplement: Supplemental Material [file supp_g3.116.030536_FileS6.zip › Supplemental_dataset_6_sparsenet_QTL/epistatic_QTL_tables/circ.Solidity.epiQtl.csv]

bin1	chr1	bin.mid1	bin.start1	bin.end1	coefs	int0.951	int0.95.start1	int0.95.end1	int0.901	int0.90.start1	int0.90.end1	bin2	chr2	bin.mid2	bin.start2	bin.end2	int0.952	int0.95.start2	int0.95.end2	int0.902	int0.90.start2	int0.90.end2	int951min	int951max	int901min	int901max	int952min	int952max	int902min	int902max	gen.bin.start1	gen.bin.end1	gen.bin.mid1	gen.int0.95.start1	gen.int0.95.end1	gen.int0.90.start1	gen.int0.90.end1	gen.bin.start2	gen.bin.mid2	gen.bin.end2	gen.int0.95.start2	gen.int0.95.end2	gen.int0.90.start2	gen.int0.90.end2	gen.dist
BIN_811	ch10	59726268	59689518	59763018	2.21309861932856e-05	BIN_810:BIN_812	59666422	60153302	BIN_808:BIN_815	59533142	60422923	BIN_876	ch11	2741839	2700799	2782880	BIN_875:BIN_878	2502553	2909239	BIN_874:BIN_878	2175447	2909239	BIN_810	BIN_812	BIN_808	BIN_815	BIN_875	BIN_878	BIN_874	BIN_878	47.8694237927333	47.9997395760555	48.1302978286371	47.7876612798411	49.5382087687073	47.3182485930826	50.5635659262499	19.4231568532451	19.770504343941	20.1181594001742	17.7515516492658	21.189723372121	15.0309545241153	21.189723372121	NA
BIN_110	ch02	42590770	42375677	42805864	-3.28315347552584e-05	BIN_109:BIN_110	42063902	42805864	BIN_107:BIN_110	42043579	42805864	BIN_119	ch02	43975383	43935829	44014938	BIN_118:BIN_121	43788339	44195306	BIN_114:BIN_123	43430845	45122941	BIN_109	BIN_110	BIN_107	BIN_110	BIN_118	BIN_121	BIN_114	BIN_123	75.20276941683	76.0079318846416	76.8135292836259	74.0397715167579	76.8135292836259	73.9642350404425	76.8135292836259	81.0510183128626	81.1997926330616	81.3486171929673	80.4966471323907	82.0278808324922	79.1550060881971	85.5768769367427	4.38626334943571
BIN_35	ch01	79918736	79768518	80068954	-5.58308410401141e-05	BIN_35:BIN_36	79768518	80103060	BIN_34:BIN_37	79043490	81063947	BIN_36	ch01	80092448	80081836	80103060	BIN_35:BIN_36	79768518	80103060	BIN_34:BIN_37	79043490	81063947	BIN_35	BIN_36	BIN_34	BIN_37	BIN_35	BIN_36	BIN_34	BIN_37	79.6937445811394	80.6069650180816	81.4696143586818	79.6937445811394	81.6579567186617	74.721711181863	85.935693710792	81.5410884477188	81.5996611117943	81.6579567186617	79.6937445811394	81.6579567186617	74.721711181863	85.935693710792	0.130046753112467
BIN_263	ch04	57710910	57536605	57885216	7.23454516195257e-05	BIN_262:BIN_263	57127261	57885216	BIN_262:BIN_263	57127261	57885216	BIN_331	ch05	4198861	4196575	4201148	BIN_330:BIN_333	4180565	4307894	BIN_329:BIN_333	4150663	4307894	BIN_262	BIN_263	BIN_262	BIN_263	BIN_330	BIN_333	BIN_329	BIN_333	67.0894978605956	67.866379270881	68.6687885552736	65.3601795855137	68.6687885552736	65.3601795855137	68.6687885552736	36.6050135568806	36.6261429110036	36.6472711110108	36.4567449664942	37.6214251844562	36.1784895898622	37.6214251844562	NA
BIN_337	ch05	4715284	4715284	4715284	9.01537215091065e-05	BIN_335:BIN_337	4497412	4715284	BIN_334:BIN_340	4344961	4902149	BIN_895	ch11	4891783	4854834	4928732	BIN_895:BIN_899	4854834	5181207	BIN_893:BIN_900	4739297	5242306	BIN_335	BIN_337	BIN_334	BIN_340	BIN_895	BIN_899	BIN_893	BIN_900	41.0866310782249	41.0866310782249	41.0866310782249	39.2873691960531	41.0866310782249	37.9539331220704	42.5161777526881	36.5864972461642	36.8385198679472	37.0885370157739	36.5864972461642	38.7415207858956	35.785741463112	39.1265299334945	NA
BIN_809	ch10	59594950	59566995	59622905	0.000101365348903112	BIN_808:BIN_810	59533142	59668421	BIN_807:BIN_812	59429995	60153302	BIN_875	ch11	2586867	2502553	2671181	BIN_875:BIN_878	2502553	2909239	BIN_874:BIN_878	2175447	2909239	BIN_808	BIN_810	BIN_807	BIN_812	BIN_875	BIN_878	BIN_874	BIN_878	47.4370520520731	47.5353873884986	47.6339184037265	47.3182485930826	47.7947335997709	46.9583583153011	49.5382087687073	17.7515516492658	18.4609843750898	19.1727032368592	17.7515516492658	21.189723372121	15.0309545241153	21.189723372121	NA
BIN_832	ch10	63137577	63085369	63189785	0.000171692486089929	BIN_832:BIN_835	63085369	63690093	BIN_830:BIN_837	62801939	63876255	BIN_1038	ch12	63543073	63495818	63590328	BIN_1038:BIN_1038	63495818	63590328	BIN_1037:BIN_1038	63454204	63590328	BIN_832	BIN_835	BIN_830	BIN_837	BIN_1038	BIN_1038	BIN_1037	BIN_1038	69.219842806137	69.7772391246941	70.3382781955122	69.219842806137	75.8248299430167	66.2738573888176	77.8751574075843	79.8978579121863	80.4536674043024	81.014051498855	79.8978579121863	81.014051498855	79.4126162322797	81.014051498855	NA
BIN_146	ch03	284743	200547	368939	-0.000318372203749612	BIN_145:BIN_147	1	440755	BIN_145:BIN_148	1	993161	BIN_394	ch05	60784723	60784612	60784834	BIN_394:BIN_396	60784612	60828656	BIN_392:BIN_398	60348651	61014297	BIN_145	BIN_147	BIN_145	BIN_148	BIN_394	BIN_396	BIN_392	BIN_398	2.59674638400892	3.63855879101897	4.66706884721085	0	5.53705411525716	0	12.1593686773528	62.3102242541173	62.3107548551572	62.3112854799812	62.3102242541173	62.5226370032726	60.4034249474791	63.4599774294545	NA
BIN_254	ch04	55482526	55407702	55557351	0.000328547553815255	BIN_251:BIN_255	54894317	55669365	BIN_250:BIN_257	54526665	56082366	BIN_269	ch04	58647838	58550555	58745121	BIN_269:BIN_270	58550555	59623022	BIN_264:BIN_271	57974253	60077490	BIN_251	BIN_255	BIN_250	BIN_257	BIN_269	BIN_270	BIN_264	BIN_271	59.416394956035	59.631210998158	59.8500386807769	58.0508613262985	60.1851120344152	57.1895999775172	61.4979285930375	71.9825994656433	72.50245804723	73.031797783462	71.9825994656433	78.2611783571711	69.0888101739843	81.2816003277161	12.6524193664531
BIN_346	ch05	5833691	5770444	5896938	-0.000350290620922324	BIN_346:BIN_346	5770444	5896938	BIN_344:BIN_346	5179165	5896938	BIN_842	ch10	64135433	64135420	64135447	BIN_839:BIN_842	64009887	64135447	BIN_838:BIN_842	63916348	64135447	BIN_346	BIN_346	BIN_344	BIN_346	BIN_839	BIN_842	BIN_838	BIN_842	47.7831139257116	48.0858386691712	48.3784949266432	47.7831139257116	48.3784949266432	44.433909590413	48.3784949266432	80.6888178708847	80.6889571503431	80.689107143354	79.334257919174	80.689107143354	78.3144155109136	80.689107143354	NA
BIN_213	ch04	2001429	1951907	2050952	0.000549554553424542	BIN_212:BIN_215	1390719	2142181	BIN_210:BIN_216	1262208	2501407	BIN_243	ch04	52355918	52201286	52510550	BIN_241:BIN_245	51431714	53029407	BIN_239:BIN_248	50096586	54080490	BIN_212	BIN_215	BIN_210	BIN_216	BIN_241	BIN_245	BIN_239	BIN_248	21.9027412115224	22.4524643503775	22.9994149604722	15.5689157034566	23.998652320893	14.1148952135938	27.7930474668028	53.6111647794906	53.7742881477437	53.9451554311159	52.899599443125	54.5838378521503	51.989727516332	56.2723509893216	30.7748731872716
BIN_145	ch03	88202	1	176403	-0.000579498751712909	BIN_145:BIN_147	1	440755	BIN_145:BIN_148	1	993161	BIN_714	ch09	62931273	62931273	62931273	BIN_713:BIN_718	62816830	63598270	BIN_712:BIN_719	62677088	63668299	BIN_145	BIN_147	BIN_145	BIN_148	BIN_713	BIN_718	BIN_712	BIN_719	0	1.17691065067009	2.29483967770057	0	5.53705411525716	0	12.1593686773528	55.3272820426421	55.3272820426421	55.3272820426421	54.7022430877877	59.6373102564599	53.9930199738968	60.1444590068418	NA
BIN_302	ch05	1358456	1334518	1382395	0.000673885011346991	BIN_300:BIN_304	1173947	1586633	BIN_297:BIN_305	660174	1597549	BIN_778	ch10	3452724	3414848	3490601	BIN_778:BIN_779	3414848	3976423	BIN_776:BIN_780	3202500	4036862	BIN_300	BIN_304	BIN_297	BIN_305	BIN_778	BIN_779	BIN_776	BIN_780	9.45122196926008	9.63849067424388	9.82673402347944	8.21966120303271	11.4725199686239	4.53562946511096	11.5625015570142	27.7332074597395	27.9941725425561	28.2525665816037	27.7332074597395	31.3180911021767	26.2245198410424	31.6644432029589	NA
BIN_59	ch01	88815613	88758436	88872790	0.000699679782534207	BIN_58:BIN_60	88504547	88949858	BIN_57:BIN_60	88490122	88949858	BIN_60	ch01	88923595	88897332	88949858	BIN_59:BIN_60	88758436	88949858	BIN_58:BIN_60	88504547	88949858	BIN_58	BIN_60	BIN_57	BIN_60	BIN_59	BIN_60	BIN_58	BIN_60	111.656315875862	111.872728675394	112.08859954962	110.68925151747	112.378680992263	110.634026621842	112.378680992263	112.181087031214	112.279944574108	112.378680992263	111.656315875862	112.378680992263	110.68925151747	112.378680992263	0.191345024487987
BIN_332	ch05	4237761	4218061	4257461	-0.000804798709653581	BIN_330:BIN_333	4180565	4307894	BIN_330:BIN_333	4180565	4307894	BIN_749	ch10	40685	1	81370	BIN_749:BIN_749	1	81370	BIN_749:BIN_750	1	185615	BIN_330	BIN_333	BIN_330	BIN_333	BIN_749	BIN_749	BIN_749	BIN_750	36.8031948422507	36.9840806662503	37.1641643396244	36.4567449664942	37.6214251844562	36.4567449664942	37.6214251844562	0	0.358112346739001	0.702669006340132	0	0.702669006340132	0	1.56662357790202	NA
BIN_98	ch02	39491545	39436438	39546653	-0.000870808485488999	BIN_98:BIN_98	39436438	39546653	BIN_98:BIN_99	39436438	40115871	BIN_99	ch02	39833407	39550944	40115871	BIN_99:BIN_100	39550944	40241471	BIN_98:BIN_101	39436438	40683067	BIN_98	BIN_98	BIN_98	BIN_99	BIN_99	BIN_100	BIN_98	BIN_101	64.6291101033977	64.8433330962445	65.0549475259085	64.6291101033977	65.0549475259085	64.6291101033977	67.1218193235776	65.0713194147348	66.1193853407228	67.1218193235776	65.0713194147348	67.5578761837793	64.6291101033977	69.0735888531684	1.06443781481427
BIN_80	ch02	33314173	33245772	33382575	0.000873070501006833	BIN_80:BIN_80	33245772	33382575	BIN_79:BIN_81	32959962	33766193	BIN_86	ch02	35322358	35159682	35485035	BIN_86:BIN_86	35159682	35485035	BIN_85:BIN_86	35009391	35485035	BIN_80	BIN_80	BIN_79	BIN_81	BIN_86	BIN_86	BIN_85	BIN_86	30.5099778051042	30.9706459695985	31.433427821063	30.5099778051042	31.433427821063	28.6202528160479	34.0418474926272	43.0476638102486	44.0145343689014	44.9575445218029	43.0476638102486	44.9575445218029	42.1347203263271	44.9575445218029	12.5811065478384
BIN_114	ch02	43464707	43430845	43498569	0.000922906203723615	BIN_113:BIN_117	43274912	43770440	BIN_111:BIN_121	42824944	44195306	BIN_194	ch03	63143776	63136656	63150896	BIN_194:BIN_195	63136656	63318506	BIN_192:BIN_195	62419164	63318506	BIN_113	BIN_117	BIN_111	BIN_121	BIN_194	BIN_195	BIN_192	BIN_195	79.1550060881971	79.2819836947206	79.4089800058426	78.570492325782	80.4294084842174	76.8849851057381	82.0278808324922	98.6873419976339	98.7253207782404	98.7632591438022	98.6873419976339	99.6438744185041	94.7106227681366	99.6438744185041	NA
BIN_533	ch07	1417394	1	2834788	0.00100097951543402	BIN_533:BIN_533	1	2834788	BIN_533:BIN_534	1	2890124	BIN_994	ch12	2182340	2176856	2187825	BIN_993:BIN_996	2151478	2902737	BIN_992:BIN_999	2096281	3255964	BIN_533	BIN_533	BIN_533	BIN_534	BIN_993	BIN_996	BIN_992	BIN_999	0	0.617372297669191	5.2944688693011	0	5.2944688693011	0	5.60351870712061	24.3064219536594	24.3681049435355	24.429766193193	24.0205574726344	32.0457082259286	23.3965916230983	35.4214963925129	NA
BIN_748	ch09	67613118	67564146	67662091	-0.00133742363888845	BIN_747:BIN_748	67378410	67662091	BIN_747:BIN_748	67378410	67662091	BIN_847	ch11	122305	1	244609	BIN_847:BIN_850	1	554629	BIN_847:BIN_855	1	929101	BIN_747	BIN_748	BIN_747	BIN_748	BIN_847	BIN_850	BIN_847	BIN_855	96.5167668536402	97.2585718490333	98.0155883529002	93.8378344167179	98.0155883529002	93.8378344167179	98.0155883529002	0	0.794827254956254	1.5050502132561	0	3.31795223023588	0	5.66560941370444	NA
BIN_88	ch02	36303746	36208891	36398602	-0.0015746503188953	BIN_88:BIN_88	36208891	36398602	BIN_87:BIN_89	35492727	36491452	BIN_941	ch11	49582227	49463695	49700760	BIN_941:BIN_942	49463695	49980718	BIN_941:BIN_945	49463695	50071185	BIN_88	BIN_88	BIN_87	BIN_89	BIN_941	BIN_942	BIN_941	BIN_945	48.8839083810112	49.374244754067	49.860937577976	48.8839083810112	49.860937577976	45.0015130004519	50.3343894698441	62.052970450517	63.0871430807034	64.1820391260362	62.052970450517	66.9654502898621	62.052970450517	67.9118085182298	NA
BIN_248	ch04	53940591	53800692	54080490	0.00162288908895575	BIN_246:BIN_249	53042881	54493400	BIN_243:BIN_250	52201286	54862046	BIN_269	ch04	58647838	58550555	58745121	BIN_269:BIN_270	58550555	59623022	BIN_264:BIN_271	57974253	60077490	BIN_246	BIN_249	BIN_243	BIN_250	BIN_269	BIN_270	BIN_264	BIN_271	55.7628338915348	56.0116089412304	56.2723509893216	54.6019140495348	57.1164843300629	53.6111647794906	57.9713582903	71.9825994656433	72.50245804723	73.031797783462	71.9825994656433	78.2611783571711	69.0888101739843	81.2816003277161	16.2301070579083
BIN_370	ch05	48590628	48568811	48612445	0.00163086371123009	BIN_369:BIN_373	22533400	52895756	BIN_367:BIN_378	11516483	57936793	BIN_778	ch10	3452724	3414848	3490601	BIN_778:BIN_779	3414848	3976423	BIN_776:BIN_780	3202500	4036862	BIN_369	BIN_373	BIN_367	BIN_378	BIN_778	BIN_779	BIN_776	BIN_780	54.0057184151901	54.0057209576029	54.0057235115112	54.0046443582539	54.0066448534776	54.0036416837525	54.8756600151507	27.7332074597395	27.9941725425561	28.2525665816037	27.7332074597395	31.3180911021767	26.2245198410424	31.6644432029589	NA
BIN_436	ch05	63804931	63797051	63812811	-0.00171214972095528	BIN_434:BIN_436	63675300	63812811	BIN_432:BIN_437	63486863	64011151	BIN_713	ch09	62872106	62816830	62927382	BIN_712:BIN_717	62677088	63387765	BIN_711:BIN_718	62562420	63598270	BIN_434	BIN_436	BIN_432	BIN_437	BIN_712	BIN_717	BIN_711	BIN_718	86.2757201569381	86.3520667294738	86.4283297132911	85.0866310971786	86.4283297132911	83.2208571409335	88.3157557129921	54.7022430877877	54.9993323397139	55.3054053043132	53.9930199738968	58.1683356600067	53.4579092817911	59.6373102564599	NA
BIN_838	ch10	63940405	63916348	63964463	-0.00171538476404803	BIN_838:BIN_841	63916348	64096515	BIN_834:BIN_842	63359088	64135447	BIN_847	ch11	122305	1	244609	BIN_847:BIN_850	1	554629	BIN_847:BIN_855	1	929101	BIN_838	BIN_841	BIN_834	BIN_842	BIN_847	BIN_850	BIN_847	BIN_855	78.3144155109136	78.5774178236521	78.8399612512094	78.3144155109136	80.27101427419	72.178125735601	80.689107143354	0	0.794827254956254	1.5050502132561	0	3.31795223023588	0	5.66560941370444	NA
BIN_145	ch03	88202	1	176403	-0.00179949994269165	BIN_145:BIN_147	1	440755	BIN_145:BIN_148	1	993161	BIN_294	ch05	205400	181632	229169	BIN_291:BIN_295	1	624264	BIN_291:BIN_299	1	1164483	BIN_145	BIN_147	BIN_145	BIN_148	BIN_291	BIN_295	BIN_291	BIN_299	0	1.17691065067009	2.29483967770057	0	5.53705411525716	0	12.1593686773528	1.28475981375411	1.44838690065919	1.61132567435126	0	4.28967057337149	0	8.14838472956224	NA
BIN_178	ch03	59172154	58829790	59514519	0.00184101009398983	BIN_178:BIN_178	58829790	59514519	BIN_177:BIN_178	58824013	59514519	BIN_185	ch03	61350087	61306479	61393695	BIN_185:BIN_186	61306479	61614726	BIN_184:BIN_186	60841497	61614726	BIN_178	BIN_178	BIN_177	BIN_178	BIN_185	BIN_186	BIN_184	BIN_186	70.8319761662868	73.5000282612075	76.1324199661541	70.8319761662868	76.1324199661541	70.7868933367516	76.1324199661541	88.2502359109413	88.5127264384121	88.7741730225983	88.2502359109413	90.0846034177271	85.3768782438749	90.0846034177271	12.3803064722579
BIN_682	ch09	5225663	5180158	5271168	-0.00197357829970453	BIN_682:BIN_683	5180158	5646186	BIN_681:BIN_684	4936426	5707571	BIN_971	ch11	52942107	52909804	52974411	BIN_971:BIN_974	52909804	53386025	BIN_968:BIN_974	52471002	53386025	BIN_682	BIN_683	BIN_681	BIN_684	BIN_971	BIN_974	BIN_968	BIN_974	41.9023843871267	42.0864671182568	42.2635025664058	41.9023843871267	43.4721135194737	40.7915027140804	43.6305657843724	94.5940128961636	94.8799453790861	95.1688144912062	94.5940128961636	99.1519049375106	90.9299300964221	99.1519049375106	NA
BIN_754	ch10	750406	520382	980431	-0.00204302033654037	BIN_754:BIN_755	520382	1009386	BIN_753:BIN_758	345542	1126408	BIN_761	ch10	1687683	1683453	1691914	BIN_760:BIN_761	1252792	1691914	BIN_756:BIN_761	1017015	1691914	BIN_754	BIN_755	BIN_753	BIN_758	BIN_760	BIN_761	BIN_756	BIN_761	4.24901777512311	6.08281802588207	7.94515998461714	4.24901777512311	8.18221607569266	2.85788985961121	9.14650116990479	13.8503638359069	13.8865601336669	13.9227682158414	10.1987817928138	13.9227682158414	8.24477700736606	13.9227682158414	5.9414001490498
BIN_33	ch01	78961636	78879806	79043466	-0.00210699473319436	BIN_33:BIN_33	78879806	79043466	BIN_32:BIN_37	78682626	81063947	BIN_41	ch01	82738854	82686034	82791674	BIN_41:BIN_41	82686034	82791674	BIN_40:BIN_43	82263066	83342079	BIN_33	BIN_33	BIN_32	BIN_37	BIN_41	BIN_41	BIN_40	BIN_43	73.5039176070992	74.1158939978241	74.7215345549041	73.5039176070992	74.7215345549041	72.0077338600122	85.935693710792	90.4106156092676	90.5357330999592	90.6610956049654	90.4106156092676	90.6610956049654	89.4005111897944	92.0168720134721	15.8141985450551
BIN_989	ch12	1727672	1555977	1899367	0.00212118538641908	BIN_985:BIN_990	1292397	1959349	BIN_984:BIN_990	1283576	1959349	BIN_1038	ch12	63543073	63495818	63590328	BIN_1038:BIN_1038	63495818	63590328	BIN_1037:BIN_1038	63454204	63590328	BIN_985	BIN_990	BIN_984	BIN_990	BIN_1038	BIN_1038	BIN_1037	BIN_1038	17.2080490617734	19.1802610228024	21.1515319086363	14.2015624844699	21.8379217377956	14.1016968535234	21.8379217377956	79.8978579121863	80.4536674043024	81.014051498855	79.8978579121863	81.014051498855	79.4126162322797	81.014051498855	59.3021354956661
BIN_310	ch05	2341212	2322699	2359725	-0.00225650177101935	BIN_310:BIN_312	2322699	2501823	BIN_309:BIN_313	2287728	2536568	BIN_978	ch12	500082	481825	518340	BIN_978:BIN_980	481825	1093914	BIN_976:BIN_980	209972	1093914	BIN_310	BIN_312	BIN_309	BIN_313	BIN_978	BIN_980	BIN_976	BIN_980	17.9939369257902	18.1694844333993	18.3455719903002	17.9939369257902	19.7146630682541	17.6638096612023	20.0538413259883	5.31222081579243	5.50734069044489	5.70251418142863	5.31222081579243	11.9701299751891	2.38971160982968	11.9701299751891	NA
BIN_825	ch10	62312413	62234458	62390368	0.00228524644170602	BIN_825:BIN_827	62234458	62526575	BIN_824:BIN_827	61898239	62526575	BIN_936	ch11	48847451	48742609	48952293	BIN_932:BIN_937	48127482	49264702	BIN_931:BIN_940	47932793	49406611	BIN_825	BIN_827	BIN_824	BIN_827	BIN_932	BIN_937	BIN_931	BIN_940	60.9765927108523	61.6435792524039	62.3321368016541	60.9765927108523	63.5831775951365	58.3570157638483	63.5831775951365	57.235293010102	57.7887760221016	58.3884915128063	54.7950768939373	60.472799322845	54.2610480769147	61.5788125784333	NA
BIN_447	ch06	706654	1	1413308	-0.00231664475430039	BIN_447:BIN_449	1	1676160	BIN_447:BIN_452	1	2490644	BIN_516	ch06	43841180	43834093	43848268	BIN_515:BIN_517	43529360	43949735	BIN_514:BIN_517	43387784	43949735	BIN_447	BIN_449	BIN_447	BIN_452	BIN_515	BIN_517	BIN_514	BIN_517	0	0.0956184029281931	0.869831799096999	0	1.47982203739789	0	4.59878090799824	74.3625711052675	74.4122316952211	74.4620076306189	72.3183411687993	75.1869199584972	71.418481121066	75.1869199584972	73.5423998961241
BIN_39	ch01	82003480	81744110	82262850	-0.00235802967411334	BIN_39:BIN_39	81744110	82262850	BIN_38:BIN_40	81070164	82625037	BIN_41	ch01	82738854	82686034	82791674	BIN_41:BIN_41	82686034	82791674	BIN_40:BIN_43	82263066	83342079	BIN_39	BIN_39	BIN_38	BIN_40	BIN_41	BIN_41	BIN_40	BIN_43	88.0633776149131	88.7524987943601	89.3999846608036	88.0633776149131	89.3999846608036	85.9578706269492	90.2662484400345	90.4106156092676	90.5357330999592	90.6610956049654	90.4106156092676	90.6610956049654	89.4005111897944	92.0168720134721	1.13574843915556
BIN_818	ch10	61057793	61025513	61090073	0.00237894418171938	BIN_816:BIN_819	60424416	61347770	BIN_813:BIN_821	60165072	61729915	BIN_823	ch10	61797701	61784185	61811217	BIN_821:BIN_824	61634993	62127718	BIN_819:BIN_824	61187728	62127718	BIN_816	BIN_819	BIN_813	BIN_821	BIN_821	BIN_824	BIN_819	BIN_824	53.1824154358039	53.3402521671599	53.5002323625814	50.5694328627333	54.8604551198007	49.5817551341895	57.1917689689618	57.5575214082238	57.6500599224567	57.7431833237259	56.573822749934	60.1002801375747	53.9977941604107	60.1002801375747	4.14982755987531
BIN_644	ch08	61708900	61657082	61760719	-0.00240035822287973	BIN_643:BIN_646	61483672	62214285	BIN_642:BIN_649	61171178	62631127	BIN_946	ch11	50101995	50084871	50119119	BIN_944:BIN_948	50030860	50313996	BIN_942:BIN_951	49726937	50576461	BIN_643	BIN_646	BIN_642	BIN_649	BIN_944	BIN_948	BIN_942	BIN_951	70.185125301402	70.5669253200138	70.9482363892802	68.9048329823059	74.2525996183043	66.5952941255389	77.2053462811093	68.056556729525	68.2382035035194	68.420425948938	67.4876503227107	70.5275784786198	64.4312681070108	73.4195338280384	NA
BIN_583	ch08	1172800	1	2345600	-0.00265270999930386	BIN_583:BIN_584	1	2456573	BIN_583:BIN_585	1	2939599	BIN_1043	ch12	64274372	64260545	64288199	BIN_1043:BIN_1043	64260545	64288199	BIN_1043:BIN_1043	64260545	64288199	BIN_583	BIN_584	BIN_583	BIN_585	BIN_1043	BIN_1043	BIN_1043	BIN_1043	0	0.487700448350004	3.11911909225623	0	3.55824227253467	0	5.83124802894004	89.1400795385649	89.3053168445312	89.4702288718694	89.1400795385649	89.4702288718694	89.1400795385649	89.4702288718694	NA
BIN_92	ch02	37789406	37788382	37790430	-0.00281457599803219	BIN_91:BIN_93	37649236	37924873	BIN_91:BIN_94	37649236	38492531	BIN_102	ch02	40955245	40697565	41212925	BIN_101:BIN_103	40241601	41518466	BIN_100:BIN_103	40121461	41518466	BIN_91	BIN_93	BIN_91	BIN_94	BIN_101	BIN_103	BIN_100	BIN_103	56.9291949377621	56.9344603353432	56.9397256091388	56.212942638709	57.6295902202396	56.212942638709	60.4719417273707	69.1234318716407	70.0171068108976	70.9290475020363	67.5583253659201	72.0311330396333	67.141326226761	72.0311330396333	13.0773812017589
BIN_140	ch02	48299295	48252574	48346016	0.00283665748201805	BIN_140:BIN_141	48252574	48586655	BIN_140:BIN_143	48252574	49216287	BIN_245	ch04	52823571	52617736	53029407	BIN_243:BIN_247	52201286	53800668	BIN_241:BIN_249	51431714	54493400	BIN_140	BIN_141	BIN_140	BIN_143	BIN_243	BIN_247	BIN_241	BIN_249	102.765095891128	103.09389519067	103.422918783171	102.765095891128	105.109932240352	102.765095891128	109.220018433159	54.0684934950702	54.3175045272361	54.5838378521503	53.6111647794906	55.762792211878	52.899599443125	57.1164843300629	NA
BIN_548	ch07	55045118	54784384	55305852	0.00289564734638412	BIN_548:BIN_548	54784384	55305852	BIN_548:BIN_550	54784384	55820971	BIN_559	ch07	61317451	61312962	61321940	BIN_559:BIN_559	61312962	61321940	BIN_558:BIN_560	61154748	61348352	BIN_548	BIN_548	BIN_548	BIN_550	BIN_559	BIN_559	BIN_558	BIN_560	33.9045602554162	34.6463946244559	35.410036783319	33.9045602554162	35.410036783319	33.9045602554162	36.9522034437412	47.0131385229867	47.0286330632788	47.0441755812674	47.0131385229867	47.0441755812674	46.4969264700553	47.1365999923918	11.6185962799598
BIN_61	ch01	89569056	89409196	89728917	-0.00290573931528495	BIN_61:BIN_61	89409196	89728917	BIN_61:BIN_62	89409196	90304244	BIN_132	ch02	46488045	46432090	46544000	BIN_132:BIN_133	46432090	46594976	BIN_132:BIN_136	46432090	47263626	BIN_61	BIN_61	BIN_61	BIN_62	BIN_132	BIN_133	BIN_132	BIN_136	114.084254615114	114.667401526042	115.244561185514	114.084254615114	115.244561185514	114.084254615114	117.272946667583	91.4598441601028	91.7530373992735	92.0500679375173	91.4598441601028	92.3239764716373	91.4598441601028	96.1954733458849	NA
BIN_63	ch02	7811291	1	15622581	0.00291463968401711	BIN_63:BIN_67	1	27371472	BIN_63:BIN_67	1	27371472	BIN_73	ch02	30727611	30663959	30791263	BIN_73:BIN_73	30663959	30791263	BIN_72:BIN_74	30113544	31087591	BIN_63	BIN_67	BIN_63	BIN_67	BIN_73	BIN_73	BIN_72	BIN_74	0	7.00022878301946e-06	1.05969837044505	0	5.00641428638341	0	5.00641428638341	18.3553198553348	18.5735543778139	18.7874082193291	18.3553198553348	18.7874082193291	16.1599895033589	19.7500804967046	17.5138560073689
BIN_131	ch02	46291062	46278354	46303770	0.00295117763731619	BIN_129:BIN_131	46151068	46303770	BIN_126:BIN_131	45600861	46303770	BIN_139	ch02	47947930	47801996	48093865	BIN_138:BIN_139	47680681	48093865	BIN_134:BIN_139	46691697	48093865	BIN_129	BIN_131	BIN_126	BIN_131	BIN_138	BIN_139	BIN_134	BIN_139	90.6743599619205	90.7381609972759	90.8021668120077	90.0466113388916	90.8021668120077	87.5421416022932	90.8021668120077	99.659605868719	100.647084046763	101.65383853719	98.8539648913725	101.65383853719	92.8522519485708	101.65383853719	9.84491723475573
BIN_632	ch08	59156819	59052578	59261061	0.003196664206093	BIN_629:BIN_635	58453970	59638537	BIN_626:BIN_636	58277399	59746328	BIN_645	ch08	62014761	61904149	62125373	BIN_643:BIN_648	61483672	62506565	BIN_642:BIN_649	61171178	62631127	BIN_629	BIN_635	BIN_626	BIN_636	BIN_643	BIN_648	BIN_642	BIN_649	51.9935026564118	52.6399208463194	53.2953921621759	48.4681054165514	55.7410265789633	47.493045638622	56.4590799505471	72.0004291109525	72.8078113397846	73.6108179992436	68.9048329823059	76.3339902362787	66.5952941255389	77.2053462811093	19.5124191776087
BIN_1	ch01	52522	1	105044	-0.0032131060245478	BIN_1:BIN_2	1	187365	BIN_1:BIN_3	1	436038	BIN_92	ch02	37789406	37788382	37790430	BIN_91:BIN_93	37649236	37924873	BIN_91:BIN_94	37649236	38492531	BIN_1	BIN_2	BIN_1	BIN_3	BIN_91	BIN_93	BIN_91	BIN_94	0	0.450399375116724	0.892286828085107	0	1.57743938429084	0	3.59747387830744	56.9291949377621	56.9344603353432	56.9397256091388	56.212942638709	57.6295902202396	56.212942638709	60.4719417273707	NA
BIN_141	ch02	48566207	48545759	48586655	-0.0032566929858054	BIN_140:BIN_142	48252574	49004450	BIN_140:BIN_144	48252574	49918294	BIN_750	ch10	141730	97845	185615	BIN_750:BIN_752	97845	322121	BIN_749:BIN_752	1	322121	BIN_140	BIN_142	BIN_140	BIN_144	BIN_750	BIN_752	BIN_749	BIN_752	104.825106454699	104.967660078357	105.109932240352	102.765095891128	107.914530663599	102.765095891128	112.594810705886	0.840836448138063	1.20573632977479	1.56662357790202	0.840836448138063	2.67048306332048	0	2.67048306332048	NA
BIN_674	ch09	3969090	3905511	4032669	-0.00354801964184431	BIN_674:BIN_675	3905511	4279815	BIN_674:BIN_677	3905511	4711747	BIN_748	ch09	67613118	67564146	67662091	BIN_747:BIN_748	67378410	67662091	BIN_747:BIN_748	67378410	67662091	BIN_674	BIN_675	BIN_674	BIN_677	BIN_747	BIN_748	BIN_747	BIN_748	34.0555864898436	34.5489225066152	35.0337349838548	34.0555864898436	36.8306092503103	34.0555864898436	39.5847056763087	96.5167668536402	97.2585718490333	98.0155883529002	93.8378344167179	98.0155883529002	93.8378344167179	98.0155883529002	62.2248368651785
BIN_663	ch09	2387364	2300594	2474135	-0.00358826302090859	BIN_662:BIN_664	2295064	2495713	BIN_662:BIN_665	2295064	2568596	BIN_847	ch11	122305	1	244609	BIN_847:BIN_850	1	554629	BIN_847:BIN_855	1	929101	BIN_662	BIN_664	BIN_662	BIN_665	BIN_847	BIN_850	BIN_847	BIN_855	19.8453259087803	20.6533880530475	21.4615749566057	19.7938493460029	21.6624763665087	19.7938493460029	22.3405641963892	0	0.794827254956254	1.5050502132561	0	3.31795223023588	0	5.66560941370444	NA
BIN_485	ch06	39399231	39287528	39510934	-0.00394216696862971	BIN_485:BIN_485	39287528	39510934	BIN_484:BIN_486	38987147	39809038	BIN_502	ch06	42077893	41986099	42169688	BIN_501:BIN_503	41869524	42202331	BIN_501:BIN_503	41869524	42202331	BIN_485	BIN_485	BIN_484	BIN_486	BIN_501	BIN_503	BIN_501	BIN_503	41.9380800651314	42.6938307141245	43.4888326792251	41.9380800651314	43.4888326792251	40.1368186020215	45.7669146487917	62.7422111586061	63.3533474411143	63.9548652588377	61.9521957035033	64.1664521938921	61.9521957035033	64.1664521938921	19.8645147618892
BIN_649	ch08	62596209	62561291	62631127	0.00396628970272931	BIN_646:BIN_650	62137319	62871411	BIN_643:BIN_651	61483672	63032657	BIN_650	ch08	62822763	62774116	62871411	BIN_649:BIN_651	62561291	63032657	BIN_646:BIN_651	62137319	63032657	BIN_646	BIN_650	BIN_643	BIN_651	BIN_649	BIN_651	BIN_646	BIN_651	76.7180971516995	76.9621399899771	77.2053462811093	73.6972480819884	78.8726373060266	68.9048329823059	79.9913951299779	78.1975846322408	78.5351075005992	78.8726373060266	76.7180971516995	79.9913951299779	73.6972480819884	79.9913951299779	1.32976121948988
BIN_141	ch02	48566207	48545759	48586655	0.00399953967538909	BIN_140:BIN_142	48252574	49004450	BIN_140:BIN_144	48252574	49918294	BIN_314	ch05	2601879	2548068	2655690	BIN_313:BIN_314	2502414	2655690	BIN_312:BIN_314	2484168	2655690	BIN_140	BIN_142	BIN_140	BIN_144	BIN_313	BIN_314	BIN_312	BIN_314	104.825106454699	104.967660078357	105.109932240352	102.765095891128	107.914530663599	102.765095891128	112.594810705886	20.166454392259	20.6956017120471	21.2281637161591	19.7204187575071	21.2281637161591	19.5429454153929	21.2281637161591	NA
BIN_957	ch11	51231330	51114233	51348427	0.00423094942533976	BIN_955:BIN_958	51001020	51585816	BIN_952:BIN_961	50577257	51890941	BIN_959	ch11	51676444	51603628	51749260	BIN_958:BIN_961	51437859	51890941	BIN_955:BIN_964	51001020	51963868	BIN_955	BIN_958	BIN_952	BIN_961	BIN_958	BIN_961	BIN_955	BIN_964	79.2148996849837	80.4004883331014	81.5427898756272	78.0343214091613	83.7166315687955	73.4283262101874	86.297457070606	83.8730054670527	84.5039443455591	85.1226759202676	82.3828290057412	86.297457070606	78.0343214091613	86.8901834005883	2.96115446993191
BIN_263	ch04	57710910	57536605	57885216	0.00434470407732282	BIN_262:BIN_263	57127261	57885216	BIN_262:BIN_263	57127261	57885216	BIN_334	ch05	4419284	4344961	4493608	BIN_334:BIN_336	4344961	4710469	BIN_334:BIN_337	4344961	4715284	BIN_262	BIN_263	BIN_262	BIN_263	BIN_334	BIN_336	BIN_334	BIN_337	67.0894978605956	67.866379270881	68.6687885552736	65.3601795855137	68.6687885552736	65.3601795855137	68.6687885552736	37.9539331220704	38.611086295443	39.2548001483977	37.9539331220704	41.0483467325145	37.9539331220704	41.0866310782249	NA
BIN_547	ch07	54605458	54432855	54778062	0.00443062573731063	BIN_546:BIN_547	53868624	54778062	BIN_545:BIN_547	53666024	54778062	BIN_609	ch08	54873880	54854618	54893142	BIN_609:BIN_609	54854618	54893142	BIN_608:BIN_610	54557969	55273194	BIN_546	BIN_547	BIN_545	BIN_547	BIN_609	BIN_609	BIN_608	BIN_610	32.9518443718826	33.4118918755166	33.8869051406356	31.5783840715042	33.8869051406356	31.1439859382108	33.8869051406356	32.3964873009921	32.4763676143795	32.5562895914131	32.3964873009921	32.5562895914131	31.1733535028161	34.1380429380166	NA
BIN_245	ch04	52823571	52617736	53029407	0.00453323562769875	BIN_243:BIN_247	52201286	53800668	BIN_241:BIN_249	51431714	54493400	BIN_255	ch04	55645526	55621687	55669365	BIN_253:BIN_256	55098030	55888362	BIN_251:BIN_257	54894317	56082366	BIN_243	BIN_247	BIN_241	BIN_249	BIN_253	BIN_256	BIN_251	BIN_257	54.0684934950702	54.3175045272361	54.5838378521503	53.6111647794906	55.762792211878	52.899599443125	57.1164843300629	60.0413937739844	60.1130498103439	60.1851120344152	58.5700396935889	60.8660985391338	58.0508613262985	61.4979285930375	5.52921195819359
BIN_594	ch08	48414936	48414668	48415205	-0.00495568971613407	BIN_594:BIN_594	48414668	48415205	BIN_594:BIN_595	48414668	48539772	BIN_686	ch09	6037621	6019960	6055283	BIN_686:BIN_687	6019960	7170186	BIN_685:BIN_687	5714884	7170186	BIN_594	BIN_594	BIN_594	BIN_595	BIN_686	BIN_687	BIN_685	BIN_687	18.6011512271311	18.6012632231982	18.6013756313944	18.6011512271311	18.6013756313944	18.6011512271311	18.6527580825067	44.2865863919352	44.3167241401736	44.3461724045442	44.2865863919352	45.1585803194	43.6487585540447	45.1585803194	NA
BIN_200	ch04	150566	1	301132	-0.00562266989727071	BIN_200:BIN_201	1	494538	BIN_200:BIN_201	1	494538	BIN_824	ch10	62012978	61898239	62127718	BIN_822:BIN_824	61758498	62127718	BIN_820:BIN_826	61386519	62413143	BIN_200	BIN_201	BIN_200	BIN_201	BIN_822	BIN_824	BIN_820	BIN_826	0	1.77115778362519	3.46819148693943	0	5.60022234907223	0	5.60022234907223	58.3570157638483	59.2053796660624	60.1002801375747	57.3832514190417	60.1002801375747	55.0787311524144	62.5371909573469	NA
BIN_599	ch08	51739828	51505782	51973875	-0.00580797011213874	BIN_599:BIN_599	51505782	51973875	BIN_599:BIN_599	51505782	51973875	BIN_1038	ch12	63543073	63495818	63590328	BIN_1038:BIN_1038	63495818	63590328	BIN_1037:BIN_1038	63454204	63590328	BIN_599	BIN_599	BIN_599	BIN_599	BIN_1038	BIN_1038	BIN_1037	BIN_1038	21.2103371008096	21.7136874212496	22.2708855677383	21.2103371008096	22.2708855677383	21.2103371008096	22.2708855677383	79.8978579121863	80.4536674043024	81.014051498855	79.8978579121863	81.014051498855	79.4126162322797	81.014051498855	NA
BIN_91	ch02	37708295	37649236	37767354	-0.00683942278177774	BIN_91:BIN_92	37649236	37790430	BIN_91:BIN_93	37649236	37924873	BIN_298	ch05	826941	746183	907700	BIN_296:BIN_299	630884	1164483	BIN_293:BIN_302	175111	1382395	BIN_91	BIN_92	BIN_91	BIN_93	BIN_296	BIN_299	BIN_293	BIN_302	56.212942638709	56.5170798073137	56.8210433058686	56.212942638709	56.9397256091388	56.212942638709	57.6295902202396	5.12945349837578	5.69412773079824	6.26672253482232	4.33493531990275	8.14838472956224	1.23973243711122	9.82673402347944	NA
BIN_711	ch09	62615386	62562420	62668353	-0.00765054592707518	BIN_710:BIN_712	62385595	62805551	BIN_709:BIN_713	62259962	62927382	BIN_900	ch11	5242287	5242268	5242306	BIN_900:BIN_903	5242268	5372697	BIN_895:BIN_907	4854834	5774895	BIN_710	BIN_712	BIN_709	BIN_713	BIN_900	BIN_903	BIN_895	BIN_907	53.4579092817911	53.6997693513189	53.9507479514132	52.7137446568755	54.6427498003747	52.2409406940875	55.3054053043132	39.1262923514638	39.1264111427719	39.1265299334945	39.1262923514638	39.9278038289357	36.5864972461642	42.21533978968	NA
