# Supplementary material for: A New Advanced Backcross Tomato Population Enables High Resolution Leaf QTL Mapping and Gene Identification
Source: G3 (Bethesda). 2016 Aug 10;6(10):3169–84. doi: 10.1534/g3.116.030536 (PMC5068939; doi:10.1534/g3.116.030536)
Supplement: Supplemental Material [file supp_g3.116.030536_FileS6.zip › Supplemental_dataset_6_sparsenet_QTL/epistatic_QTL_tables/comp.all.epiQtl.csv]

bin1	chr1	bin.mid1	bin.start1	bin.end1	coefs	int0.951	int0.95.start1	int0.95.end1	int0.901	int0.90.start1	int0.90.end1	bin2	chr2	bin.mid2	bin.start2	bin.end2	int0.952	int0.95.start2	int0.95.end2	int0.902	int0.90.start2	int0.90.end2	int951min	int951max	int901min	int901max	int952min	int952max	int902min	int902max	gen.bin.start1	gen.bin.end1	gen.bin.mid1	gen.int0.95.start1	gen.int0.95.end1	gen.int0.90.start1	gen.int0.90.end1	gen.bin.start2	gen.bin.mid2	gen.bin.end2	gen.int0.95.start2	gen.int0.95.end2	gen.int0.90.start2	gen.int0.90.end2	gen.dist
BIN_447	ch06	706654	1	1413308	-0.0231633350488163	BIN_447:BIN_449	1	1676160	BIN_447:BIN_452	1	2490644	BIN_878	ch11	2895045	2880851	2909239	BIN_875:BIN_878	2502553	2909239	BIN_875:BIN_880	2502553	3508263	BIN_447	BIN_449	BIN_447	BIN_452	BIN_875	BIN_878	BIN_875	BIN_880	0	0.0956184029281931	0.869831799096999	0	1.47982203739789	0	4.59878090799824	20.9488890080398	21.06930285969	21.189723372121	17.7515516492658	21.189723372121	17.7515516492658	26.2410631108414	NA
BIN_425	ch05	62766986	62745677	62788296	0.074401206060065	BIN_423:BIN_430	62618366	63440788	BIN_420:BIN_431	62468376	63462765	BIN_830	ch10	62817594	62801939	62833249	BIN_828:BIN_831	62599025	62913098	BIN_828:BIN_833	62599025	63350405	BIN_423	BIN_430	BIN_420	BIN_431	BIN_828	BIN_831	BIN_828	BIN_833	75.962427864229	76.1620159134244	76.3624842130917	74.7898151971476	82.7619770305912	73.4583686356547	82.9809273612589	66.2738573888176	66.4324499983362	66.5915802807349	64.2715345561969	67.4112175114407	64.2715345561969	72.0831368098796	NA
BIN_506	ch06	42393703	42393703	42393703	0.13305317625258	BIN_506:BIN_508	42393703	42483985	BIN_506:BIN_511	42393703	42983413	BIN_733	ch09	65277758	65141367	65414150	BIN_733:BIN_734	65141367	65426400	BIN_731:BIN_735	64886605	65452320	BIN_506	BIN_508	BIN_506	BIN_511	BIN_733	BIN_734	BIN_731	BIN_735	65.3824816651769	65.3824816651769	65.3824816651769	65.3824816651769	65.942182008375	65.3824816651769	68.9522393281071	71.9143447924865	73.0165639507829	74.114367948148	71.9143447924865	74.2129981807201	69.8319495932963	74.4217911937117	NA
BIN_875	ch11	2586867	2502553	2671181	-0.264467709834473	BIN_875:BIN_878	2502553	2909239	BIN_874:BIN_878	2175447	2909239	BIN_878	ch11	2895045	2880851	2909239	BIN_875:BIN_878	2502553	2909239	BIN_875:BIN_880	2502553	3508263	BIN_875	BIN_878	BIN_874	BIN_878	BIN_875	BIN_878	BIN_875	BIN_880	17.7515516492658	18.4609843750898	19.1727032368592	17.7515516492658	21.189723372121	15.0309545241153	21.189723372121	20.9488890080398	21.06930285969	21.189723372121	17.7515516492658	21.189723372121	17.7515516492658	26.2410631108414	1.89659962283083
BIN_358	ch05	7657732	7486405	7829060	0.410220238523753	BIN_356:BIN_360	7123687	8156261	BIN_353:BIN_363	6865598	9792649	BIN_830	ch10	62817594	62801939	62833249	BIN_828:BIN_831	62599025	62913098	BIN_828:BIN_833	62599025	63350405	BIN_356	BIN_360	BIN_353	BIN_363	BIN_828	BIN_831	BIN_828	BIN_833	52.9444254663639	53.1789501038601	53.3759399071176	52.3092037460112	53.6597226176274	51.7284633112822	54.0025767309607	66.2738573888176	66.4324499983362	66.5915802807349	64.2715345561969	67.4112175114407	64.2715345561969	72.0831368098796	NA
BIN_200	ch04	150566	1	301132	0.434729915559055	BIN_200:BIN_201	1	494538	BIN_200:BIN_201	1	494538	BIN_966	ch11	52113520	52006388	52220652	BIN_964:BIN_967	51933303	52358244	BIN_962:BIN_969	51912474	52714517	BIN_200	BIN_201	BIN_200	BIN_201	BIN_964	BIN_967	BIN_962	BIN_969	0	1.77115778362519	3.46819148693943	0	5.60022234907223	0	5.60022234907223	87.2328681095779	88.0892022201336	88.9393601667418	86.6425908343582	90.0301464278503	86.4731946459668	92.9199956367359	NA
BIN_674	ch09	3969090	3905511	4032669	0.484138334905117	BIN_674:BIN_675	3905511	4279815	BIN_674:BIN_677	3905511	4711747	BIN_747	ch09	67403929	67378410	67429449	BIN_747:BIN_748	67378410	67662091	BIN_747:BIN_748	67378410	67662091	BIN_674	BIN_675	BIN_674	BIN_677	BIN_747	BIN_748	BIN_747	BIN_748	34.0555864898436	34.5489225066152	35.0337349838548	34.0555864898436	36.8306092503103	34.0555864898436	39.5847056763087	93.8378344167179	94.1936951652314	94.5533756003939	93.8378344167179	98.0155883529002	93.8378344167179	98.0155883529002	59.1599601813767
BIN_248	ch04	53940591	53800692	54080490	-0.491683078816196	BIN_246:BIN_249	53042881	54493400	BIN_243:BIN_250	52201286	54862046	BIN_251	ch04	54895630	54894317	54896943	BIN_250:BIN_254	54526665	55557351	BIN_250:BIN_255	54526665	55669365	BIN_246	BIN_249	BIN_243	BIN_250	BIN_250	BIN_254	BIN_250	BIN_255	55.7628338915348	56.0116089412304	56.2723509893216	54.6019140495348	57.1164843300629	53.6111647794906	57.9713582903	58.0508613262985	58.0541119304845	58.0573637769254	57.1895999775172	59.8500386807769	57.1895999775172	60.1851120344152	1.78176094116282
BIN_506	ch06	42393703	42393703	42393703	0.532273564079836	BIN_506:BIN_508	42393703	42483985	BIN_506:BIN_511	42393703	42983413	BIN_561	ch07	61452704	61351467	61553942	BIN_560:BIN_561	61335266	61553942	BIN_560:BIN_562	61335266	61696073	BIN_506	BIN_508	BIN_506	BIN_511	BIN_560	BIN_561	BIN_560	BIN_562	65.3824816651769	65.3824816651769	65.3824816651769	65.3824816651769	65.942182008375	65.3824816651769	68.9522393281071	47.1476110298527	47.5184147360654	47.9150814677295	47.0905984861806	47.9150814677295	47.0905984861806	48.5176993873696	NA
BIN_129	ch02	46179907	46151068	46208747	0.827677986584147	BIN_127:BIN_131	46048191	46303770	BIN_125:BIN_131	45570400	46303770	BIN_674	ch09	3969090	3905511	4032669	BIN_674:BIN_675	3905511	4279815	BIN_674:BIN_677	3905511	4711747	BIN_127	BIN_131	BIN_125	BIN_131	BIN_674	BIN_675	BIN_674	BIN_677	90.0466113388916	90.1870596968776	90.3285436434675	89.5537371289265	90.8021668120077	87.4119647884203	90.8021668120077	34.0555864898436	34.5489225066152	35.0337349838548	34.0555864898436	36.8306092503103	34.0555864898436	39.5847056763087	NA
BIN_819	ch10	61267749	61187728	61347770	-0.923037696836332	BIN_818:BIN_820	61025513	61593162	BIN_815:BIN_823	60386453	61811217	BIN_820	ch10	61489840	61386519	61593162	BIN_819:BIN_822	61187728	61771070	BIN_816:BIN_824	60424416	62127718	BIN_818	BIN_820	BIN_815	BIN_823	BIN_819	BIN_822	BIN_816	BIN_824	53.9977941604107	54.4214979286464	54.8604551198007	53.1824154358039	56.3100176562601	50.4209826967948	57.7431833237259	55.0787311524144	55.6798225360584	56.3100176562601	53.9977941604107	57.4682838804285	50.5694328627333	60.1002801375747	0.819367416257734
BIN_599	ch08	51739828	51505782	51973875	1.25289549062995	BIN_599:BIN_599	51505782	51973875	BIN_599:BIN_599	51505782	51973875	BIN_1038	ch12	63543073	63495818	63590328	BIN_1038:BIN_1038	63495818	63590328	BIN_1037:BIN_1038	63454204	63590328	BIN_599	BIN_599	BIN_599	BIN_599	BIN_1038	BIN_1038	BIN_1037	BIN_1038	21.2103371008096	21.7136874212496	22.2708855677383	21.2103371008096	22.2708855677383	21.2103371008096	22.2708855677383	79.8978579121863	80.4536674043024	81.014051498855	79.8978579121863	81.014051498855	79.4126162322797	81.014051498855	NA
BIN_494	ch06	41006212	40990523	41021902	1.35202917602382	BIN_493:BIN_496	40407880	41168392	BIN_493:BIN_498	40407880	41643072	BIN_513	ch06	43245934	43107329	43384539	BIN_513:BIN_513	43107329	43384539	BIN_513:BIN_513	43107329	43384539	BIN_493	BIN_496	BIN_493	BIN_498	BIN_513	BIN_513	BIN_513	BIN_513	55.4918997349372	55.6150382021842	55.7378986369749	50.7274200914712	56.8712048472601	50.7274200914712	60.373021766428	69.6971234969887	70.5397600198294	71.3981476610648	69.6971234969887	71.3981476610648	69.6971234969887	71.3981476610648	14.8018613828545
BIN_125	ch02	45580831	45570400	45591263	1.646060894838	BIN_125:BIN_127	45570400	46080552	BIN_124:BIN_130	45135566	46275497	BIN_825	ch10	62312413	62234458	62390368	BIN_825:BIN_827	62234458	62526575	BIN_824:BIN_827	61898239	62526575	BIN_125	BIN_127	BIN_124	BIN_130	BIN_825	BIN_827	BIN_824	BIN_827	87.4119647884203	87.4564558521697	87.5010409498011	87.4119647884203	89.707430100719	85.6269675236761	90.6600445156465	60.9765927108523	61.6435792524039	62.3321368016541	60.9765927108523	63.5831775951365	58.3570157638483	63.5831775951365	NA
BIN_506	ch06	42393703	42393703	42393703	1.83826552521007	BIN_506:BIN_508	42393703	42483985	BIN_506:BIN_511	42393703	42983413	BIN_581	ch07	64785133	64756839	64813427	BIN_581:BIN_581	64756839	64813427	BIN_580:BIN_582	64414586	65268621	BIN_506	BIN_508	BIN_506	BIN_511	BIN_581	BIN_581	BIN_580	BIN_582	65.3824816651769	65.3824816651769	65.3824816651769	65.3824816651769	65.942182008375	65.3824816651769	68.9522393281071	72.738537644839	72.9453381062615	73.1488976147295	72.738537644839	73.1488976147295	70.0111234392929	76.0342088505668	NA
BIN_105	ch02	41643728	41630181	41657275	1.97720165465333	BIN_105:BIN_106	41630181	42035618	BIN_105:BIN_107	41630181	42052472	BIN_975	ch12	95056	1	190111	BIN_975:BIN_976	1	252377	BIN_975:BIN_977	1	340703	BIN_105	BIN_106	BIN_105	BIN_107	BIN_975	BIN_976	BIN_975	BIN_977	72.4388110607273	72.488398658587	72.5380174483261	72.4388110607273	73.934656929197	72.4388110607273	73.9972834626293	0	1.12326223707145	2.17291610450282	0	2.85030894275802	0	3.80213585334438	NA
BIN_132	ch02	46488045	46432090	46544000	2.62524205462021	BIN_132:BIN_133	46432090	46594976	BIN_132:BIN_136	46432090	47263626	BIN_498	ch06	41592851	41542631	41643072	BIN_497:BIN_500	41176965	41859109	BIN_494:BIN_500	40990523	41859109	BIN_132	BIN_133	BIN_132	BIN_136	BIN_497	BIN_500	BIN_494	BIN_500	91.4598441601028	91.7530373992735	92.0500679375173	91.4598441601028	92.3239764716373	91.4598441601028	96.1954733458849	59.6537245660951	60.0148209228681	60.373021766428	56.936758528282	61.8808570183588	55.4918997349372	61.8808570183588	NA
BIN_658	ch09	1894684	1894603	1894765	-2.82002335307228	BIN_658:BIN_659	1894603	1979132	BIN_658:BIN_659	1894603	1979132	BIN_659	ch09	1939621	1900110	1979132	BIN_658:BIN_660	1894603	2183931	BIN_658:BIN_661	1894603	2275915	BIN_658	BIN_659	BIN_658	BIN_659	BIN_658	BIN_660	BIN_658	BIN_661	16.0890234060939	16.089765737209	16.0905080721075	16.0890234060939	16.8656513969969	16.0890234060939	16.8656513969969	16.1395013456946	16.5021623771029	16.8656513969969	16.0890234060939	18.7604604200967	16.0890234060939	19.6156305267386	0.41165430499538
BIN_706	ch09	61374805	61252945	61496666	3.62530214341615	BIN_706:BIN_706	61252945	61496666	BIN_705:BIN_707	61010272	61822125	BIN_731	ch09	64942228	64886605	64997851	BIN_731:BIN_732	64886605	65137946	BIN_729:BIN_736	64729390	65687398	BIN_706	BIN_706	BIN_705	BIN_707	BIN_731	BIN_732	BIN_729	BIN_736	49.7693760542641	49.9701286889678	50.1924805764581	49.7693760542641	50.1924805764581	49.4235199106507	50.9122210615227	69.8319495932963	70.2885879893963	70.7443487330973	69.8319495932963	71.8865793622605	68.5388680044353	76.329584511819	20.0961074129382
BIN_132	ch02	46488045	46432090	46544000	3.74987682292808	BIN_132:BIN_133	46432090	46594976	BIN_132:BIN_136	46432090	47263626	BIN_749	ch10	40685	1	81370	BIN_749:BIN_749	1	81370	BIN_749:BIN_750	1	185615	BIN_132	BIN_133	BIN_132	BIN_136	BIN_749	BIN_749	BIN_749	BIN_750	91.4598441601028	91.7530373992735	92.0500679375173	91.4598441601028	92.3239764716373	91.4598441601028	96.1954733458849	0	0.358112346739001	0.702669006340132	0	0.702669006340132	0	1.56662357790202	NA
BIN_410	ch05	61794631	61794595	61794667	4.72741598323537	BIN_407:BIN_412	61718002	62045433	BIN_404:BIN_415	61546313	62125452	BIN_576	ch07	63899824	63843435	63956213	BIN_576:BIN_578	63843435	64317628	BIN_575:BIN_579	63712962	64327567	BIN_407	BIN_412	BIN_404	BIN_415	BIN_576	BIN_578	BIN_575	BIN_579	68.2009813208529	68.2012319763116	68.2014826348697	67.6746749187963	70.0239049315638	66.5448374628533	70.6382584761684	64.8297265545911	65.3611691536398	65.8900302198716	64.8297265545911	69.1747436590424	63.5937900122601	69.2615474679108	NA
BIN_510	ch06	42605308	42554478	42656139	5.28107113670824	BIN_508:BIN_511	42409516	42983413	BIN_506:BIN_511	42393703	42983413	BIN_628	ch08	58389035	58383066	58395004	BIN_626:BIN_630	58277399	58941647	BIN_625:BIN_634	58217382	59511512	BIN_508	BIN_511	BIN_506	BIN_511	BIN_626	BIN_630	BIN_625	BIN_634	66.3740672048459	66.6831792118574	66.9906987058369	65.4811111591517	68.9522393281071	65.3824816651769	68.9522393281071	48.0728407441061	48.1059248863432	48.1390442706819	47.493045638622	51.3157939843624	47.1687479101399	54.9058163085298	NA
BIN_686	ch09	6037621	6019960	6055283	6.18236770547531	BIN_686:BIN_687	6019960	7170186	BIN_685:BIN_687	5714884	7170186	BIN_699	ch09	59081843	58661610	59502077	BIN_699:BIN_699	58661610	59502077	BIN_698:BIN_700	58002777	60076900	BIN_686	BIN_687	BIN_685	BIN_687	BIN_699	BIN_699	BIN_698	BIN_700	44.2865863919352	44.3167241401736	44.3461724045442	44.2865863919352	45.1585803194	43.6487585540447	45.1585803194	46.7735480089864	47.2653087853949	47.7665082032941	46.7735480089864	47.7665082032941	46.0868692630264	48.4178001824177	2.91913638085075
