# Supplementary material for: A New Advanced Backcross Tomato Population Enables High Resolution Leaf QTL Mapping and Gene Identification
Source: G3 (Bethesda). 2016 Aug 10;6(10):3169–84. doi: 10.1534/g3.116.030536 (PMC5068939; doi:10.1534/g3.116.030536)
Supplement: Supplemental Material [file supp_g3.116.030536_FileS6.zip › Supplemental_dataset_6_sparsenet_QTL/epistatic_QTL_tables/comp.int.epiQtl.csv]

bin1	chr1	bin.mid1	bin.start1	bin.end1	coefs	int0.951	int0.95.start1	int0.95.end1	int0.901	int0.90.start1	int0.90.end1	bin2	chr2	bin.mid2	bin.start2	bin.end2	int0.952	int0.95.start2	int0.95.end2	int0.902	int0.90.start2	int0.90.end2	int951min	int951max	int901min	int901max	int952min	int952max	int902min	int902max	gen.bin.start1	gen.bin.end1	gen.bin.mid1	gen.int0.95.start1	gen.int0.95.end1	gen.int0.90.start1	gen.int0.90.end1	gen.bin.start2	gen.bin.mid2	gen.bin.end2	gen.int0.95.start2	gen.int0.95.end2	gen.int0.90.start2	gen.int0.90.end2	gen.dist
BIN_447	ch06	706654	1	1413308	-0.00255011236666446	BIN_447:BIN_449	1	1676160	BIN_447:BIN_452	1	2490644	BIN_878	ch11	2895045	2880851	2909239	BIN_875:BIN_878	2502553	2909239	BIN_875:BIN_880	2502553	3508263	BIN_447	BIN_449	BIN_447	BIN_452	BIN_875	BIN_878	BIN_875	BIN_880	0	0.0956184029281931	0.869831799096999	0	1.47982203739789	0	4.59878090799824	20.9488890080398	21.06930285969	21.189723372121	17.7515516492658	21.189723372121	17.7515516492658	26.2410631108414	NA
BIN_72	ch02	30383165	30113544	30652787	0.0287725585201267	BIN_72:BIN_72	30113544	30652787	BIN_71:BIN_73	29380682	30791263	BIN_359	ch05	7983989	7875667	8092311	BIN_357:BIN_361	7412549	8174243	BIN_353:BIN_364	6865598	10519930	BIN_72	BIN_72	BIN_71	BIN_73	BIN_357	BIN_361	BIN_353	BIN_364	16.1599895033589	17.3186902216275	18.3165006791382	16.1599895033589	18.3165006791382	12.2080506148222	18.7874082193291	53.4234628665925	53.5244877796938	53.6130029707741	52.8309283645994	53.6721496018678	51.7284633112822	54.0031846978071	NA
BIN_864	ch11	1639391	1637288	1641494	-0.140844283926648	BIN_862:BIN_866	1489579	1722283	BIN_861:BIN_870	1437705	2024325	BIN_878	ch11	2895045	2880851	2909239	BIN_875:BIN_878	2502553	2909239	BIN_875:BIN_880	2502553	3508263	BIN_862	BIN_866	BIN_861	BIN_870	BIN_875	BIN_878	BIN_875	BIN_880	10.7351211183745	10.7512935103938	10.7674716060099	9.6140561483157	11.3931882149453	9.22763234397529	13.7970914827645	20.9488890080398	21.06930285969	21.189723372121	17.7515516492658	21.189723372121	17.7515516492658	26.2410631108414	10.3018312536801
BIN_200	ch04	150566	1	301132	0.168461746131705	BIN_200:BIN_201	1	494538	BIN_200:BIN_201	1	494538	BIN_966	ch11	52113520	52006388	52220652	BIN_964:BIN_967	51933303	52358244	BIN_962:BIN_969	51912474	52714517	BIN_200	BIN_201	BIN_200	BIN_201	BIN_964	BIN_967	BIN_962	BIN_969	0	1.77115778362519	3.46819148693943	0	5.60022234907223	0	5.60022234907223	87.2328681095779	88.0892022201336	88.9393601667418	86.6425908343582	90.0301464278503	86.4731946459668	92.9199956367359	NA
BIN_937	ch11	49151607	49038512	49264702	0.169616798938777	BIN_932:BIN_939	48127482	49348198	BIN_931:BIN_940	47932793	49406611	BIN_953	ch11	50818183	50695590	50940776	BIN_950:BIN_955	50391955	51088227	BIN_949:BIN_957	50361243	51348427	BIN_932	BIN_939	BIN_931	BIN_940	BIN_950	BIN_955	BIN_949	BIN_957	58.9179805552394	59.6645240819467	60.472799322845	54.7950768939373	61.1108733314641	54.2610480769147	61.5788125784333	74.7327927677598	76.0733676505766	77.394642170224	71.3830613176034	78.9464501671734	71.0454538035082	81.5427898756272	15.6005683277316
BIN_129	ch02	46179907	46151068	46208747	0.298511150026564	BIN_127:BIN_131	46048191	46303770	BIN_125:BIN_131	45570400	46303770	BIN_674	ch09	3969090	3905511	4032669	BIN_674:BIN_675	3905511	4279815	BIN_674:BIN_677	3905511	4711747	BIN_127	BIN_131	BIN_125	BIN_131	BIN_674	BIN_675	BIN_674	BIN_677	90.0466113388916	90.1870596968776	90.3285436434675	89.5537371289265	90.8021668120077	87.4119647884203	90.8021668120077	34.0555864898436	34.5489225066152	35.0337349838548	34.0555864898436	36.8306092503103	34.0555864898436	39.5847056763087	NA
BIN_355	ch05	7033007	6955746	7110268	0.305497222375739	BIN_354:BIN_357	6871828	7474788	BIN_353:BIN_360	6865598	8156261	BIN_839	ch10	64042857	64009887	64075827	BIN_838:BIN_842	63916348	64135447	BIN_835:BIN_842	63654185	64135447	BIN_354	BIN_357	BIN_353	BIN_360	BIN_838	BIN_842	BIN_835	BIN_842	51.9443868483857	52.1181375897037	52.281786756567	51.7438520965293	52.9270826104318	51.7284633112822	53.6597226176274	79.334257919174	79.6917573713761	80.0480766622008	78.3144155109136	80.689107143354	75.4282494798005	80.689107143354	NA
BIN_249	ch04	54291324	54089248	54493400	0.310943941093032	BIN_247:BIN_249	53304616	54493400	BIN_244:BIN_250	52581892	54862046	BIN_825	ch10	62312413	62234458	62390368	BIN_825:BIN_827	62234458	62526575	BIN_824:BIN_827	61898239	62526575	BIN_247	BIN_249	BIN_244	BIN_250	BIN_825	BIN_827	BIN_824	BIN_827	56.2890834157323	56.6890030726113	57.1164843300629	54.9697467708719	57.1164843300629	54.026784253246	57.9713582903	60.9765927108523	61.6435792524039	62.3321368016541	60.9765927108523	63.5831775951365	58.3570157638483	63.5831775951365	NA
BIN_196	ch03	63568007	63439191	63696823	-0.328067670985678	BIN_196:BIN_197	63439191	63981259	BIN_196:BIN_199	63439191	64840714	BIN_921	ch11	19782306	19729660	19834953	BIN_921:BIN_921	19729660	19834953	BIN_914:BIN_926	8890946	46451047	BIN_196	BIN_197	BIN_196	BIN_199	BIN_921	BIN_921	BIN_914	BIN_926	100.26156116049	100.903694149479	101.526194597754	100.26156116049	102.821530957866	100.26156116049	105.888863643402	51.787184355806	51.7871843596077	51.7871843633609	51.787184355806	51.7871843633609	50.3642572748699	52.2275132733842	NA
BIN_63	ch02	7811291	1	15622581	-0.337593389976137	BIN_63:BIN_67	1	27371472	BIN_63:BIN_67	1	27371472	BIN_391	ch05	60293176	60238730	60347622	BIN_389:BIN_393	60211289	60759840	BIN_388:BIN_393	60192102	60759840	BIN_63	BIN_67	BIN_63	BIN_67	BIN_389	BIN_393	BIN_388	BIN_393	0	7.00022878301946e-06	1.05969837044505	0	5.00641428638341	0	5.00641428638341	59.9760803884503	60.1851762201026	60.3993284239407	59.8725883405152	62.1924031688105	59.8009725726241	62.1924031688105	NA
BIN_506	ch06	42393703	42393703	42393703	-0.388435730873325	BIN_506:BIN_508	42393703	42483985	BIN_506:BIN_511	42393703	42983413	BIN_975	ch12	95056	1	190111	BIN_975:BIN_976	1	252377	BIN_975:BIN_977	1	340703	BIN_506	BIN_508	BIN_506	BIN_511	BIN_975	BIN_976	BIN_975	BIN_977	65.3824816651769	65.3824816651769	65.3824816651769	65.3824816651769	65.942182008375	65.3824816651769	68.9522393281071	0	1.12326223707145	2.17291610450282	0	2.85030894275802	0	3.80213585334438	NA
BIN_38	ch01	81405351	81070164	81740539	-0.541440027416494	BIN_38:BIN_38	81070164	81740539	BIN_34:BIN_39	79043490	82262850	BIN_45	ch01	83853348	83462222	84244474	BIN_45:BIN_45	83462222	84244474	BIN_44:BIN_46	83343037	84390200	BIN_38	BIN_38	BIN_34	BIN_39	BIN_45	BIN_45	BIN_44	BIN_46	85.9578706269492	87.0727795994296	88.0535206564856	85.9578706269492	88.0535206564856	74.721711181863	89.3999846608036	92.3341249438347	93.4380373319913	94.6412430587217	92.3341249438347	94.6412430587217	92.0193615452128	95.1123057903656	5.38451667550574
BIN_118	ch02	43856407	43788339	43924476	0.55017291790005	BIN_115:BIN_119	43511753	44014938	BIN_113:BIN_121	43274912	44195306	BIN_143	ch02	49141068	49065849	49216287	BIN_142:BIN_144	48709418	49918294	BIN_140:BIN_144	48252574	49918294	BIN_115	BIN_119	BIN_113	BIN_121	BIN_142	BIN_144	BIN_140	BIN_144	80.4966471323907	80.752422430851	81.0083246700454	79.458430661485	81.3486171929673	78.570492325782	82.0278808324922	108.303129591765	108.768205847931	109.220018433159	105.956775593044	112.594810705886	102.765095891128	112.594810705886	27.7598811778857
BIN_72	ch02	30383165	30113544	30652787	0.603617246940061	BIN_72:BIN_72	30113544	30652787	BIN_71:BIN_73	29380682	30791263	BIN_844	ch10	64371994	64348812	64395176	BIN_843:BIN_845	64288559	64443068	BIN_843:BIN_845	64288559	64443068	BIN_72	BIN_72	BIN_71	BIN_73	BIN_843	BIN_845	BIN_843	BIN_845	16.1599895033589	17.3186902216275	18.3165006791382	16.1599895033589	18.3165006791382	12.2080506148222	18.7874082193291	82.9403768597326	83.1802214602704	83.4190097467719	82.3122879839057	83.9088373881369	82.3122879839057	83.9088373881369	NA
BIN_489	ch06	39933664	39918553	39948775	-0.672336330580271	BIN_489:BIN_489	39918553	39948775	BIN_488:BIN_490	39894812	39986619	BIN_749	ch10	40685	1	81370	BIN_749:BIN_749	1	81370	BIN_749:BIN_750	1	185615	BIN_489	BIN_489	BIN_488	BIN_490	BIN_749	BIN_749	BIN_749	BIN_750	46.6479915327289	46.7709808634053	46.8942781444541	46.6479915327289	46.8942781444541	46.4554119934295	47.2043388532536	0	0.358112346739001	0.702669006340132	0	0.702669006340132	0	1.56662357790202	NA
BIN_514	ch06	43448417	43387784	43509051	0.678752805698035	BIN_514:BIN_515	43387784	43832469	BIN_514:BIN_517	43387784	43949735	BIN_746	ch09	67038742	66926577	67150907	BIN_746:BIN_746	66926577	67150907	BIN_746:BIN_746	66926577	67150907	BIN_514	BIN_515	BIN_514	BIN_517	BIN_746	BIN_746	BIN_746	BIN_746	71.418481121066	71.8007007329121	72.187612595951	71.418481121066	74.3512064538534	71.418481121066	75.1869199584972	88.1156080084961	89.440545910896	90.8258778230162	88.1156080084961	90.8258778230162	88.1156080084961	90.8258778230162	NA
BIN_494	ch06	41006212	40990523	41021902	0.714962625499501	BIN_493:BIN_496	40407880	41168392	BIN_493:BIN_498	40407880	41643072	BIN_513	ch06	43245934	43107329	43384539	BIN_513:BIN_513	43107329	43384539	BIN_513:BIN_513	43107329	43384539	BIN_493	BIN_496	BIN_493	BIN_498	BIN_513	BIN_513	BIN_513	BIN_513	55.4918997349372	55.6150382021842	55.7378986369749	50.7274200914712	56.8712048472601	50.7274200914712	60.373021766428	69.6971234969887	70.5397600198294	71.3981476610648	69.6971234969887	71.3981476610648	69.6971234969887	71.3981476610648	14.8018613828545
BIN_394	ch05	60784723	60784612	60784834	-0.733693332444566	BIN_394:BIN_396	60784612	60828656	BIN_392:BIN_398	60348651	61014297	BIN_739	ch09	66359733	66325855	66393611	BIN_739:BIN_740	66325855	66474360	BIN_738:BIN_742	66075694	66618187	BIN_394	BIN_396	BIN_392	BIN_398	BIN_739	BIN_740	BIN_738	BIN_742	62.3102242541173	62.3107548551572	62.3112854799812	62.3102242541173	62.5226370032726	60.4034249474791	63.4599774294545	81.879218598664	82.1985900575521	82.5212432732513	81.879218598664	83.3041830907362	79.6117428180206	84.7511692680123	NA
BIN_576	ch07	63899824	63843435	63956213	0.769672804784774	BIN_576:BIN_578	63843435	64317628	BIN_575:BIN_579	63712962	64327567	BIN_875	ch11	2586867	2502553	2671181	BIN_875:BIN_878	2502553	2909239	BIN_874:BIN_878	2175447	2909239	BIN_576	BIN_578	BIN_575	BIN_579	BIN_875	BIN_878	BIN_874	BIN_878	64.8297265545911	65.3611691536398	65.8900302198716	64.8297265545911	69.1747436590424	63.5937900122601	69.2615474679108	17.7515516492658	18.4609843750898	19.1727032368592	17.7515516492658	21.189723372121	15.0309545241153	21.189723372121	NA
BIN_506	ch06	42393703	42393703	42393703	0.848910073380066	BIN_506:BIN_508	42393703	42483985	BIN_506:BIN_511	42393703	42983413	BIN_733	ch09	65277758	65141367	65414150	BIN_733:BIN_734	65141367	65426400	BIN_731:BIN_735	64886605	65452320	BIN_506	BIN_508	BIN_506	BIN_511	BIN_733	BIN_734	BIN_731	BIN_735	65.3824816651769	65.3824816651769	65.3824816651769	65.3824816651769	65.942182008375	65.3824816651769	68.9522393281071	71.9143447924865	73.0165639507829	74.114367948148	71.9143447924865	74.2129981807201	69.8319495932963	74.4217911937117	NA
BIN_141	ch02	48566207	48545759	48586655	0.913502715045665	BIN_140:BIN_142	48252574	49004450	BIN_140:BIN_144	48252574	49918294	BIN_749	ch10	40685	1	81370	BIN_749:BIN_749	1	81370	BIN_749:BIN_750	1	185615	BIN_140	BIN_142	BIN_140	BIN_144	BIN_749	BIN_749	BIN_749	BIN_750	104.825106454699	104.967660078357	105.109932240352	102.765095891128	107.914530663599	102.765095891128	112.594810705886	0	0.358112346739001	0.702669006340132	0	0.702669006340132	0	1.56662357790202	NA
BIN_599	ch08	51739828	51505782	51973875	0.994704354207426	BIN_599:BIN_599	51505782	51973875	BIN_599:BIN_599	51505782	51973875	BIN_1038	ch12	63543073	63495818	63590328	BIN_1038:BIN_1038	63495818	63590328	BIN_1037:BIN_1038	63454204	63590328	BIN_599	BIN_599	BIN_599	BIN_599	BIN_1038	BIN_1038	BIN_1037	BIN_1038	21.2103371008096	21.7136874212496	22.2708855677383	21.2103371008096	22.2708855677383	21.2103371008096	22.2708855677383	79.8978579121863	80.4536674043024	81.014051498855	79.8978579121863	81.014051498855	79.4126162322797	81.014051498855	NA
BIN_125	ch02	45580831	45570400	45591263	1.01829598532761	BIN_125:BIN_127	45570400	46080552	BIN_124:BIN_130	45135566	46275497	BIN_825	ch10	62312413	62234458	62390368	BIN_825:BIN_827	62234458	62526575	BIN_824:BIN_827	61898239	62526575	BIN_125	BIN_127	BIN_124	BIN_130	BIN_825	BIN_827	BIN_824	BIN_827	87.4119647884203	87.4564558521697	87.5010409498011	87.4119647884203	89.707430100719	85.6269675236761	90.6600445156465	60.9765927108523	61.6435792524039	62.3321368016541	60.9765927108523	63.5831775951365	58.3570157638483	63.5831775951365	NA
BIN_410	ch05	61794631	61794595	61794667	1.08560315673681	BIN_407:BIN_412	61718002	62045433	BIN_404:BIN_415	61546313	62125452	BIN_576	ch07	63899824	63843435	63956213	BIN_576:BIN_578	63843435	64317628	BIN_575:BIN_579	63712962	64327567	BIN_407	BIN_412	BIN_404	BIN_415	BIN_576	BIN_578	BIN_575	BIN_579	68.2009813208529	68.2012319763116	68.2014826348697	67.6746749187963	70.0239049315638	66.5448374628533	70.6382584761684	64.8297265545911	65.3611691536398	65.8900302198716	64.8297265545911	69.1747436590424	63.5937900122601	69.2615474679108	NA
BIN_132	ch02	46488045	46432090	46544000	1.09291615334728	BIN_132:BIN_133	46432090	46594976	BIN_132:BIN_136	46432090	47263626	BIN_749	ch10	40685	1	81370	BIN_749:BIN_749	1	81370	BIN_749:BIN_750	1	185615	BIN_132	BIN_133	BIN_132	BIN_136	BIN_749	BIN_749	BIN_749	BIN_750	91.4598441601028	91.7530373992735	92.0500679375173	91.4598441601028	92.3239764716373	91.4598441601028	96.1954733458849	0	0.358112346739001	0.702669006340132	0	0.702669006340132	0	1.56662357790202	NA
BIN_134	ch02	46828765	46691697	46965834	1.13515012049066	BIN_134:BIN_137	46691697	47655491	BIN_132:BIN_139	46432090	48093865	BIN_501	ch06	41920655	41869524	41971787	BIN_501:BIN_502	41869524	42169688	BIN_499:BIN_504	41672085	42304561	BIN_134	BIN_137	BIN_132	BIN_139	BIN_501	BIN_502	BIN_499	BIN_504	92.8522519485708	93.6197843393461	94.4089695054978	92.8522519485708	98.6884552223838	91.4598441601028	101.65383853719	61.9521957035033	62.3006203323463	62.646058041316	61.9521957035033	63.9548652588377	60.5786347672534	64.8212346347381	NA
BIN_248	ch04	53940591	53800692	54080490	-1.1766420588488	BIN_246:BIN_249	53042881	54493400	BIN_243:BIN_250	52201286	54862046	BIN_251	ch04	54895630	54894317	54896943	BIN_250:BIN_254	54526665	55557351	BIN_250:BIN_255	54526665	55669365	BIN_246	BIN_249	BIN_243	BIN_250	BIN_250	BIN_254	BIN_250	BIN_255	55.7628338915348	56.0116089412304	56.2723509893216	54.6019140495348	57.1164843300629	53.6111647794906	57.9713582903	58.0508613262985	58.0541119304845	58.0573637769254	57.1895999775172	59.8500386807769	57.1895999775172	60.1851120344152	1.78176094116282
BIN_650	ch08	62822763	62774116	62871411	1.18635454997508	BIN_649:BIN_651	62561291	63032657	BIN_646:BIN_651	62137319	63032657	BIN_971	ch11	52942107	52909804	52974411	BIN_971:BIN_974	52909804	53386025	BIN_968:BIN_974	52471002	53386025	BIN_649	BIN_651	BIN_646	BIN_651	BIN_971	BIN_974	BIN_968	BIN_974	78.1975846322408	78.5351075005992	78.8726373060266	76.7180971516995	79.9913951299779	73.6972480819884	79.9913951299779	94.5940128961636	94.8799453790861	95.1688144912062	94.5940128961636	99.1519049375106	90.9299300964221	99.1519049375106	NA
BIN_438	ch05	64048042	64019575	64076509	-1.36813227118899	BIN_437:BIN_438	63847227	64076509	BIN_437:BIN_440	63847227	64135483	BIN_1045	ch12	64649470	64534988	64763953	BIN_1044:BIN_1046	64425446	65102874	BIN_1044:BIN_1048	64425446	65422410	BIN_437	BIN_438	BIN_437	BIN_440	BIN_1044	BIN_1046	BIN_1044	BIN_1048	88.3943559266442	88.6588954489919	88.921724917686	86.7603912304235	88.921724917686	86.7603912304235	89.4604647430962	92.3438502559835	93.6187646929524	94.8462109608135	91.086590107292	98.1271838352947	91.086590107292	100.731416997479	NA
BIN_510	ch06	42605308	42554478	42656139	1.62240392628726	BIN_508:BIN_511	42409516	42983413	BIN_506:BIN_511	42393703	42983413	BIN_971	ch11	52942107	52909804	52974411	BIN_971:BIN_974	52909804	53386025	BIN_968:BIN_974	52471002	53386025	BIN_508	BIN_511	BIN_506	BIN_511	BIN_971	BIN_974	BIN_968	BIN_974	66.3740672048459	66.6831792118574	66.9906987058369	65.4811111591517	68.9522393281071	65.3824816651769	68.9522393281071	94.5940128961636	94.8799453790861	95.1688144912062	94.5940128961636	99.1519049375106	90.9299300964221	99.1519049375106	NA
BIN_674	ch09	3969090	3905511	4032669	1.81061891491019	BIN_674:BIN_675	3905511	4279815	BIN_674:BIN_677	3905511	4711747	BIN_747	ch09	67403929	67378410	67429449	BIN_747:BIN_748	67378410	67662091	BIN_747:BIN_748	67378410	67662091	BIN_674	BIN_675	BIN_674	BIN_677	BIN_747	BIN_748	BIN_747	BIN_748	34.0555864898436	34.5489225066152	35.0337349838548	34.0555864898436	36.8306092503103	34.0555864898436	39.5847056763087	93.8378344167179	94.1936951652314	94.5533756003939	93.8378344167179	98.0155883529002	93.8378344167179	98.0155883529002	59.1599601813767
BIN_594	ch08	48414936	48414668	48415205	2.09327857679625	BIN_594:BIN_594	48414668	48415205	BIN_594:BIN_595	48414668	48539772	BIN_694	ch09	56769453	56128730	57410176	BIN_694:BIN_694	56128730	57410176	BIN_691:BIN_695	44443481	57760631	BIN_594	BIN_594	BIN_594	BIN_595	BIN_694	BIN_694	BIN_691	BIN_695	18.6011512271311	18.6012632231982	18.6013756313944	18.6011512271311	18.6013756313944	18.6011512271311	18.6527580825067	45.2113493756771	45.3432804375802	45.631955288294	45.2113493756771	45.631955288294	45.1730150287164	45.8780233072836	NA
BIN_484	ch06	39128968	38987147	39270790	7.06458044192733	BIN_484:BIN_484	38987147	39270790	BIN_482:BIN_485	38760799	39510934	BIN_594	ch08	48414936	48414668	48415205	BIN_594:BIN_594	48414668	48415205	BIN_594:BIN_595	48414668	48539772	BIN_484	BIN_484	BIN_482	BIN_485	BIN_594	BIN_594	BIN_594	BIN_595	40.1368186020215	40.9418841647868	41.8285063120492	40.1368186020215	41.8285063120492	39.0337852760549	43.4888326792251	18.6011512271311	18.6012632231982	18.6013756313944	18.6011512271311	18.6013756313944	18.6011512271311	18.6527580825067	NA
