# Supplementary material for: A New Advanced Backcross Tomato Population Enables High Resolution Leaf QTL Mapping and Gene Identification
Source: G3 (Bethesda). 2016 Aug 10;6(10):3169–84. doi: 10.1534/g3.116.030536 (PMC5068939; doi:10.1534/g3.116.030536)
Supplement: Supplemental Material [file supp_g3.116.030536_FileS6.zip › Supplemental_dataset_6_sparsenet_QTL/epistatic_QTL_tables/comp.pri.epiQtl.csv]

bin1	chr1	bin.mid1	bin.start1	bin.end1	coefs	int0.951	int0.95.start1	int0.95.end1	int0.901	int0.90.start1	int0.90.end1	bin2	chr2	bin.mid2	bin.start2	bin.end2	int0.952	int0.95.start2	int0.95.end2	int0.902	int0.90.start2	int0.90.end2	int951min	int951max	int901min	int901max	int952min	int952max	int902min	int902max	gen.bin.start1	gen.bin.end1	gen.bin.mid1	gen.int0.95.start1	gen.int0.95.end1	gen.int0.90.start1	gen.int0.90.end1	gen.bin.start2	gen.bin.mid2	gen.bin.end2	gen.int0.95.start2	gen.int0.95.end2	gen.int0.90.start2	gen.int0.90.end2	gen.dist
BIN_358	ch05	7657732	7486405	7829060	0.00160481086504795	BIN_356:BIN_360	7123687	8156261	BIN_353:BIN_363	6865598	9792649	BIN_425	ch05	62766986	62745677	62788296	BIN_423:BIN_430	62618366	63440788	BIN_420:BIN_431	62468376	63462765	BIN_356	BIN_360	BIN_353	BIN_363	BIN_423	BIN_430	BIN_420	BIN_431	52.9444254663639	53.1789501038601	53.3759399071176	52.3092037460112	53.6597226176274	51.7284633112822	54.0025767309607	75.962427864229	76.1620159134244	76.3624842130917	74.7898151971476	82.7619770305912	73.4583686356547	82.9809273612589	22.7860760063068
BIN_199	ch03	64578388	64316062	64840714	-0.0129866697635446	BIN_197:BIN_199	63757330	64840714	BIN_196:BIN_199	63439191	64840714	BIN_411	ch05	61899402	61804716	61994089	BIN_408:BIN_412	61721625	62045433	BIN_405:BIN_414	61592453	62109190	BIN_197	BIN_199	BIN_196	BIN_199	BIN_408	BIN_412	BIN_405	BIN_414	104.18305035623	105.105603088557	105.888863643402	101.81126419893	105.888863643402	100.26156116049	105.888863643402	68.2715724474876	68.9439337444951	69.63817219683	67.699257136671	70.0239049315638	66.8417774053794	70.5120949545539	NA
BIN_506	ch06	42393703	42393703	42393703	0.0146879368985231	BIN_506:BIN_508	42393703	42483985	BIN_506:BIN_511	42393703	42983413	BIN_581	ch07	64785133	64756839	64813427	BIN_581:BIN_581	64756839	64813427	BIN_580:BIN_582	64414586	65268621	BIN_506	BIN_508	BIN_506	BIN_511	BIN_581	BIN_581	BIN_580	BIN_582	65.3824816651769	65.3824816651769	65.3824816651769	65.3824816651769	65.942182008375	65.3824816651769	68.9522393281071	72.738537644839	72.9453381062615	73.1488976147295	72.738537644839	73.1488976147295	70.0111234392929	76.0342088505668	NA
BIN_353	ch05	6865624	6865598	6865651	0.0330530392234297	BIN_353:BIN_354	6865598	6886542	BIN_352:BIN_359	6653616	8092311	BIN_879	ch11	3485091	3468181	3502002	BIN_879:BIN_884	3468181	3949693	BIN_877:BIN_886	2851600	4164854	BIN_353	BIN_354	BIN_352	BIN_359	BIN_879	BIN_884	BIN_877	BIN_886	51.7284633112822	51.7285276797707	51.7285945226774	51.7284633112822	51.7799198094048	51.1619611522203	53.6130029707741	25.9070057947021	26.048045015861	26.1889393056027	25.9070057947021	29.8468068320058	20.7007726861791	31.5395489286374	NA
BIN_15	ch01	69055466	68664205	69446727	-0.0382342049674875	BIN_15:BIN_15	68664205	69446727	BIN_15:BIN_15	68664205	69446727	BIN_466	ch06	33075799	32971632	33179967	BIN_466:BIN_467	32971632	33251856	BIN_465:BIN_467	32411199	33251856	BIN_15	BIN_15	BIN_15	BIN_15	BIN_466	BIN_467	BIN_465	BIN_467	38.234957463526	39.4963193271502	40.6781770954592	38.234957463526	40.6781770954592	38.234957463526	40.6781770954592	25.1618058311689	25.7553482568521	26.3431739804061	25.1618058311689	26.7441980158843	21.9761927466446	26.7441980158843	NA
BIN_654	ch09	838189	401646	1274732	-0.060767960360767	BIN_654:BIN_654	401646	1274732	BIN_654:BIN_654	401646	1274732	BIN_847	ch11	122305	1	244609	BIN_847:BIN_850	1	554629	BIN_847:BIN_855	1	929101	BIN_654	BIN_654	BIN_654	BIN_654	BIN_847	BIN_850	BIN_847	BIN_855	3.34032957571486	6.87480761196566	10.5540193684482	3.34032957571486	10.5540193684482	3.34032957571486	10.5540193684482	0	0.794827254956254	1.5050502132561	0	3.31795223023588	0	5.66560941370444	NA
BIN_235	ch04	24665587	6941904	42389270	-0.0652822751389442	BIN_234:BIN_237	6595416	49767148	BIN_233:BIN_239	6269889	51280901	BIN_650	ch08	62822763	62774116	62871411	BIN_649:BIN_651	62561291	63032657	BIN_646:BIN_651	62137319	63032657	BIN_234	BIN_237	BIN_233	BIN_239	BIN_649	BIN_651	BIN_646	BIN_651	49.2517617758812	50.241651463714	50.7839338744411	48.9947597176876	51.8139018455903	48.650970377116	52.7779946809723	78.1975846322408	78.5351075005992	78.8726373060266	76.7180971516995	79.9913951299779	73.6972480819884	79.9913951299779	NA
BIN_140	ch02	48299295	48252574	48346016	-0.107056327225281	BIN_140:BIN_141	48252574	48586655	BIN_140:BIN_143	48252574	49216287	BIN_471	ch06	34053043	33933122	34172964	BIN_471:BIN_471	33933122	34172964	BIN_470:BIN_471	33601486	34172964	BIN_140	BIN_141	BIN_140	BIN_143	BIN_471	BIN_471	BIN_470	BIN_471	102.765095891128	103.09389519067	103.422918783171	102.765095891128	105.109932240352	102.765095891128	109.220018433159	30.1933176902949	30.7049670243725	31.1835009757441	30.1933176902949	31.1835009757441	28.611762485853	31.1835009757441	NA
BIN_840	ch10	64081662	64081511	64081813	0.123191540687166	BIN_838:BIN_842	63916348	64135447	BIN_836:BIN_842	63742713	64135447	BIN_847	ch11	122305	1	244609	BIN_847:BIN_850	1	554629	BIN_847:BIN_855	1	929101	BIN_838	BIN_842	BIN_836	BIN_842	BIN_847	BIN_850	BIN_847	BIN_855	80.1093795254841	80.1110075633651	80.1126355741258	78.3144155109136	80.689107143354	76.405617404805	80.689107143354	0	0.794827254956254	1.5050502132561	0	3.31795223023588	0	5.66560941370444	NA
BIN_488	ch06	39902229	39894812	39909646	-0.134505805615195	BIN_488:BIN_488	39894812	39909646	BIN_487:BIN_489	39811103	39948775	BIN_749	ch10	40685	1	81370	BIN_749:BIN_749	1	81370	BIN_749:BIN_750	1	185615	BIN_488	BIN_488	BIN_487	BIN_489	BIN_749	BIN_749	BIN_749	BIN_750	46.4554119934295	46.5154889313148	46.5756458751894	46.4554119934295	46.5756458751894	45.7833458770151	46.8942781444541	0	0.358112346739001	0.702669006340132	0	0.702669006340132	0	1.56662357790202	NA
BIN_40	ch01	82444051	82263066	82625037	-0.135840931160731	BIN_40:BIN_40	82263066	82625037	BIN_39:BIN_41	81744110	82791674	BIN_45	ch01	83853348	83462222	84244474	BIN_45:BIN_45	83462222	84244474	BIN_44:BIN_46	83343037	84390200	BIN_40	BIN_40	BIN_39	BIN_41	BIN_45	BIN_45	BIN_44	BIN_46	89.4005111897944	89.8365794093048	90.2662484400345	89.4005111897944	90.2662484400345	88.0633776149131	90.6610956049654	92.3341249438347	93.4380373319913	94.6412430587217	92.3341249438347	94.6412430587217	92.0193615452128	95.1123057903656	3.17178889195685
BIN_200	ch04	150566	1	301132	-0.148581639180905	BIN_200:BIN_201	1	494538	BIN_200:BIN_201	1	494538	BIN_623	ch08	57862092	57823671	57900514	BIN_623:BIN_624	57823671	58187245	BIN_622:BIN_625	57740892	58254128	BIN_200	BIN_201	BIN_200	BIN_201	BIN_623	BIN_624	BIN_622	BIN_625	0	1.77115778362519	3.46819148693943	0	5.60022234907223	0	5.60022234907223	45.1340256040905	45.3255803576804	45.5185946138757	45.1340256040905	47.0072932360014	44.7261162177754	47.3668673214853	NA
BIN_196	ch03	63568007	63439191	63696823	-0.153509475201093	BIN_196:BIN_197	63439191	63981259	BIN_196:BIN_199	63439191	64840714	BIN_921	ch11	19782306	19729660	19834953	BIN_921:BIN_921	19729660	19834953	BIN_914:BIN_926	8890946	46451047	BIN_196	BIN_197	BIN_196	BIN_199	BIN_921	BIN_921	BIN_914	BIN_926	100.26156116049	100.903694149479	101.526194597754	100.26156116049	102.821530957866	100.26156116049	105.888863643402	51.787184355806	51.7871843596077	51.7871843633609	51.787184355806	51.7871843633609	50.3642572748699	52.2275132733842	NA
BIN_645	ch08	62014761	61904149	62125373	-0.157915225753205	BIN_643:BIN_648	61483672	62506565	BIN_642:BIN_649	61171178	62631127	BIN_998	ch12	3034521	3017656	3051387	BIN_996:BIN_1000	2831826	3280873	BIN_993:BIN_1000	2151478	3280873	BIN_643	BIN_648	BIN_642	BIN_649	BIN_996	BIN_1000	BIN_993	BIN_1000	72.0004291109525	72.8078113397846	73.6108179992436	68.9048329823059	76.3339902362787	66.5952941255389	77.2053462811093	33.1746676824997	33.3379096950882	33.5005284608511	31.3348873317502	35.6487402563201	24.0205574726344	35.6487402563201	NA
BIN_98	ch02	39491545	39436438	39546653	-0.178577639417163	BIN_98:BIN_98	39436438	39546653	BIN_98:BIN_99	39436438	40115871	BIN_100	ch02	40181466	40121461	40241471	BIN_99:BIN_101	39550944	40683067	BIN_99:BIN_102	39550944	41212925	BIN_98	BIN_98	BIN_98	BIN_99	BIN_99	BIN_101	BIN_99	BIN_102	64.6291101033977	64.8433330962445	65.0549475259085	64.6291101033977	65.0549475259085	64.6291101033977	67.1218193235776	67.141326226761	67.3501025588619	67.5578761837793	65.0713194147348	69.0735888531684	65.0713194147348	70.9290475020363	2.29515503295333
BIN_412	ch05	62022020	61998607	62045433	0.182247733321008	BIN_409:BIN_413	61748648	62067106	BIN_406:BIN_415	61647204	62125452	BIN_420	ch05	62474048	62468376	62479721	BIN_417:BIN_422	62183875	62609814	BIN_416:BIN_427	62134552	63117371	BIN_409	BIN_413	BIN_406	BIN_415	BIN_417	BIN_422	BIN_416	BIN_427	69.6718511314582	69.8471941107045	70.0239049315638	67.8835873472494	70.1887072406244	67.2004885262272	70.6382584761684	73.4583686356547	73.5076311059241	73.5569891979759	71.0970754724373	74.7123595057096	70.7091511840579	79.5462620931099	3.48372617436029
BIN_178	ch03	59172154	58829790	59514519	-0.187180310693421	BIN_178:BIN_178	58829790	59514519	BIN_177:BIN_178	58824013	59514519	BIN_180	ch03	59630044	59556958	59703131	BIN_179:BIN_181	59545962	60414919	BIN_179:BIN_184	59545962	61282537	BIN_178	BIN_178	BIN_177	BIN_178	BIN_179	BIN_181	BIN_179	BIN_184	70.8319761662868	73.5000282612075	76.1324199661541	70.8319761662868	76.1324199661541	70.7868933367516	76.1324199661541	76.4541609876124	77.0052069070863	77.5520635315589	76.3709167808108	82.5949647256274	76.3709167808108	88.1056642531144	0.872786940932158
BIN_568	ch07	62216448	62020532	62412364	-0.189053167423192	BIN_567:BIN_569	61996653	62461256	BIN_566:BIN_571	61955831	62922515	BIN_1022	ch12	51802525	50780329	52824722	BIN_1022:BIN_1022	50780329	52824722	BIN_1010:BIN_1023	5215370	60952184	BIN_567	BIN_569	BIN_566	BIN_571	BIN_1022	BIN_1022	BIN_1010	BIN_1023	50.1085539096759	51.2258981303517	52.4709059165753	49.9807136944238	52.8024342324301	49.7662456995411	56.3519570179968	62.3428791685167	62.3470331435458	62.349303171098	62.3428791685167	62.349303171098	47.9649838813637	63.8764583599278	NA
BIN_288	ch04	63331334	63325628	63337040	-0.257726846641929	BIN_288:BIN_289	63325628	63480771	BIN_288:BIN_290	63325628	64064312	BIN_531	ch06	45590735	45225479	45955992	BIN_531:BIN_532	45225479	46041636	BIN_531:BIN_532	45225479	46041636	BIN_288	BIN_289	BIN_288	BIN_290	BIN_531	BIN_532	BIN_531	BIN_532	105.420295918697	105.456061821124	105.491752398656	105.420295918697	106.365029977548	105.420295918697	109.31849705363	85.3057737556422	87.7201082317093	89.5914924316386	85.3057737556422	90.0117774258249	85.3057737556422	90.0117774258249	NA
BIN_280	ch04	61943914	61806889	62080940	-0.258022630543413	BIN_280:BIN_281	61806889	62385300	BIN_279:BIN_281	61248001	62385300	BIN_891	ch11	4534083	4512155	4556012	BIN_889:BIN_894	4413340	4814823	BIN_888:BIN_894	4343651	4814823	BIN_280	BIN_281	BIN_279	BIN_281	BIN_889	BIN_894	BIN_888	BIN_894	94.182215638773	95.2654946755938	96.3476961358193	94.182215638773	98.7265149171291	89.8239205490241	98.7265149171291	34.1575159153174	34.317718438888	34.4772964485067	33.4278732495524	36.3113530171482	32.9058615074794	36.3113530171482	NA
BIN_235	ch04	24665587	6941904	42389270	-0.273112971614345	BIN_234:BIN_237	6595416	49767148	BIN_233:BIN_239	6269889	51280901	BIN_251	ch04	54895630	54894317	54896943	BIN_250:BIN_254	54526665	55557351	BIN_250:BIN_255	54526665	55669365	BIN_234	BIN_237	BIN_233	BIN_239	BIN_250	BIN_254	BIN_250	BIN_255	49.2517617758812	50.241651463714	50.7839338744411	48.9947597176876	51.8139018455903	48.650970377116	52.7779946809723	58.0508613262985	58.0541119304845	58.0573637769254	57.1895999775172	59.8500386807769	57.1895999775172	60.1851120344152	7.2701780560434
BIN_83	ch02	34349831	33935880	34763783	-0.279476901703041	BIN_83:BIN_83	33935880	34763783	BIN_82:BIN_84	33787068	34991614	BIN_95	ch02	38549884	38516279	38583489	BIN_94:BIN_96	37934231	39010996	BIN_93:BIN_97	37807522	39420496	BIN_83	BIN_83	BIN_82	BIN_84	BIN_94	BIN_96	BIN_93	BIN_97	35.1881477235255	37.9401280759159	40.6057871721	35.1881477235255	40.6057871721	34.1833179013837	42.0255509482883	60.5869388113967	60.7489614215196	60.9101279798754	57.6774762063043	62.8720188249774	57.0275913252317	64.5666298941452	20.1431742494195
BIN_134	ch02	46828765	46691697	46965834	0.325867796803667	BIN_134:BIN_137	46691697	47655491	BIN_132:BIN_139	46432090	48093865	BIN_269	ch04	58647838	58550555	58745121	BIN_269:BIN_270	58550555	59623022	BIN_264:BIN_271	57974253	60077490	BIN_134	BIN_137	BIN_132	BIN_139	BIN_269	BIN_270	BIN_264	BIN_271	92.8522519485708	93.6197843393461	94.4089695054978	92.8522519485708	98.6884552223838	91.4598441601028	101.65383853719	71.9825994656433	72.50245804723	73.031797783462	71.9825994656433	78.2611783571711	69.0888101739843	81.2816003277161	NA
BIN_583	ch08	1172800	1	2345600	-0.378423204311699	BIN_583:BIN_584	1	2456573	BIN_583:BIN_585	1	2939599	BIN_818	ch10	61057793	61025513	61090073	BIN_816:BIN_819	60424416	61347770	BIN_813:BIN_821	60165072	61729915	BIN_583	BIN_584	BIN_583	BIN_585	BIN_816	BIN_819	BIN_813	BIN_821	0	0.487700448350004	3.11911909225623	0	3.55824227253467	0	5.83124802894004	53.1824154358039	53.3402521671599	53.5002323625814	50.5694328627333	54.8604551198007	49.5817551341895	57.1917689689618	NA
BIN_63	ch02	7811291	1	15622581	-0.382315369241704	BIN_63:BIN_67	1	27371472	BIN_63:BIN_67	1	27371472	BIN_70	ch02	29195159	29031250	29359068	BIN_69:BIN_70	28575871	29359068	BIN_69:BIN_70	28575871	29359068	BIN_63	BIN_67	BIN_63	BIN_67	BIN_69	BIN_70	BIN_69	BIN_70	0	7.00022878301946e-06	1.05969837044505	0	5.00641428638341	0	5.00641428638341	10.2239382974972	11.144158715103	12.0836531121588	7.91479647897834	12.0836531121588	7.91479647897834	12.0836531121588	10.084460344658
