# Supplementary material for: A New Advanced Backcross Tomato Population Enables High Resolution Leaf QTL Mapping and Gene Identification
Source: G3 (Bethesda). 2016 Aug 10;6(10):3169–84. doi: 10.1534/g3.116.030536 (PMC5068939; doi:10.1534/g3.116.030536)
Supplement: Supplemental Material [file supp_g3.116.030536_FileS6.zip › Supplemental_dataset_6_sparsenet_QTL/epistatic_QTL_tables/comp.sec.epiQtl.csv]

bin1	chr1	bin.mid1	bin.start1	bin.end1	coefs	int0.951	int0.95.start1	int0.95.end1	int0.901	int0.90.start1	int0.90.end1	bin2	chr2	bin.mid2	bin.start2	bin.end2	int0.952	int0.95.start2	int0.95.end2	int0.902	int0.90.start2	int0.90.end2	int951min	int951max	int901min	int901max	int952min	int952max	int902min	int902max	gen.bin.start1	gen.bin.end1	gen.bin.mid1	gen.int0.95.start1	gen.int0.95.end1	gen.int0.90.start1	gen.int0.90.end1	gen.bin.start2	gen.bin.mid2	gen.bin.end2	gen.int0.95.start2	gen.int0.95.end2	gen.int0.90.start2	gen.int0.90.end2	gen.dist
BIN_121	ch02	44141137	44086969	44195306	0.0401666316299045	BIN_119:BIN_122	43935829	44370056	BIN_114:BIN_124	43430845	45546408	BIN_127	ch02	46064371	46048191	46080552	BIN_125:BIN_129	45570400	46208747	BIN_125:BIN_131	45570400	46303770	BIN_119	BIN_122	BIN_114	BIN_124	BIN_125	BIN_129	BIN_125	BIN_131	81.619756473369	81.8237668081488	82.0278808324922	81.0510183128626	82.687086358333	79.1550060881971	87.3099687257673	89.5537371289265	89.6304294777462	89.707430100719	87.4119647884203	90.3285436434675	87.4119647884203	90.8021668120077	7.60254864525399
BIN_132	ch02	46488045	46432090	46544000	0.461326640147597	BIN_132:BIN_133	46432090	46594976	BIN_132:BIN_136	46432090	47263626	BIN_749	ch10	40685	1	81370	BIN_749:BIN_749	1	81370	BIN_749:BIN_750	1	185615	BIN_132	BIN_133	BIN_132	BIN_136	BIN_749	BIN_749	BIN_749	BIN_750	91.4598441601028	91.7530373992735	92.0500679375173	91.4598441601028	92.3239764716373	91.4598441601028	96.1954733458849	0	0.358112346739001	0.702669006340132	0	0.702669006340132	0	1.56662357790202	NA
BIN_594	ch08	48414936	48414668	48415205	3.89849380497787	BIN_594:BIN_594	48414668	48415205	BIN_594:BIN_595	48414668	48539772	BIN_689	ch09	19285902	19245879	19325926	BIN_689:BIN_702	19245879	60745569	BIN_689:BIN_703	19245879	60792747	BIN_594	BIN_594	BIN_594	BIN_595	BIN_689	BIN_702	BIN_689	BIN_703	18.6011512271311	18.6012632231982	18.6013756313944	18.6011512271311	18.6013756313944	18.6011512271311	18.6527580825067	45.1730145166353	45.1730145173407	45.1730145180437	45.1730145166353	49.1076931832764	45.1730145166353	49.1604318699682	NA
