# Supplementary material for: A New Advanced Backcross Tomato Population Enables High Resolution Leaf QTL Mapping and Gene Identification
Source: G3 (Bethesda). 2016 Aug 10;6(10):3169–84. doi: 10.1534/g3.116.030536 (PMC5068939; doi:10.1534/g3.116.030536)
Supplement: Supplemental Material [file supp_g3.116.030536_FileS6.zip › Supplemental_dataset_6_sparsenet_QTL/epistatic_QTL_tables/sym.PC1.epiQtl.csv]

bin1	chr1	bin.mid1	bin.start1	bin.end1	coefs	int0.951	int0.95.start1	int0.95.end1	int0.901	int0.90.start1	int0.90.end1	bin2	chr2	bin.mid2	bin.start2	bin.end2	int0.952	int0.95.start2	int0.95.end2	int0.902	int0.90.start2	int0.90.end2	int951min	int951max	int901min	int901max	int952min	int952max	int902min	int902max	gen.bin.start1	gen.bin.end1	gen.bin.mid1	gen.int0.95.start1	gen.int0.95.end1	gen.int0.90.start1	gen.int0.90.end1	gen.bin.start2	gen.bin.mid2	gen.bin.end2	gen.int0.95.start2	gen.int0.95.end2	gen.int0.90.start2	gen.int0.90.end2	gen.dist
BIN_353	ch05	6865624	6865598	6865651	0.00011150564259763	BIN_353:BIN_354	6865598	6886542	BIN_352:BIN_359	6653616	8092311	BIN_362	ch05	8298741	8205852	8391630	BIN_360:BIN_364	8147122	10519930	BIN_357:BIN_366	7412549	11439465	BIN_353	BIN_354	BIN_352	BIN_359	BIN_360	BIN_364	BIN_357	BIN_366	51.7284633112822	51.7285276797707	51.7285945226774	51.7284633112822	51.7799198094048	51.1619611522203	53.6130029707741	53.6932577985252	53.7500363313573	53.7993852403966	53.6532888684253	54.0031846978071	52.8309283645994	54.0036169808413	2.02144180867994
BIN_224	ch04	3798944	3666785	3931103	0.000142152425949304	BIN_222:BIN_225	3118350	4078249	BIN_220:BIN_226	2740758	4115901	BIN_886	ch11	4145579	4126304	4164854	BIN_882:BIN_887	3635773	4255295	BIN_879:BIN_888	3468181	4344526	BIN_222	BIN_225	BIN_220	BIN_226	BIN_882	BIN_887	BIN_879	BIN_888	38.1053842777174	39.0673379352274	39.9842893761176	33.6500231506621	40.9512615056776	30.1678726423826	41.1894216643912	31.240038184068	31.390006615341	31.5395489286374	27.2975030244953	32.2354407511441	25.9070057947021	32.9124531642426	NA
BIN_658	ch09	1894684	1894603	1894765	-0.000311606943253889	BIN_658:BIN_659	1894603	1979132	BIN_658:BIN_659	1894603	1979132	BIN_659	ch09	1939621	1900110	1979132	BIN_658:BIN_660	1894603	2183931	BIN_658:BIN_661	1894603	2275915	BIN_658	BIN_659	BIN_658	BIN_659	BIN_658	BIN_660	BIN_658	BIN_661	16.0890234060939	16.089765737209	16.0905080721075	16.0890234060939	16.8656513969969	16.0890234060939	16.8656513969969	16.1395013456946	16.5021623771029	16.8656513969969	16.0890234060939	18.7604604200967	16.0890234060939	19.6156305267386	0.41165430499538
BIN_989	ch12	1727672	1555977	1899367	0.000435689263351771	BIN_985:BIN_990	1292397	1959349	BIN_984:BIN_990	1283576	1959349	BIN_1038	ch12	63543073	63495818	63590328	BIN_1038:BIN_1038	63495818	63590328	BIN_1037:BIN_1038	63454204	63590328	BIN_985	BIN_990	BIN_984	BIN_990	BIN_1038	BIN_1038	BIN_1037	BIN_1038	17.2080490617734	19.1802610228024	21.1515319086363	14.2015624844699	21.8379217377956	14.1016968535234	21.8379217377956	79.8978579121863	80.4536674043024	81.014051498855	79.8978579121863	81.014051498855	79.4126162322797	81.014051498855	59.3021354956661
BIN_562	ch07	61631727	61567382	61696073	0.000673809030580844	BIN_562:BIN_563	61567382	61834007	BIN_561:BIN_564	61351467	61912147	BIN_875	ch11	2586867	2502553	2671181	BIN_875:BIN_878	2502553	2909239	BIN_874:BIN_878	2175447	2909239	BIN_562	BIN_563	BIN_561	BIN_564	BIN_875	BIN_878	BIN_874	BIN_878	47.9697442405414	48.2381068223784	48.5176993873696	47.9697442405414	49.1561702588575	47.1476110298527	49.5423730622448	17.7515516492658	18.4609843750898	19.1727032368592	17.7515516492658	21.189723372121	15.0309545241153	21.189723372121	NA
BIN_846	ch10	64788583	64742861	64834305	0.000684364149782144	BIN_846:BIN_846	64742861	64834305	BIN_846:BIN_846	64742861	64834305	BIN_949	ch11	50373978	50361243	50386714	BIN_948:BIN_952	50305902	50687405	BIN_945:BIN_955	50068848	51088227	BIN_846	BIN_846	BIN_846	BIN_846	BIN_948	BIN_952	BIN_945	BIN_955	86.8794963546808	87.3281193795249	87.7767355579163	86.8794963546808	87.7767355579163	86.8794963546808	87.7767355579163	71.0454538035082	71.1853630924163	71.325401731655	70.4390710808956	74.6428060284837	67.8871305914529	78.9464501671734	NA
BIN_609	ch08	54873880	54854618	54893142	0.00105170803253055	BIN_609:BIN_609	54854618	54893142	BIN_608:BIN_610	54557969	55273194	BIN_847	ch11	122305	1	244609	BIN_847:BIN_850	1	554629	BIN_847:BIN_855	1	929101	BIN_609	BIN_609	BIN_608	BIN_610	BIN_847	BIN_850	BIN_847	BIN_855	32.3964873009921	32.4763676143795	32.5562895914131	32.3964873009921	32.5562895914131	31.1733535028161	34.1380429380166	0	0.794827254956254	1.5050502132561	0	3.31795223023588	0	5.66560941370444	NA
BIN_288	ch04	63331334	63325628	63337040	0.0010755472811606	BIN_288:BIN_289	63325628	63480771	BIN_288:BIN_290	63325628	64064312	BIN_579	ch07	64327567	64327567	64327567	BIN_577:BIN_580	63990042	64601199	BIN_576:BIN_580	63843435	64601199	BIN_288	BIN_289	BIN_288	BIN_290	BIN_577	BIN_580	BIN_576	BIN_580	105.420295918697	105.456061821124	105.491752398656	105.420295918697	106.365029977548	105.420295918697	109.31849705363	69.2615474679108	69.2615474679108	69.2615474679108	66.2057940505388	71.5467210145558	64.8297265545911	71.5467210145558	NA
BIN_419	ch05	62340341	62221220	62459462	-0.00114798168857182	BIN_417:BIN_420	62183875	62479721	BIN_416:BIN_423	62134552	62629661	BIN_446	ch05	64972651	64923865	65021438	BIN_445:BIN_446	64889092	65021438	BIN_442:BIN_446	64329617	65021438	BIN_417	BIN_420	BIN_416	BIN_423	BIN_445	BIN_446	BIN_442	BIN_446	71.3949477949055	72.3693015076367	73.3811241657333	71.0970754724373	73.5569891979759	70.7091511840579	74.8923813743092	95.6107864808887	95.9154535793838	96.220125136693	95.3918065582797	96.220125136693	91.1718452347684	96.220125136693	22.5343294136505
BIN_654	ch09	838189	401646	1274732	-0.00115950003226024	BIN_654:BIN_654	401646	1274732	BIN_654:BIN_654	401646	1274732	BIN_847	ch11	122305	1	244609	BIN_847:BIN_850	1	554629	BIN_847:BIN_855	1	929101	BIN_654	BIN_654	BIN_654	BIN_654	BIN_847	BIN_850	BIN_847	BIN_855	3.34032957571486	6.87480761196566	10.5540193684482	3.34032957571486	10.5540193684482	3.34032957571486	10.5540193684482	0	0.794827254956254	1.5050502132561	0	3.31795223023588	0	5.66560941370444	NA
BIN_140	ch02	48299295	48252574	48346016	-0.00120571580445463	BIN_140:BIN_141	48252574	48586655	BIN_140:BIN_143	48252574	49216287	BIN_501	ch06	41920655	41869524	41971787	BIN_501:BIN_502	41869524	42169688	BIN_499:BIN_504	41672085	42304561	BIN_140	BIN_141	BIN_140	BIN_143	BIN_501	BIN_502	BIN_499	BIN_504	102.765095891128	103.09389519067	103.422918783171	102.765095891128	105.109932240352	102.765095891128	109.220018433159	61.9521957035033	62.3006203323463	62.646058041316	61.9521957035033	63.9548652588377	60.5786347672534	64.8212346347381	NA
BIN_370	ch05	48590628	48568811	48612445	-0.00143874336981343	BIN_369:BIN_373	22533400	52895756	BIN_367:BIN_378	11516483	57936793	BIN_506	ch06	42393703	42393703	42393703	BIN_506:BIN_508	42393703	42483985	BIN_506:BIN_511	42393703	42983413	BIN_369	BIN_373	BIN_367	BIN_378	BIN_506	BIN_508	BIN_506	BIN_511	54.0057184151901	54.0057209576029	54.0057235115112	54.0046443582539	54.0066448534776	54.0036416837525	54.8756600151507	65.3824816651769	65.3824816651769	65.3824816651769	65.3824816651769	65.942182008375	65.3824816651769	68.9522393281071	NA
BIN_682	ch09	5225663	5180158	5271168	-0.00197009635791287	BIN_682:BIN_683	5180158	5646186	BIN_681:BIN_684	4936426	5707571	BIN_964	ch11	51948585	51933303	51963868	BIN_962:BIN_966	51912474	52220652	BIN_958:BIN_967	51437859	52358244	BIN_682	BIN_683	BIN_681	BIN_684	BIN_962	BIN_966	BIN_958	BIN_967	41.9023843871267	42.0864671182568	42.2635025664058	41.9023843871267	43.4721135194737	40.7915027140804	43.6305657843724	86.6425908343582	86.7665236460079	86.8901834005883	86.4731946459668	88.9393601667418	82.3828290057412	90.0301464278503	NA
BIN_229	ch04	4553773	4522198	4585348	0.00198410607602396	BIN_228:BIN_229	4513067	4585348	BIN_226:BIN_233	4102567	6535572	BIN_275	ch04	60699293	60698743	60699844	BIN_274:BIN_275	60151618	60699844	BIN_272:BIN_275	60095889	60699844	BIN_228	BIN_229	BIN_226	BIN_233	BIN_274	BIN_275	BIN_272	BIN_275	43.5124105820115	43.6735947232697	43.8319292501418	43.4652691698047	43.8319292501418	41.1055155751579	48.9401736850209	85.6973052134483	85.7013424637482	85.7053872622946	81.7921709013645	85.7053872622946	81.4078829679559	85.7053872622946	41.8694132136064
BIN_506	ch06	42393703	42393703	42393703	-0.00200724987086751	BIN_506:BIN_508	42393703	42483985	BIN_506:BIN_511	42393703	42983413	BIN_511	ch06	42823414	42663415	42983413	BIN_509:BIN_511	42486535	42983413	BIN_506:BIN_511	42393703	42983413	BIN_506	BIN_508	BIN_506	BIN_511	BIN_509	BIN_511	BIN_506	BIN_511	65.3824816651769	65.3824816651769	65.3824816651769	65.3824816651769	65.942182008375	65.3824816651769	68.9522393281071	67.0346037998264	67.9950718173492	68.9522393281071	65.9578774007591	68.9522393281071	65.3824816651769	68.9522393281071	2.61259015217234
BIN_98	ch02	39491545	39436438	39546653	-0.00205512597728158	BIN_98:BIN_98	39436438	39546653	BIN_98:BIN_99	39436438	40115871	BIN_100	ch02	40181466	40121461	40241471	BIN_99:BIN_101	39550944	40683067	BIN_99:BIN_102	39550944	41212925	BIN_98	BIN_98	BIN_98	BIN_99	BIN_99	BIN_101	BIN_99	BIN_102	64.6291101033977	64.8433330962445	65.0549475259085	64.6291101033977	65.0549475259085	64.6291101033977	67.1218193235776	67.141326226761	67.3501025588619	67.5578761837793	65.0713194147348	69.0735888531684	65.0713194147348	70.9290475020363	2.29515503295333
BIN_352	ch05	6706869	6653616	6760123	0.00284632002243749	BIN_351:BIN_352	6441126	6760123	BIN_349:BIN_354	6380029	6886542	BIN_645	ch08	62014761	61904149	62125373	BIN_643:BIN_648	61483672	62506565	BIN_642:BIN_649	61171178	62631127	BIN_351	BIN_352	BIN_349	BIN_354	BIN_643	BIN_648	BIN_642	BIN_649	51.1619611522203	51.3122706136998	51.4571492074119	50.5060392983123	51.4571492074119	50.3001938698604	51.7799198094048	72.0004291109525	72.8078113397846	73.6108179992436	68.9048329823059	76.3339902362787	66.5952941255389	77.2053462811093	NA
BIN_187	ch03	61701179	61650171	61752188	0.00470401835603987	BIN_187:BIN_187	61650171	61752188	BIN_186:BIN_188	61439533	62136220	BIN_903	ch11	5367709	5362721	5372697	BIN_900:BIN_907	5242268	5774895	BIN_900:BIN_908	5242268	5980739	BIN_187	BIN_187	BIN_186	BIN_188	BIN_900	BIN_907	BIN_900	BIN_908	90.2926565867783	90.5911459614699	90.8886142011322	90.2926565867783	90.8886142011322	89.0479038857875	93.1011368804147	39.8674956636762	39.8976706019173	39.9278038289357	39.1262923514638	42.21533978968	39.1262923514638	43.2718175593536	NA
