# Supplementary material for: A New Advanced Backcross Tomato Population Enables High Resolution Leaf QTL Mapping and Gene Identification
Source: G3 (Bethesda). 2016 Aug 10;6(10):3169–84. doi: 10.1534/g3.116.030536 (PMC5068939; doi:10.1534/g3.116.030536)
Supplement: Supplemental Material [file supp_g3.116.030536_FileS6.zip › Supplemental_dataset_6_sparsenet_QTL/epistatic_QTL_tables/sym.PC2.epiQtl.csv]

bin1	chr1	bin.mid1	bin.start1	bin.end1	coefs	int0.951	int0.95.start1	int0.95.end1	int0.901	int0.90.start1	int0.90.end1	bin2	chr2	bin.mid2	bin.start2	bin.end2	int0.952	int0.95.start2	int0.95.end2	int0.902	int0.90.start2	int0.90.end2	int951min	int951max	int901min	int901max	int952min	int952max	int902min	int902max	gen.bin.start1	gen.bin.end1	gen.bin.mid1	gen.int0.95.start1	gen.int0.95.end1	gen.int0.90.start1	gen.int0.90.end1	gen.bin.start2	gen.bin.mid2	gen.bin.end2	gen.int0.95.start2	gen.int0.95.end2	gen.int0.90.start2	gen.int0.90.end2	gen.dist
BIN_289	ch04	63425002	63369234	63480771	4.15721815596423e-05	BIN_288:BIN_290	63325628	64064312	BIN_288:BIN_290	63325628	64064312	BIN_903	ch11	5367709	5362721	5372697	BIN_900:BIN_907	5242268	5774895	BIN_900:BIN_908	5242268	5980739	BIN_288	BIN_290	BIN_288	BIN_290	BIN_900	BIN_907	BIN_900	BIN_908	105.691697474731	106.032195115345	106.365029977548	105.420295918697	109.31849705363	105.420295918697	109.31849705363	39.8674956636762	39.8976706019173	39.9278038289357	39.1262923514638	42.21533978968	39.1262923514638	43.2718175593536	NA
BIN_105	ch02	41643728	41630181	41657275	0.000130203988848958	BIN_105:BIN_106	41630181	42035618	BIN_105:BIN_107	41630181	42052472	BIN_643	ch08	61541886	61483672	61600101	BIN_643:BIN_646	61483672	62214285	BIN_641:BIN_649	60514274	62631127	BIN_105	BIN_106	BIN_105	BIN_107	BIN_643	BIN_646	BIN_641	BIN_649	72.4388110607273	72.488398658587	72.5380174483261	72.4388110607273	73.934656929197	72.4388110607273	73.9972834626293	68.9048329823059	69.3349684266002	69.764804614481	68.9048329823059	74.2525996183043	61.7988575095061	77.2053462811093	NA
BIN_263	ch04	57710910	57536605	57885216	0.000195021475136725	BIN_262:BIN_263	57127261	57885216	BIN_262:BIN_263	57127261	57885216	BIN_332	ch05	4237761	4218061	4257461	BIN_330:BIN_333	4180565	4307894	BIN_330:BIN_333	4180565	4307894	BIN_262	BIN_263	BIN_262	BIN_263	BIN_330	BIN_333	BIN_330	BIN_333	67.0894978605956	67.866379270881	68.6687885552736	65.3601795855137	68.6687885552736	65.3601795855137	68.6687885552736	36.8031948422507	36.9840806662503	37.1641643396244	36.4567449664942	37.6214251844562	36.4567449664942	37.6214251844562	NA
BIN_331	ch05	4198861	4196575	4201148	0.000241721581364734	BIN_330:BIN_333	4180565	4307894	BIN_329:BIN_333	4150663	4307894	BIN_387	ch05	60004632	59868613	60140652	BIN_387:BIN_387	59868613	60140652	BIN_386:BIN_389	59808234	60224936	BIN_330	BIN_333	BIN_329	BIN_333	BIN_387	BIN_387	BIN_386	BIN_389	36.6050135568806	36.6261429110036	36.6472711110108	36.4567449664942	37.6214251844562	36.1784895898622	37.6214251844562	58.6831026614924	59.1328993132448	59.6119412750395	58.6831026614924	59.6119412750395	58.4925507620658	59.9238995505577	22.485628202234
BIN_448	ch06	1498977	1439426	1558528	0.000355564708209664	BIN_447:BIN_450	1	1921046	BIN_447:BIN_452	1	2490644	BIN_976	ch12	231174	209972	252377	BIN_975:BIN_977	1	340703	BIN_975:BIN_979	1	1012402	BIN_447	BIN_450	BIN_447	BIN_452	BIN_975	BIN_977	BIN_975	BIN_979	0.921050936467992	1.04526870319061	1.18018103028343	0	2.25258566202373	0	4.59878090799824	2.38971160982968	2.6203661704191	2.85030894275802	0	3.80213585334438	0	11.0641873214887	NA
BIN_291	ch05	81696	1	163392	-0.000474238294683604	BIN_291:BIN_294	1	229169	BIN_291:BIN_296	1	656579	BIN_317	ch05	3293895	3259252	3328538	BIN_317:BIN_317	3259252	3328538	BIN_316:BIN_319	3167034	3617377	BIN_291	BIN_294	BIN_291	BIN_296	BIN_317	BIN_317	BIN_316	BIN_319	0	0.586827823947887	1.15865600979322	0	1.61132567435126	0	4.51095826606038	27.3442905420827	27.6983065349691	28.0521138710819	27.3442905420827	28.0521138710819	26.4015236897474	30.9828064102936	26.5396505251759
BIN_527	ch06	44918085	44853982	44982189	0.000517211792813979	BIN_526:BIN_528	44779760	45031960	BIN_524:BIN_530	44572402	45211693	BIN_530	ch06	45211457	45211221	45211693	BIN_529:BIN_530	45034707	45211693	BIN_527:BIN_530	44853982	45211693	BIN_526	BIN_528	BIN_524	BIN_530	BIN_529	BIN_530	BIN_527	BIN_530	82.4237766589165	82.9407298255823	83.4511591298397	81.8187915456636	83.8421166585253	80.108871786723	85.204950202057	85.2014878799819	85.2032191261279	85.204950202057	83.8635446208355	85.204950202057	82.4237766589165	85.204950202057	1.75205999628818
BIN_335	ch05	4497425	4497412	4497438	-0.000871930576114017	BIN_334:BIN_337	4344961	4715284	BIN_334:BIN_338	4344961	4738465	BIN_470	ch06	33764478	33601486	33927471	BIN_470:BIN_470	33601486	33927471	BIN_468:BIN_471	33284361	34172964	BIN_334	BIN_337	BIN_334	BIN_338	BIN_470	BIN_470	BIN_468	BIN_471	39.2873691960531	39.2874804350502	39.2875916736091	37.9539331220704	41.0866310782249	37.9539331220704	41.2699555866956	28.611762485853	29.4173775507418	30.1683743107522	28.611762485853	30.1683743107522	26.9240147821605	31.1835009757441	NA
BIN_611	ch08	55793648	55288794	56298503	-0.000974814258526217	BIN_608:BIN_612	54557969	56423418	BIN_607:BIN_612	54478231	56423418	BIN_647	ch08	62382171	62282193	62482150	BIN_645:BIN_649	61904149	62631127	BIN_643:BIN_651	61483672	63032657	BIN_608	BIN_612	BIN_607	BIN_612	BIN_645	BIN_649	BIN_643	BIN_651	34.2030176346395	36.2942559509894	38.3648515744964	31.1733535028161	38.8804276608032	30.847536376739	38.8804276608032	74.7402874999988	75.4539691997338	76.1620085442849	72.0004291109525	77.2053462811093	68.9048329823059	79.9913951299779	37.0891176252374
BIN_682	ch09	5225663	5180158	5271168	-0.00113747570476188	BIN_682:BIN_683	5180158	5646186	BIN_681:BIN_684	4936426	5707571	BIN_847	ch11	122305	1	244609	BIN_847:BIN_850	1	554629	BIN_847:BIN_855	1	929101	BIN_682	BIN_683	BIN_681	BIN_684	BIN_847	BIN_850	BIN_847	BIN_855	41.9023843871267	42.0864671182568	42.2635025664058	41.9023843871267	43.4721135194737	40.7915027140804	43.6305657843724	0	0.794827254956254	1.5050502132561	0	3.31795223023588	0	5.66560941370444	NA
BIN_264	ch04	57976222	57974253	57978191	0.00114386966311082	BIN_264:BIN_267	57974253	58178747	BIN_264:BIN_269	57974253	58745121	BIN_921	ch11	19782306	19729660	19834953	BIN_921:BIN_921	19729660	19834953	BIN_914:BIN_926	8890946	46451047	BIN_264	BIN_267	BIN_264	BIN_269	BIN_921	BIN_921	BIN_914	BIN_926	69.0888101739843	69.0981775931545	69.1075484468902	69.0888101739843	70.0802638467449	69.0888101739843	73.031797783462	51.787184355806	51.7871843596077	51.7871843633609	51.787184355806	51.7871843633609	50.3642572748699	52.2275132733842	NA
BIN_831	ch10	62879684	62846270	62913098	0.00124607133205965	BIN_829:BIN_831	62659007	62913098	BIN_828:BIN_834	62599025	63621059	BIN_1041	ch12	63955458	63928379	63982537	BIN_1041:BIN_1042	63928379	63995368	BIN_1041:BIN_1042	63928379	63995368	BIN_829	BIN_831	BIN_828	BIN_834	BIN_1041	BIN_1042	BIN_1041	BIN_1042	66.7243386125837	67.0666462541849	67.4112175114407	64.8525176636201	67.4112175114407	64.2715345561969	75.062338676531	85.1081337980182	85.4390667544061	85.7699506199789	85.1081337980182	85.9266887930306	85.1081337980182	85.9266887930306	NA
BIN_248	ch04	53940591	53800692	54080490	0.00153639516474824	BIN_246:BIN_249	53042881	54493400	BIN_243:BIN_250	52201286	54862046	BIN_255	ch04	55645526	55621687	55669365	BIN_253:BIN_256	55098030	55888362	BIN_251:BIN_257	54894317	56082366	BIN_246	BIN_249	BIN_243	BIN_250	BIN_253	BIN_256	BIN_251	BIN_257	55.7628338915348	56.0116089412304	56.2723509893216	54.6019140495348	57.1164843300629	53.6111647794906	57.9713582903	60.0413937739844	60.1130498103439	60.1851120344152	58.5700396935889	60.8660985391338	58.0508613262985	61.4979285930375	3.84069882102224
BIN_506	ch06	42393703	42393703	42393703	0.0017760902968874	BIN_506:BIN_508	42393703	42483985	BIN_506:BIN_511	42393703	42983413	BIN_1041	ch12	63955458	63928379	63982537	BIN_1041:BIN_1042	63928379	63995368	BIN_1041:BIN_1042	63928379	63995368	BIN_506	BIN_508	BIN_506	BIN_511	BIN_1041	BIN_1042	BIN_1041	BIN_1042	65.3824816651769	65.3824816651769	65.3824816651769	65.3824816651769	65.942182008375	65.3824816651769	68.9522393281071	85.1081337980182	85.4390667544061	85.7699506199789	85.1081337980182	85.9266887930306	85.1081337980182	85.9266887930306	NA
BIN_115	ch02	43562258	43511753	43612764	0.00178911495504674	BIN_114:BIN_118	43430845	43924476	BIN_111:BIN_121	42824944	44195306	BIN_746	ch09	67038742	66926577	67150907	BIN_746:BIN_746	66926577	67150907	BIN_746:BIN_746	66926577	67150907	BIN_114	BIN_118	BIN_111	BIN_121	BIN_746	BIN_746	BIN_746	BIN_746	79.458430661485	79.6478939758653	79.837409178825	79.1550060881971	81.0083246700454	76.8849851057381	82.0278808324922	88.1156080084961	89.440545910896	90.8258778230162	88.1156080084961	90.8258778230162	88.1156080084961	90.8258778230162	NA
BIN_80	ch02	33314173	33245772	33382575	-0.00200624095312423	BIN_80:BIN_80	33245772	33382575	BIN_79:BIN_81	32959962	33766193	BIN_82	ch02	33859191	33787068	33931315	BIN_82:BIN_82	33787068	33931315	BIN_81:BIN_83	33396353	34763783	BIN_80	BIN_80	BIN_79	BIN_81	BIN_82	BIN_82	BIN_81	BIN_83	30.5099778051042	30.9706459695985	31.433427821063	30.5099778051042	31.433427821063	28.6202528160479	34.0418474926272	34.1833179013837	34.6711568080929	35.1574264694215	34.1833179013837	35.1574264694215	31.5268502090497	40.6057871721	3.23772898702991
BIN_975	ch12	95056	1	190111	0.00202790653561306	BIN_975:BIN_976	1	252377	BIN_975:BIN_977	1	340703	BIN_1041	ch12	63955458	63928379	63982537	BIN_1041:BIN_1042	63928379	63995368	BIN_1041:BIN_1042	63928379	63995368	BIN_975	BIN_976	BIN_975	BIN_977	BIN_1041	BIN_1042	BIN_1041	BIN_1042	0	1.12326223707145	2.17291610450282	0	2.85030894275802	0	3.80213585334438	85.1081337980182	85.4390667544061	85.7699506199789	85.1081337980182	85.9266887930306	85.1081337980182	85.9266887930306	83.2661506499033
BIN_199	ch03	64578388	64316062	64840714	0.00206159333682215	BIN_197:BIN_199	63757330	64840714	BIN_196:BIN_199	63439191	64840714	BIN_520	ch06	44069047	44043201	44094893	BIN_519:BIN_521	43982617	44122938	BIN_518:BIN_523	43951767	44569475	BIN_197	BIN_199	BIN_196	BIN_199	BIN_519	BIN_521	BIN_518	BIN_523	104.18305035623	105.105603088557	105.888863643402	101.81126419893	105.888863643402	100.26156116049	105.888863643402	75.8764827420689	76.0711129991228	76.2675001033893	75.4270279272823	76.4825019013408	75.2016817906071	80.0846729110806	NA
BIN_241	ch04	51629678	51431714	51827642	0.00262978254364439	BIN_240:BIN_243	51285077	52510550	BIN_237:BIN_246	46880570	53294413	BIN_264	ch04	57976222	57974253	57978191	BIN_264:BIN_267	57974253	58178747	BIN_264:BIN_269	57974253	58745121	BIN_240	BIN_243	BIN_237	BIN_246	BIN_264	BIN_267	BIN_264	BIN_269	52.899599443125	53.0676644896242	53.2457822841809	52.7812893610796	53.9451554311159	50.9124427562027	54.9547923146227	69.0888101739843	69.0981775931545	69.1075484468902	69.0888101739843	70.0802638467449	69.0888101739843	73.031797783462	15.8523953089737
BIN_248	ch04	53940591	53800692	54080490	0.00271632101989146	BIN_246:BIN_249	53042881	54493400	BIN_243:BIN_250	52201286	54862046	BIN_652	ch09	48139	1	96278	BIN_652:BIN_652	1	96278	BIN_652:BIN_653	1	369786	BIN_246	BIN_249	BIN_243	BIN_250	BIN_652	BIN_652	BIN_652	BIN_653	55.7628338915348	56.0116089412304	56.2723509893216	54.6019140495348	57.1164843300629	53.6111647794906	57.9713582903	0	0.425138109811743	0.834956315610369	0	0.834956315610369	0	3.08332794444047	NA
BIN_202	ch04	553292	533934	572651	0.00307903021349163	BIN_202:BIN_202	533934	572651	BIN_202:BIN_203	533934	624629	BIN_926	ch11	46267301	46083556	46451047	BIN_918:BIN_928	13171679	47752075	BIN_913:BIN_930	7600816	47901842	BIN_202	BIN_202	BIN_202	BIN_203	BIN_918	BIN_928	BIN_913	BIN_930	6.03192501275302	6.243973052201	6.45602018285163	6.03192501275302	6.45602018285163	6.03192501275302	7.02549820616228	52.0494368696284	52.1279497009549	52.2275132733842	51.7752828749842	53.8450237169642	48.8442008021617	54.1847084037883	NA
BIN_18	ch01	69880977	69703002	70058953	0.00373845257211405	BIN_18:BIN_18	69703002	70058953	BIN_17:BIN_18	69513571	70058953	BIN_19	ch01	72622765	70069140	75176391	BIN_19:BIN_19	70069140	75176391	BIN_19:BIN_19	70069140	75176391	BIN_18	BIN_18	BIN_17	BIN_18	BIN_19	BIN_19	BIN_19	BIN_19	41.3866645578373	41.8397972988018	42.2559971978212	41.3866645578373	42.2559971978212	40.8687360839108	42.2559971978212	42.2786106059372	45.3925773516928	50.3345384959632	42.2786106059372	50.3345384959632	42.2786106059372	50.3345384959632	3.13658015387158
BIN_144	ch02	49608897	49299501	49918294	0.00378945964128893	BIN_143:BIN_144	49065849	49918294	BIN_141:BIN_144	48545759	49918294	BIN_832	ch10	63137577	63085369	63189785	BIN_832:BIN_835	63085369	63690093	BIN_830:BIN_837	62801939	63876255	BIN_143	BIN_144	BIN_141	BIN_144	BIN_832	BIN_835	BIN_830	BIN_837	109.70290826763	111.314663373371	112.594810705886	108.303129591765	112.594810705886	104.825106454699	112.594810705886	69.219842806137	69.7772391246941	70.3382781955122	69.219842806137	75.8248299430167	66.2738573888176	77.8751574075843	NA
BIN_938	ch11	49292459	49286521	49298398	0.00397157290027929	BIN_937:BIN_940	49038512	49406611	BIN_932:BIN_940	48127482	49406611	BIN_962	ch11	51915092	51912474	51917711	BIN_961:BIN_965	51828173	51996857	BIN_958:BIN_967	51437859	52358244	BIN_937	BIN_940	BIN_932	BIN_940	BIN_961	BIN_965	BIN_958	BIN_967	60.6360886601498	60.6809470729087	60.7259933895849	58.9179805552394	61.5788125784333	54.7950768939373	61.5788125784333	86.4731946459668	86.4945174966148	86.5158393092685	85.7812404034335	87.1562177705242	82.3828290057412	90.0301464278503	25.7685241070299
BIN_421	ch05	62524414	62483782	62565046	-0.00489248958810247	BIN_420:BIN_423	62468376	62629661	BIN_417:BIN_428	62183875	63172748	BIN_431	ch05	63454078	63445391	63462765	BIN_428:BIN_432	63127871	63517140	BIN_424:BIN_435	62638337	63770639	BIN_420	BIN_423	BIN_417	BIN_428	BIN_428	BIN_432	BIN_424	BIN_435	73.5923754822487	73.9488910438649	74.3098191826965	73.4583686356547	74.8923813743092	71.0970754724373	80.0937666438792	82.8078445241524	82.8943951214624	82.9809273612589	79.6498982372114	83.5220172150699	74.9713691011278	86.0192338864327	8.58457593876595
BIN_248	ch04	53940591	53800692	54080490	-0.00599096634573578	BIN_246:BIN_249	53042881	54493400	BIN_243:BIN_250	52201286	54862046	BIN_757	ch10	1086037	1078485	1093590	BIN_757:BIN_757	1078485	1093590	BIN_756:BIN_759	1017015	1242428	BIN_246	BIN_249	BIN_243	BIN_250	BIN_757	BIN_757	BIN_756	BIN_759	55.7628338915348	56.0116089412304	56.2723509893216	54.6019140495348	57.1164843300629	53.6111647794906	57.9713582903	8.75040619392247	8.81271559728812	8.87507445924209	8.75040619392247	8.87507445924209	8.24477700736606	10.1120872536197	NA
BIN_353	ch05	6865624	6865598	6865651	0.00756466109201686	BIN_353:BIN_354	6865598	6886542	BIN_352:BIN_359	6653616	8092311	BIN_921	ch11	19782306	19729660	19834953	BIN_921:BIN_921	19729660	19834953	BIN_914:BIN_926	8890946	46451047	BIN_353	BIN_354	BIN_352	BIN_359	BIN_921	BIN_921	BIN_914	BIN_926	51.7284633112822	51.7285276797707	51.7285945226774	51.7284633112822	51.7799198094048	51.1619611522203	53.6130029707741	51.787184355806	51.7871843596077	51.7871843633609	51.787184355806	51.7871843633609	50.3642572748699	52.2275132733842	NA
BIN_46	ch01	84320018	84249836	84390200	0.0083965371283077	BIN_46:BIN_46	84249836	84390200	BIN_45:BIN_46	83462222	84390200	BIN_732	ch09	65083245	65028545	65137946	BIN_731:BIN_735	64886605	65452320	BIN_731:BIN_737	64886605	66065142	BIN_46	BIN_46	BIN_45	BIN_46	BIN_731	BIN_735	BIN_731	BIN_737	94.6583675379277	94.8839868004788	95.1123057903656	94.6583675379277	95.1123057903656	92.3341249438347	95.1123057903656	70.9953744859991	71.4417247769259	71.8865793622605	69.8319495932963	74.4217911937117	69.8319495932963	79.5192285959672	NA
BIN_34	ch01	79404601	79043490	79765713	0.0100344331378118	BIN_34:BIN_37	79043490	81063947	BIN_33:BIN_38	78879806	81740539	BIN_540	ch07	17051661	15579546	18523776	BIN_540:BIN_540	15579546	18523776	BIN_540:BIN_540	15579546	18523776	BIN_34	BIN_37	BIN_33	BIN_38	BIN_540	BIN_540	BIN_540	BIN_540	74.721711181863	77.2997487908114	79.6762405136907	74.721711181863	85.935693710792	73.5039176070992	88.0535206564856	28.8986898630857	28.8986939649236	28.8986957762155	28.8986898630857	28.8986957762155	28.8986898630857	28.8986957762155	NA
