# Supplementary material for: A New Advanced Backcross Tomato Population Enables High Resolution Leaf QTL Mapping and Gene Identification
Source: G3 (Bethesda). 2016 Aug 10;6(10):3169–84. doi: 10.1534/g3.116.030536 (PMC5068939; doi:10.1534/g3.116.030536)
Supplement: Supplemental Material [file supp_g3.116.030536_FileS6.zip › Supplemental_dataset_6_sparsenet_QTL/epistatic_QTL_tables/sym.PC3.epiQtl.csv]

bin1	chr1	bin.mid1	bin.start1	bin.end1	coefs	int0.951	int0.95.start1	int0.95.end1	int0.901	int0.90.start1	int0.90.end1	bin2	chr2	bin.mid2	bin.start2	bin.end2	int0.952	int0.95.start2	int0.95.end2	int0.902	int0.90.start2	int0.90.end2	int951min	int951max	int901min	int901max	int952min	int952max	int902min	int902max	gen.bin.start1	gen.bin.end1	gen.bin.mid1	gen.int0.95.start1	gen.int0.95.end1	gen.int0.90.start1	gen.int0.90.end1	gen.bin.start2	gen.bin.mid2	gen.bin.end2	gen.int0.95.start2	gen.int0.95.end2	gen.int0.90.start2	gen.int0.90.end2	gen.dist
BIN_90	ch02	37097720	36557678	37637762	3.18935184816692e-06	BIN_90:BIN_90	36557678	37637762	BIN_90:BIN_90	36557678	37637762	BIN_196	ch03	63568007	63439191	63696823	BIN_196:BIN_197	63439191	63981259	BIN_196:BIN_199	63439191	64840714	BIN_90	BIN_90	BIN_90	BIN_90	BIN_196	BIN_197	BIN_196	BIN_199	50.6706185558931	53.3941118585954	56.1538493419172	50.6706185558931	56.1538493419172	50.6706185558931	56.1538493419172	100.26156116049	100.903694149479	101.526194597754	100.26156116049	102.821530957866	100.26156116049	105.888863643402	NA
BIN_842	ch10	64135433	64135420	64135447	-1.40296641796298e-05	BIN_839:BIN_842	64009887	64135447	BIN_838:BIN_842	63916348	64135447	BIN_940	ch11	49400350	49394089	49406611	BIN_938:BIN_940	49286521	49406611	BIN_934:BIN_940	48304982	49406611	BIN_839	BIN_842	BIN_838	BIN_842	BIN_938	BIN_940	BIN_934	BIN_940	80.6888178708847	80.6889571503431	80.689107143354	79.334257919174	80.689107143354	78.3144155109136	80.689107143354	61.4770020849214	61.5278064540785	61.5788125784333	60.6360886601498	61.5788125784333	55.3719765110896	61.5788125784333	NA
BIN_246	ch04	53168647	53042881	53294413	1.49054854693263e-05	BIN_244:BIN_248	52581892	54080490	BIN_241:BIN_249	51431714	54493400	BIN_979	ch12	785879	559357	1012402	BIN_978:BIN_980	481825	1093914	BIN_976:BIN_981	209972	1205039	BIN_244	BIN_248	BIN_241	BIN_249	BIN_978	BIN_980	BIN_976	BIN_981	54.6019140495348	54.7746245628593	54.9547923146227	54.026784253246	56.2723509893216	52.899599443125	57.1164843300629	6.14126347161492	8.580785876926	11.0641873214887	5.31222081579243	11.9701299751891	2.38971160982968	13.2152669876757	NA
BIN_386	ch05	59829295	59808234	59850356	2.05136682067506e-05	BIN_386:BIN_386	59808234	59850356	BIN_385:BIN_387	59616890	60140652	BIN_648	ch08	62494561	62482557	62506565	BIN_645:BIN_649	61904149	62631127	BIN_643:BIN_651	61483672	63032657	BIN_386	BIN_386	BIN_385	BIN_387	BIN_645	BIN_649	BIN_643	BIN_651	58.4925507620658	58.5583909027862	58.624901594179	58.4925507620658	58.624901594179	57.9244776360705	59.6119412750395	76.164878552916	76.249479689906	76.3339902362787	72.0004291109525	77.2053462811093	68.9048329823059	79.9913951299779	NA
BIN_806	ch10	59416123	59413157	59419090	3.08318255061335e-05	BIN_806:BIN_807	59413157	59488360	BIN_806:BIN_808	59413157	59556291	BIN_921	ch11	19782306	19729660	19834953	BIN_921:BIN_921	19729660	19834953	BIN_914:BIN_926	8890946	46451047	BIN_806	BIN_807	BIN_806	BIN_808	BIN_921	BIN_921	BIN_914	BIN_926	46.8999360387913	46.9102199783612	46.9205104388251	46.8999360387913	47.1615940639498	46.8999360387913	47.399453631537	51.787184355806	51.7871843596077	51.7871843633609	51.787184355806	51.7871843633609	50.3642572748699	52.2275132733842	NA
BIN_200	ch04	150566	1	301132	-4.01200073268173e-05	BIN_200:BIN_201	1	494538	BIN_200:BIN_201	1	494538	BIN_589	ch08	3433837	3187471	3680203	BIN_589:BIN_589	3187471	3680203	BIN_589:BIN_590	3187471	4003580	BIN_200	BIN_201	BIN_200	BIN_201	BIN_589	BIN_589	BIN_589	BIN_590	0	1.77115778362519	3.46819148693943	0	5.60022234907223	0	5.60022234907223	7.15616286880803	8.52502054785531	9.90450992409892	7.15616286880803	9.90450992409892	7.15616286880803	11.6624321455083	NA
BIN_241	ch04	51629678	51431714	51827642	0.000140349414381133	BIN_240:BIN_243	51285077	52510550	BIN_237:BIN_246	46880570	53294413	BIN_979	ch12	785879	559357	1012402	BIN_978:BIN_980	481825	1093914	BIN_976:BIN_981	209972	1205039	BIN_240	BIN_243	BIN_237	BIN_246	BIN_978	BIN_980	BIN_976	BIN_981	52.899599443125	53.0676644896242	53.2457822841809	52.7812893610796	53.9451554311159	50.9124427562027	54.9547923146227	6.14126347161492	8.580785876926	11.0641873214887	5.31222081579243	11.9701299751891	2.38971160982968	13.2152669876757	NA
BIN_280	ch04	61943914	61806889	62080940	0.000144191611430657	BIN_280:BIN_281	61806889	62385300	BIN_279:BIN_281	61248001	62385300	BIN_284	ch04	62974184	62929635	63018733	BIN_283:BIN_285	62842251	63127870	BIN_282:BIN_287	62407546	63298773	BIN_280	BIN_281	BIN_279	BIN_281	BIN_283	BIN_285	BIN_282	BIN_287	94.182215638773	95.2654946755938	96.3476961358193	94.182215638773	98.7265149171291	89.8239205490241	98.7265149171291	102.771711182348	103.084543958314	103.393937274522	102.148642799183	104.136460102507	98.8981228211891	105.250963069357	6.73684782249435
BIN_103	ch02	41367236	41216007	41518466	-0.000244518953895579	BIN_102:BIN_103	40697565	41518466	BIN_101:BIN_104	40241601	41615277	BIN_386	ch05	59829295	59808234	59850356	BIN_386:BIN_386	59808234	59850356	BIN_385:BIN_387	59616890	60140652	BIN_102	BIN_103	BIN_101	BIN_104	BIN_386	BIN_386	BIN_385	BIN_387	70.9400587649736	71.4831068180046	72.0311330396333	69.1234318716407	72.0311330396333	67.5583253659201	72.3842928296484	58.4925507620658	58.5583909027862	58.624901594179	58.4925507620658	58.624901594179	57.9244776360705	59.6119412750395	NA
BIN_310	ch05	2341212	2322699	2359725	-0.000284536111024838	BIN_310:BIN_312	2322699	2501823	BIN_309:BIN_313	2287728	2536568	BIN_978	ch12	500082	481825	518340	BIN_978:BIN_980	481825	1093914	BIN_976:BIN_980	209972	1093914	BIN_310	BIN_312	BIN_309	BIN_313	BIN_978	BIN_980	BIN_976	BIN_980	17.9939369257902	18.1694844333993	18.3455719903002	17.9939369257902	19.7146630682541	17.6638096612023	20.0538413259883	5.31222081579243	5.50734069044489	5.70251418142863	5.31222081579243	11.9701299751891	2.38971160982968	11.9701299751891	NA
BIN_706	ch09	61374805	61252945	61496666	-0.000289225849776129	BIN_706:BIN_706	61252945	61496666	BIN_705:BIN_707	61010272	61822125	BIN_718	ch09	63497664	63397059	63598270	BIN_714:BIN_719	62931273	63668299	BIN_713:BIN_721	62816830	63823449	BIN_706	BIN_706	BIN_705	BIN_707	BIN_714	BIN_719	BIN_713	BIN_721	49.7693760542641	49.9701286889678	50.1924805764581	49.7693760542641	50.1924805764581	49.4235199106507	50.9122210615227	58.2313030059391	58.9243666130108	59.6373102564599	55.3272820426421	60.1444590068418	54.7022430877877	61.2969316086357	8.73188603655268
BIN_107	ch02	42048025	42043579	42052472	-0.000319602624194677	BIN_106:BIN_108	41683578	42061672	BIN_105:BIN_110	41630181	42805864	BIN_119	ch02	43975383	43935829	44014938	BIN_118:BIN_121	43788339	44195306	BIN_114:BIN_123	43430845	45122941	BIN_106	BIN_108	BIN_105	BIN_110	BIN_118	BIN_121	BIN_114	BIN_123	73.9642350404425	73.9807564005347	73.9972834626293	72.6344452923097	74.0314810610704	72.4388110607273	76.8135292836259	81.0510183128626	81.1997926330616	81.3486171929673	80.4966471323907	82.0278808324922	79.1550060881971	85.5768769367427	7.20250917043234
BIN_436	ch05	63804931	63797051	63812811	0.000323156852276024	BIN_434:BIN_436	63675300	63812811	BIN_432:BIN_437	63486863	64011151	BIN_1045	ch12	64649470	64534988	64763953	BIN_1044:BIN_1046	64425446	65102874	BIN_1044:BIN_1048	64425446	65422410	BIN_434	BIN_436	BIN_432	BIN_437	BIN_1044	BIN_1046	BIN_1044	BIN_1048	86.2757201569381	86.3520667294738	86.4283297132911	85.0866310971786	86.4283297132911	83.2208571409335	88.3157557129921	92.3438502559835	93.6187646929524	94.8462109608135	91.086590107292	98.1271838352947	91.086590107292	100.731416997479	NA
BIN_455	ch06	28591775	27705164	29478386	-0.000366487567629281	BIN_454:BIN_456	2860481	30259869	BIN_453:BIN_457	2549625	30624454	BIN_464	ch06	32320076	32261080	32379073	BIN_463:BIN_464	31782639	32379073	BIN_463:BIN_465	31782639	32959567	BIN_454	BIN_456	BIN_453	BIN_457	BIN_463	BIN_464	BIN_463	BIN_465	10.6022806758642	11.2396653655917	12.1405850099333	6.24702658384103	13.4613901121536	4.86308412291392	14.3728753502091	21.157252518829	21.4760638987068	21.7988843050963	18.7490921016479	21.7988843050963	18.7490921016479	25.0928041733595	9.33547888877357
BIN_208	ch04	1139535	1115342	1163728	0.000460482027625438	BIN_206:BIN_209	833196	1247493	BIN_205:BIN_211	702752	1384473	BIN_267	ch04	58102886	58027025	58178747	BIN_264:BIN_268	57974253	58433851	BIN_264:BIN_268	57974253	58433851	BIN_206	BIN_209	BIN_205	BIN_211	BIN_264	BIN_268	BIN_264	BIN_268	12.4613570987963	12.7329917185561	13.0049418528294	9.31940663855482	13.9487686849489	7.88257983946491	15.4981404712855	69.3410616227653	69.7080507024079	70.0802638467449	69.0888101739843	71.3712450831419	69.0888101739843	71.3712450831419	56.7031088495785
BIN_381	ch05	58277838	58254623	58301054	0.00048510176704636	BIN_380:BIN_383	58001677	59398431	BIN_375:BIN_385	55511405	59739197	BIN_387	ch05	60004632	59868613	60140652	BIN_387:BIN_387	59868613	60140652	BIN_386:BIN_389	59808234	60224936	BIN_380	BIN_383	BIN_375	BIN_385	BIN_387	BIN_387	BIN_386	BIN_389	55.2294350499421	55.258658446053	55.2883694132295	54.9411666483995	57.3396828117831	54.0095647490976	58.2813861064701	58.6831026614924	59.1328993132448	59.6119412750395	58.6831026614924	59.6119412750395	58.4925507620658	59.9238995505577	3.84452990001537
BIN_867	ch11	1769943	1762507	1777380	-0.000497768915321029	BIN_865:BIN_870	1648075	2024325	BIN_862:BIN_874	1489579	2192052	BIN_911	ch11	6582302	6508033	6656572	BIN_909:BIN_913	6063251	8776994	BIN_908:BIN_924	5780103	45901387	BIN_865	BIN_870	BIN_862	BIN_874	BIN_909	BIN_913	BIN_908	BIN_924	11.7076839335055	11.7660301391413	11.8244476727496	10.8181350958199	13.7970914827645	9.6140561483157	15.1675440553249	45.6045941874394	45.8909122190268	46.1671289748804	43.6723798951754	50.3020461225288	42.2430545719149	51.9889692588137	34.0664645462772
BIN_711	ch09	62615386	62562420	62668353	-0.000533396463560285	BIN_710:BIN_712	62385595	62805551	BIN_709:BIN_713	62259962	62927382	BIN_900	ch11	5242287	5242268	5242306	BIN_900:BIN_903	5242268	5372697	BIN_895:BIN_907	4854834	5774895	BIN_710	BIN_712	BIN_709	BIN_713	BIN_900	BIN_903	BIN_895	BIN_907	53.4579092817911	53.6997693513189	53.9507479514132	52.7137446568755	54.6427498003747	52.2409406940875	55.3054053043132	39.1262923514638	39.1264111427719	39.1265299334945	39.1262923514638	39.9278038289357	36.5864972461642	42.21533978968	NA
BIN_659	ch09	1939621	1900110	1979132	-0.000644481116036905	BIN_658:BIN_660	1894603	2183931	BIN_658:BIN_661	1894603	2275915	BIN_663	ch09	2387364	2300594	2474135	BIN_662:BIN_664	2295064	2495713	BIN_662:BIN_665	2295064	2568596	BIN_658	BIN_660	BIN_658	BIN_661	BIN_662	BIN_664	BIN_662	BIN_665	16.1395013456946	16.5021623771029	16.8656513969969	16.0890234060939	18.7604604200967	16.0890234060939	19.6156305267386	19.8453259087803	20.6533880530475	21.4615749566057	19.7938493460029	21.6624763665087	19.7938493460029	22.3405641963892	3.78773665605058
BIN_145	ch03	88202	1	176403	-0.00065909454496227	BIN_145:BIN_147	1	440755	BIN_145:BIN_148	1	993161	BIN_714	ch09	62931273	62931273	62931273	BIN_713:BIN_718	62816830	63598270	BIN_712:BIN_719	62677088	63668299	BIN_145	BIN_147	BIN_145	BIN_148	BIN_713	BIN_718	BIN_712	BIN_719	0	1.17691065067009	2.29483967770057	0	5.53705411525716	0	12.1593686773528	55.3272820426421	55.3272820426421	55.3272820426421	54.7022430877877	59.6373102564599	53.9930199738968	60.1444590068418	NA
BIN_652	ch09	48139	1	96278	-0.000813892038830713	BIN_652:BIN_652	1	96278	BIN_652:BIN_653	1	369786	BIN_653	ch09	235687	101588	369786	BIN_653:BIN_653	101588	369786	BIN_652:BIN_653	1	369786	BIN_652	BIN_652	BIN_652	BIN_653	BIN_653	BIN_653	BIN_652	BIN_653	0	0.425138109811743	0.834956315610369	0	0.834956315610369	0	3.08332794444047	0.879804054625353	1.99365134287036	3.08332794444047	0.879804054625353	3.08332794444047	0	3.08332794444047	1.15869502725999
BIN_821	ch10	61682454	61634993	61729915	0.000870476301775502	BIN_820:BIN_823	61386519	61811217	BIN_818:BIN_824	61025513	62127718	BIN_919	ch11	17926014	17686920	18165109	BIN_917:BIN_922	10567348	45025786	BIN_914:BIN_927	8890946	47526146	BIN_820	BIN_823	BIN_818	BIN_824	BIN_917	BIN_922	BIN_914	BIN_927	56.573822749934	56.8793905325607	57.1917689689618	55.0787311524144	57.7431833237259	53.1824154358039	60.1002801375747	51.7871841494724	51.7871841814444	51.7871842108894	50.9543615234901	51.8381254451936	50.3642572748699	53.4140282319748	NA
BIN_630	ch08	58783070	58624493	58941647	0.00107698993683154	BIN_628:BIN_634	58383066	59511512	BIN_626:BIN_635	58277399	59638537	BIN_734	ch09	65426398	65426397	65426400	BIN_733:BIN_734	65141367	65426400	BIN_732:BIN_737	65028545	66065142	BIN_628	BIN_634	BIN_626	BIN_635	BIN_733	BIN_734	BIN_732	BIN_737	49.4386596463766	50.3658003661725	51.3157939843624	48.0728407441061	54.9058163085298	47.493045638622	55.7410265789633	74.2129740231374	74.2129820756648	74.2129981807201	71.9143447924865	74.2129981807201	70.9953744859991	79.5192285959672	NA
BIN_63	ch02	7811291	1	15622581	0.00139425346149348	BIN_63:BIN_67	1	27371472	BIN_63:BIN_67	1	27371472	BIN_73	ch02	30727611	30663959	30791263	BIN_73:BIN_73	30663959	30791263	BIN_72:BIN_74	30113544	31087591	BIN_63	BIN_67	BIN_63	BIN_67	BIN_73	BIN_73	BIN_72	BIN_74	0	7.00022878301946e-06	1.05969837044505	0	5.00641428638341	0	5.00641428638341	18.3553198553348	18.5735543778139	18.7874082193291	18.3553198553348	18.7874082193291	16.1599895033589	19.7500804967046	17.5138560073689
BIN_103	ch02	41367236	41216007	41518466	-0.00149544701435689	BIN_102:BIN_103	40697565	41518466	BIN_101:BIN_104	40241601	41615277	BIN_391	ch05	60293176	60238730	60347622	BIN_389:BIN_393	60211289	60759840	BIN_388:BIN_393	60192102	60759840	BIN_102	BIN_103	BIN_101	BIN_104	BIN_389	BIN_393	BIN_388	BIN_393	70.9400587649736	71.4831068180046	72.0311330396333	69.1234318716407	72.0311330396333	67.5583253659201	72.3842928296484	59.9760803884503	60.1851762201026	60.3993284239407	59.8725883405152	62.1924031688105	59.8009725726241	62.1924031688105	NA
BIN_548	ch07	55045118	54784384	55305852	0.00157215850031655	BIN_548:BIN_548	54784384	55305852	BIN_548:BIN_550	54784384	55820971	BIN_559	ch07	61317451	61312962	61321940	BIN_559:BIN_559	61312962	61321940	BIN_558:BIN_560	61154748	61348352	BIN_548	BIN_548	BIN_548	BIN_550	BIN_559	BIN_559	BIN_558	BIN_560	33.9045602554162	34.6463946244559	35.410036783319	33.9045602554162	35.410036783319	33.9045602554162	36.9522034437412	47.0131385229867	47.0286330632788	47.0441755812674	47.0131385229867	47.0441755812674	46.4969264700553	47.1365999923918	11.6185962799598
BIN_35	ch01	79918736	79768518	80068954	-0.00202075175654118	BIN_35:BIN_36	79768518	80103060	BIN_34:BIN_37	79043490	81063947	BIN_149	ch03	1360056	1296944	1423169	BIN_149:BIN_150	1296944	1502578	BIN_149:BIN_151	1296944	1607693	BIN_35	BIN_36	BIN_34	BIN_37	BIN_149	BIN_150	BIN_149	BIN_151	79.6937445811394	80.6069650180816	81.4696143586818	79.6937445811394	81.6579567186617	74.721711181863	85.935693710792	15.7754582243632	16.5195720256303	17.2597318599671	15.7754582243632	18.1841881568845	15.7754582243632	19.3936355906085	NA
BIN_752	ch10	270737	219354	322121	-0.00210923756713729	BIN_750:BIN_752	97845	322121	BIN_750:BIN_752	97845	322121	BIN_831	ch10	62879684	62846270	62913098	BIN_829:BIN_831	62659007	62913098	BIN_828:BIN_834	62599025	63621059	BIN_750	BIN_752	BIN_750	BIN_752	BIN_829	BIN_831	BIN_828	BIN_834	1.84176591588246	2.25762855676371	2.67048306332048	0.840836448138063	2.67048306332048	0.840836448138063	2.67048306332048	66.7243386125837	67.0666462541849	67.4112175114407	64.8525176636201	67.4112175114407	64.2715345561969	75.062338676531	64.3961631908644
BIN_478	ch06	37049144	35649429	38448860	-0.00223303273976858	BIN_478:BIN_479	35649429	38502368	BIN_478:BIN_479	35649429	38502368	BIN_502	ch06	42077893	41986099	42169688	BIN_501:BIN_503	41869524	42202331	BIN_501:BIN_503	41869524	42202331	BIN_478	BIN_479	BIN_478	BIN_479	BIN_501	BIN_503	BIN_501	BIN_503	34.7348000296329	35.6393781745574	37.8475394757253	34.7348000296329	38.0259076770376	34.7348000296329	38.0259076770376	62.7422111586061	63.3533474411143	63.9548652588377	61.9521957035033	64.1664521938921	61.9521957035033	64.1664521938921	25.505807965389
BIN_125	ch02	45580831	45570400	45591263	0.00233356999033698	BIN_125:BIN_127	45570400	46080552	BIN_124:BIN_130	45135566	46275497	BIN_652	ch09	48139	1	96278	BIN_652:BIN_652	1	96278	BIN_652:BIN_653	1	369786	BIN_125	BIN_127	BIN_124	BIN_130	BIN_652	BIN_652	BIN_652	BIN_653	87.4119647884203	87.4564558521697	87.5010409498011	87.4119647884203	89.707430100719	85.6269675236761	90.6600445156465	0	0.425138109811743	0.834956315610369	0	0.834956315610369	0	3.08332794444047	NA
BIN_1	ch01	52522	1	105044	0.00234204543995616	BIN_1:BIN_2	1	187365	BIN_1:BIN_3	1	436038	BIN_454	ch06	15267031	2860481	27673581	BIN_453:BIN_455	2549625	29478386	BIN_453:BIN_457	2549625	30624454	BIN_1	BIN_2	BIN_1	BIN_3	BIN_453	BIN_455	BIN_453	BIN_457	0	0.450399375116724	0.892286828085107	0	1.57743938429084	0	3.59747387830744	6.24702658384103	10.1421898910605	10.5844351590678	4.86308412291392	12.1405850099333	4.86308412291392	14.3728753502091	NA
BIN_437	ch05	63929189	63847227	64011151	0.00236118226852784	BIN_437:BIN_438	63847227	64076509	BIN_436:BIN_439	63797051	64102470	BIN_444	ch05	64680807	64478310	64883304	BIN_442:BIN_445	64329617	64915831	BIN_440:BIN_446	64116179	65021438	BIN_437	BIN_438	BIN_436	BIN_439	BIN_442	BIN_445	BIN_440	BIN_446	86.7603912304235	87.5439068108265	88.3157557129921	86.7603912304235	88.921724917686	86.2757201569381	89.159864825594	92.4075175829961	93.9651988339648	95.3548168082478	91.1718452347684	95.560612714868	89.2850004747614	96.220125136693	5.64944312097275
BIN_656	ch09	1524483	1355941	1693026	-0.00240046625477654	BIN_656:BIN_656	1355941	1693026	BIN_655:BIN_657	1291402	1877201	BIN_682	ch09	5225663	5180158	5271168	BIN_682:BIN_683	5180158	5646186	BIN_681:BIN_684	4936426	5707571	BIN_656	BIN_656	BIN_655	BIN_657	BIN_682	BIN_683	BIN_681	BIN_684	11.259633066114	12.7445071981276	14.2547104858449	11.259633066114	14.2547104858449	10.6983231090135	15.9296299745853	41.9023843871267	42.0864671182568	42.2635025664058	41.9023843871267	43.4721135194737	40.7915027140804	43.6305657843724	27.8317566324119
BIN_134	ch02	46828765	46691697	46965834	0.00242899549222457	BIN_134:BIN_137	46691697	47655491	BIN_132:BIN_139	46432090	48093865	BIN_137	ch02	47462148	47268805	47655491	BIN_134:BIN_138	46691697	47758253	BIN_133:BIN_139	46580942	48093865	BIN_134	BIN_137	BIN_132	BIN_139	BIN_134	BIN_138	BIN_133	BIN_139	92.8522519485708	93.6197843393461	94.4089695054978	92.8522519485708	98.6884552223838	91.4598441601028	101.65383853719	96.2273899570182	97.4389378096929	98.6884552223838	92.8522519485708	99.3674937180112	92.248254861367	101.65383853719	3.02996830419505
BIN_640	ch08	60412884	60366201	60459567	0.00243930460701922	BIN_638:BIN_642	60084090	61382537	BIN_637:BIN_642	59924708	61382537	BIN_642	ch08	61276857	61171178	61382537	BIN_640:BIN_642	60366201	61382537	BIN_638:BIN_645	60084090	62125373	BIN_638	BIN_642	BIN_637	BIN_642	BIN_640	BIN_642	BIN_638	BIN_645	60.7411860316964	61.073367374549	61.4067415121727	58.7615170890618	68.1571610442954	57.6654233858691	68.1571610442954	66.5952941255389	67.3758930874461	68.1571610442954	60.7411860316964	68.1571610442954	58.7615170890618	73.6108179992436	5.96915157527332
BIN_263	ch04	57710910	57536605	57885216	0.00260675634364602	BIN_262:BIN_263	57127261	57885216	BIN_262:BIN_263	57127261	57885216	BIN_331	ch05	4198861	4196575	4201148	BIN_330:BIN_333	4180565	4307894	BIN_329:BIN_333	4150663	4307894	BIN_262	BIN_263	BIN_262	BIN_263	BIN_330	BIN_333	BIN_329	BIN_333	67.0894978605956	67.866379270881	68.6687885552736	65.3601795855137	68.6687885552736	65.3601795855137	68.6687885552736	36.6050135568806	36.6261429110036	36.6472711110108	36.4567449664942	37.6214251844562	36.1784895898622	37.6214251844562	NA
BIN_957	ch11	51231330	51114233	51348427	0.00272702725923242	BIN_955:BIN_958	51001020	51585816	BIN_952:BIN_961	50577257	51890941	BIN_959	ch11	51676444	51603628	51749260	BIN_958:BIN_961	51437859	51890941	BIN_955:BIN_964	51001020	51963868	BIN_955	BIN_958	BIN_952	BIN_961	BIN_958	BIN_961	BIN_955	BIN_964	79.2148996849837	80.4004883331014	81.5427898756272	78.0343214091613	83.7166315687955	73.4283262101874	86.297457070606	83.8730054670527	84.5039443455591	85.1226759202676	82.3828290057412	86.297457070606	78.0343214091613	86.8901834005883	2.96115446993191
BIN_436	ch05	63804931	63797051	63812811	-0.00273445365280348	BIN_434:BIN_436	63675300	63812811	BIN_432:BIN_437	63486863	64011151	BIN_713	ch09	62872106	62816830	62927382	BIN_712:BIN_717	62677088	63387765	BIN_711:BIN_718	62562420	63598270	BIN_434	BIN_436	BIN_432	BIN_437	BIN_712	BIN_717	BIN_711	BIN_718	86.2757201569381	86.3520667294738	86.4283297132911	85.0866310971786	86.4283297132911	83.2208571409335	88.3157557129921	54.7022430877877	54.9993323397139	55.3054053043132	53.9930199738968	58.1683356600067	53.4579092817911	59.6373102564599	NA
BIN_192	ch03	62687364	62419164	62955564	-0.00274572074614188	BIN_191:BIN_193	62366958	63124600	BIN_190:BIN_194	62242512	63150896	BIN_1047	ch12	65241625	65122224	65361026	BIN_1046:BIN_1048	64781895	65422410	BIN_1044:BIN_1049	64425446	65486253	BIN_191	BIN_193	BIN_190	BIN_194	BIN_1046	BIN_1048	BIN_1044	BIN_1049	94.7106227681366	96.2234479993475	97.708802755547	94.4144459054449	98.6229428751176	93.7071486923918	98.7632591438022	98.2957903936866	99.2854881544753	100.240473422897	95.033774423344	100.731416997479	91.086590107292	101.242017592603	NA
BIN_487	ch06	39825659	39811103	39840216	-0.00291041803650329	BIN_487:BIN_487	39811103	39840216	BIN_486:BIN_488	39514752	39909646	BIN_502	ch06	42077893	41986099	42169688	BIN_501:BIN_503	41869524	42202331	BIN_501:BIN_503	41869524	42202331	BIN_487	BIN_487	BIN_486	BIN_488	BIN_501	BIN_503	BIN_501	BIN_503	45.7833458770151	45.899379434745	46.0157836964577	45.7833458770151	46.0157836964577	43.5166433498745	46.5756458751894	62.7422111586061	63.3533474411143	63.9548652588377	61.9521957035033	64.1664521938921	61.9521957035033	64.1664521938921	17.3375637446566
BIN_189	ch03	62170170	62165951	62174390	0.00300842069197304	BIN_189:BIN_189	62165951	62174390	BIN_188:BIN_190	61774410	62339626	BIN_200	ch04	150566	1	301132	BIN_200:BIN_201	1	494538	BIN_200:BIN_201	1	494538	BIN_189	BIN_189	BIN_188	BIN_190	BIN_200	BIN_201	BIN_200	BIN_201	93.2708540565769	93.2949239759919	93.318996237854	93.2708540565769	93.318996237854	91.017899462697	94.2592681622377	0	1.77115778362519	3.46819148693943	0	5.60022234907223	0	5.60022234907223	NA
BIN_275	ch04	60699293	60698743	60699844	0.00336438879199373	BIN_274:BIN_275	60151618	60699844	BIN_272:BIN_275	60095889	60699844	BIN_981	ch12	1193085	1181132	1205039	BIN_981:BIN_982	1181132	1221867	BIN_979:BIN_984	559357	1284353	BIN_274	BIN_275	BIN_272	BIN_275	BIN_981	BIN_982	BIN_979	BIN_984	85.6973052134483	85.7013424637482	85.7053872622946	81.7921709013645	85.7053872622946	81.4078829679559	85.7053872622946	12.9464563242705	13.0807940324413	13.2152669876757	12.9464563242705	13.4047752947922	6.14126347161492	14.1104911726836	NA
BIN_32	ch01	78780913	78682626	78879201	0.00503660052002335	BIN_32:BIN_32	78682626	78879201	BIN_31:BIN_33	78537397	79043466	BIN_540	ch07	17051661	15579546	18523776	BIN_540:BIN_540	15579546	18523776	BIN_540:BIN_540	15579546	18523776	BIN_32	BIN_32	BIN_31	BIN_33	BIN_540	BIN_540	BIN_540	BIN_540	72.0077338600122	72.756936984242	73.4993712891056	72.0077338600122	73.4993712891056	70.8910360343609	74.7215345549041	28.8986898630857	28.8986939649236	28.8986957762155	28.8986898630857	28.8986957762155	28.8986898630857	28.8986957762155	NA
