# Supplementary material for: A New Advanced Backcross Tomato Population Enables High Resolution Leaf QTL Mapping and Gene Identification
Source: G3 (Bethesda). 2016 Aug 10;6(10):3169–84. doi: 10.1534/g3.116.030536 (PMC5068939; doi:10.1534/g3.116.030536)
Supplement: Supplemental Material [file supp_g3.116.030536_FileS6.zip › Supplemental_dataset_6_sparsenet_QTL/epistatic_QTL_tables/sym.PC4.epiQtl.csv]

bin1	chr1	bin.mid1	bin.start1	bin.end1	coefs	int0.951	int0.95.start1	int0.95.end1	int0.901	int0.90.start1	int0.90.end1	bin2	chr2	bin.mid2	bin.start2	bin.end2	int0.952	int0.95.start2	int0.95.end2	int0.902	int0.90.start2	int0.90.end2	int951min	int951max	int901min	int901max	int952min	int952max	int902min	int902max	gen.bin.start1	gen.bin.end1	gen.bin.mid1	gen.int0.95.start1	gen.int0.95.end1	gen.int0.90.start1	gen.int0.90.end1	gen.bin.start2	gen.bin.mid2	gen.bin.end2	gen.int0.95.start2	gen.int0.95.end2	gen.int0.90.start2	gen.int0.90.end2	gen.dist
BIN_437	ch05	63929189	63847227	64011151	-1.1026809344603e-05	BIN_437:BIN_438	63847227	64076509	BIN_436:BIN_439	63797051	64102470	BIN_852	ch11	625208	591592	658825	BIN_849:BIN_856	402566	998473	BIN_847:BIN_860	1	1411663	BIN_437	BIN_438	BIN_436	BIN_439	BIN_849	BIN_856	BIN_847	BIN_860	86.7603912304235	87.5439068108265	88.3157557129921	86.7603912304235	88.921724917686	86.2757201569381	89.159864825594	3.54023980609356	3.74400597037135	3.949390021441	2.42008779517052	6.12589881300018	0	9.03513660617262	NA
BIN_200	ch04	150566	1	301132	1.53145624323492e-05	BIN_200:BIN_201	1	494538	BIN_200:BIN_201	1	494538	BIN_514	ch06	43448417	43387784	43509051	BIN_514:BIN_515	43387784	43832469	BIN_514:BIN_517	43387784	43949735	BIN_200	BIN_201	BIN_200	BIN_201	BIN_514	BIN_515	BIN_514	BIN_517	0	1.77115778362519	3.46819148693943	0	5.60022234907223	0	5.60022234907223	71.418481121066	71.8007007329121	72.187612595951	71.418481121066	74.3512064538534	71.418481121066	75.1869199584972	NA
BIN_670	ch09	3379101	3270440	3487762	4.65574865293792e-05	BIN_669:BIN_671	3046788	3786109	BIN_667:BIN_673	2637123	3883378	BIN_678	ch09	4740934	4729202	4752667	BIN_677:BIN_679	4562614	4795653	BIN_675:BIN_681	4054089	5168716	BIN_669	BIN_671	BIN_667	BIN_673	BIN_677	BIN_679	BIN_675	BIN_681	28.7387025360596	29.6907823366466	30.6276452034145	26.7386451306065	33.107320526418	22.9771045167449	33.8819134478503	39.6843819519445	39.7508324913639	39.8168480618484	38.6946166440276	40.0549065635061	35.1950872446561	41.8549725810343	9.12318728794941
BIN_141	ch02	48566207	48545759	48586655	-0.000128647896102267	BIN_140:BIN_142	48252574	49004450	BIN_140:BIN_144	48252574	49918294	BIN_432	ch05	63502001	63486863	63517140	BIN_431:BIN_435	63445391	63770639	BIN_428:BIN_436	63127871	63812811	BIN_140	BIN_142	BIN_140	BIN_144	BIN_431	BIN_435	BIN_428	BIN_436	104.825106454699	104.967660078357	105.109932240352	102.765095891128	107.914530663599	102.765095891128	112.594810705886	83.2208571409335	83.3714773434705	83.5220172150699	82.8078445241524	86.0192338864327	79.6498982372114	86.4283297132911	NA
BIN_773	ch10	2952864	2922833	2982896	-0.000167510075787749	BIN_773:BIN_774	2922833	2997929	BIN_773:BIN_775	2922833	3187101	BIN_806	ch10	59416123	59413157	59419090	BIN_806:BIN_807	59413157	59488360	BIN_806:BIN_808	59413157	59556291	BIN_773	BIN_774	BIN_773	BIN_775	BIN_806	BIN_807	BIN_806	BIN_808	24.1294065806089	24.3598069272019	24.5889624254436	24.1294065806089	24.7031927718306	24.1294065806089	26.1122310558242	46.8999360387913	46.9102199783612	46.9205104388251	46.8999360387913	47.1615940639498	46.8999360387913	47.399453631537	22.3212575529176
BIN_140	ch02	48299295	48252574	48346016	-0.000261430880246569	BIN_140:BIN_141	48252574	48586655	BIN_140:BIN_143	48252574	49216287	BIN_646	ch08	62175802	62137319	62214285	BIN_643:BIN_649	61483672	62631127	BIN_643:BIN_650	61483672	62871411	BIN_140	BIN_141	BIN_140	BIN_143	BIN_643	BIN_649	BIN_643	BIN_650	102.765095891128	103.09389519067	103.422918783171	102.765095891128	105.109932240352	102.765095891128	109.220018433159	73.6972480819884	73.9752560285463	74.2525996183043	68.9048329823059	77.2053462811093	68.9048329823059	78.8726373060266	NA
BIN_121	ch02	44141137	44086969	44195306	-0.000430113977317806	BIN_119:BIN_122	43935829	44370056	BIN_114:BIN_124	43430845	45546408	BIN_139	ch02	47947930	47801996	48093865	BIN_138:BIN_139	47680681	48093865	BIN_134:BIN_139	46691697	48093865	BIN_119	BIN_122	BIN_114	BIN_124	BIN_138	BIN_139	BIN_134	BIN_139	81.619756473369	81.8237668081488	82.0278808324922	81.0510183128626	82.687086358333	79.1550060881971	87.3099687257673	99.659605868719	100.647084046763	101.65383853719	98.8539648913725	101.65383853719	92.8522519485708	101.65383853719	18.6192032142712
BIN_179	ch03	59549980	59545962	59553999	-0.000482958672240108	BIN_179:BIN_180	59545962	59703131	BIN_179:BIN_181	59545962	60414919	BIN_189	ch03	62170170	62165951	62174390	BIN_189:BIN_189	62165951	62174390	BIN_188:BIN_190	61774410	62339626	BIN_179	BIN_180	BIN_179	BIN_181	BIN_189	BIN_189	BIN_188	BIN_190	76.3709167808108	76.4013445296101	76.431768521134	76.3709167808108	77.5520635315589	76.3709167808108	82.5949647256274	93.2708540565769	93.2949239759919	93.318996237854	93.2708540565769	93.318996237854	91.017899462697	94.2592681622377	16.863155454858
BIN_18	ch01	69880977	69703002	70058953	0.000698096937570019	BIN_18:BIN_18	69703002	70058953	BIN_17:BIN_18	69513571	70058953	BIN_19	ch01	72622765	70069140	75176391	BIN_19:BIN_19	70069140	75176391	BIN_19:BIN_19	70069140	75176391	BIN_18	BIN_18	BIN_17	BIN_18	BIN_19	BIN_19	BIN_19	BIN_19	41.3866645578373	41.8397972988018	42.2559971978212	41.3866645578373	42.2559971978212	40.8687360839108	42.2559971978212	42.2786106059372	45.3925773516928	50.3345384959632	42.2786106059372	50.3345384959632	42.2786106059372	50.3345384959632	3.13658015387158
BIN_350	ch05	6417628	6398902	6436354	-0.000752531512746479	BIN_349:BIN_351	6380029	6631542	BIN_348:BIN_352	6055146	6760123	BIN_363	ch05	9093188	8393728	9792649	BIN_361:BIN_365	8165737	10839513	BIN_358:BIN_367	7486405	12617211	BIN_349	BIN_351	BIN_348	BIN_352	BIN_361	BIN_365	BIN_358	BIN_367	50.3646255677011	50.4278064188098	50.4902457301052	50.3001938698604	51.0980387078009	49.0676093891494	51.4571492074119	53.8004181065732	53.9858329832181	54.0025767309607	53.6663094860292	54.0033691162814	52.9444254663639	54.0039064744075	3.49558725311289
BIN_92	ch02	37789406	37788382	37790430	0.000784590186095254	BIN_91:BIN_93	37649236	37924873	BIN_91:BIN_94	37649236	38492531	BIN_97	ch02	39216323	39012151	39420496	BIN_97:BIN_97	39012151	39420496	BIN_95:BIN_97	38516279	39420496	BIN_91	BIN_93	BIN_91	BIN_94	BIN_97	BIN_97	BIN_95	BIN_97	56.9291949377621	56.9344603353432	56.9397256091388	56.212942638709	57.6295902202396	56.212942638709	60.4719417273707	62.8770651744658	63.7445654272947	64.5666298941452	62.8770651744658	64.5666298941452	60.5869388113967	64.5666298941452	6.8048398181559
BIN_879	ch11	3485091	3468181	3502002	-0.000802507568322281	BIN_879:BIN_884	3468181	3949693	BIN_877:BIN_886	2851600	4164854	BIN_887	ch11	4231460	4207625	4255295	BIN_885:BIN_888	4057742	4344526	BIN_880:BIN_888	3508263	4344526	BIN_879	BIN_884	BIN_877	BIN_886	BIN_885	BIN_888	BIN_880	BIN_888	25.9070057947021	26.048045015861	26.1889393056027	25.9070057947021	29.8468068320058	20.7007726861791	31.5395489286374	31.8698443454649	32.0529787773191	32.2354407511441	30.7031870430319	32.9124531642426	26.2410631108414	32.9124531642426	5.86403947171635
BIN_696	ch09	57814894	57770596	57859192	0.00182092300724513	BIN_696:BIN_697	57770596	57994946	BIN_695:BIN_698	57415528	58658842	BIN_698	ch09	58330809	58002777	58658842	BIN_698:BIN_698	58002777	58658842	BIN_696:BIN_699	57770596	59502077	BIN_696	BIN_697	BIN_695	BIN_698	BIN_698	BIN_698	BIN_696	BIN_699	45.8860298494554	45.9222604479969	45.9595100564993	45.8860298494554	46.0796740467433	45.6351997651005	46.7704006279243	46.0868692630264	46.4109050296265	46.7704006279243	46.0868692630264	46.7704006279243	45.8860298494554	47.7665082032941	0.451394973127165
BIN_301	ch05	1300456	1286975	1313938	0.00213805288712572	BIN_299:BIN_303	909035	1394185	BIN_296:BIN_304	630884	1586633	BIN_985	ch12	1292644	1292397	1292892	BIN_984:BIN_989	1283576	1899367	BIN_982:BIN_990	1221864	1959349	BIN_299	BIN_303	BIN_296	BIN_304	BIN_984	BIN_989	BIN_982	BIN_990	9.08213818573713	9.18641005289684	9.29099257528207	6.27625925915855	9.91980079493639	4.33493531990275	11.4725199686239	14.2015624844699	14.2043597032336	14.2071682928441	14.1016968535234	21.1515319086363	13.4047414890455	21.8379217377956	NA
BIN_594	ch08	48414936	48414668	48415205	-0.00259725383353914	BIN_594:BIN_594	48414668	48415205	BIN_594:BIN_595	48414668	48539772	BIN_830	ch10	62817594	62801939	62833249	BIN_828:BIN_831	62599025	62913098	BIN_828:BIN_833	62599025	63350405	BIN_594	BIN_594	BIN_594	BIN_595	BIN_828	BIN_831	BIN_828	BIN_833	18.6011512271311	18.6012632231982	18.6013756313944	18.6011512271311	18.6013756313944	18.6011512271311	18.6527580825067	66.2738573888176	66.4324499983362	66.5915802807349	64.2715345561969	67.4112175114407	64.2715345561969	72.0831368098796	NA
