# Supplementary material for: A New Advanced Backcross Tomato Population Enables High Resolution Leaf QTL Mapping and Gene Identification
Source: G3 (Bethesda). 2016 Aug 10;6(10):3169–84. doi: 10.1534/g3.116.030536 (PMC5068939; doi:10.1534/g3.116.030536)
Supplement: Supplemental Material [file supp_g3.116.030536_FileS6.zip › Supplemental_dataset_6_sparsenet_QTL/epistatic_QTL_tables/sym.PC5.epiQtl.csv]

bin1	chr1	bin.mid1	bin.start1	bin.end1	coefs	int0.951	int0.95.start1	int0.95.end1	int0.901	int0.90.start1	int0.90.end1	bin2	chr2	bin.mid2	bin.start2	bin.end2	int0.952	int0.95.start2	int0.95.end2	int0.902	int0.90.start2	int0.90.end2	int951min	int951max	int901min	int901max	int952min	int952max	int902min	int902max	gen.bin.start1	gen.bin.end1	gen.bin.mid1	gen.int0.95.start1	gen.int0.95.end1	gen.int0.90.start1	gen.int0.90.end1	gen.bin.start2	gen.bin.mid2	gen.bin.end2	gen.int0.95.start2	gen.int0.95.end2	gen.int0.90.start2	gen.int0.90.end2	gen.dist
BIN_546	ch07	54149622	53868624	54430620	-5.55315494280441e-05	BIN_545:BIN_547	53666024	54778062	BIN_545:BIN_547	53666024	54778062	BIN_559	ch07	61317451	61312962	61321940	BIN_559:BIN_559	61312962	61321940	BIN_558:BIN_560	61154748	61348352	BIN_545	BIN_547	BIN_545	BIN_547	BIN_559	BIN_559	BIN_558	BIN_560	31.5783840715042	32.2349327731472	32.9459947833646	31.1439859382108	33.8869051406356	31.1439859382108	33.8869051406356	47.0131385229867	47.0286330632788	47.0441755812674	47.0131385229867	47.0441755812674	46.4969264700553	47.1365999923918	14.0826382799142
BIN_818	ch10	61057793	61025513	61090073	-9.26721502586033e-05	BIN_816:BIN_819	60424416	61347770	BIN_813:BIN_821	60165072	61729915	BIN_975	ch12	95056	1	190111	BIN_975:BIN_976	1	252377	BIN_975:BIN_977	1	340703	BIN_816	BIN_819	BIN_813	BIN_821	BIN_975	BIN_976	BIN_975	BIN_977	53.1824154358039	53.3402521671599	53.5002323625814	50.5694328627333	54.8604551198007	49.5817551341895	57.1917689689618	0	1.12326223707145	2.17291610450282	0	2.85030894275802	0	3.80213585334438	NA
BIN_746	ch09	67038742	66926577	67150907	0.000118326905604504	BIN_746:BIN_746	66926577	67150907	BIN_746:BIN_746	66926577	67150907	BIN_838	ch10	63940405	63916348	63964463	BIN_838:BIN_841	63916348	64096515	BIN_834:BIN_842	63359088	64135447	BIN_746	BIN_746	BIN_746	BIN_746	BIN_838	BIN_841	BIN_834	BIN_842	88.1156080084961	89.440545910896	90.8258778230162	88.1156080084961	90.8258778230162	88.1156080084961	90.8258778230162	78.3144155109136	78.5774178236521	78.8399612512094	78.3144155109136	80.27101427419	72.178125735601	80.689107143354	NA
BIN_282	ch04	62623646	62407546	62839747	-0.000168096894815643	BIN_282:BIN_283	62407546	62913112	BIN_282:BIN_284	62407546	63018733	BIN_564	ch07	61912034	61911921	61912147	BIN_563:BIN_565	61699187	61919350	BIN_562:BIN_566	61567382	61967110	BIN_282	BIN_283	BIN_282	BIN_284	BIN_563	BIN_565	BIN_562	BIN_566	98.8981228211891	100.541525396858	102.130612612561	98.8981228211891	102.654837541682	98.8981228211891	103.393937274522	49.5412298443293	49.5418014340952	49.5423730622448	48.5315197962592	49.578889835142	47.9697442405414	49.8249910474156	NA
BIN_919	ch11	17926014	17686920	18165109	0.000232664885292703	BIN_917:BIN_922	10567348	45025786	BIN_914:BIN_927	8890946	47526146	BIN_985	ch12	1292644	1292397	1292892	BIN_984:BIN_989	1283576	1899367	BIN_982:BIN_990	1221864	1959349	BIN_917	BIN_922	BIN_914	BIN_927	BIN_984	BIN_989	BIN_982	BIN_990	51.7871841494724	51.7871841814444	51.7871842108894	50.9543615234901	51.8381254451936	50.3642572748699	53.4140282319748	14.2015624844699	14.2043597032336	14.2071682928441	14.1016968535234	21.1515319086363	13.4047414890455	21.8379217377956	NA
BIN_715	ch09	62983785	62951893	63015678	0.000375712518830348	BIN_713:BIN_717	62816830	63387765	BIN_712:BIN_719	62677088	63668299	BIN_900	ch11	5242287	5242268	5242306	BIN_900:BIN_903	5242268	5372697	BIN_895:BIN_907	4854834	5774895	BIN_713	BIN_717	BIN_712	BIN_719	BIN_900	BIN_903	BIN_895	BIN_907	55.4439332725024	55.6267050125723	55.8122955913346	54.7022430877877	58.1683356600067	53.9930199738968	60.1444590068418	39.1262923514638	39.1264111427719	39.1265299334945	39.1262923514638	39.9278038289357	36.5864972461642	42.21533978968	NA
BIN_350	ch05	6417628	6398902	6436354	-0.000380740771789451	BIN_349:BIN_351	6380029	6631542	BIN_348:BIN_352	6055146	6760123	BIN_407	ch05	61719196	61718002	61720390	BIN_404:BIN_410	61546313	61794667	BIN_402:BIN_412	61466056	62045433	BIN_349	BIN_351	BIN_348	BIN_352	BIN_404	BIN_410	BIN_402	BIN_412	50.3646255677011	50.4278064188098	50.4902457301052	50.3001938698604	51.0980387078009	49.0676093891494	51.4571492074119	67.6746749187963	67.6827728441571	67.6908741298674	66.5448374628533	68.2014826348697	66.0398619922581	70.0239049315638	17.1925271140519
BIN_514	ch06	43448417	43387784	43509051	0.000445240882055071	BIN_514:BIN_515	43387784	43832469	BIN_514:BIN_517	43387784	43949735	BIN_532	ch06	46009855	45978075	46041636	BIN_531:BIN_532	45225479	46041636	BIN_531:BIN_532	45225479	46041636	BIN_514	BIN_515	BIN_514	BIN_517	BIN_531	BIN_532	BIN_531	BIN_532	71.418481121066	71.8007007329121	72.187612595951	71.418481121066	74.3512064538534	71.418481121066	75.1869199584972	89.6998614186851	89.8558169685805	90.0117774258249	85.3057737556422	90.0117774258249	85.3057737556422	90.0117774258249	17.6682043726295
BIN_275	ch04	60699293	60698743	60699844	-0.000463253110336384	BIN_274:BIN_275	60151618	60699844	BIN_272:BIN_275	60095889	60699844	BIN_991	ch12	2078769	2065808	2091730	BIN_991:BIN_992	2065808	2126039	BIN_991:BIN_993	2065808	2161172	BIN_274	BIN_275	BIN_272	BIN_275	BIN_991	BIN_992	BIN_991	BIN_993	85.6973052134483	85.7013424637482	85.7053872622946	81.7921709013645	85.7053872622946	81.4078829679559	85.7053872622946	23.0509352712887	23.1980481178621	23.345019855097	23.0509352712887	23.7333469220245	23.0509352712887	24.129832961627	NA
BIN_69	ch02	28800291	28575871	29024711	-0.000484989277568156	BIN_68:BIN_70	27509450	29359068	BIN_66:BIN_70	21807683	29359068	BIN_73	ch02	30727611	30663959	30791263	BIN_73:BIN_73	30663959	30791263	BIN_72:BIN_74	30113544	31087591	BIN_68	BIN_70	BIN_66	BIN_70	BIN_73	BIN_73	BIN_72	BIN_74	7.91479647897834	8.99375151199098	10.1878735760656	5.1292342081681	12.0836531121588	3.79234193692832	12.0836531121588	18.3553198553348	18.5735543778139	18.7874082193291	18.3553198553348	18.7874082193291	16.1599895033589	19.7500804967046	8.38568080174837
BIN_773	ch10	2952864	2922833	2982896	-0.00058683246677622	BIN_773:BIN_774	2922833	2997929	BIN_773:BIN_775	2922833	3187101	BIN_934	ch11	48460082	48304982	48615182	BIN_931:BIN_937	47932793	49264702	BIN_930:BIN_940	47794380	49406611	BIN_773	BIN_774	BIN_773	BIN_775	BIN_931	BIN_937	BIN_930	BIN_940	24.1294065806089	24.3598069272019	24.5889624254436	24.1294065806089	24.7031927718306	24.1294065806089	26.1122310558242	55.3719765110896	55.9556190125099	56.6214310583065	54.2610480769147	60.472799322845	53.9361987666146	61.5788125784333	NA
BIN_846	ch10	64788583	64742861	64834305	-0.000674332996568665	BIN_846:BIN_846	64742861	64834305	BIN_846:BIN_846	64742861	64834305	BIN_949	ch11	50373978	50361243	50386714	BIN_948:BIN_952	50305902	50687405	BIN_945:BIN_955	50068848	51088227	BIN_846	BIN_846	BIN_846	BIN_846	BIN_948	BIN_952	BIN_945	BIN_955	86.8794963546808	87.3281193795249	87.7767355579163	86.8794963546808	87.7767355579163	86.8794963546808	87.7767355579163	71.0454538035082	71.1853630924163	71.325401731655	70.4390710808956	74.6428060284837	67.8871305914529	78.9464501671734	NA
BIN_706	ch09	61374805	61252945	61496666	0.000731170664519587	BIN_706:BIN_706	61252945	61496666	BIN_705:BIN_707	61010272	61822125	BIN_731	ch09	64942228	64886605	64997851	BIN_731:BIN_732	64886605	65137946	BIN_729:BIN_736	64729390	65687398	BIN_706	BIN_706	BIN_705	BIN_707	BIN_731	BIN_732	BIN_729	BIN_736	49.7693760542641	49.9701286889678	50.1924805764581	49.7693760542641	50.1924805764581	49.4235199106507	50.9122210615227	69.8319495932963	70.2885879893963	70.7443487330973	69.8319495932963	71.8865793622605	68.5388680044353	76.329584511819	20.0961074129382
BIN_875	ch11	2586867	2502553	2671181	-0.00079655860569442	BIN_875:BIN_878	2502553	2909239	BIN_874:BIN_878	2175447	2909239	BIN_879	ch11	3485091	3468181	3502002	BIN_879:BIN_884	3468181	3949693	BIN_877:BIN_886	2851600	4164854	BIN_875	BIN_878	BIN_874	BIN_878	BIN_879	BIN_884	BIN_877	BIN_886	17.7515516492658	18.4609843750898	19.1727032368592	17.7515516492658	21.189723372121	15.0309545241153	21.189723372121	25.9070057947021	26.048045015861	26.1889393056027	25.9070057947021	29.8468068320058	20.7007726861791	31.5395489286374	6.87534177900181
BIN_140	ch02	48299295	48252574	48346016	-0.000913480211579597	BIN_140:BIN_141	48252574	48586655	BIN_140:BIN_143	48252574	49216287	BIN_432	ch05	63502001	63486863	63517140	BIN_431:BIN_435	63445391	63770639	BIN_428:BIN_436	63127871	63812811	BIN_140	BIN_141	BIN_140	BIN_143	BIN_431	BIN_435	BIN_428	BIN_436	102.765095891128	103.09389519067	103.422918783171	102.765095891128	105.109932240352	102.765095891128	109.220018433159	83.2208571409335	83.3714773434705	83.5220172150699	82.8078445241524	86.0192338864327	79.6498982372114	86.4283297132911	NA
BIN_643	ch08	61541886	61483672	61600101	-0.00102679218650857	BIN_643:BIN_646	61483672	62214285	BIN_641:BIN_649	60514274	62631127	BIN_856	ch11	966522	934571	998473	BIN_852:BIN_859	591592	1371534	BIN_848:BIN_861	257051	1482935	BIN_643	BIN_646	BIN_641	BIN_649	BIN_852	BIN_859	BIN_848	BIN_861	68.9048329823059	69.3349684266002	69.764804614481	68.9048329823059	74.2525996183043	61.7988575095061	77.2053462811093	5.70160330873743	5.91287418173725	6.12589881300018	3.54023980609356	8.74051927909033	1.57691165936852	9.56434443166096	NA
BIN_384	ch05	59512302	59423454	59601150	0.00103676040267303	BIN_382:BIN_385	58311964	59739197	BIN_380:BIN_385	58001677	59739197	BIN_972	ch11	53041675	52975443	53107907	BIN_971:BIN_974	52909804	53386025	BIN_969:BIN_974	52605018	53386025	BIN_382	BIN_385	BIN_380	BIN_385	BIN_971	BIN_974	BIN_969	BIN_974	57.4033406175395	57.6362511462099	57.8801131504007	55.3025009909337	58.2813861064701	54.9411666483995	58.2813861064701	95.1780926301778	95.7802923356541	96.3965618486835	94.5940128961636	99.1519049375106	92.0147789339022	99.1519049375106	NA
BIN_125	ch02	45580831	45570400	45591263	-0.00106298933153016	BIN_125:BIN_127	45570400	46080552	BIN_124:BIN_130	45135566	46275497	BIN_843	ch10	64291854	64288559	64295149	BIN_843:BIN_845	64288559	64443068	BIN_843:BIN_845	64288559	64443068	BIN_125	BIN_127	BIN_124	BIN_130	BIN_843	BIN_845	BIN_843	BIN_845	87.4119647884203	87.4564558521697	87.5010409498011	87.4119647884203	89.707430100719	85.6269675236761	90.6600445156465	82.3122879839057	82.3468045300201	82.3813020615906	82.3122879839057	83.9088373881369	82.3122879839057	83.9088373881369	NA
BIN_131	ch02	46291062	46278354	46303770	-0.00109984263732173	BIN_129:BIN_131	46151068	46303770	BIN_126:BIN_131	45600861	46303770	BIN_139	ch02	47947930	47801996	48093865	BIN_138:BIN_139	47680681	48093865	BIN_134:BIN_139	46691697	48093865	BIN_129	BIN_131	BIN_126	BIN_131	BIN_138	BIN_139	BIN_134	BIN_139	90.6743599619205	90.7381609972759	90.8021668120077	90.0466113388916	90.8021668120077	87.5421416022932	90.8021668120077	99.659605868719	100.647084046763	101.65383853719	98.8539648913725	101.65383853719	92.8522519485708	101.65383853719	9.84491723475573
BIN_27	ch01	77358398	77245990	77470807	0.00112822358020724	BIN_27:BIN_27	77245990	77470807	BIN_27:BIN_27	77245990	77470807	BIN_32	ch01	78780913	78682626	78879201	BIN_32:BIN_32	78682626	78879201	BIN_31:BIN_33	78537397	79043466	BIN_27	BIN_27	BIN_27	BIN_27	BIN_32	BIN_32	BIN_31	BIN_33	61.0978201405483	61.9007004337007	62.7191607122811	61.0978201405483	62.7191607122811	61.0978201405483	62.7191607122811	72.0077338600122	72.756936984242	73.4993712891056	72.0077338600122	73.4993712891056	70.8910360343609	74.7215345549041	10.0377762719609
BIN_583	ch08	1172800	1	2345600	-0.00116997197052928	BIN_583:BIN_584	1	2456573	BIN_583:BIN_585	1	2939599	BIN_818	ch10	61057793	61025513	61090073	BIN_816:BIN_819	60424416	61347770	BIN_813:BIN_821	60165072	61729915	BIN_583	BIN_584	BIN_583	BIN_585	BIN_816	BIN_819	BIN_813	BIN_821	0	0.487700448350004	3.11911909225623	0	3.55824227253467	0	5.83124802894004	53.1824154358039	53.3402521671599	53.5002323625814	50.5694328627333	54.8604551198007	49.5817551341895	57.1917689689618	NA
BIN_506	ch06	42393703	42393703	42393703	0.00117748886863303	BIN_506:BIN_508	42393703	42483985	BIN_506:BIN_511	42393703	42983413	BIN_550	ch07	55613341	55405712	55820971	BIN_549:BIN_551	55346974	56004477	BIN_548:BIN_553	54784384	57004056	BIN_506	BIN_508	BIN_506	BIN_511	BIN_549	BIN_551	BIN_548	BIN_553	65.3824816651769	65.3824816651769	65.3824816651769	65.3824816651769	65.942182008375	65.3824816651769	68.9522393281071	35.7067449765713	36.3284468736773	36.9522034437412	35.5319861584065	37.5007729269306	33.9045602554162	40.2749307075919	NA
BIN_238	ch04	49952318	49812991	50091646	-0.001333750282935	BIN_236:BIN_240	42409561	51427948	BIN_234:BIN_242	6595416	52167376	BIN_244	ch04	52593912	52581892	52605932	BIN_242:BIN_246	51884659	53294413	BIN_240:BIN_249	51285077	54493400	BIN_236	BIN_240	BIN_234	BIN_242	BIN_242	BIN_246	BIN_240	BIN_249	51.8374450167298	51.910792151559	51.9869722643795	50.7840886519947	52.8964963360922	48.9947597176876	53.5763616632644	54.026784253246	54.0407184496626	54.0547056860259	53.2990201581649	54.9547923146227	52.7812893610796	57.1164843300629	2.05374618528312
BIN_63	ch02	7811291	1	15622581	-0.00150273688624539	BIN_63:BIN_67	1	27371472	BIN_63:BIN_67	1	27371472	BIN_650	ch08	62822763	62774116	62871411	BIN_649:BIN_651	62561291	63032657	BIN_646:BIN_651	62137319	63032657	BIN_63	BIN_67	BIN_63	BIN_67	BIN_649	BIN_651	BIN_646	BIN_651	0	7.00022878301946e-06	1.05969837044505	0	5.00641428638341	0	5.00641428638341	78.1975846322408	78.5351075005992	78.8726373060266	76.7180971516995	79.9913951299779	73.6972480819884	79.9913951299779	NA
BIN_79	ch02	33097491	32959962	33235021	-0.00156210200790868	BIN_79:BIN_79	32959962	33235021	BIN_79:BIN_80	32959962	33382575	BIN_82	ch02	33859191	33787068	33931315	BIN_82:BIN_82	33787068	33931315	BIN_81:BIN_83	33396353	34763783	BIN_79	BIN_79	BIN_79	BIN_80	BIN_82	BIN_82	BIN_81	BIN_83	28.6202528160479	29.5212126705538	30.437799667689	28.6202528160479	30.437799667689	28.6202528160479	31.433427821063	34.1833179013837	34.6711568080929	35.1574264694215	34.1833179013837	35.1574264694215	31.5268502090497	40.6057871721	4.23335714040394
BIN_625	ch08	58235755	58217382	58254128	-0.00156626259664755	BIN_624:BIN_625	57910608	58254128	BIN_623:BIN_628	57823671	58395004	BIN_843	ch10	64291854	64288559	64295149	BIN_843:BIN_845	64288559	64443068	BIN_843:BIN_845	64288559	64443068	BIN_624	BIN_625	BIN_623	BIN_628	BIN_843	BIN_845	BIN_843	BIN_845	47.1687479101399	47.2676353888657	47.3668673214853	45.5695472223721	47.3668673214853	45.1340256040905	48.1390442706819	82.3122879839057	82.3468045300201	82.3813020615906	82.3122879839057	83.9088373881369	82.3122879839057	83.9088373881369	NA
BIN_202	ch04	553292	533934	572651	-0.00389582322034906	BIN_202:BIN_202	533934	572651	BIN_202:BIN_203	533934	624629	BIN_966	ch11	52113520	52006388	52220652	BIN_964:BIN_967	51933303	52358244	BIN_962:BIN_969	51912474	52714517	BIN_202	BIN_202	BIN_202	BIN_203	BIN_964	BIN_967	BIN_962	BIN_969	6.03192501275302	6.243973052201	6.45602018285163	6.03192501275302	6.45602018285163	6.03192501275302	7.02549820616228	87.2328681095779	88.0892022201336	88.9393601667418	86.6425908343582	90.0301464278503	86.4731946459668	92.9199956367359	NA
