# Supplementary material for: A New Advanced Backcross Tomato Population Enables High Resolution Leaf QTL Mapping and Gene Identification
Source: G3 (Bethesda). 2016 Aug 10;6(10):3169–84. doi: 10.1534/g3.116.030536 (PMC5068939; doi:10.1534/g3.116.030536)
Supplement: Supplemental Material [file supp_g3.116.030536_FileS6.zip › Supplemental_dataset_6_sparsenet_QTL/epistatic_QTL_tables/sym.PC6.epiQtl.csv]

bin1	chr1	bin.mid1	bin.start1	bin.end1	coefs	int0.951	int0.95.start1	int0.95.end1	int0.901	int0.90.start1	int0.90.end1	bin2	chr2	bin.mid2	bin.start2	bin.end2	int0.952	int0.95.start2	int0.95.end2	int0.902	int0.90.start2	int0.90.end2	int951min	int951max	int901min	int901max	int952min	int952max	int902min	int902max	gen.bin.start1	gen.bin.end1	gen.bin.mid1	gen.int0.95.start1	gen.int0.95.end1	gen.int0.90.start1	gen.int0.90.end1	gen.bin.start2	gen.bin.mid2	gen.bin.end2	gen.int0.95.start2	gen.int0.95.end2	gen.int0.90.start2	gen.int0.90.end2	gen.dist
BIN_118	ch02	43856407	43788339	43924476	-1.61059599287445e-05	BIN_115:BIN_119	43511753	44014938	BIN_113:BIN_121	43274912	44195306	BIN_142	ch02	48856934	48709418	49004450	BIN_141:BIN_143	48545759	49216287	BIN_140:BIN_144	48252574	49918294	BIN_115	BIN_119	BIN_113	BIN_121	BIN_141	BIN_143	BIN_140	BIN_144	80.4966471323907	80.752422430851	81.0083246700454	79.458430661485	81.3486171929673	78.570492325782	82.0278808324922	105.956775593044	106.952172969236	107.914530663599	104.825106454699	109.220018433159	102.765095891128	112.594810705886	25.943848299191
BIN_115	ch02	43562258	43511753	43612764	-9.63772371392438e-05	BIN_114:BIN_118	43430845	43924476	BIN_111:BIN_121	42824944	44195306	BIN_143	ch02	49141068	49065849	49216287	BIN_142:BIN_144	48709418	49918294	BIN_140:BIN_144	48252574	49918294	BIN_114	BIN_118	BIN_111	BIN_121	BIN_142	BIN_144	BIN_140	BIN_144	79.458430661485	79.6478939758653	79.837409178825	79.1550060881971	81.0083246700454	76.8849851057381	82.0278808324922	108.303129591765	108.768205847931	109.220018433159	105.956775593044	112.594810705886	102.765095891128	112.594810705886	28.9307966691061
BIN_271	ch04	59855609	59633729	60077490	0.000161542341375749	BIN_271:BIN_271	59633729	60077490	BIN_269:BIN_273	58550555	60148267	BIN_503	ch06	42191645	42180960	42202331	BIN_502:BIN_503	41986099	42202331	BIN_501:BIN_504	41869524	42304561	BIN_271	BIN_271	BIN_269	BIN_273	BIN_502	BIN_503	BIN_501	BIN_504	78.3300401130993	79.7825953525549	81.2816003277161	78.3300401130993	81.2816003277161	71.9825994656433	81.7689882042679	64.0280659950523	64.0973209537415	64.1664521938921	62.7422111586061	64.1664521938921	61.9521957035033	64.8212346347381	NA
BIN_993	ch12	2156325	2151478	2161172	-0.00019476890617734	BIN_993:BIN_995	2151478	2717636	BIN_991:BIN_998	2065808	3051387	BIN_999	ch12	3161232	3066500	3255964	BIN_997:BIN_1000	2919056	3280873	BIN_994:BIN_1000	2176856	3280873	BIN_993	BIN_995	BIN_991	BIN_998	BIN_997	BIN_1000	BIN_994	BIN_1000	24.0205574726344	24.0752073345933	24.129832961627	24.0205574726344	30.16807982405	23.0509352712887	33.5005284608511	33.6457050202519	34.543941288944	35.4214963925129	32.2077724981593	35.6487402563201	24.3064219536594	35.6487402563201	10.4141083273171
BIN_182	ch03	60551818	60422511	60681126	-0.000205754087426897	BIN_181:BIN_183	59709899	60829051	BIN_180:BIN_184	59556958	61282537	BIN_883	ch11	3721840	3698219	3745461	BIN_879:BIN_886	3468181	4164854	BIN_879:BIN_887	3468181	4255295	BIN_181	BIN_183	BIN_180	BIN_184	BIN_879	BIN_886	BIN_879	BIN_887	82.6459022174583	83.5051544437812	84.3493587740957	77.6024767416715	85.2978696475293	76.4541609876124	88.1056642531144	27.8109509038046	28.0044252358419	28.197471220986	25.9070057947021	31.5395489286374	25.9070057947021	32.2354407511441	NA
BIN_353	ch05	6865624	6865598	6865651	-0.000272216903462414	BIN_353:BIN_354	6865598	6886542	BIN_352:BIN_359	6653616	8092311	BIN_363	ch05	9093188	8393728	9792649	BIN_361:BIN_365	8165737	10839513	BIN_358:BIN_367	7486405	12617211	BIN_353	BIN_354	BIN_352	BIN_359	BIN_361	BIN_365	BIN_358	BIN_367	51.7284633112822	51.7285276797707	51.7285945226774	51.7284633112822	51.7799198094048	51.1619611522203	53.6130029707741	53.8004181065732	53.9858329832181	54.0025767309607	53.6663094860292	54.0033691162814	52.9444254663639	54.0039064744075	2.25723846054073
BIN_842	ch10	64135433	64135420	64135447	-0.000316233542106129	BIN_839:BIN_842	64009887	64135447	BIN_838:BIN_842	63916348	64135447	BIN_843	ch10	64291854	64288559	64295149	BIN_843:BIN_845	64288559	64443068	BIN_843:BIN_845	64288559	64443068	BIN_839	BIN_842	BIN_838	BIN_842	BIN_843	BIN_845	BIN_843	BIN_845	80.6888178708847	80.6889571503431	80.689107143354	79.334257919174	80.689107143354	78.3144155109136	80.689107143354	82.3122879839057	82.3468045300201	82.3813020615906	82.3122879839057	83.9088373881369	82.3122879839057	83.9088373881369	1.65769738666609
BIN_863	ch11	1594442	1592066	1596818	-0.000393466615559625	BIN_862:BIN_865	1489579	1699918	BIN_861:BIN_867	1437705	1777380	BIN_872	ch11	2100153	2096550	2103757	BIN_868:BIN_874	1801913	2192052	BIN_866:BIN_874	1717304	2192052	BIN_862	BIN_865	BIN_861	BIN_867	BIN_868	BIN_874	BIN_866	BIN_874	10.3887553151699	10.4068863513577	10.4250249295047	9.6140561483157	11.2191608303229	9.22763234397529	11.8244476727496	14.38462115816	14.4140380899188	14.4434729853243	12.0175983850029	15.1675440553249	11.3543930284225	15.1675440553249	3.98901316041414
BIN_301	ch05	1300456	1286975	1313938	0.000436356934855461	BIN_299:BIN_303	909035	1394185	BIN_296:BIN_304	630884	1586633	BIN_978	ch12	500082	481825	518340	BIN_978:BIN_980	481825	1093914	BIN_976:BIN_980	209972	1093914	BIN_299	BIN_303	BIN_296	BIN_304	BIN_978	BIN_980	BIN_976	BIN_980	9.08213818573713	9.18641005289684	9.29099257528207	6.27625925915855	9.91980079493639	4.33493531990275	11.4725199686239	5.31222081579243	5.50734069044489	5.70251418142863	5.31222081579243	11.9701299751891	2.38971160982968	11.9701299751891	NA
BIN_53	ch01	86652348	86513249	86791447	-0.000468669523219531	BIN_53:BIN_54	86513249	87512906	BIN_53:BIN_54	86513249	87512906	BIN_1047	ch12	65241625	65122224	65361026	BIN_1046:BIN_1048	64781895	65422410	BIN_1044:BIN_1049	64425446	65486253	BIN_53	BIN_54	BIN_53	BIN_54	BIN_1046	BIN_1048	BIN_1044	BIN_1049	102.915549811744	103.460968713311	104.007247260739	102.915549811744	106.841070823828	102.915549811744	106.841070823828	98.2957903936866	99.2854881544753	100.240473422897	95.033774423344	100.731416997479	91.086590107292	101.242017592603	NA
BIN_419	ch05	62340341	62221220	62459462	0.000502289009744112	BIN_417:BIN_420	62183875	62479721	BIN_416:BIN_423	62134552	62629661	BIN_446	ch05	64972651	64923865	65021438	BIN_445:BIN_446	64889092	65021438	BIN_442:BIN_446	64329617	65021438	BIN_417	BIN_420	BIN_416	BIN_423	BIN_445	BIN_446	BIN_442	BIN_446	71.3949477949055	72.3693015076367	73.3811241657333	71.0970754724373	73.5569891979759	70.7091511840579	74.8923813743092	95.6107864808887	95.9154535793838	96.220125136693	95.3918065582797	96.220125136693	91.1718452347684	96.220125136693	22.5343294136505
BIN_291	ch05	81696	1	163392	0.00082565119024017	BIN_291:BIN_294	1	229169	BIN_291:BIN_296	1	656579	BIN_605	ch08	54153655	53842939	54464372	BIN_605:BIN_605	53842939	54464372	BIN_604:BIN_605	53604953	54464372	BIN_291	BIN_294	BIN_291	BIN_296	BIN_605	BIN_605	BIN_604	BIN_605	0	0.586827823947887	1.15865600979322	0	1.61132567435126	0	4.51095826606038	28.3230439848761	29.5395436815693	30.7910642694831	28.3230439848761	30.7910642694831	27.4214776589862	30.7910642694831	NA
BIN_344	ch05	5212832	5179165	5246500	-0.00101796086573882	BIN_342:BIN_345	4983764	5765209	BIN_340:BIN_346	4851368	5896938	BIN_638	ch08	60135065	60084090	60186041	BIN_637:BIN_641	59924708	61020999	BIN_637:BIN_642	59924708	61382537	BIN_342	BIN_345	BIN_340	BIN_346	BIN_637	BIN_641	BIN_637	BIN_642	44.433909590413	44.6511414373112	44.8650380150347	43.1057598588827	47.7576005626158	42.1387192176804	48.3784949266432	58.7615170890618	59.1155691515332	59.4712731976503	57.6654233858691	65.4884416242549	57.6654233858691	68.1571610442954	NA
BIN_200	ch04	150566	1	301132	-0.00161992442545308	BIN_200:BIN_201	1	494538	BIN_200:BIN_201	1	494538	BIN_958	ch11	51511837	51437859	51585816	BIN_957:BIN_961	51114233	51890941	BIN_955:BIN_964	51001020	51963868	BIN_200	BIN_201	BIN_200	BIN_201	BIN_957	BIN_961	BIN_955	BIN_964	0	1.77115778362519	3.46819148693943	0	5.60022234907223	0	5.60022234907223	82.3828290057412	83.0578442659801	83.7166315687955	79.2148996849837	86.297457070606	78.0343214091613	86.8901834005883	NA
BIN_846	ch10	64788583	64742861	64834305	-0.00164688589437691	BIN_846:BIN_846	64742861	64834305	BIN_846:BIN_846	64742861	64834305	BIN_949	ch11	50373978	50361243	50386714	BIN_948:BIN_952	50305902	50687405	BIN_945:BIN_955	50068848	51088227	BIN_846	BIN_846	BIN_846	BIN_846	BIN_948	BIN_952	BIN_945	BIN_955	86.8794963546808	87.3281193795249	87.7767355579163	86.8794963546808	87.7767355579163	86.8794963546808	87.7767355579163	71.0454538035082	71.1853630924163	71.325401731655	70.4390710808956	74.6428060284837	67.8871305914529	78.9464501671734	NA
BIN_370	ch05	48590628	48568811	48612445	0.00170701081941809	BIN_369:BIN_373	22533400	52895756	BIN_367:BIN_378	11516483	57936793	BIN_506	ch06	42393703	42393703	42393703	BIN_506:BIN_508	42393703	42483985	BIN_506:BIN_511	42393703	42983413	BIN_369	BIN_373	BIN_367	BIN_378	BIN_506	BIN_508	BIN_506	BIN_511	54.0057184151901	54.0057209576029	54.0057235115112	54.0046443582539	54.0066448534776	54.0036416837525	54.8756600151507	65.3824816651769	65.3824816651769	65.3824816651769	65.3824816651769	65.942182008375	65.3824816651769	68.9522393281071	NA
BIN_592	ch08	23057988	4121285	41994692	-0.00234380080856902	BIN_592:BIN_592	4121285	41994692	BIN_592:BIN_596	4121285	50186976	BIN_817	ch10	60767129	60522005	61012254	BIN_815:BIN_818	60386453	61090073	BIN_812:BIN_820	59788733	61593162	BIN_592	BIN_592	BIN_592	BIN_596	BIN_815	BIN_818	BIN_812	BIN_820	12.2710617191862	17.5981586127003	17.5991128109227	12.2710617191862	17.5991128109227	12.2710617191862	19.4285347560556	50.9583609897549	51.9900025559576	53.1181929512678	50.4209826967948	53.5002323625814	48.2217829396332	56.3100176562601	NA
