# Supplementary material for: A New Advanced Backcross Tomato Population Enables High Resolution Leaf QTL Mapping and Gene Identification
Source: G3 (Bethesda). 2016 Aug 10;6(10):3169–84. doi: 10.1534/g3.116.030536 (PMC5068939; doi:10.1534/g3.116.030536)
Supplement: Supplemental Material [file supp_g3.116.030536_FileS6.zip › Supplemental_dataset_6_sparsenet_QTL/epistatic_QTL_tables/sym.PC7.epiQtl.csv]

bin1	chr1	bin.mid1	bin.start1	bin.end1	coefs	int0.951	int0.95.start1	int0.95.end1	int0.901	int0.90.start1	int0.90.end1	bin2	chr2	bin.mid2	bin.start2	bin.end2	int0.952	int0.95.start2	int0.95.end2	int0.902	int0.90.start2	int0.90.end2	int951min	int951max	int901min	int901max	int952min	int952max	int902min	int902max	gen.bin.start1	gen.bin.end1	gen.bin.mid1	gen.int0.95.start1	gen.int0.95.end1	gen.int0.90.start1	gen.int0.90.end1	gen.bin.start2	gen.bin.mid2	gen.bin.end2	gen.int0.95.start2	gen.int0.95.end2	gen.int0.90.start2	gen.int0.90.end2	gen.dist
BIN_134	ch02	46828765	46691697	46965834	-0.000664498835899459	BIN_134:BIN_137	46691697	47655491	BIN_132:BIN_139	46432090	48093865	BIN_139	ch02	47947930	47801996	48093865	BIN_138:BIN_139	47680681	48093865	BIN_134:BIN_139	46691697	48093865	BIN_134	BIN_137	BIN_132	BIN_139	BIN_138	BIN_139	BIN_134	BIN_139	92.8522519485708	93.6197843393461	94.4089695054978	92.8522519485708	98.6884552223838	91.4598441601028	101.65383853719	99.659605868719	100.647084046763	101.65383853719	98.8539648913725	101.65383853719	92.8522519485708	101.65383853719	6.23811454126559
BIN_423	ch05	62624013	62618366	62629661	-0.00116687027825044	BIN_421:BIN_427	62483782	63117371	BIN_417:BIN_430	62183875	63440788	BIN_445	ch05	64902461	64889092	64915831	BIN_443:BIN_446	64447050	65021438	BIN_440:BIN_446	64116179	65021438	BIN_421	BIN_427	BIN_417	BIN_430	BIN_443	BIN_446	BIN_440	BIN_446	74.7898151971476	74.8410559865032	74.8923813743092	73.5923754822487	79.5462620931099	71.0970754724373	82.7619770305912	95.3918065582797	95.4766350268132	95.560612714868	92.1537489450763	96.220125136693	89.2850004747614	96.220125136693	20.5842536525039
BIN_697	ch09	57947452	57899958	57994946	-0.00186511018432153	BIN_696:BIN_697	57770596	57994946	BIN_695:BIN_698	57415528	58658842	BIN_727	ch09	64462668	64445852	64479485	BIN_727:BIN_728	64445852	64612718	BIN_727:BIN_728	64445852	64612718	BIN_696	BIN_697	BIN_695	BIN_698	BIN_727	BIN_728	BIN_727	BIN_728	45.9946625243604	46.0366376073454	46.0796740467433	45.8860298494554	46.0796740467433	45.6351997651005	46.7704006279243	66.2138050819563	66.3509551736895	66.4882438713066	66.2138050819563	67.5796629317297	66.2138050819563	67.5796629317297	20.2712811269462
BIN_244	ch04	52593912	52581892	52605932	0.00288027509162478	BIN_242:BIN_246	51884659	53294413	BIN_240:BIN_249	51285077	54493400	BIN_277	ch04	60922197	60853864	60990531	BIN_276:BIN_277	60807635	60990531	BIN_276:BIN_278	60807635	61151657	BIN_242	BIN_246	BIN_240	BIN_249	BIN_276	BIN_277	BIN_276	BIN_278	54.026784253246	54.0407184496626	54.0547056860259	53.2990201581649	54.9547923146227	52.7812893610796	57.1164843300629	86.8439884467446	87.3540554154102	87.8670104116357	86.5005981636957	87.8670104116357	86.5005981636957	89.0873593977276	33.2993497293843
