# Supplementary material for: A New Advanced Backcross Tomato Population Enables High Resolution Leaf QTL Mapping and Gene Identification
Source: G3 (Bethesda). 2016 Aug 10;6(10):3169–84. doi: 10.1534/g3.116.030536 (PMC5068939; doi:10.1534/g3.116.030536)
Supplement: Supplemental Material [file supp_g3.116.030536_FileS6.zip › Supplemental_dataset_6_sparsenet_QTL/epistatic_QTL_tables/sym.PC8.epiQtl.csv]

bin1	chr1	bin.mid1	bin.start1	bin.end1	coefs	int0.951	int0.95.start1	int0.95.end1	int0.901	int0.90.start1	int0.90.end1	bin2	chr2	bin.mid2	bin.start2	bin.end2	int0.952	int0.95.start2	int0.95.end2	int0.902	int0.90.start2	int0.90.end2	int951min	int951max	int901min	int901max	int952min	int952max	int902min	int902max	gen.bin.start1	gen.bin.end1	gen.bin.mid1	gen.int0.95.start1	gen.int0.95.end1	gen.int0.90.start1	gen.int0.90.end1	gen.bin.start2	gen.bin.mid2	gen.bin.end2	gen.int0.95.start2	gen.int0.95.end2	gen.int0.90.start2	gen.int0.90.end2	gen.dist
BIN_200	ch04	150566	1	301132	-0.000148089398110424	BIN_200:BIN_201	1	494538	BIN_200:BIN_201	1	494538	BIN_524	ch06	44586811	44572402	44601221	BIN_523:BIN_525	44485699	44762959	BIN_521:BIN_527	44097903	44982189	BIN_200	BIN_201	BIN_200	BIN_201	BIN_523	BIN_525	BIN_521	BIN_527	0	1.77115778362519	3.46819148693943	0	5.60022234907223	0	5.60022234907223	80.108871786723	80.2280126371858	80.3471755756593	79.3931033827869	81.6810863969429	76.2904824961511	83.4511591298397	NA
BIN_834	ch10	63490073	63359088	63621059	-0.000289636522251041	BIN_832:BIN_837	63085369	63876255	BIN_831:BIN_838	62846270	63964463	BIN_846	ch10	64788583	64742861	64834305	BIN_846:BIN_846	64742861	64834305	BIN_846:BIN_846	64742861	64834305	BIN_832	BIN_837	BIN_831	BIN_838	BIN_846	BIN_846	BIN_846	BIN_846	72.178125735601	73.6168567282409	75.062338676531	69.219842806137	77.8751574075843	66.7243386125837	78.8399612512094	86.8794963546808	87.3281193795249	87.7767355579163	86.8794963546808	87.7767355579163	86.8794963546808	87.7767355579163	12.2657807029939
BIN_388	ch05	60194338	60192102	60196574	0.000322246175949532	BIN_388:BIN_390	60192102	60238507	BIN_387:BIN_393	59868613	60759840	BIN_431	ch05	63454078	63445391	63462765	BIN_428:BIN_432	63127871	63517140	BIN_424:BIN_435	62638337	63770639	BIN_388	BIN_390	BIN_387	BIN_393	BIN_428	BIN_432	BIN_424	BIN_435	59.8009725726241	59.8092869649949	59.8176096594841	59.8009725726241	59.9752342694534	58.6831026614924	62.1924031688105	82.8078445241524	82.8943951214624	82.9809273612589	79.6498982372114	83.5220172150699	74.9713691011278	86.0192338864327	23.0767854619784
BIN_370	ch05	48590628	48568811	48612445	0.00056150053256815	BIN_369:BIN_373	22533400	52895756	BIN_367:BIN_378	11516483	57936793	BIN_506	ch06	42393703	42393703	42393703	BIN_506:BIN_508	42393703	42483985	BIN_506:BIN_511	42393703	42983413	BIN_369	BIN_373	BIN_367	BIN_378	BIN_506	BIN_508	BIN_506	BIN_511	54.0057184151901	54.0057209576029	54.0057235115112	54.0046443582539	54.0066448534776	54.0036416837525	54.8756600151507	65.3824816651769	65.3824816651769	65.3824816651769	65.3824816651769	65.942182008375	65.3824816651769	68.9522393281071	NA
BIN_134	ch02	46828765	46691697	46965834	0.000610117504674476	BIN_134:BIN_137	46691697	47655491	BIN_132:BIN_139	46432090	48093865	BIN_139	ch02	47947930	47801996	48093865	BIN_138:BIN_139	47680681	48093865	BIN_134:BIN_139	46691697	48093865	BIN_134	BIN_137	BIN_132	BIN_139	BIN_138	BIN_139	BIN_134	BIN_139	92.8522519485708	93.6197843393461	94.4089695054978	92.8522519485708	98.6884552223838	91.4598441601028	101.65383853719	99.659605868719	100.647084046763	101.65383853719	98.8539648913725	101.65383853719	92.8522519485708	101.65383853719	6.23811454126559
BIN_877	ch11	2851799	2851600	2851998	0.000630433545801201	BIN_875:BIN_878	2502553	2909239	BIN_875:BIN_880	2502553	3508263	BIN_882	ch11	3661835	3635773	3687897	BIN_879:BIN_886	3468181	4164854	BIN_879:BIN_887	3468181	4255295	BIN_875	BIN_878	BIN_875	BIN_880	BIN_879	BIN_886	BIN_879	BIN_887	20.7007726861791	20.702460480008	20.7041482767689	17.7515516492658	21.189723372121	17.7515516492658	26.2410631108414	27.2975030244953	27.5121295072646	27.7262745197554	25.9070057947021	31.5395489286374	25.9070057947021	32.2354407511441	6.80798123049572
BIN_983	ch12	1264988	1249362	1280614	-0.000767795137110264	BIN_982:BIN_984	1221864	1284353	BIN_981:BIN_988	1181132	1553045	BIN_1014	ch12	45692913	44845444	46540383	BIN_1013:BIN_1014	44718057	46540383	BIN_1011:BIN_1023	5755741	60952184	BIN_982	BIN_984	BIN_981	BIN_988	BIN_1013	BIN_1014	BIN_1011	BIN_1023	13.7149175220666	13.8914509143793	14.0681762766293	13.4047414890455	14.1104911726836	12.9464563242705	17.1744233567815	52.4247117988012	53.8757265437485	56.0308779865194	52.2610459978732	56.0308779865194	49.3284251178791	63.8764583599278	39.8075502671192
BIN_645	ch08	62014761	61904149	62125373	-0.000969743851233178	BIN_643:BIN_648	61483672	62506565	BIN_642:BIN_649	61171178	62631127	BIN_650	ch08	62822763	62774116	62871411	BIN_649:BIN_651	62561291	63032657	BIN_646:BIN_651	62137319	63032657	BIN_643	BIN_648	BIN_642	BIN_649	BIN_649	BIN_651	BIN_646	BIN_651	72.0004291109525	72.8078113397846	73.6108179992436	68.9048329823059	76.3339902362787	66.5952941255389	77.2053462811093	78.1975846322408	78.5351075005992	78.8726373060266	76.7180971516995	79.9913951299779	73.6972480819884	79.9913951299779	4.92428950135557
BIN_917	ch11	11773673	10567348	12979999	-0.00104148345849469	BIN_914:BIN_925	8890946	46071305	BIN_911:BIN_928	6508033	47752075	BIN_925	ch11	46019791	45968277	46071305	BIN_917:BIN_928	10567348	47752075	BIN_912:BIN_929	7253873	47787035	BIN_914	BIN_925	BIN_911	BIN_928	BIN_917	BIN_928	BIN_912	BIN_929	50.9543615234901	51.5098947779691	51.7636762575674	50.3642572748699	52.0448658283016	45.6045941874394	53.8450237169642	52.009377074412	52.0264774834199	52.0448658283016	50.9543615234901	53.8450237169642	48.0342933355815	53.9201091886268	0.262801225852527
