# Supplementary material for: A New Advanced Backcross Tomato Population Enables High Resolution Leaf QTL Mapping and Gene Identification
Source: G3 (Bethesda). 2016 Aug 10;6(10):3169–84. doi: 10.1534/g3.116.030536 (PMC5068939; doi:10.1534/g3.116.030536)
Supplement: Supplemental Material [file supp_g3.116.030536_FileS6.zip › Supplemental_dataset_6_sparsenet_QTL/epistatic_QTL_tables/sym.PC9.epiQtl.csv]

bin1	chr1	bin.mid1	bin.start1	bin.end1	coefs	int0.951	int0.95.start1	int0.95.end1	int0.901	int0.90.start1	int0.90.end1	bin2	chr2	bin.mid2	bin.start2	bin.end2	int0.952	int0.95.start2	int0.95.end2	int0.902	int0.90.start2	int0.90.end2	int951min	int951max	int901min	int901max	int952min	int952max	int902min	int902max	gen.bin.start1	gen.bin.end1	gen.bin.mid1	gen.int0.95.start1	gen.int0.95.end1	gen.int0.90.start1	gen.int0.90.end1	gen.bin.start2	gen.bin.mid2	gen.bin.end2	gen.int0.95.start2	gen.int0.95.end2	gen.int0.90.start2	gen.int0.90.end2	gen.dist
BIN_342	ch05	5016062	4983764	5048361	-0.000494959610979919	BIN_340:BIN_344	4851368	5246500	BIN_338:BIN_345	4718752	5765209	BIN_921	ch11	19782306	19729660	19834953	BIN_921:BIN_921	19729660	19834953	BIN_914:BIN_926	8890946	46451047	BIN_340	BIN_344	BIN_338	BIN_345	BIN_921	BIN_921	BIN_914	BIN_926	43.1057598588827	43.3333386616373	43.5577051417568	42.1387192176804	44.8650380150347	41.1141617655356	47.7576005626158	51.787184355806	51.7871843596077	51.7871843633609	51.787184355806	51.7871843633609	50.3642572748699	52.2275132733842	NA
BIN_875	ch11	2586867	2502553	2671181	-0.000619996704884612	BIN_875:BIN_878	2502553	2909239	BIN_874:BIN_878	2175447	2909239	BIN_887	ch11	4231460	4207625	4255295	BIN_885:BIN_888	4057742	4344526	BIN_880:BIN_888	3508263	4344526	BIN_875	BIN_878	BIN_874	BIN_878	BIN_885	BIN_888	BIN_880	BIN_888	17.7515516492658	18.4609843750898	19.1727032368592	17.7515516492658	21.189723372121	15.0309545241153	21.189723372121	31.8698443454649	32.0529787773191	32.2354407511441	30.7031870430319	32.9124531642426	26.2410631108414	32.9124531642426	12.8802755404599
BIN_250	ch04	54694355	54526665	54862046	-0.000727324889832841	BIN_250:BIN_251	54526665	54896943	BIN_247:BIN_254	53304616	55557351	BIN_270	ch04	59194054	58765087	59623022	BIN_269:BIN_270	58550555	59623022	BIN_269:BIN_271	58550555	60077490	BIN_250	BIN_251	BIN_247	BIN_254	BIN_269	BIN_270	BIN_269	BIN_271	57.1895999775172	57.5703251102522	57.9713582903	57.1895999775172	58.0573637769254	54.9697467708719	59.8500386807769	73.1416245586162	75.6019148526494	78.2611783571711	71.9825994656433	78.2611783571711	71.9825994656433	81.2816003277161	17.6305565623495
BIN_573	ch07	63340076	63139277	63540875	-0.00116647791525037	BIN_573:BIN_574	63139277	63692677	BIN_571:BIN_574	62595379	63692677	BIN_1022	ch12	51802525	50780329	52824722	BIN_1022:BIN_1022	50780329	52824722	BIN_1010:BIN_1023	5215370	60952184	BIN_573	BIN_574	BIN_571	BIN_574	BIN_1022	BIN_1022	BIN_1010	BIN_1023	58.2425099941998	60.0771798490205	61.9616235901756	58.2425099941998	63.4012333539074	53.7562461586925	63.4012333539074	62.3428791685167	62.3470331435458	62.349303171098	62.3428791685167	62.349303171098	47.9649838813637	63.8764583599278	NA
BIN_371	ch05	48677417	48654261	48700574	-0.00122231931326463	BIN_369:BIN_373	22533400	52895756	BIN_367:BIN_378	11516483	57936793	BIN_800	ch10	58852072	58810385	58893760	BIN_799:BIN_801	58799555	58930663	BIN_799:BIN_803	58799555	59046298	BIN_369	BIN_373	BIN_367	BIN_378	BIN_799	BIN_801	BIN_799	BIN_803	54.0057284390252	54.0057311862842	54.0057339470809	54.0046443582539	54.0066448534776	54.0036416837525	54.8756600151507	44.8933103694482	45.0255581216625	45.1589418339475	44.8591434976687	45.2779293723532	44.8591434976687	45.6560235965317	NA
BIN_632	ch08	59156819	59052578	59261061	-0.00134433563700821	BIN_629:BIN_635	58453970	59638537	BIN_626:BIN_636	58277399	59746328	BIN_642	ch08	61276857	61171178	61382537	BIN_640:BIN_642	60366201	61382537	BIN_638:BIN_645	60084090	62125373	BIN_629	BIN_635	BIN_626	BIN_636	BIN_640	BIN_642	BIN_638	BIN_645	51.9935026564118	52.6399208463194	53.2953921621759	48.4681054165514	55.7410265789633	47.493045638622	56.4590799505471	66.5952941255389	67.3758930874461	68.1571610442954	60.7411860316964	68.1571610442954	58.7615170890618	73.6108179992436	14.0805009252702
