# Supplementary material for: A New Advanced Backcross Tomato Population Enables High Resolution Leaf QTL Mapping and Gene Identification
Source: G3 (Bethesda). 2016 Aug 10;6(10):3169–84. doi: 10.1534/g3.116.030536 (PMC5068939; doi:10.1534/g3.116.030536)
Supplement: Supplemental Material [file supp_g3.116.030536_FileS7.zip]

Archive with 34 entries (31 files):
- Supplemental_dataset_7_cis-eQTL_PROVEAN_combined_candidates/
- Supplemental_dataset_7_cis-eQTL_PROVEAN_combined_candidates/AR_sparsenet_additive_candidates.txt
- __MACOSX/
- __MACOSX/Supplemental_dataset_7_cis-eQTL_PROVEAN_combined_candidates/
- __MACOSX/Supplemental_dataset_7_cis-eQTL_PROVEAN_combined_candidates/._AR_sparsenet_additive_candidates.txt
- Supplemental_dataset_7_cis-eQTL_PROVEAN_combined_candidates/asymPC2_sparsenet_additive_candidates.txt
- __MACOSX/Supplemental_dataset_7_cis-eQTL_PROVEAN_combined_candidates/._asymPC2_sparsenet_additive_candidates.txt
- Supplemental_dataset_7_cis-eQTL_PROVEAN_combined_candidates/asymPC3_sparsenet_additive_candidates.txt
- __MACOSX/Supplemental_dataset_7_cis-eQTL_PROVEAN_combined_candidates/._asymPC3_sparsenet_additive_candidates.txt
- Supplemental_dataset_7_cis-eQTL_PROVEAN_combined_candidates/asymPC4_sparsenet_additive_candidates.txt
- __MACOSX/Supplemental_dataset_7_cis-eQTL_PROVEAN_combined_candidates/._asymPC4_sparsenet_additive_candidates.txt
- Supplemental_dataset_7_cis-eQTL_PROVEAN_combined_candidates/circularity_sparsenet_additive_candidates.txt
- __MACOSX/Supplemental_dataset_7_cis-eQTL_PROVEAN_combined_candidates/._circularity_sparsenet_additive_candidates.txt
- Supplemental_dataset_7_cis-eQTL_PROVEAN_combined_candidates/complexity_all_sparsenet_additive_candidates.txt
- __MACOSX/Supplemental_dataset_7_cis-eQTL_PROVEAN_combined_candidates/._complexity_all_sparsenet_additive_candidates.txt
- Supplemental_dataset_7_cis-eQTL_PROVEAN_combined_candidates/complexity_int_sparsenet_additive_candidates.txt
- __MACOSX/Supplemental_dataset_7_cis-eQTL_PROVEAN_combined_candidates/._complexity_int_sparsenet_additive_candidates.txt
- Supplemental_dataset_7_cis-eQTL_PROVEAN_combined_candidates/complexity_pri_sparsenet_additive_candidates.txt
- __MACOSX/Supplemental_dataset_7_cis-eQTL_PROVEAN_combined_candidates/._complexity_pri_sparsenet_additive_candidates.txt
- Supplemental_dataset_7_cis-eQTL_PROVEAN_combined_candidates/complexity_sec_sparsenet_additive_candidates.txt
- __MACOSX/Supplemental_dataset_7_cis-eQTL_PROVEAN_combined_candidates/._complexity_sec_sparsenet_additive_candidates.txt
- Supplemental_dataset_7_cis-eQTL_PROVEAN_combined_candidates/roundness_sparsenet_additive_candidates.txt
- __MACOSX/Supplemental_dataset_7_cis-eQTL_PROVEAN_combined_candidates/._roundness_sparsenet_additive_candidates.txt
- Supplemental_dataset_7_cis-eQTL_PROVEAN_combined_candidates/solidity_sparsenet_additive_candidates.txt
- __MACOSX/Supplemental_dataset_7_cis-eQTL_PROVEAN_combined_candidates/._solidity_sparsenet_additive_candidates.txt
- Supplemental_dataset_7_cis-eQTL_PROVEAN_combined_candidates/symPC1_sparsenet_additive_candidates.txt
- __MACOSX/Supplemental_dataset_7_cis-eQTL_PROVEAN_combined_candidates/._symPC1_sparsenet_additive_candidates.txt
- Supplemental_dataset_7_cis-eQTL_PROVEAN_combined_candidates/symPC2_sparsenet_additive_candidates.txt
- __MACOSX/Supplemental_dataset_7_cis-eQTL_PROVEAN_combined_candidates/._symPC2_sparsenet_additive_candidates.txt
- Supplemental_dataset_7_cis-eQTL_PROVEAN_combined_candidates/symPC3_sparsenet_additive_candidates.txt
- __MACOSX/Supplemental_dataset_7_cis-eQTL_PROVEAN_combined_candidates/._symPC3_sparsenet_additive_candidates.txt
- Supplemental_dataset_7_cis-eQTL_PROVEAN_combined_candidates/symPC4_sparsenet_additive_candidates.txt
- __MACOSX/Supplemental_dataset_7_cis-eQTL_PROVEAN_combined_candidates/._symPC4_sparsenet_additive_candidates.txt
- __MACOSX/._Supplemental_dataset_7_cis-eQTL_PROVEAN_combined_candidates
