# Supplementary material for: A New Advanced Backcross Tomato Population Enables High Resolution Leaf QTL Mapping and Gene Identification
Source: G3 (Bethesda). 2016 Aug 10;6(10):3169–84. doi: 10.1534/g3.116.030536 (PMC5068939; doi:10.1534/g3.116.030536)
Supplement: Supplemental Material [file supp_g3.116.030536_FileS7.zip › Supplemental_dataset_7_cis-eQTL_PROVEAN_combined_candidates/asymPC3_sparsenet_additive_candidates.txt]

bin	gene	chrom	start	end	eQTL_PROVEAN	Arabidopsis_orthologue	Gene_name
BIN_369	Solyc05g026480	ch05	41470829	41477244	eQTL_trans-PROVEAN_+_-	AT4G32551	LEUNIG
BIN_96	Solyc02g080120	ch02	39009892	39014517	PROVEAN_-	AT4G21200	GIBBERELLIN 2-OXIDASE 8
BIN_97	Solyc02g080120	ch02	39009892	39014517	PROVEAN_-	AT4G21200	GIBBERELLIN 2-OXIDASE 8
BIN_99	Solyc02g081120	ch02	39767063	39773953	eQTL_cis	AT1G62360	SHOOT MERISTEMLESS
