# Supplementary material for: A New Advanced Backcross Tomato Population Enables High Resolution Leaf QTL Mapping and Gene Identification
Source: G3 (Bethesda). 2016 Aug 10;6(10):3169–84. doi: 10.1534/g3.116.030536 (PMC5068939; doi:10.1534/g3.116.030536)
Supplement: Supplemental Material [file supp_g3.116.030536_FileS7.zip › Supplemental_dataset_7_cis-eQTL_PROVEAN_combined_candidates/asymPC4_sparsenet_additive_candidates.txt]

bin	gene	chrom	start	end	eQTL_PROVEAN	Arabidopsis_orthologue	Gene_name
BIN_640	Solyc08g079800	ch08	60428023	60430299	eQTL_cis	AT4G37740	GROWTH-REGULATING FACTOR 2
BIN_99	Solyc02g081120	ch02	39767063	39773953	eQTL_cis	AT1G62360	SHOOT MERISTEMLESS
