# Supplementary material for: A New Advanced Backcross Tomato Population Enables High Resolution Leaf QTL Mapping and Gene Identification
Source: G3 (Bethesda). 2016 Aug 10;6(10):3169–84. doi: 10.1534/g3.116.030536 (PMC5068939; doi:10.1534/g3.116.030536)
Supplement: Supplemental Material [file supp_g3.116.030536_FileS7.zip › Supplemental_dataset_7_cis-eQTL_PROVEAN_combined_candidates/complexity_all_sparsenet_additive_candidates.txt]

bin	gene	chrom	start	end	eQTL_PROVEAN	Arabidopsis_orthologue	Gene_name
BIN_236	Solyc04g050170	ch04	44894101	44897749	PROVEAN_+	AT1G08590	CLAVATA 1-like
BIN_240	Solyc04g054280	ch04	51421878	51423364	PROVEAN_-	AT5G43700	IAA4
BIN_282	Solyc04g080780	ch04	62460512	62462135	eQTL_cis	AT1G75430	BEL1-LIKE HOMEODOMAIN 11
BIN_423	Solyc05g053340	ch05	62611898	62618553	PROVEAN_-	AT1G02400	GIBBERELLIN 2-OXIDASE 6
BIN_424	Solyc05g053420	ch05	62658203	62659621	PROVEAN_+_-	AT3G03450	RGA-LIKE 2
BIN_429	Solyc05g054180	ch05	63284096	63288543	eQTL_cis	AT5G48160	OBERON 2
BIN_450	Solyc06g008050	ch06	1915865	1918482	PROVEAN_+	AT4G28720	YUCCA 8
BIN_467	Solyc06g053840	ch06	33205276	33206566	eQTL_cis	AT5G43700	IAA4
BIN_511	Solyc06g074730	ch06	42661355	42667953	eQTL_trans-PROVEAN_+	AT2G27880	ARGONAUTE 5
BIN_707	Solyc09g074430	ch09	61731165	61733090	eQTL_cis	AT1G48910	YUCCA 10
BIN_820	Solyc10g080880	ch10	61385693	61388452	PROVEAN_-	AT1G73590	PIN-FORMED 1
BIN_981	Solyc12g006790	ch12	1200019	1205876	eQTL_cis-PROVEAN_+	AT5G43810	ARGONAUTE 10 / PINHEAD / ZWILLE
