# Supplementary material for: A New Advanced Backcross Tomato Population Enables High Resolution Leaf QTL Mapping and Gene Identification
Source: G3 (Bethesda). 2016 Aug 10;6(10):3169–84. doi: 10.1534/g3.116.030536 (PMC5068939; doi:10.1534/g3.116.030536)
Supplement: Supplemental Material [file supp_g3.116.030536_FileS7.zip › Supplemental_dataset_7_cis-eQTL_PROVEAN_combined_candidates/complexity_pri_sparsenet_additive_candidates.txt]

bin	gene	chrom	start	end	eQTL_PROVEAN	Arabidopsis_orthologue	Gene_name
BIN_137	Solyc02g091840	ch02	47648877	47652967	eQTL_cis	AT5G65700	BARELY ANY MERISTEM 1
BIN_139	Solyc02g092070	ch02	47855277	47859821	eQTL_cis	AT4G37740	GROWTH-REGULATING FACTOR 2
BIN_167	Solyc03g059490	ch03	27445978	27449355	PROVEAN_-	AT3G02130	RECEPTOR-LIKE PROTEIN KINASE 2
BIN_167	Solyc03g082430	ch03	45902716	45904451	eQTL_cis	AT5G53660	GROWTH-REGULATING FACTOR 7
BIN_167	Solyc03g063140	ch03	30709684	30710358	eQTL_cis	AT1G65620	ASYMMETRIC LEAVES 2
BIN_236	Solyc04g050170	ch04	44894101	44897749	PROVEAN_+	AT1G08590	CLAVATA 1-like
BIN_240	Solyc04g054280	ch04	51421878	51423364	PROVEAN_-	AT5G43700	IAA4
BIN_271	Solyc04g077490	ch04	60022685	60026057	eQTL_trans-PROVEAN_-	AT4G37750	AINTEGUMENTA
BIN_423	Solyc05g053340	ch05	62611898	62618553	PROVEAN_-	AT1G02400	GIBBERELLIN 2-OXIDASE 6
BIN_424	Solyc05g053420	ch05	62658203	62659621	PROVEAN_+_-	AT3G03450	RGA-LIKE 2
BIN_429	Solyc05g054180	ch05	63284096	63288543	eQTL_cis	AT5G48160	OBERON 2
BIN_467	Solyc06g053840	ch06	33205276	33206566	eQTL_cis	AT5G43700	IAA4
BIN_511	Solyc06g074730	ch06	42661355	42667953	eQTL_trans-PROVEAN_+	AT2G27880	ARGONAUTE 5
BIN_531	Solyc06g084070	ch06	45616812	45617639	PROVEAN_+	AT5G43700	IAA4
BIN_531	Solyc06g083700	ch06	45324280	45326049	PROVEAN_+_-	AT4G28720	YUCCA 8
BIN_583	Solyc08g006910	ch08	1487865	1491860	eQTL_cis	AT4G32551	LEUNIG
BIN_583	Solyc08g005430	ch08	317215	320529	PROVEAN_+	AT3G13960	GROWTH-REGULATING FACTOR 5
BIN_656	Solyc09g007830	ch09	1356808	1361135	eQTL_cis	AT2G37210	LONELY GUY 3
BIN_99	Solyc02g081120	ch02	39767063	39773953	eQTL_cis	AT1G62360	SHOOT MERISTEMLESS
