# Supplementary material for: A New Advanced Backcross Tomato Population Enables High Resolution Leaf QTL Mapping and Gene Identification
Source: G3 (Bethesda). 2016 Aug 10;6(10):3169–84. doi: 10.1534/g3.116.030536 (PMC5068939; doi:10.1534/g3.116.030536)
Supplement: Supplemental Material [file supp_g3.116.030536_FileS7.zip › Supplemental_dataset_7_cis-eQTL_PROVEAN_combined_candidates/solidity_sparsenet_additive_candidates.txt]

bin	gene	chrom	start	end	eQTL_PROVEAN	Arabidopsis_orthologue	Gene_name
BIN_142	Solyc02g093280	ch02	48767476	48769813	eQTL_cis	AT4G36930	SPATULA
BIN_149	Solyc03g006880	ch03	1408533	1410323	eQTL_cis	AT4G25420	GIBBERELLIN 20-OXIDASE 1
BIN_236	Solyc04g050170	ch04	44894101	44897749	PROVEAN_+	AT1G08590	CLAVATA 1-like
BIN_271	Solyc04g077490	ch04	60022685	60026057	eQTL_trans-PROVEAN_-	AT4G37750	AINTEGUMENTA
BIN_282	Solyc04g080780	ch04	62460512	62462135	eQTL_cis	AT1G75430	BEL1-LIKE HOMEODOMAIN 11
BIN_423	Solyc05g053340	ch05	62611898	62618553	PROVEAN_-	AT1G02400	GIBBERELLIN 2-OXIDASE 6
BIN_424	Solyc05g053420	ch05	62658203	62659621	PROVEAN_+_-	AT3G03450	RGA-LIKE 2
BIN_429	Solyc05g054180	ch05	63284096	63288543	eQTL_cis	AT5G48160	OBERON 2
BIN_499	Solyc06g073540	ch06	41725477	41731304	PROVEAN_-	AT2G27040	ARGONAUTE 4
BIN_499	Solyc06g073530	ch06	41717052	41722026	PROVEAN_-	AT2G27040	ARGONAUTE 4
BIN_583	Solyc08g006910	ch08	1487865	1491860	eQTL_cis	AT4G32551	LEUNIG
BIN_583	Solyc08g005430	ch08	317215	320529	PROVEAN_+	AT3G13960	GROWTH-REGULATING FACTOR 5
BIN_592	Solyc08g048390	ch08	39810608	39811771	eQTL_cis	AT4G18390	TCP2
BIN_596	Solyc08g062820	ch08	49347014	49349711	PROVEAN_+	AT5G11950	LONELY GUY 8
BIN_656	Solyc09g007830	ch09	1356808	1361135	eQTL_cis	AT2G37210	LONELY GUY 3
BIN_689	Solyc09g025280	ch09	19303045	19303560	eQTL_cis	AT2G31160	LIGHT-DEPENDENT SHORT HYPOCOTYLS 3
BIN_707	Solyc09g074430	ch09	61731165	61733090	eQTL_cis	AT1G48910	YUCCA 10
BIN_72	Solyc02g064960	ch02	30651561	30655131	eQTL_cis	AT4G36920	APETALA 2
BIN_958	Solyc11g069890	ch11	51585084	51589846	PROVEAN_+	AT2G27990	BEL1-LIKE HOMEODOMAIN 8
BIN_96	Solyc02g080120	ch02	39009892	39014517	PROVEAN_-	AT4G21200	GIBBERELLIN 2-OXIDASE 8
BIN_97	Solyc02g080120	ch02	39009892	39014517	PROVEAN_-	AT4G21200	GIBBERELLIN 2-OXIDASE 8
