# Supplementary material for: A New Advanced Backcross Tomato Population Enables High Resolution Leaf QTL Mapping and Gene Identification
Source: G3 (Bethesda). 2016 Aug 10;6(10):3169–84. doi: 10.1534/g3.116.030536 (PMC5068939; doi:10.1534/g3.116.030536)
Supplement: Supplemental Material [file supp_g3.116.030536_FileS7.zip › Supplemental_dataset_7_cis-eQTL_PROVEAN_combined_candidates/symPC2_sparsenet_additive_candidates.txt]

bin	gene	chrom	start	end	eQTL_PROVEAN	Arabidopsis_orthologue	Gene_name
BIN_142	Solyc02g093280	ch02	48767476	48769813	eQTL_cis	AT4G36930	SPATULA
BIN_19	Solyc01g079390	ch01	70975487	70990999	PROVEAN_-	AT4G02020	SWINGER
BIN_19	Solyc01g079380	ch01	70972797	70974284	PROVEAN_-	AT3G03450	RGA-LIKE 2
BIN_271	Solyc04g077490	ch04	60022685	60026057	eQTL_trans-PROVEAN_-	AT4G37750	AINTEGUMENTA
BIN_279	Solyc04g079600	ch04	61614216	61617588	PROVEAN_+	AT5G42630	KANADI 4
BIN_279	Solyc04g079830	ch04	61729325	61740234	eQTL_cis	AT4G36870	SAWTOOTH 1
BIN_423	Solyc05g053340	ch05	62611898	62618553	PROVEAN_-	AT1G02400	GIBBERELLIN 2-OXIDASE 6
BIN_424	Solyc05g053420	ch05	62658203	62659621	PROVEAN_+_-	AT3G03450	RGA-LIKE 2
BIN_429	Solyc05g054180	ch05	63284096	63288543	eQTL_cis	AT5G48160	OBERON 2
BIN_450	Solyc06g008050	ch06	1915865	1918482	PROVEAN_+	AT4G28720	YUCCA 8
BIN_47	Solyc01g105180	ch01	85211483	85216375	eQTL_cis_trans	AT1G19270	DA 1
BIN_543	Solyc07g042260	ch07	52687405	52694764	PROVEAN_-	AT1G19220	AUXIN RESPONSE FACTOR 19
BIN_640	Solyc08g079800	ch08	60428023	60430299	eQTL_cis	AT4G37740	GROWTH-REGULATING FACTOR 2
BIN_82	Solyc02g069270	ch02	33791914	33796018	PROVEAN_+_-	AT1G31280	ARGONAUTE 2
BIN_83	Solyc02g069830	ch02	34234662	34242222	eQTL_cis	AT2G34710	PHABULOSA
BIN_958	Solyc11g069890	ch11	51585084	51589846	PROVEAN_+	AT2G27990	BEL1-LIKE HOMEODOMAIN 8
BIN_96	Solyc02g080120	ch02	39009892	39014517	PROVEAN_-	AT4G21200	GIBBERELLIN 2-OXIDASE 8
BIN_97	Solyc02g080120	ch02	39009892	39014517	PROVEAN_-	AT4G21200	GIBBERELLIN 2-OXIDASE 8
BIN_99	Solyc02g081120	ch02	39767063	39773953	eQTL_cis	AT1G62360	SHOOT MERISTEMLESS
