# Supplementary material for: A New Advanced Backcross Tomato Population Enables High Resolution Leaf QTL Mapping and Gene Identification
Source: G3 (Bethesda). 2016 Aug 10;6(10):3169–84. doi: 10.1534/g3.116.030536 (PMC5068939; doi:10.1534/g3.116.030536)
Supplement: Supplemental Material [file supp_g3.116.030536_FileS7.zip › Supplemental_dataset_7_cis-eQTL_PROVEAN_combined_candidates/symPC3_sparsenet_additive_candidates.txt]

bin	gene	chrom	start	end	eQTL_PROVEAN	Arabidopsis_orthologue	Gene_name
BIN_137	Solyc02g091840	ch02	47648877	47652967	eQTL_cis	AT5G65700	BARELY ANY MERISTEM 1
BIN_139	Solyc02g092070	ch02	47855277	47859821	eQTL_cis	AT4G37740	GROWTH-REGULATING FACTOR 2
BIN_149	Solyc03g006880	ch03	1408533	1410323	eQTL_cis	AT4G25420	GIBBERELLIN 20-OXIDASE 1
BIN_19	Solyc01g079390	ch01	70975487	70990999	PROVEAN_-	AT4G02020	SWINGER
BIN_19	Solyc01g079380	ch01	70972797	70974284	PROVEAN_-	AT3G03450	RGA-LIKE 2
BIN_236	Solyc04g050170	ch04	44894101	44897749	PROVEAN_+	AT1G08590	CLAVATA 1-like
BIN_240	Solyc04g054280	ch04	51421878	51423364	PROVEAN_-	AT5G43700	IAA4
BIN_271	Solyc04g077490	ch04	60022685	60026057	eQTL_trans-PROVEAN_-	AT4G37750	AINTEGUMENTA
BIN_369	Solyc05g026480	ch05	41470829	41477244	eQTL_trans-PROVEAN_+_-	AT4G32551	LEUNIG
BIN_424	Solyc05g053420	ch05	62658203	62659621	PROVEAN_+_-	AT3G03450	RGA-LIKE 2
BIN_429	Solyc05g054180	ch05	63284096	63288543	eQTL_cis	AT5G48160	OBERON 2
BIN_578	Solyc07g064990	ch07	64155555	64158080	eQTL_cis	AT5G55250	IAA CARBOXYLMETHYLTRANSFERASE 1
BIN_640	Solyc08g079800	ch08	60428023	60430299	eQTL_cis	AT4G37740	GROWTH-REGULATING FACTOR 2
BIN_689	Solyc09g025280	ch09	19303045	19303560	eQTL_cis	AT2G31160	LIGHT-DEPENDENT SHORT HYPOCOTYLS 3
BIN_72	Solyc02g064960	ch02	30651561	30655131	eQTL_cis	AT4G36920	APETALA 2
BIN_732	Solyc09g090180	ch09	65061991	65062617	eQTL_cis	AT1G07090	LIGHT-DEPENDENT SHORT HYPOCOTYLS 6
BIN_90	Solyc02g077560	ch02	37038134	37044666	PROVEAN_-	AT2G33860	AUXIN RESPONSE FACTOR 3 / ETTIN
BIN_90	Solyc02g077250	ch02	36822112	36823838	eQTL_cis	AT3G15030	TCP7
BIN_958	Solyc11g069890	ch11	51585084	51589846	PROVEAN_+	AT2G27990	BEL1-LIKE HOMEODOMAIN 8
BIN_981	Solyc12g006790	ch12	1200019	1205876	eQTL_cis-PROVEAN_+	AT5G43810	ARGONAUTE 10 / PINHEAD / ZWILLE
