# Supplementary material for: A New Advanced Backcross Tomato Population Enables High Resolution Leaf QTL Mapping and Gene Identification
Source: G3 (Bethesda). 2016 Aug 10;6(10):3169–84. doi: 10.1534/g3.116.030536 (PMC5068939; doi:10.1534/g3.116.030536)
Supplement: Supplemental Material [file supp_g3.116.030536_FileS7.zip › Supplemental_dataset_7_cis-eQTL_PROVEAN_combined_candidates/symPC4_sparsenet_additive_candidates.txt]

bin	gene	chrom	start	end	eQTL_PROVEAN	Arabidopsis_orthologue	Gene_name
BIN_511	Solyc06g074730	ch06	42661355	42667953	eQTL_trans-PROVEAN_+	AT2G27880	ARGONAUTE 5
BIN_592	Solyc08g048390	ch08	39810608	39811771	eQTL_cis	AT4G18390	TCP2
BIN_596	Solyc08g062820	ch08	49347014	49349711	PROVEAN_+	AT5G11950	LONELY GUY 8
BIN_72	Solyc02g064960	ch02	30651561	30655131	eQTL_cis	AT4G36920	APETALA 2
BIN_958	Solyc11g069890	ch11	51585084	51589846	PROVEAN_+	AT2G27990	BEL1-LIKE HOMEODOMAIN 8
BIN_96	Solyc02g080120	ch02	39009892	39014517	PROVEAN_-	AT4G21200	GIBBERELLIN 2-OXIDASE 8
BIN_97	Solyc02g080120	ch02	39009892	39014517	PROVEAN_-	AT4G21200	GIBBERELLIN 2-OXIDASE 8
