# Supplementary material for: A New Advanced Backcross Tomato Population Enables High Resolution Leaf QTL Mapping and Gene Identification
Source: G3 (Bethesda). 2016 Aug 10;6(10):3169–84. doi: 10.1534/g3.116.030536 (PMC5068939; doi:10.1534/g3.116.030536)
Supplement: Supplemental Material [file supp_g3.116.030536_FileS8.zip]

Archive with 30 entries (27 files):
- Supplemental_dataset_8_epistatic_QTL_candidates/
- Supplemental_dataset_8_epistatic_QTL_candidates/AR.candidates.xlsx
- __MACOSX/
- __MACOSX/Supplemental_dataset_8_epistatic_QTL_candidates/
- __MACOSX/Supplemental_dataset_8_epistatic_QTL_candidates/._AR.candidates.xlsx
- Supplemental_dataset_8_epistatic_QTL_candidates/asymPC2.candidates.xlsx
- __MACOSX/Supplemental_dataset_8_epistatic_QTL_candidates/._asymPC2.candidates.xlsx
- Supplemental_dataset_8_epistatic_QTL_candidates/circularity.candidates.xlsx
- __MACOSX/Supplemental_dataset_8_epistatic_QTL_candidates/._circularity.candidates.xlsx
- Supplemental_dataset_8_epistatic_QTL_candidates/comp.all.candidates.xlsx
- __MACOSX/Supplemental_dataset_8_epistatic_QTL_candidates/._comp.all.candidates.xlsx
- Supplemental_dataset_8_epistatic_QTL_candidates/comp.int.candidates.xlsx
- __MACOSX/Supplemental_dataset_8_epistatic_QTL_candidates/._comp.int.candidates.xlsx
- Supplemental_dataset_8_epistatic_QTL_candidates/comp.pri.candidates.xlsx
- __MACOSX/Supplemental_dataset_8_epistatic_QTL_candidates/._comp.pri.candidates.xlsx
- Supplemental_dataset_8_epistatic_QTL_candidates/comp.sec.candidates.xlsx
- __MACOSX/Supplemental_dataset_8_epistatic_QTL_candidates/._comp.sec.candidates.xlsx
- Supplemental_dataset_8_epistatic_QTL_candidates/roundness.candidates.xlsx
- __MACOSX/Supplemental_dataset_8_epistatic_QTL_candidates/._roundness.candidates.xlsx
- Supplemental_dataset_8_epistatic_QTL_candidates/solidity.candidates.xlsx
- __MACOSX/Supplemental_dataset_8_epistatic_QTL_candidates/._solidity.candidates.xlsx
- Supplemental_dataset_8_epistatic_QTL_candidates/symPC1.candidates.xlsx
- __MACOSX/Supplemental_dataset_8_epistatic_QTL_candidates/._symPC1.candidates.xlsx
- Supplemental_dataset_8_epistatic_QTL_candidates/symPC2.candidates.xlsx
- __MACOSX/Supplemental_dataset_8_epistatic_QTL_candidates/._symPC2.candidates.xlsx
- Supplemental_dataset_8_epistatic_QTL_candidates/symPC3.candidates.xlsx
- __MACOSX/Supplemental_dataset_8_epistatic_QTL_candidates/._symPC3.candidates.xlsx
- Supplemental_dataset_8_epistatic_QTL_candidates/symPC4.candidates.xlsx
- __MACOSX/Supplemental_dataset_8_epistatic_QTL_candidates/._symPC4.candidates.xlsx
- __MACOSX/._Supplemental_dataset_8_epistatic_QTL_candidates
