# Supplementary material for: A New Advanced Backcross Tomato Population Enables High Resolution Leaf QTL Mapping and Gene Identification
Source: G3 (Bethesda). 2016 Aug 10;6(10):3169–84. doi: 10.1534/g3.116.030536 (PMC5068939; doi:10.1534/g3.116.030536)
Supplement: Supplemental Material [file supp_g3.116.030536_FileS8.zip › Supplemental_dataset_8_epistatic_QTL_candidates/AR.candidates.xlsx]

## Sheet: circ.AR.epiReducedQtl.csv
bin1	chr1	coefs	int0.901	bin2	chr2	int0.902
BIN_105	ch02	-0.0266464	BIN_105:BIN_107	BIN_643	ch08	BIN_641:BIN_649
BIN_643	Solyc08g081400	ch08	61634552	61638185	up	true.trans	AT5G41410	BEL 1
BIN_644	Solyc08g081400	ch08	61634552	61638185	up	true.trans	AT5G41410	BEL 1
BIN_145	ch03	0.0247546	BIN_145:BIN_148	BIN_163	ch03	BIN_163:BIN_163
BIN_310	ch05	0.0171359	BIN_309:BIN_313	BIN_978	ch12	BIN_976:BIN_980
BIN_34	ch01	-0.144007	BIN_33:BIN_38	BIN_540	ch07	BIN_540:BIN_540
BIN_346	ch05	-0.018276	BIN_344:BIN_346	BIN_921	ch11	BIN_914:BIN_926
BIN_447	ch06	-0.0183311	BIN_447:BIN_452	BIN_985	ch12	BIN_982:BIN_990
BIN_533	ch07	0.0288162	BIN_533:BIN_534	BIN_994	ch12	BIN_992:BIN_999
BIN_563	ch07	-0.0399757	BIN_562:BIN_565	BIN_580	ch07	BIN_577:BIN_581
BIN_578	Solyc07g064990	ch07	64155555	64158080	down	true.cis	AT5G55250	IAA CARBOXYLMETHYLTRANSFERASE 1
BIN_842	ch10	0.0170492	BIN_838:BIN_842	BIN_941	ch11	BIN_941:BIN_945
BIN_938	ch11	-0.0350296	BIN_932:BIN_940	BIN_962	ch11	BIN_958:BIN_967
