# Supplementary material for: A New Advanced Backcross Tomato Population Enables High Resolution Leaf QTL Mapping and Gene Identification
Source: G3 (Bethesda). 2016 Aug 10;6(10):3169–84. doi: 10.1534/g3.116.030536 (PMC5068939; doi:10.1534/g3.116.030536)
Supplement: Supplemental Material [file supp_g3.116.030536_FileS8.zip › Supplemental_dataset_8_epistatic_QTL_candidates/circularity.candidates.xlsx]

## Sheet: circ.Circ..epiReducedQtl.csv
bin1	chr1	coefs	int0.901	bin2	chr2	int0.902
BIN_263	ch04	0.0182533	BIN_262:BIN_263	BIN_331	ch05	BIN_329:BIN_333
BIN_384	ch05	-0.004832	BIN_380:BIN_385	BIN_972	ch11	BIN_969:BIN_974
BIN_436	ch05	-0.00619882	BIN_432:BIN_437	BIN_713	ch09	BIN_711:BIN_718
BIN_583	ch08	-0.00687661	BIN_583:BIN_585	BIN_1043	ch12	BIN_1043:BIN_1043
BIN_583	Solyc08g006910	ch08	1487865	1491860	down	true.cis	AT4G32551	LEUNIG
BIN_586	ch08	0.00864352	BIN_586:BIN_587	BIN_900	ch11	BIN_895:BIN_907
BIN_663	ch09	-0.0183257	BIN_662:BIN_665	BIN_847	ch11	BIN_847:BIN_855
BIN_665	Solyc09g009200	ch09	2558721	2562818	up	true.cis	AT3G52910	GROWTH-REGULATING FACTOR 4
BIN_665	Solyc09g009200	ch09	2558721	2562818	down	true.trans	AT3G52910	GROWTH-REGULATING FACTOR 4
BIN_711	ch09	-0.00800838	BIN_709:BIN_713	BIN_900	ch11	BIN_895:BIN_907
BIN_809	ch10	0.0093279	BIN_807:BIN_812	BIN_876	ch11	BIN_874:BIN_878
BIN_878	Solyc11g008830	ch11	3019777	3021109	down	true.cis	AT1G65620	ASYMMETRIC LEAVES 2
BIN_825	ch10	0.00951631	BIN_824:BIN_827	BIN_936	ch11	BIN_931:BIN_940
BIN_989	ch12	0.00776437	BIN_984:BIN_990	BIN_1038	ch12	BIN_1037:BIN_1038
