# Supplementary material for: A New Advanced Backcross Tomato Population Enables High Resolution Leaf QTL Mapping and Gene Identification
Source: G3 (Bethesda). 2016 Aug 10;6(10):3169–84. doi: 10.1534/g3.116.030536 (PMC5068939; doi:10.1534/g3.116.030536)
Supplement: Supplemental Material [file supp_g3.116.030536_FileS8.zip › Supplemental_dataset_8_epistatic_QTL_candidates/comp.all.candidates.xlsx]

## Sheet: comp.all.epiReducedQtl.csv
bin1	chr1	coefs	int0.901	bin2	chr2	int0.902
BIN_129	ch02	0.827678	BIN_125:BIN_131	BIN_674	ch09	BIN_674:BIN_677
BIN_599	ch08	1.2529	BIN_599:BIN_599	BIN_1038	ch12	BIN_1037:BIN_1038
BIN_125	ch02	1.64606	BIN_124:BIN_130	BIN_825	ch10	BIN_824:BIN_827
BIN_506	ch06	1.83827	BIN_506:BIN_511	BIN_581	ch07	BIN_580:BIN_582
BIN_511	Solyc06g074730	ch06	42661355	42667953	up	true.trans	AT2G27880	ARGONAUTE 5
BIN_105	ch02	1.9772	BIN_105:BIN_107	BIN_975	ch12	BIN_975:BIN_977
BIN_132	ch02	2.62524	BIN_132:BIN_136	BIN_498	ch06	BIN_494:BIN_500
BIN_706	ch09	3.6253	BIN_705:BIN_707	BIN_731	ch09	BIN_729:BIN_736
BIN_707	Solyc09g074430	ch09	61731165	61733090	up	true.cis	AT1G48910	YUCCA 10
BIN_732	Solyc09g090180	ch09	65061991	65062617	down	true.cis	AT1G07090	LIGHT-DEPENDENT SHORT HYPOCOTYLS 6
BIN_132	ch02	3.74988	BIN_132:BIN_136	BIN_749	ch10	BIN_749:BIN_750
BIN_410	ch05	4.72742	BIN_404:BIN_415	BIN_576	ch07	BIN_575:BIN_579
BIN_578	Solyc07g064990	ch07	64155555	64158080	down	true.cis	AT5G55250	IAA CARBOXYLMETHYLTRANSFERASE 1
BIN_510	ch06	5.28107	BIN_506:BIN_511	BIN_628	ch08	BIN_625:BIN_634
