# Supplementary material for: A New Advanced Backcross Tomato Population Enables High Resolution Leaf QTL Mapping and Gene Identification
Source: G3 (Bethesda). 2016 Aug 10;6(10):3169–84. doi: 10.1534/g3.116.030536 (PMC5068939; doi:10.1534/g3.116.030536)
Supplement: Supplemental Material [file supp_g3.116.030536_FileS8.zip › Supplemental_dataset_8_epistatic_QTL_candidates/comp.int.candidates.xlsx]

## Sheet: comp.int.epiReducedQtl.csv
bin1	chr1	coefs	int0.901	bin2	chr2	int0.902
BIN_125	ch02	1.0183	BIN_124:BIN_130	BIN_825	ch10	BIN_824:BIN_827
BIN_132	ch02	1.09292	BIN_132:BIN_136	BIN_749	ch10	BIN_749:BIN_750
BIN_134	ch02	1.13515	BIN_132:BIN_139	BIN_501	ch06	BIN_499:BIN_504
BIN_137	Solyc02g091840	ch02	47648877	47652967	down	true.cis	AT5G65700	BARELY ANY MERISTEM 1
BIN_139	Solyc02g092070	ch02	47855277	47859821	down	true.cis	AT4G37740	GROWTH-REGULATING FACTOR 2
BIN_410	ch05	1.0856	BIN_404:BIN_415	BIN_576	ch07	BIN_575:BIN_579
BIN_578	Solyc07g064990	ch07	64155555	64158080	down	true.cis	AT5G55250	IAA CARBOXYLMETHYLTRANSFERASE 1
BIN_438	ch05	-1.36813	BIN_437:BIN_440	BIN_1045	ch12	BIN_1044:BIN_1048
BIN_484	ch06	7.06458	BIN_482:BIN_485	BIN_594	ch08	BIN_594:BIN_595
BIN_510	ch06	1.6224	BIN_506:BIN_511	BIN_971	ch11	BIN_968:BIN_974
BIN_511	Solyc06g074730	ch06	42661355	42667953	up	true.trans	AT2G27880	ARGONAUTE 5
BIN_594	ch08	2.09328	BIN_594:BIN_595	BIN_694	ch09	BIN_691:BIN_695
BIN_650	ch08	1.18635	BIN_646:BIN_651	BIN_971	ch11	BIN_968:BIN_974
BIN_674	ch09	1.81062	BIN_674:BIN_677	BIN_747	ch09	BIN_747:BIN_748
