# Supplementary material for: A New Advanced Backcross Tomato Population Enables High Resolution Leaf QTL Mapping and Gene Identification
Source: G3 (Bethesda). 2016 Aug 10;6(10):3169–84. doi: 10.1534/g3.116.030536 (PMC5068939; doi:10.1534/g3.116.030536)
Supplement: Supplemental Material [file supp_g3.116.030536_FileS8.zip › Supplemental_dataset_8_epistatic_QTL_candidates/comp.pri.candidates.xlsx]

## Sheet: comp.pri.candidates.csv
bin1	chr1	coefs	int0.901	bin2	chr2	int0.902
BIN_134	ch02	0.325868	BIN_132:BIN_139	BIN_269	ch04	BIN_264:BIN_271
BIN_137	Solyc02g091840	ch02	47648877	47652967	down	true.cis	AT5G65700	BARELY ANY MERISTEM 1
BIN_139	Solyc02g092070	ch02	47855277	47859821	down	true.cis	AT4G37740	GROWTH-REGULATING FACTOR 2
BIN_271	Solyc04g077490	ch04	60022685	60026057	down	true.trans	AT4G37750	AINTEGUMENTA
BIN_196	ch03	-0.153509	BIN_196:BIN_199	BIN_921	ch11	BIN_914:BIN_926
BIN_200	ch04	-0.148582	BIN_200:BIN_201	BIN_623	ch08	BIN_622:BIN_625
BIN_280	ch04	-0.258023	BIN_279:BIN_281	BIN_891	ch11	BIN_888:BIN_894
BIN_279	Solyc04g079830	ch04	61729325	61740234	up	true.cis	AT4G36870	SAWTOOTH 1
BIN_288	ch04	-0.257727	BIN_288:BIN_290	BIN_531	ch06	BIN_531:BIN_532
BIN_488	ch06	-0.134506	BIN_487:BIN_489	BIN_749	ch10	BIN_749:BIN_750
BIN_568	ch07	-0.189053	BIN_566:BIN_571	BIN_1022	ch12	BIN_1010:BIN_1023
BIN_568	Solyc07g062470	ch07	62414891	62417919	up	true.trans	AT2G42610	LIGHT-DEPENDENT SHORT HYPOCOTYLS 10
BIN_569	Solyc07g062470	ch07	62414891	62417919	up	true.trans	AT2G42610	LIGHT-DEPENDENT SHORT HYPOCOTYLS 10
BIN_570	Solyc07g062680	ch07	62593583	62594785	down	true.cis	AT3G15030	TCP4 / LANCEOLATE
BIN_571	Solyc07g062680	ch07	62593583	62594785	down	true.cis	AT3G15030	TCP4 / LANCEOLATE
BIN_1010	Solyc12g014500	ch12	5468306	5475778	down	true.cis	AT5G55250	IAA CARBOXYLMETHYLTRANSFERASE 1
BIN_1010	Solyc12g014500	ch12	5468306	5475778	down	true.trans	AT5G55250	IAA CARBOXYLMETHYLTRANSFERASE 1
BIN_1011	Solyc12g041980	ch12	41300929	41303144	down	true.cis	AT1G04020	BREAST CANCER ASSOCIATED RING 1
BIN_583	ch08	-0.378423	BIN_583:BIN_585	BIN_818	ch10	BIN_813:BIN_821
BIN_583	Solyc08g006910	ch08	1487865	1491860	down	true.cis	AT4G32551	LEUNIG
BIN_645	ch08	-0.157915	BIN_642:BIN_649	BIN_998	ch12	BIN_993:BIN_1000
BIN_643	Solyc08g081400	ch08	61634552	61638185	up	true.trans	AT5G41410	BEL 1
BIN_644	Solyc08g081400	ch08	61634552	61638185	up	true.trans	AT5G41410	BEL 1
BIN_83	ch02	-0.279477	BIN_82:BIN_84	BIN_95	ch02	BIN_93:BIN_97
BIN_83	Solyc02g069830	ch02	34234662	34242222	up	true.cis	AT2G34710	PHABULOSA
