# Supplementary material for: A New Advanced Backcross Tomato Population Enables High Resolution Leaf QTL Mapping and Gene Identification
Source: G3 (Bethesda). 2016 Aug 10;6(10):3169–84. doi: 10.1534/g3.116.030536 (PMC5068939; doi:10.1534/g3.116.030536)
Supplement: Supplemental Material [file supp_g3.116.030536_FileS8.zip › Supplemental_dataset_8_epistatic_QTL_candidates/comp.sec.candidates.xlsx]

## Sheet: comp.sec.epiReducedQtl.csv
bin1	chr1	coefs	int0.901	bin2	chr2	int0.902
BIN_132	ch02	0.461327	BIN_132:BIN_136	BIN_749	ch10	BIN_749:BIN_750
BIN_594	ch08	3.89849	BIN_594:BIN_595	BIN_689	ch09	BIN_689:BIN_703
BIN_689	Solyc09g025280	ch09	19303045	19303560	up	true.cis	AT2G31160	LIGHT-DEPENDENT SHORT HYPOCOTYLS 3
BIN_700	Solyc09g066080	ch09	60035132	60037487	down	true.trans	AT1G04020	BREAST CANCER ASSOCIATED RING 1
BIN_702	Solyc09g072570	ch09	60600116	60606656	up	true.cis	AT1G65660	SWELLMAP 1
