# Supplementary material for: A New Advanced Backcross Tomato Population Enables High Resolution Leaf QTL Mapping and Gene Identification
Source: G3 (Bethesda). 2016 Aug 10;6(10):3169–84. doi: 10.1534/g3.116.030536 (PMC5068939; doi:10.1534/g3.116.030536)
Supplement: Supplemental Material [file supp_g3.116.030536_FileS8.zip › Supplemental_dataset_8_epistatic_QTL_candidates/roundness.candidates.xlsx]

## Sheet: circ.Round.epiReducedQtl.csv
bin1	chr1	coefs	int0.901	bin2	chr2	int0.902
BIN_1	ch01	0.00758403	BIN_1:BIN_3	BIN_447	ch06	BIN_447:BIN_452
BIN_196	ch03	0.014601	BIN_196:BIN_199	BIN_351	ch05	BIN_348:BIN_352
BIN_250	ch04	0.0103845	BIN_247:BIN_254	BIN_447	ch06	BIN_447:BIN_452
BIN_34	ch01	0.0512203	BIN_33:BIN_38	BIN_540	ch07	BIN_540:BIN_540
BIN_447	ch06	-0.0130241	BIN_447:BIN_452	BIN_911	ch11	BIN_908:BIN_924
BIN_563	ch07	0.0182167	BIN_562:BIN_565	BIN_580	ch07	BIN_577:BIN_581
BIN_578	Solyc07g064990	ch07	64155555	64158080	down	true.cis	AT5G55250	IAA CARBOXYLMETHYLTRANSFERASE 1
BIN_586	ch08	0.0107617	BIN_586:BIN_587	BIN_900	ch11	BIN_895:BIN_907
BIN_631	ch08	0.0114804	BIN_626:BIN_636	BIN_1044	ch12	BIN_1044:BIN_1048
BIN_842	ch10	-0.0133617	BIN_838:BIN_842	BIN_940	ch11	BIN_934:BIN_940
BIN_938	ch11	0.0134267	BIN_932:BIN_940	BIN_962	ch11	BIN_958:BIN_967
