# Supplementary material for: A New Advanced Backcross Tomato Population Enables High Resolution Leaf QTL Mapping and Gene Identification
Source: G3 (Bethesda). 2016 Aug 10;6(10):3169–84. doi: 10.1534/g3.116.030536 (PMC5068939; doi:10.1534/g3.116.030536)
Supplement: Supplemental Material [file supp_g3.116.030536_FileS8.zip › Supplemental_dataset_8_epistatic_QTL_candidates/solidity.candidates.xlsx]

## Sheet: circ.Solidity.epiReducedQtl.csv
bin1	chr1	coefs	int0.901	bin2	chr2	int0.902
BIN_141	ch02	0.00399954	BIN_140:BIN_144	BIN_314	ch05	BIN_312:BIN_314
BIN_142	Solyc02g093280	ch02	48767476	48769813	up	true.cis	AT4G36930	SPATULA
BIN_200	ch04	-0.00562267	BIN_200:BIN_201	BIN_824	ch10	BIN_820:BIN_826
BIN_263	ch04	0.0043447	BIN_262:BIN_263	BIN_334	ch05	BIN_334:BIN_337
BIN_547	ch07	0.00443063	BIN_545:BIN_547	BIN_609	ch08	BIN_608:BIN_610
BIN_594	ch08	-0.00495569	BIN_594:BIN_595	BIN_686	ch09	BIN_685:BIN_687
BIN_599	ch08	-0.00580797	BIN_599:BIN_599	BIN_1038	ch12	BIN_1037:BIN_1038
BIN_663	ch09	-0.00358826	BIN_662:BIN_665	BIN_847	ch11	BIN_847:BIN_855
BIN_665	Solyc09g009200	ch09	2558721	2562818	up	true.cis	AT3G52910	GROWTH-REGULATING FACTOR 4
BIN_665	Solyc09g009200	ch09	2558721	2562818	down	true.trans	AT3G52910	GROWTH-REGULATING FACTOR 4
BIN_674	ch09	-0.00354802	BIN_674:BIN_677	BIN_748	ch09	BIN_747:BIN_748
BIN_711	ch09	-0.00765055	BIN_709:BIN_713	BIN_900	ch11	BIN_895:BIN_907
BIN_91	ch02	-0.00683942	BIN_91:BIN_93	BIN_298	ch05	BIN_293:BIN_302
