# Supplementary material for: A New Advanced Backcross Tomato Population Enables High Resolution Leaf QTL Mapping and Gene Identification
Source: G3 (Bethesda). 2016 Aug 10;6(10):3169–84. doi: 10.1534/g3.116.030536 (PMC5068939; doi:10.1534/g3.116.030536)
Supplement: Supplemental Material [file supp_g3.116.030536_FileS8.zip › Supplemental_dataset_8_epistatic_QTL_candidates/symPC1.candidates.xlsx]

## Sheet: sym.PC1.epiReducedQtl.csv
bin1	chr1	coefs	int0.901	bin2	chr2	int0.902
BIN_140	ch02	-0.00120572	BIN_140:BIN_143	BIN_501	ch06	BIN_499:BIN_504
BIN_142	Solyc02g093280	ch02	48767476	48769813	up	true.cis	AT4G36930	SPATULA
BIN_187	ch03	0.00470402	BIN_186:BIN_188	BIN_903	ch11	BIN_900:BIN_908
BIN_186	Solyc03g118740	ch03	61621010	61624524	up	true.cis	AT1G73590	PIN-FORMED 1
BIN_187	Solyc03g118740	ch03	61621010	61624524	up	true.cis	AT1G73590	PIN-FORMED 1
BIN_229	ch04	0.00198411	BIN_226:BIN_233	BIN_275	ch04	BIN_272:BIN_275
BIN_288	ch04	0.00107555	BIN_288:BIN_290	BIN_579	ch07	BIN_576:BIN_580
BIN_578	Solyc07g064990	ch07	64155555	64158080	down	true.cis	AT5G55250	IAA CARBOXYLMETHYLTRANSFERASE 1
BIN_352	ch05	0.00284632	BIN_349:BIN_354	BIN_645	ch08	BIN_642:BIN_649
BIN_643	Solyc08g081400	ch08	61634552	61638185	up	true.trans	AT5G41410	BEL 1
BIN_644	Solyc08g081400	ch08	61634552	61638185	up	true.trans	AT5G41410	BEL 1
BIN_370	ch05	-0.00143874	BIN_367:BIN_378	BIN_506	ch06	BIN_506:BIN_511
BIN_368	Solyc05g016230	ch05	15163373	15172656	up	true.trans	AT1G04020	BREAST CANCER ASSOCIATED RING 1
BIN_369	Solyc05g026480	ch05	41470829	41477244	up	true.trans	AT4G32551	LEUNIG
BIN_511	Solyc06g074730	ch06	42661355	42667953	up	true.trans	AT2G27880	ARGONAUTE 5
BIN_419	ch05	-0.00114798	BIN_416:BIN_423	BIN_446	ch05	BIN_442:BIN_446
BIN_609	ch08	0.00105171	BIN_608:BIN_610	BIN_847	ch11	BIN_847:BIN_855
BIN_654	ch09	-0.0011595	BIN_654:BIN_654	BIN_847	ch11	BIN_847:BIN_855
BIN_682	ch09	-0.0019701	BIN_681:BIN_684	BIN_964	ch11	BIN_958:BIN_967
