# Supplementary material for: A New Advanced Backcross Tomato Population Enables High Resolution Leaf QTL Mapping and Gene Identification
Source: G3 (Bethesda). 2016 Aug 10;6(10):3169–84. doi: 10.1534/g3.116.030536 (PMC5068939; doi:10.1534/g3.116.030536)
Supplement: Supplemental Material [file supp_g3.116.030536_FileS8.zip › Supplemental_dataset_8_epistatic_QTL_candidates/symPC2.candidates.xlsx]

## Sheet: sym.PC2.epiReducedQtl.csv
bin1	chr1	coefs	int0.901	bin2	chr2	int0.902
BIN_144	ch02	0.00378946	BIN_141:BIN_144	BIN_832	ch10	BIN_830:BIN_837
BIN_142	Solyc02g093280	ch02	48767476	48769813	up	true.cis	AT4G36930	SPATULA
BIN_199	ch03	0.00206159	BIN_196:BIN_199	BIN_520	ch06	BIN_518:BIN_523
BIN_202	ch04	0.00307903	BIN_202:BIN_203	BIN_926	ch11	BIN_913:BIN_930
BIN_248	ch04	0.00271632	BIN_243:BIN_250	BIN_652	ch09	BIN_652:BIN_653
BIN_248	ch04	-0.00599097	BIN_243:BIN_250	BIN_757	ch10	BIN_756:BIN_759
BIN_34	ch01	0.0100344	BIN_33:BIN_38	BIN_540	ch07	BIN_540:BIN_540
BIN_353	ch05	0.00756466	BIN_352:BIN_359	BIN_921	ch11	BIN_914:BIN_926
BIN_46	ch01	0.00839654	BIN_45:BIN_46	BIN_732	ch09	BIN_731:BIN_737
BIN_732	Solyc09g090180	ch09	65061991	65062617	down	true.cis	AT1G07090	LIGHT-DEPENDENT SHORT HYPOCOTYLS 6
BIN_938	ch11	0.00397157	BIN_932:BIN_940	BIN_962	ch11	BIN_958:BIN_967
BIN_975	ch12	0.00202791	BIN_975:BIN_977	BIN_1041	ch12	BIN_1041:BIN_1042
