# Supplementary material for: A New Advanced Backcross Tomato Population Enables High Resolution Leaf QTL Mapping and Gene Identification
Source: G3 (Bethesda). 2016 Aug 10;6(10):3169–84. doi: 10.1534/g3.116.030536 (PMC5068939; doi:10.1534/g3.116.030536)
Supplement: Supplemental Material [file supp_g3.116.030536_FileS8.zip › Supplemental_dataset_8_epistatic_QTL_candidates/symPC3.candidates.xlsx]

## Sheet: sym.PC3.epiReducedQtl.csv
bin1	chr1	coefs	int0.901	bin2	chr2	int0.902
BIN_1	ch01	0.00234205	BIN_1:BIN_3	BIN_454	ch06	BIN_453:BIN_457
BIN_125	ch02	0.00233357	BIN_124:BIN_130	BIN_652	ch09	BIN_652:BIN_653
BIN_189	ch03	0.00300842	BIN_188:BIN_190	BIN_200	ch04	BIN_200:BIN_201
BIN_192	ch03	-0.00274572	BIN_190:BIN_194	BIN_1047	ch12	BIN_1044:BIN_1049
BIN_263	ch04	0.00260676	BIN_262:BIN_263	BIN_331	ch05	BIN_329:BIN_333
BIN_275	ch04	0.00336439	BIN_272:BIN_275	BIN_981	ch12	BIN_979:BIN_984
BIN_981	Solyc12g006790	ch12	1200019	1205876	down	true.cis	AT5G43810	ARGONAUTE 10 / PINHEAD / ZWILLE
BIN_32	ch01	0.0050366	BIN_31:BIN_33	BIN_540	ch07	BIN_540:BIN_540
BIN_436	ch05	-0.00273445	BIN_432:BIN_437	BIN_713	ch09	BIN_711:BIN_718
BIN_478	ch06	-0.00223303	BIN_478:BIN_479	BIN_502	ch06	BIN_501:BIN_503
BIN_478	Solyc06g065630	ch06	37403377	37405689	down	true.trans	AT5G11320	YUCCA 4
BIN_656	ch09	-0.00240047	BIN_655:BIN_657	BIN_682	ch09	BIN_681:BIN_684
BIN_656	Solyc09g007830	ch09	1356808	1361135	down	true.cis	AT2G37210	LONELY GUY 3
