# Supplementary material for: A New Advanced Backcross Tomato Population Enables High Resolution Leaf QTL Mapping and Gene Identification
Source: G3 (Bethesda). 2016 Aug 10;6(10):3169–84. doi: 10.1534/g3.116.030536 (PMC5068939; doi:10.1534/g3.116.030536)
Supplement: Supplemental Material [file supp_g3.116.030536_FileS8.zip › Supplemental_dataset_8_epistatic_QTL_candidates/symPC4.candidates.xlsx]

## Sheet: sym.PC4.epiReducedQtl.csv
bin1	chr1	coefs	int0.901	bin2	chr2	int0.902
BIN_140	ch02	-0.000261431	BIN_140:BIN_143	BIN_646	ch08	BIN_643:BIN_650
BIN_643	Solyc08g081400	ch08	61634552	61638185	up	true.trans	AT5G41410	BEL 1
BIN_644	Solyc08g081400	ch08	61634552	61638185	up	true.trans	AT5G41410	BEL 1
BIN_141	ch02	-0.000128648	BIN_140:BIN_144	BIN_432	ch05	BIN_428:BIN_436
BIN_142	Solyc02g093280	ch02	48767476	48769813	up	true.cis	AT4G36930	SPATULA
BIN_429	Solyc05g054180	ch05	63284096	63288543	up	true.cis	AT5G48160	OBERON 2
BIN_200	ch04	1.53146e-05	BIN_200:BIN_201	BIN_514	ch06	BIN_514:BIN_517
BIN_301	ch05	0.00213805	BIN_296:BIN_304	BIN_985	ch12	BIN_982:BIN_990
BIN_437	ch05	-1.10268e-05	BIN_436:BIN_439	BIN_852	ch11	BIN_847:BIN_860
BIN_594	ch08	-0.00259725	BIN_594:BIN_595	BIN_830	ch10	BIN_828:BIN_833
BIN_773	ch10	-0.00016751	BIN_773:BIN_775	BIN_806	ch10	BIN_806:BIN_808
