# Supplementary material for: A New Advanced Backcross Tomato Population Enables High Resolution Leaf QTL Mapping and Gene Identification
Source: G3 (Bethesda). 2016 Aug 10;6(10):3169–84. doi: 10.1534/g3.116.030536 (PMC5068939; doi:10.1534/g3.116.030536)
Supplement: Supplemental Material [file supp_g3.116.030536_FileS9.zip]

Archive with 13 entries (10 files):
- Supplemental_dataset_9_fine-mapping_IL.BIL_QTL_overlap/
- Supplemental_dataset_9_fine-mapping_IL.BIL_QTL_overlap/circ.AR_il.bil.overlappingBins.csv
- Supplemental_dataset_9_fine-mapping_IL.BIL_QTL_overlap/circ.Circ._il.bil.overlappingBins.csv
- Supplemental_dataset_9_fine-mapping_IL.BIL_QTL_overlap/circ.Round_il.bil.overlappingBins.csv
- Supplemental_dataset_9_fine-mapping_IL.BIL_QTL_overlap/circ.Solidity_il.bil.overlappingBins.csv
- Supplemental_dataset_9_fine-mapping_IL.BIL_QTL_overlap/comp.all_il.bil.overlappingBins.csv
- Supplemental_dataset_9_fine-mapping_IL.BIL_QTL_overlap/comp.int_il.bil.overlappingBins.csv
- Supplemental_dataset_9_fine-mapping_IL.BIL_QTL_overlap/comp.pri_il.bil.overlappingBins.csv
- Supplemental_dataset_9_fine-mapping_IL.BIL_QTL_overlap/comp.sec_il.bil.overlappingBins.csv
- Supplemental_dataset_9_fine-mapping_IL.BIL_QTL_overlap/FT_il.bil.overlappingBins.csv
- __MACOSX/
- __MACOSX/Supplemental_dataset_9_fine-mapping_IL.BIL_QTL_overlap/
- __MACOSX/Supplemental_dataset_9_fine-mapping_IL.BIL_QTL_overlap/._FT_il.bil.overlappingBins.csv
