# Supplementary material for: A New Advanced Backcross Tomato Population Enables High Resolution Leaf QTL Mapping and Gene Identification
Source: G3 (Bethesda). 2016 Aug 10;6(10):3169–84. doi: 10.1534/g3.116.030536 (PMC5068939; doi:10.1534/g3.116.030536)
Supplement: Supplemental Material [file supp_g3.116.030536_FileS9.zip › Supplemental_dataset_9_fine-mapping_IL.BIL_QTL_overlap/circ.AR_il.bil.overlappingBins.csv]

il.bin	il.bin2	start	end	chr	slope	pval	adj.pval	log.pval	sign	bil.bin	chr	bin.mid	bin.start	bin.end	coefs	int0.95	int0.95.start	int0.95.end	int0.90	int0.90.start	int0.90.end
d.1C	d.1C	1151331	4416584	SL2.40ch01	-0.058484397	2.86e-08	2.83e-06	5.548213564	n.sig4	BIN_11	SL2.40ch01	4249388	4171749	4327028	-0.0293621748128448	BIN_11:BIN_11	4171749	4327028	BIN_10:BIN_11	3742677	4327028
d.1D	d.1D	4424672	75660314	SL2.40ch01	-0.108497449	6.46e-13	7.17e-11	10.14448084	n.sig4	BIN_13	SL2.40ch01	42456054	16707021	68205087	-0.00544607812355508	BIN_13:BIN_13	16707021	68205087	BIN_13:BIN_13	16707021	68205087
d.1D	d.1D	4424672	75660314	SL2.40ch01	-0.108497449	6.46e-13	7.17e-11	10.14448084	n.sig4	BIN_18	SL2.40ch01	69880977	69703002	70058953	-0.0356977875214874	BIN_18:BIN_18	69703002	70058953	BIN_17:BIN_18	69513571	70058953
d.1D	d.1D	4424672	75660314	SL2.40ch01	-0.108497449	6.46e-13	7.17e-11	10.14448084	n.sig4	BIN_19	SL2.40ch01	72622765	70069140	75176391	-0.0555764307062788	BIN_19:BIN_19	70069140	75176391	BIN_19:BIN_19	70069140	75176391
d.1E	d.1E	75672533	77720421	SL2.40ch01	-0.045043954	3.42e-05	0.003013381	2.520945954	n.sig2	BIN_23	SL2.40ch01	76285360	76168039	76402681	-0.0485604605213095	BIN_23:BIN_23	76168039	76402681	BIN_23:BIN_23	76168039	76402681
d.2A	d.2A.1	80990	16646169	SL2.40ch02	0.062348919	9.41e-07	8.94e-05	4.048662481	p.sig4	BIN_63	SL2.40ch02	7811291	1	15622581	0.0429983290754871	BIN_63:BIN_67	1	27371472	BIN_63:BIN_67	1	27371472
d.2B	d.2B.1	16646455	22254884	SL2.40ch02	0.075204761	7.97e-07	7.65e-05	4.116338565	p.sig4	BIN_63	SL2.40ch02	7811291	1	15622581	0.0429983290754871	BIN_63:BIN_67	1	27371472	BIN_63:BIN_67	1	27371472
d.2A	d.2A.2	22288079	27442778	SL2.40ch02	0.062348919	9.41e-07	8.94e-05	4.048662481	p.sig4	BIN_63	SL2.40ch02	7811291	1	15622581	0.0429983290754871	BIN_63:BIN_67	1	27371472	BIN_63:BIN_67	1	27371472
d.2C	d.2C	29893130	30876102	SL2.40ch02	0.062568327	2.73e-09	2.9e-07	6.537602002	p.sig4	BIN_74	SL2.40ch02	30950827	30814063	31087591	0.00793359813551428	BIN_74:BIN_74	30814063	31087591	BIN_73:BIN_75	30663959	31191063
d.2J	d.2J	40122572	42713517	SL2.40ch02	-0.044982871	1.31e-05	0.001181891	2.927422574	n.sig2	BIN_101	SL2.40ch02	40462334	40241601	40683067	-0.0214231992186335	BIN_100:BIN_102	40121461	41212925	BIN_99:BIN_103	39550944	41518466
d.2J	d.2J	40122572	42713517	SL2.40ch02	-0.044982871	1.31e-05	0.001181891	2.927422574	n.sig2	BIN_110	SL2.40ch02	42590770	42375677	42805864	-0.0125419931087356	BIN_109:BIN_110	42063902	42805864	BIN_107:BIN_110	42043579	42805864
d.3B	d.3B	1309197	1440924	SL2.40ch03	0.043089638	3.02e-05	0.002685741	2.570935871	p.sig2	BIN_151	SL2.40ch03	1564734	1521776	1607693	0.0591881573694204	BIN_150:BIN_152	1442975	1938292	BIN_149:BIN_152	1296944	1938292
d.4D	d.4D	4714002	4722806	SL2.40ch04	-0.049441704	8.49e-09	8.74e-07	6.058488567	n.sig4	BIN_230	SL2.40ch04	5060218	4599919	5520518	-0.0117025212890605	BIN_230:BIN_233	4599919	6535572	BIN_228:BIN_234	4513067	6914308
d.4E	d.4E	4722806	4995874	SL2.40ch04	-0.045573568	9.42e-10	1.02e-07	6.991399828	n.sig4	BIN_230	SL2.40ch04	5060218	4599919	5520518	-0.0117025212890605	BIN_230:BIN_233	4599919	6535572	BIN_228:BIN_234	4513067	6914308
d.4F	d.4F	4996335	54873664	SL2.40ch04	-0.051250597	2.31e-09	2.47e-07	6.607303047	n.sig4	BIN_230	SL2.40ch04	5060218	4599919	5520518	-0.0117025212890605	BIN_230:BIN_233	4599919	6535572	BIN_228:BIN_234	4513067	6914308
d.4F	d.4F	4996335	54873664	SL2.40ch04	-0.051250597	2.31e-09	2.47e-07	6.607303047	n.sig4	BIN_241	SL2.40ch04	51629678	51431714	51827642	-0.0147943349941789	BIN_240:BIN_243	51285077	52510550	BIN_237:BIN_246	46880570	53294413
d.4G	d.4G	54892751	56972676	SL2.40ch04	-0.058481628	2.87e-08	2.83e-06	5.548213564	n.sig4	BIN_256	SL2.40ch04	55840063	55791765	55888362	-0.00931602923868448	BIN_255:BIN_257	55621687	56082366	BIN_253:BIN_261	55098030	57111185
d.4H	d.4H	57004446	60645246	SL2.40ch04	-0.087454638	8.51e-09	8.74e-07	6.058488567	n.sig4	BIN_256	SL2.40ch04	55840063	55791765	55888362	-0.00931602923868448	BIN_255:BIN_257	55621687	56082366	BIN_253:BIN_261	55098030	57111185
d.4H	d.4H	57004446	60645246	SL2.40ch04	-0.087454638	8.51e-09	8.74e-07	6.058488567	n.sig4	BIN_263	SL2.40ch04	57710910	57536605	57885216	-0.0124955843895857	BIN_262:BIN_263	57127261	57885216	BIN_262:BIN_263	57127261	57885216
d.4H	d.4H	57004446	60645246	SL2.40ch04	-0.087454638	8.51e-09	8.74e-07	6.058488567	n.sig4	BIN_269	SL2.40ch04	58647838	58550555	58745121	-0.0237806982293598	BIN_269:BIN_270	58550555	59623022	BIN_264:BIN_271	57974253	60077490
d.4I	d.4I	60648249	62474908	SL2.40ch04	-0.087454638	8.51e-09	8.74e-07	6.058488567	n.sig4	BIN_281	SL2.40ch04	62236941	62088582	62385300	-0.0201682738780086	BIN_280:BIN_281	61806889	62385300	BIN_280:BIN_281	61806889	62385300
d.5D	d.5D	62631318	62875700	SL2.40ch05	-0.046264231	7.33e-06	0.000674588	3.170961389	n.sig3	BIN_426	SL2.40ch05	62916070	62791171	63040970	-0.0208672165336716	BIN_424:BIN_429	62638337	63405408	BIN_421:BIN_431	62483782	63462765
d.5E	d.5E	62875735	63172748	SL2.40ch05	-0.090030019	3.93e-10	4.28e-08	7.368556231	n.sig4	BIN_426	SL2.40ch05	62916070	62791171	63040970	-0.0208672165336716	BIN_424:BIN_429	62638337	63405408	BIN_421:BIN_431	62483782	63462765
d.5F	d.5F	63176137	64011151	SL2.40ch05	-0.06544593	1.66e-10	1.83e-08	7.73754891	n.sig4	BIN_426	SL2.40ch05	62916070	62791171	63040970	-0.0208672165336716	BIN_424:BIN_429	62638337	63405408	BIN_421:BIN_431	62483782	63462765
d.5D	d.5D	62631318	62875700	SL2.40ch05	-0.046264231	7.33e-06	0.000674588	3.170961389	n.sig3	BIN_428	SL2.40ch05	63150309	63127871	63172748	-0.0282236411584555	BIN_424:BIN_431	62638337	63462765	BIN_421:BIN_432	62483782	63517140
d.5E	d.5E	62875735	63172748	SL2.40ch05	-0.090030019	3.93e-10	4.28e-08	7.368556231	n.sig4	BIN_428	SL2.40ch05	63150309	63127871	63172748	-0.0282236411584555	BIN_424:BIN_431	62638337	63462765	BIN_421:BIN_432	62483782	63517140
d.5F	d.5F	63176137	64011151	SL2.40ch05	-0.06544593	1.66e-10	1.83e-08	7.73754891	n.sig4	BIN_428	SL2.40ch05	63150309	63127871	63172748	-0.0282236411584555	BIN_424:BIN_431	62638337	63462765	BIN_421:BIN_432	62483782	63517140
d.7A	d.7A	16613	3127340	SL2.40ch07	0.033300989	0.000116462	0.009899242	2.004398059	p.sig2	BIN_537	SL2.40ch07	3654652	3313159	3996146	-0.00587905440522061	BIN_537:BIN_537	3313159	3996146	BIN_535:BIN_538	2929850	7742310
d.8F	d.8F	59227323	60786045	SL2.40ch08	-0.06208117	3.65e-09	3.83e-07	6.416801226	n.sig4	BIN_640	SL2.40ch08	60412884	60366201	60459567	-0.0834808885861933	BIN_638:BIN_642	60084090	61382537	BIN_637:BIN_642	59924708	61382537
d.8G	d.8G	60810595	62172213	SL2.40ch08	-0.056066391	0.000111919	0.009625048	2.016597096	n.sig2	BIN_640	SL2.40ch08	60412884	60366201	60459567	-0.0834808885861933	BIN_638:BIN_642	60084090	61382537	BIN_637:BIN_642	59924708	61382537
d.11H	d.11H	52565989	53383556	SL2.40ch11	0.038518768	0.000280868	0.023031143	1.637684508	p.sig1	BIN_970	SL2.40ch11	52789778	52769756	52809800	0.00274985160822248	BIN_969:BIN_970	52605018	52809800	BIN_968:BIN_974	52471002	53386025
d.12E	d.12E	2923426	8995744	SL2.40ch12	0.040355667	1.94e-06	0.000180686	3.743075496	p.sig3	BIN_995	SL2.40ch12	2455603	2193571	2717636	0.0208141735457377	BIN_993:BIN_997	2151478	3011323	BIN_993:BIN_999	2151478	3255964
d.12F	d.12F.1	9015857	47377915	SL2.40ch12	0.042640988	3.66e-05	0.003181512	2.497366434	p.sig2	BIN_1015	SL2.40ch12	47059816	46606143	47513490	-0.00135401447600843	BIN_1015:BIN_1016	46606143	47595105	BIN_1014:BIN_1016	44845444	47595105
d.12G	d.12G.1	47407364	48581265	SL2.40ch12	0.074521064	2.52e-07	2.45e-05	4.610833916	p.sig4	BIN_1015	SL2.40ch12	47059816	46606143	47513490	-0.00135401447600843	BIN_1015:BIN_1016	46606143	47595105	BIN_1014:BIN_1016	44845444	47595105
d.12F	d.12F.1	9015857	47377915	SL2.40ch12	0.042640988	3.66e-05	0.003181512	2.497366434	p.sig2	BIN_1016	SL2.40ch12	47560652	47526200	47595105	-0.001356149900662	BIN_1015:BIN_1016	46606143	47595105	BIN_1015:BIN_1017	46606143	47833622
d.12G	d.12G.1	47407364	48581265	SL2.40ch12	0.074521064	2.52e-07	2.45e-05	4.610833916	p.sig4	BIN_1016	SL2.40ch12	47560652	47526200	47595105	-0.001356149900662	BIN_1015:BIN_1016	46606143	47595105	BIN_1015:BIN_1017	46606143	47833622
d.12H	d.12H	62478674	64710550	SL2.40ch12	0.060621244	8.55e-09	8.74e-07	6.058488567	p.sig4	BIN_1043	SL2.40ch12	64274372	64260545	64288199	0.00408497670480256	BIN_1043:BIN_1043	64260545	64288199	BIN_1043:BIN_1043	64260545	64288199
