# Supplementary material for: A New Advanced Backcross Tomato Population Enables High Resolution Leaf QTL Mapping and Gene Identification
Source: G3 (Bethesda). 2016 Aug 10;6(10):3169–84. doi: 10.1534/g3.116.030536 (PMC5068939; doi:10.1534/g3.116.030536)
Supplement: Supplemental Material [file supp_g3.116.030536_FileS9.zip › Supplemental_dataset_9_fine-mapping_IL.BIL_QTL_overlap/circ.Circ._il.bil.overlappingBins.csv]

il.bin	il.bin2	start	end	chr	slope	pval	adj.pval	log.pval	sign	bil.bin	chr	bin.mid	bin.start	bin.end	coefs	int0.95	int0.95.start	int0.95.end	int0.90	int0.90.start	int0.90.end
d.4C	d.4C	1951907	4709777	SL2.40ch04	0.032651182	1.67e-05	0.001487187	2.82763442	p.sig2	BIN_225	SL2.40ch04	4012357	3946466	4078249	0.0163892980918805	BIN_223:BIN_225	3581463	4078249	BIN_221:BIN_227	3096506	4473453
d.4F	d.4F	4996335	54873664	SL2.40ch04	0.059225616	9.25e-22	1.03e-19	18.98716278	p.sig4	BIN_246	SL2.40ch04	53168647	53042881	53294413	0.0164719807811005	BIN_244:BIN_248	52581892	54080490	BIN_241:BIN_249	51431714	54493400
d.4H	d.4H	57004446	60645246	SL2.40ch04	0.095152046	5e-18	5.39e-16	15.26841123	p.sig4	BIN_269	SL2.40ch04	58647838	58550555	58745121	0.00685632194793682	BIN_269:BIN_270	58550555	59623022	BIN_264:BIN_271	57974253	60077490
d.4I	d.4I	60648249	62474908	SL2.40ch04	0.095152046	5e-18	5.39e-16	15.26841123	p.sig4	BIN_282	SL2.40ch04	62623646	62407546	62839747	0.022152794294347	BIN_282:BIN_283	62407546	62913112	BIN_282:BIN_284	62407546	63018733
d.5C	d.5C	14433874	62629853	SL2.40ch05	-0.043298146	4.84e-05	0.004164607	2.380425975	n.sig2	BIN_370	SL2.40ch05	48590628	48568811	48612445	0.000705022338227668	BIN_369:BIN_373	22533400	52895756	BIN_367:BIN_378	11516483	57936793
d.5C	d.5C	14433874	62629853	SL2.40ch05	-0.043298146	4.84e-05	0.004164607	2.380425975	n.sig2	BIN_405	SL2.40ch05	61612915	61592453	61633378	-0.00868803131542332	BIN_402:BIN_408	61466056	61739220	BIN_402:BIN_411	61466056	61994089
d.6C	d.6C	33763300	38494060	SL2.40ch06	-0.039557339	0.000208553	0.016684278	1.777692582	n.sig1	BIN_478	SL2.40ch06	37049144	35649429	38448860	-0.00357062305404433	BIN_478:BIN_479	35649429	38502368	BIN_478:BIN_479	35649429	38502368
d.6D	d.6D	38499850	41179508	SL2.40ch06	-0.039557339	0.000208553	0.016684278	1.777692582	n.sig1	BIN_478	SL2.40ch06	37049144	35649429	38448860	-0.00357062305404433	BIN_478:BIN_479	35649429	38502368	BIN_478:BIN_479	35649429	38502368
d.6D	d.6D	38499850	41179508	SL2.40ch06	-0.039557339	0.000208553	0.016684278	1.777692582	n.sig1	BIN_488	SL2.40ch06	39902229	39894812	39909646	-0.00087641621426007	BIN_488:BIN_488	39894812	39909646	BIN_487:BIN_489	39811103	39948775
d.6D	d.6D	38499850	41179508	SL2.40ch06	-0.039557339	0.000208553	0.016684278	1.777692582	n.sig1	BIN_499	SL2.40ch06	41757082	41672085	41842079	-0.0100165348234511	BIN_498:BIN_500	41542631	41859109	BIN_495:BIN_501	41025115	41971787
d.6E	d.6E	41181647	41395093	SL2.40ch06	-0.028483481	0.000177261	0.014358157	1.842901302	n.sig1	BIN_499	SL2.40ch06	41757082	41672085	41842079	-0.0100165348234511	BIN_498:BIN_500	41542631	41859109	BIN_495:BIN_501	41025115	41971787
d.7D	d.7D	56521560	56540200	SL2.40ch07	0.032858964	2.02e-07	1.98e-05	4.70333481	p.sig4	BIN_549	SL2.40ch07	55361914	55346974	55376855	0.014635846311931	BIN_549:BIN_550	55346974	55820971	BIN_548:BIN_552	54784384	56967610
d.7E	d.7E	56542571	60982504	SL2.40ch07	0.036358639	1.58e-06	0.000149714	3.824737586	p.sig3	BIN_549	SL2.40ch07	55361914	55346974	55376855	0.014635846311931	BIN_549:BIN_550	55346974	55820971	BIN_548:BIN_552	54784384	56967610
d.7F	d.7F	60994570	63089255	SL2.40ch07	0.036358639	1.58e-06	0.000149714	3.824737586	p.sig3	BIN_559	SL2.40ch07	61317451	61312962	61321940	0.0022211313645489	BIN_559:BIN_559	61312962	61321940	BIN_558:BIN_560	61154748	61348352
d.7H	d.7H	63571502	65265446	SL2.40ch07	0.03424831	6.23e-06	0.00056689	3.246501204	p.sig3	BIN_582	SL2.40ch07	65092267	64915914	65268621	0.00594928493219333	BIN_582:BIN_582	64915914	65268621	BIN_581:BIN_582	64756839	65268621
d.8B	d.8B	3034542	50543946	SL2.40ch08	0.056181546	6.05e-14	6.29e-12	11.20134935	p.sig4	BIN_592	SL2.40ch08	23057988	4121285	41994692	0.0105644710948117	BIN_592:BIN_592	4121285	41994692	BIN_592:BIN_596	4121285	50186976
d.8F	d.8F	59227323	60786045	SL2.40ch08	0.038247244	8.28e-07	7.95e-05	4.099632871	p.sig4	BIN_640	SL2.40ch08	60412884	60366201	60459567	0.0264601245663059	BIN_638:BIN_642	60084090	61382537	BIN_637:BIN_642	59924708	61382537
d.8G	d.8G	60810595	62172213	SL2.40ch08	0.044376214	3.11e-05	0.002702698	2.56820248	p.sig2	BIN_640	SL2.40ch08	60412884	60366201	60459567	0.0264601245663059	BIN_638:BIN_642	60084090	61382537	BIN_637:BIN_642	59924708	61382537
d.9B	d.9B	743484	2050948	SL2.40ch09	-0.040185184	8.28e-11	8.53e-09	8.069050969	n.sig4	BIN_656	SL2.40ch09	1524483	1355941	1693026	-0.00387524529284199	BIN_656:BIN_656	1355941	1693026	BIN_655:BIN_657	1291402	1877201
d.9C	d.9C	2056652	2598241	SL2.40ch09	-0.035067827	3.69e-06	0.000339325	3.469384142	n.sig3	BIN_663	SL2.40ch09	2387364	2300594	2474135	-0.00325374280712184	BIN_662:BIN_664	2295064	2495713	BIN_662:BIN_665	2295064	2568596
d.9E	d.9E	3478578	4643755	SL2.40ch09	-0.033204145	9.24e-08	9.14e-06	5.039053804	n.sig4	BIN_679	SL2.40ch09	4774804	4753955	4795653	-0.000866206909778541	BIN_678:BIN_680	4729202	4908642	BIN_676:BIN_681	4294782	5168716
d.9F	d.9F	4644916	6150841	SL2.40ch09	-0.037871941	5.59e-07	5.43e-05	4.26520017	n.sig4	BIN_679	SL2.40ch09	4774804	4753955	4795653	-0.000866206909778541	BIN_678:BIN_680	4729202	4908642	BIN_676:BIN_681	4294782	5168716
d.9F	d.9F	4644916	6150841	SL2.40ch09	-0.037871941	5.59e-07	5.43e-05	4.26520017	n.sig4	BIN_688	SL2.40ch09	13185519	7182512	19188527	-0.00635243552351315	BIN_688:BIN_692	7182512	48361282	BIN_687:BIN_693	6111931	56056012
d.9H	d.9H.1	19245601	19333972	SL2.40ch09	-0.027326792	0.000323531	0.025235414	1.597989566	n.sig1	BIN_688	SL2.40ch09	13185519	7182512	19188527	-0.00635243552351315	BIN_688:BIN_692	7182512	48361282	BIN_687:BIN_693	6111931	56056012
d.11B	d.11B	2475481	4841505	SL2.40ch11	0.033530427	9.76e-06	0.000878562	3.056227585	p.sig3	BIN_878	SL2.40ch11	2895045	2880851	2909239	0.0212323890832013	BIN_875:BIN_878	2502553	2909239	BIN_875:BIN_880	2502553	3508263
