# Supplementary material for: A New Advanced Backcross Tomato Population Enables High Resolution Leaf QTL Mapping and Gene Identification
Source: G3 (Bethesda). 2016 Aug 10;6(10):3169–84. doi: 10.1534/g3.116.030536 (PMC5068939; doi:10.1534/g3.116.030536)
Supplement: Supplemental Material [file supp_g3.116.030536_FileS9.zip › Supplemental_dataset_9_fine-mapping_IL.BIL_QTL_overlap/circ.Round_il.bil.overlappingBins.csv]

il.bin	il.bin2	start	end	chr	slope	pval	adj.pval	log.pval	sign	bil.bin	chr	bin.mid	bin.start	bin.end	coefs	int0.95	int0.95.start	int0.95.end	int0.90	int0.90.start	int0.90.end
d.1C	d.1C	1151331	4416584	SL2.40ch01	0.034554511	1.39e-08	1.41e-06	5.850780887	p.sig4	BIN_8	SL2.40ch01	2408983	1201906	3616061	0.00181370741441727	BIN_8:BIN_8	1201906	3616061	BIN_8:BIN_8	1201906	3616061
d.1C	d.1C	1151331	4416584	SL2.40ch01	0.034554511	1.39e-08	1.41e-06	5.850780887	p.sig4	BIN_11	SL2.40ch01	4249388	4171749	4327028	0.0102012930442812	BIN_11:BIN_11	4171749	4327028	BIN_10:BIN_11	3742677	4327028
d.1D	d.1D	4424672	75660314	SL2.40ch01	0.06619856	2.86e-14	3.18e-12	11.49757288	p.sig4	BIN_13	SL2.40ch01	42456054	16707021	68205087	0.00912969144718426	BIN_13:BIN_13	16707021	68205087	BIN_13:BIN_13	16707021	68205087
d.1D	d.1D	4424672	75660314	SL2.40ch01	0.06619856	2.86e-14	3.18e-12	11.49757288	p.sig4	BIN_18	SL2.40ch01	69880977	69703002	70058953	0.013572184521397	BIN_18:BIN_18	69703002	70058953	BIN_17:BIN_18	69513571	70058953
d.1D	d.1D	4424672	75660314	SL2.40ch01	0.06619856	2.86e-14	3.18e-12	11.49757288	p.sig4	BIN_19	SL2.40ch01	72622765	70069140	75176391	0.0303183131541543	BIN_19:BIN_19	70069140	75176391	BIN_19:BIN_19	70069140	75176391
d.1E	d.1E	75672533	77720421	SL2.40ch01	0.027382709	1.3e-05	0.001161386	2.935023414	p.sig2	BIN_23	SL2.40ch01	76285360	76168039	76402681	0.0210651322099779	BIN_23:BIN_23	76168039	76402681	BIN_23:BIN_23	76168039	76402681
d.2A	d.2A.1	80990	16646169	SL2.40ch02	-0.034069214	3.65e-06	0.000347214	3.459402772	n.sig3	BIN_64	SL2.40ch02	18587140	15628211	21546069	-0.0118066516966629	BIN_63:BIN_67	1	27371472	BIN_63:BIN_67	1	27371472
d.2B	d.2B.1	16646455	22254884	SL2.40ch02	-0.040500683	4.38e-06	0.000411842	3.385269366	n.sig3	BIN_64	SL2.40ch02	18587140	15628211	21546069	-0.0118066516966629	BIN_63:BIN_67	1	27371472	BIN_63:BIN_67	1	27371472
d.2A	d.2A.2	22288079	27442778	SL2.40ch02	-0.034069214	3.65e-06	0.000347214	3.459402772	n.sig3	BIN_64	SL2.40ch02	18587140	15628211	21546069	-0.0118066516966629	BIN_63:BIN_67	1	27371472	BIN_63:BIN_67	1	27371472
d.2C	d.2C	29893130	30876102	SL2.40ch02	-0.034628946	1.3e-08	1.32e-06	5.879426069	n.sig4	BIN_74	SL2.40ch02	30950827	30814063	31087591	-0.000370886121630329	BIN_74:BIN_74	30814063	31087591	BIN_73:BIN_75	30663959	31191063
d.2J	d.2J	40122572	42713517	SL2.40ch02	0.026766506	7.23e-06	0.000650359	3.186846845	p.sig3	BIN_101	SL2.40ch02	40462334	40241601	40683067	0.00555045698619306	BIN_100:BIN_102	40121461	41212925	BIN_99:BIN_103	39550944	41518466
d.2J	d.2J	40122572	42713517	SL2.40ch02	0.026766506	7.23e-06	0.000650359	3.186846845	p.sig3	BIN_110	SL2.40ch02	42590770	42375677	42805864	0.00414532732105339	BIN_109:BIN_110	42063902	42805864	BIN_107:BIN_110	42043579	42805864
d.3B	d.3B	1309197	1440924	SL2.40ch03	-0.024419051	4.34e-05	0.003821717	2.417741476	n.sig2	BIN_151	SL2.40ch03	1564734	1521776	1607693	-0.0150627798212666	BIN_150:BIN_152	1442975	1938292	BIN_149:BIN_152	1296944	1938292
d.4D	d.4D	4714002	4722806	SL2.40ch04	0.028818373	6.38e-09	6.57e-07	6.18243463	p.sig4	BIN_232	SL2.40ch04	6176586	6166059	6187113	3.09801617006561e-05	BIN_230:BIN_233	4599919	6535572	BIN_228:BIN_234	4513067	6914308
d.4E	d.4E	4722806	4995874	SL2.40ch04	0.026185337	1.2e-09	1.3e-07	6.886056648	p.sig4	BIN_232	SL2.40ch04	6176586	6166059	6187113	3.09801617006561e-05	BIN_230:BIN_233	4599919	6535572	BIN_228:BIN_234	4513067	6914308
d.4F	d.4F	4996335	54873664	SL2.40ch04	0.029788389	1.89e-09	1.96e-07	6.707743929	p.sig4	BIN_232	SL2.40ch04	6176586	6166059	6187113	3.09801617006561e-05	BIN_230:BIN_233	4599919	6535572	BIN_228:BIN_234	4513067	6914308
d.4F	d.4F	4996335	54873664	SL2.40ch04	0.029788389	1.89e-09	1.96e-07	6.707743929	p.sig4	BIN_241	SL2.40ch04	51629678	51431714	51827642	0.0103442054143406	BIN_240:BIN_243	51285077	52510550	BIN_237:BIN_246	46880570	53294413
d.4G	d.4G	54892751	56972676	SL2.40ch04	0.034357941	1.69e-08	1.69e-06	5.772113295	p.sig4	BIN_256	SL2.40ch04	55840063	55791765	55888362	0.00328500983714068	BIN_255:BIN_257	55621687	56082366	BIN_253:BIN_261	55098030	57111185
d.4H	d.4H	57004446	60645246	SL2.40ch04	0.053106664	1.4e-09	1.5e-07	6.823908741	p.sig4	BIN_256	SL2.40ch04	55840063	55791765	55888362	0.00328500983714068	BIN_255:BIN_257	55621687	56082366	BIN_253:BIN_261	55098030	57111185
d.4H	d.4H	57004446	60645246	SL2.40ch04	0.053106664	1.4e-09	1.5e-07	6.823908741	p.sig4	BIN_263	SL2.40ch04	57710910	57536605	57885216	0.00506982784463145	BIN_262:BIN_263	57127261	57885216	BIN_262:BIN_263	57127261	57885216
d.4H	d.4H	57004446	60645246	SL2.40ch04	0.053106664	1.4e-09	1.5e-07	6.823908741	p.sig4	BIN_269	SL2.40ch04	58647838	58550555	58745121	0.00959298015988249	BIN_269:BIN_270	58550555	59623022	BIN_264:BIN_271	57974253	60077490
d.4I	d.4I	60648249	62474908	SL2.40ch04	0.053106664	1.4e-09	1.5e-07	6.823908741	p.sig4	BIN_281	SL2.40ch04	62236941	62088582	62385300	0.0111918256722474	BIN_280:BIN_281	61806889	62385300	BIN_280:BIN_281	61806889	62385300
d.5D	d.5D	62631318	62875700	SL2.40ch05	0.029771842	5.75e-07	5.58e-05	4.253365801	p.sig4	BIN_426	SL2.40ch05	62916070	62791171	63040970	0.0199399990768677	BIN_424:BIN_429	62638337	63405408	BIN_421:BIN_431	62483782	63462765
d.5E	d.5E	62875735	63172748	SL2.40ch05	0.057613823	3.71e-12	4.08e-10	9.389339837	p.sig4	BIN_426	SL2.40ch05	62916070	62791171	63040970	0.0199399990768677	BIN_424:BIN_429	62638337	63405408	BIN_421:BIN_431	62483782	63462765
d.5F	d.5F	63176137	64011151	SL2.40ch05	0.040394043	8.18e-12	8.92e-10	9.049635146	p.sig4	BIN_426	SL2.40ch05	62916070	62791171	63040970	0.0199399990768677	BIN_424:BIN_429	62638337	63405408	BIN_421:BIN_431	62483782	63462765
d.7A	d.7A	16613	3127340	SL2.40ch07	-0.018862525	0.000160377	0.013471665	1.870578725	n.sig1	BIN_537	SL2.40ch07	3654652	3313159	3996146	0.00217665352731283	BIN_537:BIN_537	3313159	3996146	BIN_535:BIN_538	2929850	7742310
d.8F	d.8F	59227323	60786045	SL2.40ch08	0.036739679	1.52e-09	1.6e-07	6.795880017	p.sig4	BIN_640	SL2.40ch08	60412884	60366201	60459567	0.0344790269773387	BIN_638:BIN_642	60084090	61382537	BIN_637:BIN_642	59924708	61382537
d.8G	d.8G	60810595	62172213	SL2.40ch08	0.032785217	9.32e-05	0.008105447	2.09122303	p.sig2	BIN_640	SL2.40ch08	60412884	60366201	60459567	0.0344790269773387	BIN_638:BIN_642	60084090	61382537	BIN_637:BIN_642	59924708	61382537
d.11H	d.11H	52565989	53383556	SL2.40ch11	-0.022817377	0.000197275	0.016373821	1.785849962	n.sig1	BIN_970	SL2.40ch11	52789778	52769756	52809800	-0.000965367402068981	BIN_969:BIN_970	52605018	52809800	BIN_968:BIN_974	52471002	53386025
d.12E	d.12E	2923426	8995744	SL2.40ch12	-0.022468958	4.64e-06	0.000431399	3.365120866	n.sig3	BIN_995	SL2.40ch12	2455603	2193571	2717636	-0.0066462675265347	BIN_993:BIN_997	2151478	3011323	BIN_993:BIN_999	2151478	3255964
