# Supplementary material for: A New Advanced Backcross Tomato Population Enables High Resolution Leaf QTL Mapping and Gene Identification
Source: G3 (Bethesda). 2016 Aug 10;6(10):3169–84. doi: 10.1534/g3.116.030536 (PMC5068939; doi:10.1534/g3.116.030536)
Supplement: Supplemental Material [file supp_g3.116.030536_FileS9.zip › Supplemental_dataset_9_fine-mapping_IL.BIL_QTL_overlap/circ.Solidity_il.bil.overlappingBins.csv]

il.bin	il.bin2	start	end	chr	slope	pval	adj.pval	log.pval	sign	bil.bin	chr	bin.mid	bin.start	bin.end	coefs	int0.95	int0.95.start	int0.95.end	int0.90	int0.90.start	int0.90.end
d.1A	d.1A	20659	303076	SL2.40ch01	0.034736032	0.000512734	0.035891351	1.445010194	p.sig1	BIN_4	SL2.40ch01	532251	449287	615216	-5.08127043015575e-05	BIN_3:BIN_4	262783	615216	BIN_2:BIN_5	156934	1047293
d.1G	d.1G	79310074	79470692	SL2.40ch01	0.024883142	0.000655833	0.043940793	1.35713211	p.sig1	BIN_36	SL2.40ch01	80092448	80081836	80103060	-0.00270580536844686	BIN_35:BIN_36	79768518	80103060	BIN_34:BIN_37	79043490	81063947
d.2H	d.2H	36326468	36359314	SL2.40ch02	0.039570067	7.41e-05	0.006005329	2.221463195	p.sig2	BIN_87	SL2.40ch02	35840974	35492727	36189221	0.00130935325562113	BIN_87:BIN_87	35492727	36189221	BIN_87:BIN_88	35492727	36398602
d.2J	d.2J	40122572	42713517	SL2.40ch02	0.041531941	4.14e-09	4.1e-07	6.387216143	p.sig4	BIN_103	SL2.40ch02	41367236	41216007	41518466	-0.00599924922398841	BIN_102:BIN_103	40697565	41518466	BIN_101:BIN_104	40241601	41615277
d.2J	d.2J	40122572	42713517	SL2.40ch02	0.041531941	4.14e-09	4.1e-07	6.387216143	p.sig4	BIN_110	SL2.40ch02	42590770	42375677	42805864	-0.000602593821840573	BIN_109:BIN_110	42063902	42805864	BIN_107:BIN_110	42043579	42805864
d.2K	d.2K	42713538	46208843	SL2.40ch02	0.042295202	2.25e-05	0.001999047	2.699176995	p.sig2	BIN_110	SL2.40ch02	42590770	42375677	42805864	-0.000602593821840573	BIN_109:BIN_110	42063902	42805864	BIN_107:BIN_110	42043579	42805864
d.2K	d.2K	42713538	46208843	SL2.40ch02	0.042295202	2.25e-05	0.001999047	2.699176995	p.sig2	BIN_127	SL2.40ch02	46064371	46048191	46080552	0.00235199393672738	BIN_125:BIN_129	45570400	46208747	BIN_125:BIN_131	45570400	46303770
d.2L	d.2L	46214785	48455801	SL2.40ch02	0.027808114	9.26e-05	0.007040364	2.152404886	p.sig2	BIN_127	SL2.40ch02	46064371	46048191	46080552	0.00235199393672738	BIN_125:BIN_129	45570400	46208747	BIN_125:BIN_131	45570400	46303770
d.2L	d.2L	46214785	48455801	SL2.40ch02	0.027808114	9.26e-05	0.007040364	2.152404886	p.sig2	BIN_141	SL2.40ch02	48566207	48545759	48586655	0.00189546532965794	BIN_140:BIN_142	48252574	49004450	BIN_140:BIN_144	48252574	49918294
d.2M	d.2M	48488666	48696471	SL2.40ch02	0.023618533	5.39e-05	0.00458334	2.338817925	p.sig2	BIN_141	SL2.40ch02	48566207	48545759	48586655	0.00189546532965794	BIN_140:BIN_142	48252574	49004450	BIN_140:BIN_144	48252574	49918294
d.4C	d.4C	1951907	4709777	SL2.40ch04	-0.026020683	0.000256834	0.018748895	1.727024323	n.sig1	BIN_210	SL2.40ch04	1296477	1262208	1330746	0.000469307947313649	BIN_209:BIN_212	1165464	1903154	BIN_204:BIN_213	666914	2050952
d.4C	d.4C	1951907	4709777	SL2.40ch04	-0.026020683	0.000256834	0.018748895	1.727024323	n.sig1	BIN_225	SL2.40ch04	4012357	3946466	4078249	0.000243851111692019	BIN_223:BIN_225	3581463	4078249	BIN_221:BIN_227	3096506	4473453
d.4C	d.4C	1951907	4709777	SL2.40ch04	-0.026020683	0.000256834	0.018748895	1.727024323	n.sig1	BIN_234	SL2.40ch04	6754862	6595416	6914308	0.001826384906663	BIN_234:BIN_236	6595416	46879446	BIN_230:BIN_239	4599919	51280901
d.4D	d.4D	4714002	4722806	SL2.40ch04	-0.044372378	3.64e-14	3.82e-12	11.41793664	n.sig4	BIN_234	SL2.40ch04	6754862	6595416	6914308	0.001826384906663	BIN_234:BIN_236	6595416	46879446	BIN_230:BIN_239	4599919	51280901
d.4E	d.4E	4722806	4995874	SL2.40ch04	-0.041563366	2.54e-16	2.79e-14	13.5543958	n.sig4	BIN_234	SL2.40ch04	6754862	6595416	6914308	0.001826384906663	BIN_234:BIN_236	6595416	46879446	BIN_230:BIN_239	4599919	51280901
d.4F	d.4F	4996335	54873664	SL2.40ch04	-0.052867306	8.67e-20	9.62e-18	17.01682493	n.sig4	BIN_234	SL2.40ch04	6754862	6595416	6914308	0.001826384906663	BIN_234:BIN_236	6595416	46879446	BIN_230:BIN_239	4599919	51280901
d.4F	d.4F	4996335	54873664	SL2.40ch04	-0.052867306	8.67e-20	9.62e-18	17.01682493	n.sig4	BIN_245	SL2.40ch04	52823571	52617736	53029407	0.00616324156536428	BIN_243:BIN_247	52201286	53800668	BIN_241:BIN_249	51431714	54493400
d.4H	d.4H	57004446	60645246	SL2.40ch04	-0.081950044	2.34e-15	2.53e-13	12.59687948	n.sig4	BIN_269	SL2.40ch04	58647838	58550555	58745121	4.79460252616868e-05	BIN_269:BIN_270	58550555	59623022	BIN_264:BIN_271	57974253	60077490
d.4I	d.4I	60648249	62474908	SL2.40ch04	-0.081950044	2.34e-15	2.53e-13	12.59687948	n.sig4	BIN_282	SL2.40ch04	62623646	62407546	62839747	0.0107328133070058	BIN_282:BIN_283	62407546	62913112	BIN_282:BIN_284	62407546	63018733
d.5C	d.5C	14433874	62629853	SL2.40ch05	0.042482916	2.06e-05	0.001860899	2.730277197	p.sig2	BIN_405	SL2.40ch05	61612915	61592453	61633378	-0.00272125543198375	BIN_402:BIN_408	61466056	61739220	BIN_402:BIN_411	61466056	61994089
d.5C	d.5C	14433874	62629853	SL2.40ch05	0.042482916	2.06e-05	0.001860899	2.730277197	p.sig2	BIN_426	SL2.40ch05	62916070	62791171	63040970	-0.00355808043111351	BIN_424:BIN_429	62638337	63405408	BIN_421:BIN_431	62483782	63462765
d.5D	d.5D	62631318	62875700	SL2.40ch05	0.047297197	1.82e-11	1.88e-09	8.725842151	p.sig4	BIN_426	SL2.40ch05	62916070	62791171	63040970	-0.00355808043111351	BIN_424:BIN_429	62638337	63405408	BIN_421:BIN_431	62483782	63462765
d.5E	d.5E	62875735	63172748	SL2.40ch05	0.050746479	3.39e-07	3.22e-05	4.492144128	p.sig4	BIN_426	SL2.40ch05	62916070	62791171	63040970	-0.00355808043111351	BIN_424:BIN_429	62638337	63405408	BIN_421:BIN_431	62483782	63462765
d.6C	d.6C	33763300	38494060	SL2.40ch06	0.041435149	3.3e-05	0.002872022	2.541812238	p.sig2	BIN_478	SL2.40ch06	37049144	35649429	38448860	-0.00301951103348432	BIN_478:BIN_479	35649429	38502368	BIN_478:BIN_479	35649429	38502368
d.6D	d.6D	38499850	41179508	SL2.40ch06	0.041435149	3.3e-05	0.002872022	2.541812238	p.sig2	BIN_478	SL2.40ch06	37049144	35649429	38448860	-0.00301951103348432	BIN_478:BIN_479	35649429	38502368	BIN_478:BIN_479	35649429	38502368
d.6D	d.6D	38499850	41179508	SL2.40ch06	0.041435149	3.3e-05	0.002872022	2.541812238	p.sig2	BIN_485	SL2.40ch06	39399231	39287528	39510934	-0.00177195981820803	BIN_485:BIN_485	39287528	39510934	BIN_484:BIN_486	38987147	39809038
d.6D	d.6D	38499850	41179508	SL2.40ch06	0.041435149	3.3e-05	0.002872022	2.541812238	p.sig2	BIN_500	SL2.40ch06	41851168	41843227	41859109	-0.00363663657234975	BIN_498:BIN_500	41542631	41859109	BIN_496:BIN_501	41068906	41971787
d.6E	d.6E	41181647	41395093	SL2.40ch06	0.027838059	9.1e-05	0.007008393	2.154381553	p.sig2	BIN_500	SL2.40ch06	41851168	41843227	41859109	-0.00363663657234975	BIN_498:BIN_500	41542631	41859109	BIN_496:BIN_501	41068906	41971787
d.7D	d.7D	56521560	56540200	SL2.40ch07	-0.025307516	2.04e-05	0.001860899	2.730277197	n.sig2	BIN_549	SL2.40ch07	55361914	55346974	55376855	0.00175044040628478	BIN_549:BIN_550	55346974	55820971	BIN_548:BIN_552	54784384	56967610
d.7E	d.7E	56542571	60982504	SL2.40ch07	-0.028591861	5.81e-05	0.004877262	2.311823914	n.sig2	BIN_549	SL2.40ch07	55361914	55346974	55376855	0.00175044040628478	BIN_549:BIN_550	55346974	55820971	BIN_548:BIN_552	54784384	56967610
d.7F	d.7F	60994570	63089255	SL2.40ch07	-0.028591861	5.81e-05	0.004877262	2.311823914	n.sig2	BIN_561	SL2.40ch07	61452704	61351467	61553942	0.00170601229943142	BIN_560:BIN_561	61335266	61553942	BIN_560:BIN_562	61335266	61696073
d.7H	d.7H	63571502	65265446	SL2.40ch07	-0.029908316	2.58e-05	0.002267505	2.644451747	n.sig2	BIN_582	SL2.40ch07	65092267	64915914	65268621	0.00328066930811265	BIN_582:BIN_582	64915914	65268621	BIN_581:BIN_582	64756839	65268621
d.8A	d.8A	321	3026344	SL2.40ch08	-0.046362994	7.37e-16	8.04e-14	13.09474395	n.sig4	BIN_584	SL2.40ch08	2404438	2352304	2456573	-0.0001265525795525	BIN_583:BIN_585	1	2939599	BIN_583:BIN_585	1	2939599
d.8B	d.8B	3034542	50543946	SL2.40ch08	-0.048851578	3.7e-12	3.85e-10	9.41453927	n.sig4	BIN_592	SL2.40ch08	23057988	4121285	41994692	0.00198284687703707	BIN_592:BIN_592	4121285	41994692	BIN_592:BIN_596	4121285	50186976
d.8F	d.8F	59227323	60786045	SL2.40ch08	-0.026284918	0.000316873	0.022814868	1.64178204	n.sig1	BIN_643	SL2.40ch08	61541886	61483672	61600101	0.00780883828190949	BIN_643:BIN_646	61483672	62214285	BIN_641:BIN_649	60514274	62631127
d.8G	d.8G	60810595	62172213	SL2.40ch08	-0.034659655	0.000527655	0.036408182	1.438801007	n.sig1	BIN_643	SL2.40ch08	61541886	61483672	61600101	0.00780883828190949	BIN_643:BIN_646	61483672	62214285	BIN_641:BIN_649	60514274	62631127
d.9B	d.9B	743484	2050948	SL2.40ch09	0.034865616	1.94e-09	1.94e-07	6.71219827	p.sig4	BIN_656	SL2.40ch09	1524483	1355941	1693026	-6.38687860281076e-05	BIN_656:BIN_656	1355941	1693026	BIN_655:BIN_657	1291402	1877201
d.9E	d.9E	3478578	4643755	SL2.40ch09	0.032197868	3.15e-08	3.09e-06	5.510041521	p.sig4	BIN_676	SL2.40ch09	4407621	4294782	4520460	-0.00169945765228023	BIN_675:BIN_677	4054089	4711747	BIN_674:BIN_679	3905511	4795653
d.9F	d.9F	4644916	6150841	SL2.40ch09	0.042738687	1.42e-09	1.43e-07	6.844663963	p.sig4	BIN_676	SL2.40ch09	4407621	4294782	4520460	-0.00169945765228023	BIN_675:BIN_677	4054089	4711747	BIN_674:BIN_679	3905511	4795653
d.9G	d.9G.1	6150974	19240233	SL2.40ch09	0.038689015	0.000107327	0.008049517	2.094230178	p.sig2	BIN_691	SL2.40ch09	45407061	44443481	46370641	-0.00182560104903818	BIN_691:BIN_693	44443481	56056012	BIN_688:BIN_694	7182512	57410176
d.9G	d.9G.2	19343024	57840234	SL2.40ch09	0.038689015	0.000107327	0.008049517	2.094230178	p.sig2	BIN_691	SL2.40ch09	45407061	44443481	46370641	-0.00182560104903818	BIN_691:BIN_693	44443481	56056012	BIN_688:BIN_694	7182512	57410176
d.9H	d.9H.1	19245601	19333972	SL2.40ch09	0.031348054	1.02e-05	0.000936561	3.028463931	p.sig3	BIN_691	SL2.40ch09	45407061	44443481	46370641	-0.00182560104903818	BIN_691:BIN_693	44443481	56056012	BIN_688:BIN_694	7182512	57410176
d.9H	d.9H.2	57840246	61732097	SL2.40ch09	0.031348054	1.02e-05	0.000936561	3.028463931	p.sig3	BIN_706	SL2.40ch09	61374805	61252945	61496666	-0.000130883075847966	BIN_706:BIN_706	61252945	61496666	BIN_705:BIN_707	61010272	61822125
d.9I	d.9I	61732258	62611034	SL2.40ch09	0.02978276	3.23e-07	3.1e-05	4.508638306	p.sig4	BIN_706	SL2.40ch09	61374805	61252945	61496666	-0.000130883075847966	BIN_706:BIN_706	61252945	61496666	BIN_705:BIN_707	61010272	61822125
d.11B	d.11B	2475481	4841505	SL2.40ch11	-0.027323279	0.000122921	0.009096142	2.041142768	n.sig2	BIN_882	SL2.40ch11	3661835	3635773	3687897	0.00845025034417632	BIN_879:BIN_886	3468181	4164854	BIN_879:BIN_887	3468181	4255295
d.11E	d.11E	49912476	51659152	SL2.40ch11	-0.03424573	0.00061579	0.04187372	1.378058455	n.sig1	BIN_959	SL2.40ch11	51676444	51603628	51749260	0.00472665439042034	BIN_958:BIN_961	51437859	51890941	BIN_955:BIN_964	51001020	51963868
