# Supplementary material for: A New Advanced Backcross Tomato Population Enables High Resolution Leaf QTL Mapping and Gene Identification
Source: G3 (Bethesda). 2016 Aug 10;6(10):3169–84. doi: 10.1534/g3.116.030536 (PMC5068939; doi:10.1534/g3.116.030536)
Supplement: Supplemental Material [file supp_g3.116.030536_FileS9.zip › Supplemental_dataset_9_fine-mapping_IL.BIL_QTL_overlap/comp.all_il.bil.overlappingBins.csv]

il.bin	il.bin2	start	end	chr	slope	pval	adj.pval	log.pval	sign	bil.bin	chr	bin.mid	bin.start	bin.end	coefs	int0.95	int0.95.start	int0.95.end	int0.90	int0.90.start	int0.90.end
d.2A	d.2A.2	22288079	27442778	SL2.40ch02	-0.636818319	5.97e-06	0.000507028	3.294968057	n.sig3	BIN_69	SL2.40ch02	28800291	28575871	29024711	-3.70270583984297	BIN_68:BIN_70	27509450	29359068	BIN_66:BIN_70	21807683	29359068
d.2L	d.2L	46214785	48455801	SL2.40ch02	0.597971648	4.18e-06	0.000364065	3.438821071	p.sig3	BIN_132	SL2.40ch02	46488045	46432090	46544000	3.12932897057466	BIN_132:BIN_133	46432090	46594976	BIN_132:BIN_136	46432090	47263626
d.4C	d.4C	1951907	4709777	SL2.40ch04	-0.628855698	1.29e-06	0.000118504	3.92626699	n.sig3	BIN_210	SL2.40ch04	1296477	1262208	1330746	-1.45196825753459	BIN_209:BIN_212	1165464	1903154	BIN_204:BIN_213	666914	2050952
d.4F	d.4F	4996335	54873664	SL2.40ch04	-0.752372173	2.24e-12	2.31e-10	9.63638802	n.sig4	BIN_239	SL2.40ch04	50688743	50096586	51280901	-3.2035116787814	BIN_237:BIN_240	46880570	51427948	BIN_234:BIN_243	6595416	52510550
d.4I	d.4I	60648249	62474908	SL2.40ch04	-0.779580689	2.84e-09	2.81e-07	6.55129368	n.sig4	BIN_282	SL2.40ch04	62623646	62407546	62839747	-3.12004741736435	BIN_282:BIN_283	62407546	62913112	BIN_282:BIN_284	62407546	63018733
d.5D	d.5D	62631318	62875700	SL2.40ch05	0.560942781	4.16e-05	0.003413978	2.466739282	p.sig2	BIN_425	SL2.40ch05	62766986	62745677	62788296	7.70164058665751	BIN_423:BIN_430	62618366	63440788	BIN_420:BIN_431	62468376	63462765
d.5E	d.5E	62875735	63172748	SL2.40ch05	0.994061509	1.05e-06	9.76e-05	4.010550182	p.sig4	BIN_425	SL2.40ch05	62766986	62745677	62788296	7.70164058665751	BIN_423:BIN_430	62618366	63440788	BIN_420:BIN_431	62468376	63462765
d.6F	d.6F	41396059	44984651	SL2.40ch06	1.23009835	4.33e-10	4.33e-08	7.363512104	p.sig4	BIN_506	SL2.40ch06	42393703	42393703	42393703	4.27317677856361	BIN_506:BIN_508	42393703	42483985	BIN_506:BIN_511	42393703	42983413
d.6F	d.6F	41396059	44984651	SL2.40ch06	1.23009835	4.33e-10	4.33e-08	7.363512104	p.sig4	BIN_514	SL2.40ch06	43448417	43387784	43509051	4.00386617735948	BIN_514:BIN_515	43387784	43832469	BIN_514:BIN_517	43387784	43949735
d.8B	d.8B	3034542	50543946	SL2.40ch08	-0.942270521	3.05e-13	3.2e-11	10.49485002	n.sig4	BIN_591	SL2.40ch08	4084955	4063958	4105952	-5.00619028505612	BIN_591:BIN_591	4063958	4105952	BIN_591:BIN_591	4063958	4105952
d.8D	d.8D	51903637	59143952	SL2.40ch08	0.579854377	1.36e-05	0.001124895	2.948888014	p.sig2	BIN_629	SL2.40ch08	58466591	58453970	58479212	0.35165838610134	BIN_626:BIN_632	58277399	59261061	BIN_626:BIN_635	58277399	59638537
d.8E	d.8E	59144501	59227022	SL2.40ch08	0.902827857	2.62e-06	0.000236115	3.626876422	p.sig3	BIN_629	SL2.40ch08	58466591	58453970	58479212	0.35165838610134	BIN_626:BIN_632	58277399	59261061	BIN_626:BIN_635	58277399	59638537
d.8F	d.8F	59227323	60786045	SL2.40ch08	0.541123693	4.94e-05	0.003998352	2.398118975	p.sig2	BIN_629	SL2.40ch08	58466591	58453970	58479212	0.35165838610134	BIN_626:BIN_632	58277399	59261061	BIN_626:BIN_635	58277399	59638537
d.9G	d.9G.2	19343024	57840234	SL2.40ch09	1.408369269	7.75e-15	8.37e-13	12.07727454	p.sig4	BIN_694	SL2.40ch09	56769453	56128730	57410176	6.25920185281035	BIN_694:BIN_694	56128730	57410176	BIN_691:BIN_695	44443481	57760631
d.9H	d.9H.2	57840246	61732097	SL2.40ch09	1.129184137	1.71e-18	1.92e-16	15.71669877	p.sig4	BIN_707	SL2.40ch09	61665866	61509607	61822125	0.117450399569027	BIN_707:BIN_707	61509607	61822125	BIN_706:BIN_708	61252945	62257009
d.9I	d.9I	61732258	62611034	SL2.40ch09	0.849839616	1.13e-15	1.23e-13	12.91009489	p.sig4	BIN_707	SL2.40ch09	61665866	61509607	61822125	0.117450399569027	BIN_707:BIN_707	61509607	61822125	BIN_706:BIN_708	61252945	62257009
