# Supplementary material for: A New Advanced Backcross Tomato Population Enables High Resolution Leaf QTL Mapping and Gene Identification
Source: G3 (Bethesda). 2016 Aug 10;6(10):3169–84. doi: 10.1534/g3.116.030536 (PMC5068939; doi:10.1534/g3.116.030536)
Supplement: Supplemental Material [file supp_g3.116.030536_FileS9.zip › Supplemental_dataset_9_fine-mapping_IL.BIL_QTL_overlap/comp.int_il.bil.overlappingBins.csv]

il.bin	il.bin2	start	end	chr	slope	pval	adj.pval	log.pval	sign	bil.bin	chr	bin.mid	bin.start	bin.end	coefs	int0.95	int0.95.start	int0.95.end	int0.90	int0.90.start	int0.90.end
d.1D	d.1D	4424672	75660314	SL2.40ch01	-0.543745722	4.83e-05	0.003964466	2.401815302	n.sig2	BIN_13	SL2.40ch01	42456054	16707021	68205087	-0.382010195120884	BIN_13:BIN_13	16707021	68205087	BIN_13:BIN_13	16707021	68205087
d.2L	d.2L	46214785	48455801	SL2.40ch02	0.354345586	0.000201886	0.015747135	1.802798449	p.sig1	BIN_132	SL2.40ch02	46488045	46432090	46544000	0.981599347095899	BIN_132:BIN_133	46432090	46594976	BIN_132:BIN_136	46432090	47263626
d.4C	d.4C	1951907	4709777	SL2.40ch04	-0.454328291	1.82e-06	0.000168981	3.772162124	n.sig3	BIN_210	SL2.40ch04	1296477	1262208	1330746	-1.12918989107726	BIN_209:BIN_212	1165464	1903154	BIN_204:BIN_213	666914	2050952
d.4F	d.4F	4996335	54873664	SL2.40ch04	-0.503579282	1.54e-10	1.59e-08	7.798602876	n.sig4	BIN_238	SL2.40ch04	49952318	49812991	50091646	-0.117253589369632	BIN_236:BIN_240	42409561	51427948	BIN_234:BIN_242	6595416	52167376
d.4G	d.4G	54892751	56972676	SL2.40ch04	-0.509920111	1.18e-07	1.15e-05	4.93930216	n.sig4	BIN_257	SL2.40ch04	56039378	55996390	56082366	-0.925185784792987	BIN_256:BIN_258	55791765	56196390	BIN_252:BIN_260	54934948	56939155
d.4I	d.4I	60648249	62474908	SL2.40ch04	-0.625117445	7.58e-11	7.88e-09	8.103473783	n.sig4	BIN_282	SL2.40ch04	62623646	62407546	62839747	-1.1125092732852	BIN_282:BIN_283	62407546	62913112	BIN_282:BIN_284	62407546	63018733
d.5D	d.5D	62631318	62875700	SL2.40ch05	0.46208821	4.02e-06	0.000357403	3.446841806	p.sig3	BIN_425	SL2.40ch05	62766986	62745677	62788296	3.26636001507901	BIN_423:BIN_430	62618366	63440788	BIN_420:BIN_431	62468376	63462765
d.5E	d.5E	62875735	63172748	SL2.40ch05	0.654033513	1.19e-05	0.001021243	2.990870907	p.sig2	BIN_425	SL2.40ch05	62766986	62745677	62788296	3.26636001507901	BIN_423:BIN_430	62618366	63440788	BIN_420:BIN_431	62468376	63462765
d.6F	d.6F	41396059	44984651	SL2.40ch06	1.157873482	8.06e-16	8.94e-14	13.04866248	p.sig4	BIN_505	SL2.40ch06	42322105	42311059	42333152	2.36039220569127	BIN_505:BIN_505	42311059	42333152	BIN_504:BIN_505	42239693	42333152
d.6F	d.6F	41396059	44984651	SL2.40ch06	1.157873482	8.06e-16	8.94e-14	13.04866248	p.sig4	BIN_506	SL2.40ch06	42393703	42393703	42393703	2.57217851471486	BIN_506:BIN_508	42393703	42483985	BIN_506:BIN_511	42393703	42983413
d.6F	d.6F	41396059	44984651	SL2.40ch06	1.157873482	8.06e-16	8.94e-14	13.04866248	p.sig4	BIN_514	SL2.40ch06	43448417	43387784	43509051	0.0793887118997232	BIN_514:BIN_515	43387784	43832469	BIN_514:BIN_517	43387784	43949735
d.7C	d.7C	3663020	56521133	SL2.40ch07	-1.058332274	3.98e-14	4.38e-12	11.35852589	n.sig4	BIN_546	SL2.40ch07	54149622	53868624	54430620	-0.124895158653634	BIN_545:BIN_547	53666024	54778062	BIN_545:BIN_547	53666024	54778062
d.8B	d.8B	3034542	50543946	SL2.40ch08	-0.59383394	3.95e-10	4.03e-08	7.394694954	n.sig4	BIN_591	SL2.40ch08	4084955	4063958	4105952	-1.96387757622102	BIN_591:BIN_591	4063958	4105952	BIN_591:BIN_591	4063958	4105952
d.9B	d.9B	743484	2050948	SL2.40ch09	-0.40770476	2.34e-07	2.23e-05	4.651695137	n.sig4	BIN_657	SL2.40ch09	1786398	1695595	1877201	-1.30864930825859	BIN_657:BIN_657	1695595	1877201	BIN_656:BIN_657	1355941	1877201
d.9G	d.9G.2	19343024	57840234	SL2.40ch09	0.938766978	1.71e-12	1.81e-10	9.742321425	p.sig4	BIN_694	SL2.40ch09	56769453	56128730	57410176	1.76743451181319	BIN_694:BIN_694	56128730	57410176	BIN_691:BIN_695	44443481	57760631
d.9H	d.9H.2	57840246	61732097	SL2.40ch09	0.656424415	4.33e-12	4.54e-10	9.342944147	p.sig4	BIN_707	SL2.40ch09	61665866	61509607	61822125	0.0784553574121971	BIN_707:BIN_707	61509607	61822125	BIN_706:BIN_708	61252945	62257009
d.9I	d.9I	61732258	62611034	SL2.40ch09	0.474184224	1.26e-09	1.28e-07	6.89279003	p.sig4	BIN_707	SL2.40ch09	61665866	61509607	61822125	0.0784553574121971	BIN_707:BIN_707	61509607	61822125	BIN_706:BIN_708	61252945	62257009
