# Supplementary material for: A New Advanced Backcross Tomato Population Enables High Resolution Leaf QTL Mapping and Gene Identification
Source: G3 (Bethesda). 2016 Aug 10;6(10):3169–84. doi: 10.1534/g3.116.030536 (PMC5068939; doi:10.1534/g3.116.030536)
Supplement: Supplemental Material [file supp_g3.116.030536_FileS9.zip › Supplemental_dataset_9_fine-mapping_IL.BIL_QTL_overlap/comp.pri_il.bil.overlappingBins.csv]

il.bin	il.bin2	start	end	chr	slope	pval	adj.pval	log.pval	sign	bil.bin	chr	bin.mid	bin.start	bin.end	coefs	int0.95	int0.95.start	int0.95.end	int0.90	int0.90.start	int0.90.end
d.2I	d.2I	39425575	40119883	SL2.40ch02	-0.089312316	8.36e-05	0.008363091	2.077633178	n.sig2	BIN_98	SL2.40ch02	39491545	39436438	39546653	-0.230627717996601	BIN_98:BIN_98	39436438	39546653	BIN_98:BIN_99	39436438	40115871
d.3E	d.3E.1	6597899	6933412	SL2.40ch03	-0.188085188	1.18e-06	0.000125204	3.902381796	n.sig3	BIN_166	SL2.40ch03	26403983	26209827	26598140	-0.0713072614322712	BIN_166:BIN_166	26209827	26598140	BIN_159:BIN_169	2498849	55252238
d.3E	d.3E.2	54073367	54515580	SL2.40ch03	-0.188085188	1.18e-06	0.000125204	3.902381796	n.sig3	BIN_166	SL2.40ch03	26403983	26209827	26598140	-0.0713072614322712	BIN_166:BIN_166	26209827	26598140	BIN_159:BIN_169	2498849	55252238
d.3F	d.3F	55657183	60500846	SL2.40ch03	-0.098730893	0.000350709	0.034369506	1.46382671	n.sig1	BIN_178	SL2.40ch03	59172154	58829790	59514519	-0.159406431999051	BIN_178:BIN_178	58829790	59514519	BIN_177:BIN_178	58824013	59514519
d.4H	d.4H	57004446	60645246	SL2.40ch04	-0.139227833	0.00046545	0.045148645	1.345355279	n.sig1	BIN_272	SL2.40ch04	60100584	60095889	60105279	0.00419020702030095	BIN_272:BIN_273	60095889	60148267	BIN_271:BIN_275	59633729	60699844
d.7C	d.7C	3663020	56521133	SL2.40ch07	-0.329271917	4.12e-16	4.61e-14	13.33629907	n.sig4	BIN_548	SL2.40ch07	55045118	54784384	55305852	-0.363975233876164	BIN_548:BIN_548	54784384	55305852	BIN_548:BIN_550	54784384	55820971
d.8A	d.8A	321	3026344	SL2.40ch08	-0.169253814	6.01e-14	6.67e-12	11.17587417	n.sig4	BIN_585	SL2.40ch08	2705828	2472058	2939599	-0.102628656086614	BIN_584:BIN_585	2352304	2939599	BIN_583:BIN_585	1	2939599
d.8B	d.8B	3034542	50543946	SL2.40ch08	-0.167533308	1.12e-09	1.21e-07	6.91721463	n.sig4	BIN_591	SL2.40ch08	4084955	4063958	4105952	-0.146241812403645	BIN_591:BIN_591	4063958	4105952	BIN_591:BIN_591	4063958	4105952
