# Supplementary material for: A New Advanced Backcross Tomato Population Enables High Resolution Leaf QTL Mapping and Gene Identification
Source: G3 (Bethesda). 2016 Aug 10;6(10):3169–84. doi: 10.1534/g3.116.030536 (PMC5068939; doi:10.1534/g3.116.030536)
Supplement: Supplemental Material [file supp_g3.116.030536_FileS9.zip › Supplemental_dataset_9_fine-mapping_IL.BIL_QTL_overlap/comp.sec_il.bil.overlappingBins.csv]

il.bin	il.bin2	start	end	chr	slope	pval	adj.pval	log.pval	sign	bil.bin	chr	bin.mid	bin.start	bin.end	coefs	int0.95	int0.95.start	int0.95.end	int0.90	int0.90.start	int0.90.end
d.2L	d.2L	46214785	48455801	SL2.40ch02	0.647277822	1.95e-06	0.000173775	3.760012703	p.sig3	BIN_132	SL2.40ch02	46488045	46432090	46544000	1.55934015653501	BIN_132:BIN_133	46432090	46594976	BIN_132:BIN_136	46432090	47263626
d.4F	d.4F	4996335	54873664	SL2.40ch04	-0.953460391	1.49e-17	1.62e-15	14.79048499	n.sig4	BIN_239	SL2.40ch04	50688743	50096586	51280901	-2.28308450775243	BIN_237:BIN_240	46880570	51427948	BIN_234:BIN_243	6595416	52510550
d.5E	d.5E	62875735	63172748	SL2.40ch05	0.968614359	5.62e-06	0.00048301	3.316043878	p.sig3	BIN_420	SL2.40ch05	62474048	62468376	62479721	2.11249148393693	BIN_417:BIN_422	62183875	62609814	BIN_416:BIN_427	62134552	63117371
d.6F	d.6F	41396059	44984651	SL2.40ch06	0.804119771	0.000104389	0.008664269	2.062268073	p.sig2	BIN_514	SL2.40ch06	43448417	43387784	43509051	3.85017317100776	BIN_514:BIN_515	43387784	43832469	BIN_514:BIN_517	43387784	43949735
d.9H	d.9H.2	57840246	61732097	SL2.40ch09	1.183654137	1.58e-18	1.75e-16	15.75696195	p.sig4	BIN_700	SL2.40ch09	59795484	59514068	60076900	4.25794971017847	BIN_700:BIN_700	59514068	60076900	BIN_699:BIN_700	58661610	60076900
